# Supplementary material for: Effects of 16S rDNA sampling on estimates of the number of endosymbiont lineages in sucking lice
Source: PeerJ. 2016 Jul 19;4:e2187. doi: 10.7717/peerj.2187 (PMC4958000; doi:10.7717/peerj.2187)
Supplement: Supplemental Information 1 [file peerj-04-2187-s001.zip]

Archive with 31 entries (22 files):
- Alignment_Trees_Sequences/
- Alignment_Trees_Sequences/ALIGNMENT/
- Alignment_Trees_Sequences/ALIGNMENT/Bacteria16sRDNA.42626tax.fasta
- __MACOSX/
- __MACOSX/Alignment_Trees_Sequences/
- __MACOSX/Alignment_Trees_Sequences/ALIGNMENT/
- __MACOSX/Alignment_Trees_Sequences/ALIGNMENT/._Bacteria16sRDNA.42626tax.fasta
- __MACOSX/Alignment_Trees_Sequences/._ALIGNMENT
- Alignment_Trees_Sequences/GENBANK/
- Alignment_Trees_Sequences/GENBANK/AnopluraBacteria.nex
- __MACOSX/Alignment_Trees_Sequences/GENBANK/
- __MACOSX/Alignment_Trees_Sequences/GENBANK/._AnopluraBacteria.nex
- Alignment_Trees_Sequences/GENBANK/NewSequences.fas
- __MACOSX/Alignment_Trees_Sequences/GENBANK/._NewSequences.fas
- __MACOSX/Alignment_Trees_Sequences/._GENBANK
- Alignment_Trees_Sequences/TREES/
- Alignment_Trees_Sequences/TREES/RIBO.Best.100.names.tre
- __MACOSX/Alignment_Trees_Sequences/TREES/
- __MACOSX/Alignment_Trees_Sequences/TREES/._RIBO.Best.100.names.tre
- Alignment_Trees_Sequences/TREES/RIBO.Best.70Reduce.names.con.tre
- __MACOSX/Alignment_Trees_Sequences/TREES/._RIBO.Best.70Reduce.names.con.tre
- Alignment_Trees_Sequences/TREES/RIBO.Best.80Reduce.names.con.tre
- __MACOSX/Alignment_Trees_Sequences/TREES/._RIBO.Best.80Reduce.names.con.tre
- Alignment_Trees_Sequences/TREES/RIBO.Best.85Reduce.names.con.tre
- __MACOSX/Alignment_Trees_Sequences/TREES/._RIBO.Best.85Reduce.names.con.tre
- Alignment_Trees_Sequences/TREES/RIBO.Best.90Reduce.names.con.tre
- __MACOSX/Alignment_Trees_Sequences/TREES/._RIBO.Best.90Reduce.names.con.tre
- Alignment_Trees_Sequences/TREES/RIBO.Best.95Reduce.names.con.tre
- __MACOSX/Alignment_Trees_Sequences/TREES/._RIBO.Best.95Reduce.names.con.tre
- __MACOSX/Alignment_Trees_Sequences/._TREES
- __MACOSX/._Alignment_Trees_Sequences
