# Supplementary material for: Effects of 16S rDNA sampling on estimates of the number of endosymbiont lineages in sucking lice
Source: PeerJ. 2016 Jul 19;4:e2187. doi: 10.7717/peerj.2187 (PMC4958000; doi:10.7717/peerj.2187)
Supplement: Supplemental Information 1 [file peerj-04-2187-s001.zip › Alignment_Trees_Sequences/ALIGNMENT/Bacteria16sRDNA.42626tax.fasta]

>gi_EF364047_S000926261
GGC---G--G--ACG-G-GTGA----------GT--AACGCGTAGG-AATCTG---CCCA
TTTGA--GGGG--GAT---ACC-AGTTGGAAACGACTGT-TAATACCG--------C--A
T----------------A----------------------ATAT-CT-G-----------
----TGG----------A-----T--------------TAA-TGCGTT--GGATTAGCTA
GT-TGGTGGGGTAAG-GGCCTACCAAGGCTACGATC-CATAGCTGATTTGAGAGGATGAT
CA-GCCAC-ATTGGGA--CTGAGACACGGCCCAAACTCCTACGGGAGGCAGCAGTGGGGA
AT-ATTGGACAATGGGGGAAACCCTG-ATC-C-AGCAATGCCAT-GTGTGTGA-AGAAGG
CTCTAGGGTTGTAAAG-CACTTT-A--CGTTA-CCC-A--AAGAATAAGG--ACCGGCTA
ACTCCGT-GCCAGCAGCC-GCG-GTAATACGGGGGG-TCCGAGCGTTAATC-GGAATTAC
TGGGCGTAAAGGGTCTGTAGGTGG-TT-TGT-TAAG-TC-AG-ATGTGAAAGCCCAGGGC
---TCAAC-C-TTGGAACTGC-ATTTGATACTGGCAAAC-TAGAGTAT-GGT-AGAGGAA
TGG-GGAATTTCTGGTGTAGCGGTGAAATGCGTAGAGATCAGAAGGAACAC-CAA-TGGC
GAAGGCAACATTCT-G-GAC-CAATACTGACACTGAGGGACGAAAGCGTGGGGATCAAAC
AGG---ATTAGATACCCTGGTAGTCCACGCTGTAAA--CGATG-AG--AACGCGTTAAGT
ACT-CCGCCTGGGGACTA-CGGCCGCAA-GGCT-AAAACTCAAAGGAATT-GACGGGGAC
CCGCACAAGCGGTGGAGCATGTG-GTTTAA-TTCGATGCAACGCGAAGAACC-TTACCTG
GTCT-TGAC-ATC--CGG---AA--CGC---AG-TG----AC-AGGTGCTGCACGGCTGT
CGT-CAGCTCGTGTT-GTGAAAT-GTTGGGTTAAGTC-CCGCAAC-GAGCGCAACCCC-G
G--T--C-TCTATTGAG---ACTGCCGCTGACAAGGCGGAGGAAGGTGGGGACGACGTCA
AGTCATCATGGCCCTT-ACGACCAGGGCTACACACGTGC-TACAATGGGTATTACAGAGG
GC-TGCGAAGGTGCGAGCTGGAGCGAAA--CTCA--GAAAGGTACTC-T--TAGTCCGGA
TTGCAGTCTGCAACTCGACTGCATGAAGTCGGAATCGC-TAGTAATCGCAGGT-CAGA-A
TACTGCGGTGAATAC---GTTCCCGGGTCTTG--TACACACC----GC-CCGTCAC-ACC
----ATG--TGA----T--------TCATGACT---------------------------
------------------------------------
>gi_DQ314206_S000775747
GGC---G--G--ACG-G-GTGA----------GT--AACGCGTAGG-AATCTG---CCCA
TTTGA--GGGG--GAT---ACC-AGTTGGAAACGACTGT-TAATACCG--------C--A
T----------------A----------------------ATAT-CT-G-----------
----TGG----------A-----T--------------TAA-TGCGTT--GGATTAGCTA
GT-TGGTGGGGTAAG-GGCCTACCAAGGCTACGATC-CATAGCTGATTTGAGAGGATGAT
CA-GCCAC-ATTGGGA--CTGAGACACGGCCCAAACTCCTACGGGAGGCAGCAGTGGGGA
AT-ATTGGACAATGGGGGAAACCCTG-ATC-C-AGCAATGCCAT-GTGTGTGA-AGAAGG
CTCTAGGGTTGTAAAG-CACTTT-A--CGTTA-CCC-A--AAGAATAAGG--ACCGGCTA
ACTCCGT-GCCAGCAGCC-GCG-GTAATACGGGGGG-TCCGAGCGTTAATC-GGAATTAC
TGGGCGTAAAGGGTCTGTAGGTGG-TT-TGT-TAAG-TC-AG-ATGTGAAAGCCCAGGGC
---TCAAC-C-TTGGAACTGC-ATTTGATACTGGCAAAC-TAGAGTAT-GGT-AGAGGAA
TGG-GGAATTTCTGGTGTAGCGGTGAAATGCGTAGAGATCAGAAGGAACAC-CAA-TGGC
GAAGGCAACATTCT-G-GAC-CAATACTGACACTGAGGGACGAAAGCGTGGGGATCAAAC
AGG---ATTAGATACCCTGGTAGTCCACGCTGTAAA--CGATG-AG--AACGCGTTAAGT
ACT-CCGCCTGGGGACTA-CGGCCGCAA-GGCT-AAAACTCAAAGGAATT-GACGGGGAC
CCGCACAAGCGGTGGAGCATGTG-GTTTAA-TTCGATGCAACGCGAAGAACC-TTACCTG
GTCT-TGAC-ATC--CGG---AA--CGC---AG-TG----AC-AGGTGCTGCACGGCTGT
CGT-CAGCTCGTGTT-GTGAAAT-GTTGGGTTAAGTC-CCGCAAC-GAGCGCAACCCC-G
G--T--C-TCTATTGAG---ACTGCCGCTGACAAGGCGGAGGAAGGTGGGGACGACGTCA
AGTCATCATGGCCCTT-ACGACCAGGGCTACACACGTGC-TACAATGGGTATTACAGAGG
GC-TGCGAAGGTGCGAGCTGGAGCGAAA--CTCA--GAAAGGTACTC-T--TAGTCCGGA
TTGCAGTCTGCAACTCGACTGCATGAAGTCGGAATCGC-TAGTAATCGCAGGT-CAGA-A
TACTGCGGTGAATAC---GTTCCCGGGTCTTG--TACACACC----GC-CCGTCAC-ACC
----ATG--TGA----T--------TCATGACTGGGG-TGAAGTCGTAACAAGGTAGCCG
TAGGGGAACCTGCGGCTGGATCAC------------
>gi_AY243027_S000404309
GGC---G--G--ACG-G-GTGA----------GT--AACGCGTAGG-AATCTG---CCCA
TTTGA--GGGG--GAT---ACC-AGTTGGAAACGACTGT-TAATACCG--------C--A
T----------------A----------------------ATAT-CT-G-----------
----TGG----------A-----T--------------TAA-TGCGTT--GGATTAGCTA
GT-TGGTGGGGTAAG-GGCCTACCAAGGCTACGATC-CATAGCTGATTTGAGAGGATGAT
CA-GCCAC-ATTGGGA--CTGAGACACGGCCCAAACTCCTACGGGAGGCAGCAGTGGGGA
AT-ATTGGACAATGGGGGAAACCCTG-ATC-C-AGCAATGCCAT-GTGTGTGA-AGAAGG
CTCTAGGGTTGTAAAG-CACTTT-A--CGTTA-CCC-A--AAGAATAAGG--ACCGGCTA
ACTCCGT-GCCAGCAGCC-GCG-GTAATACGGGGGG-TCCGAGCGTTAATC-GGAATTAC
TGGGCGTAAAGGGTCTGTAGGTGG-TT-TGT-TAAG-TC-AG-ATGTGAAAGCCCAGGGC
---TCAAC-C-TTGGAACTGC-ATTTGATACTGGCAAAC-TAGAGTAT-GGT-AGAGGAA
TGG-GGAATTTCTGGTGTAGCGGTGAAATGCGTAGAGATCAGAAGGAACAC-CAA-TGGC
GAAGGCAACATTCT-G-GAC-CAATACTGACACTGAGGGACGAAAGCGTGGGGATCAAAC
AGG---ATTAGATACCCTGGTAGTCCACGCTGTAAA--CGATG-AG--AACGCGTTAAGT
ACT-CCGCCTGGGGACTA-CGGCCGCAA-GGCT-AAAACTCAAAGGAATT-GACGGGGAC
CCGCACAAGCGGTGGAGCATGTG-GTTTAA-TTCGATGCAACGCGAAGAACC-TTACCTG
GTCT-TGAC-ATC--CGG---AA--CGC---AG-TG----AC-AGGTGCTGCACGGCTGT
CGT-CAGCTCGTGTT-GTGAAAT-GTTGGGTTAAGTC-CCGCAAC-GAGCGCAACCCC-G
G--T--C-TCTATTGAG---ACTGCCGCTGACAAGGCGGAGGAAGGTGGGGACGACGTCA
AGTCATCATGGCCCTT-ACGACCAGGGCTACACACGTGC-TACAATGGGTATTACAGAGG
GC-TGCGAAGGTGCGAGCTGGAGCGAAA--CTCA--GAAAGGTACTC-T--TAGTCCGGA
TTGCAGTCTGCAACTCGACTGCATGAAGTCGGAATCGC-TAGTAATCGCAGGT-CAGA-A
TACTGCGGTGAATAC---GTTCCCGGGTCTTG--TACACACC----GC-CCGTCAC-ACC
----ATG--TGA----T--------TCATGACTGGGG-TG--------------------
------------------------------------
>gi_AY928395_S000618646
GGC---G--G--ACG-G-GTGA----------GT--AACGCGTAGG-AATCTG---CCCA
TTTGA--GGGG--GAT---ACC-AGTTGGAAACGACTGT-TAATACCG--------C--A
T----------------A----------------------ATAT-CT-G-----------
----TGG----------A-----T--------------TAA-TGCGTT--GGATTAGCTA
GT-TGGTGGGGTAAG-GGCCTACCAAGGCTACGATC-CATAGCTGATTTGAGAGGATGAT
CA-GCCAC-ATTGGGA--CTGAGACACGGCCCAAACTCCTACGGGAGGCAGCAGTGGGGA
AT-ATTGGACAATGGGGGAAACCCTG-ATC-C-AGCAATGCCAT-GTGTGTGA-AGAAGG
CTCTAGGGTTGTAAAG-CACTTT-A--CGTTA-CCC-A--AAGAATAAGG--ACCGGCTA
ACTCCGT-GCCAGCAGCC-GCG-GTAATACGGGGGG-TCCGAGCGTTAATC-GGAATTAC
TGGGCGTAAAGGGTCTGTAGGTGG-TT-TGT-TAAG-TC-AG-ATGTGAAAGCCCAGGGC
---TCAAC-C-TTGGAACTGC-ATTTGATACTGGCAAAC-TAGAGTAT-GGT-AGAGGAA
TGG-GGAATTTCTGGTGTAGCGGTGAAATGCGTAGAGATCAGAAGGAACAC-CAA-TGGC
GAAGGCAACATTCT-G-GAC-CAATACTGACACTGAGGGACGAAAGCGTGGGGATCAAAC
AGG---ATTAGATACCCTGGTAGTCCACGCTGTAAA--CGATG-AG--AACGCGTTAAGT
ACT-CCGCCTGGGGACTA-CGGCCGCAA-GGCT-AAAACTCAAAGGAATT-GACGGGGAC
CCGCACAAGCGGTGGAGCATGTG-GTTTAA-TTCGATGCAACGCGAAGAACC-TTACCTG
GTCT-TGAC-ATC--CGG---AA--CGC---AG-TG----AC-AGGTGCTGCACGGCTGT
CGT-CAGCTCGTGTT-GTGAAAT-GTTGGGTTAAGTC-CCGCAAC-GAGCGCAACCCC-G
G--T--C-TCTATTGAG---ACTGCCGCTGACAAGGCGGAGGAAGGTGGGGACGACGTCA
AGTCATCATGGCCCTT-ACGACCAGGGCTACACACGTGC-TACAATGGGTATTACAGAGG
GC-TGCGAAGGTGCGAGCTGGAGCGAAA--CTCA--GAAAGGTACTC-T--TAGTCCGGA
TTGCAGTCTGCAACTCGACTGCATGAAGTCGGAATCGC-TAGTAATCGCAGGT-CAGA-A
TACTGCGGTGAATAC---GTTCCCGGGTCTTG--TACACACC----GC-CCGTCAC-ACC
----ATG--TGA----T--------TCATGACTGGGG-TGAAGTCGTAACAAGGTAGCCG
TAGGGGAACCTGCGGCTGGATCACCTCCTT------
>gi_EU503156_S001016161
------------------------------------------------------------
----------------------------------------TTATACCG--------C--A
T----------------A----------------------ATAT-CT-G-----------
----TGG----------A-----T---------------AA-TGCGTT--GGATTAGCTA
GT-TGGTGGGGTAAG-GGCCTACCAAGGCTACGATC-CATAGCTGATTTGAGAGGATGAT
CA-GCCAC-ATTGGGA--CTGAGACACGGCCCAAACTCCTACGGGAGGCAGCAGTGGGGA
AT-ATTGGACAATGGGGGAAACCCTG-ATC-C-AGCAATGCCAT-GTGTGTGA-AGAAGG
CTCTAGGGTTGTAAAG-CACTTT-A--CGTTA-CCC-A--AAGAATAAGG--ACCGGCTA
ACTCCGT-GCCAGCAGCC-GCG-GTAATACGGGGGG-TCCGAGCGTTAATC-GGAATTAC
TGGGCGTAAAGGGTCTGTAGGTGG-TT-TGT-TAAG-TC-AG-ATGTGAAAGCCCAGGGC
---TCAAC-C-TTGGAACTGC-ATTTGATACTGGCAAAC-TAGAGTAT-GGT-AGAGGAA
TGG-GGAATTTCTGGTGTAGCGGTGAAATGCGTAGAGATCAGAAGGAACAC-CAA-TGGC
GAAGGCAACATTCT-G-GAC-CAATACTGACACTGAGGGACGAAAGCGTGGGGATCAAAC
AGG---ATTAGATACCCTGGTAGTCCACGCTGTAAA--CGATG-AG--AACGCGTTAAGT
ACT-CCGCCTGGGGACTA-CGGCCGCAA-GGCT-AAAACTCAAAGGAATT-GACGGGGAC
CCGCACAAGCGGTGGAGCATGTG-GTTTAA-TTCGATGCAACGCGAAGAACC-TTACCTG
GTCT-TGAC-ATC--CGG---AA--CGC---AG-TG----AC-AGGTGCTGCACGGCTGT
CGT-CAGCTCGTGTT-GTGAAAT-GTTGGGTTAAGTC-CCGCAAC-GAGCGCAACCCC-G
G--T--C-TCTATTGAG---ACTGCCGCTGACAAGGCGGAGGAAGGTGGGGACGACGTCA
AGTCATCATGGCCCTT-ACGACCAGGGCTACACACGTGC-TACAATGGGTATTACAGAGG
GC-TGCGA----------------------------------------------------
------------------------------------------------------------
------------------------------------------------------------
------------------------------------------------------------
------------------------------------
>gi_EU503166_S001016171
------------------------------------------------------------
-----------------------------------------TATACCG--------C--A
T----------------A----------------------ATAT-CT-G-----------
----TGG----------A-----T---------------AA-TGCGTT--GGATTAGCTA
GT-TGGTGGGGTAAG-GGCCTACCAAGGCTACGATC-CATAGCTGATTTGAGAGGATGAT
CA-GCCAC-ATTGGGA--CTGAGACACGGCCCAAACTCCTACGGGAGGCAGCAGTGGGGA
AT-ATTGGACAATGGGGGAAACCCTG-ATC-C-AGCAATGCCAT-GTGTGTGA-AGAAGG
CTCTAGGGTTGTAAAG-CACTTT-A--CGTTA-CCC-A--AAGAATAAGG--ACCGGCTA
ACTCCGT-GCCAGCAGCC-GCG-GTAATACGGGGGG-TCCGAGCGTTAATC-GGAATTAC
TGGGCGTAAAGGGTCTGTAGGTGG-TT-TGT-TAAG-TC-AG-ATGTGAAAGCCCAGGGC
---TCAAC-C-TTGGAACTGC-ATTTGATACTGGCAAAC-TAGAGTAT-GGT-AGAGGAA
TGG-GGAATTTCTGGTGTAGCGGTGAAATGCGTAGAGATCAGAAGGAACAC-CAA-TGGC
GAAGGCAACATTCT-G-GAC-CAATACTGACACTGAGGGACGAAAGCGTGGGGATCAAAC
AGG---ATTAGATACCCTGGTAGTCCACGCTGTAAA--CGATG-AG--AACGCGTTAAGT
ACT-CCGCCTGGGGACTA-CGGCCGCAA-GGCT-AAAACTCAAAGGAATT-GACGGGGAC
CCGCACAAGCGGTGGAGCATGTG-GTTTAA-TTCGATGCAACGCGAAGAACC-TTACCTG
GTCT-TGAC-ATC--CGG---AA--CGC---AG-TG----AC-AGGTGCTGCACGGCTGT
CGT-CAGCTCGTGTT-GTGAAAT-GTTGGGTTAAGTC-CCGCAAC-GAGCGCAACCCC-G
G--T--C-TCTATTGAG---ACTGCCGCTGACAAGGCGGAGGAAGGTGGGGACGACGTCA
AGTCATCATGGCCCTT-ACGACCAGGGCTACACACGTGC-TACAATGGGTATTACAGAGG
GC-TGCGA----------------------------------------------------
------------------------------------------------------------
------------------------------------------------------------
------------------------------------------------------------
------------------------------------
>gi_EU503154_S001016159
------------------------------------------------------------
-------------------------------------TG-TTATACCG--------C--A
T----------------A----------------------ATAT-CT-G-----------
----TGG----------A-----T--------------TAA-TGCGTT--GGATTAGCTA
GT-TGGTGGGGTAAG-GGCCTACCAAGGCTACGATC-CATAGCTGATTTGAGAGGATGAT
CA-GCCAC-ATTGGGA--CTGAGACACGGCCCAAACTCCTACGGGAGGCAGCAGTGGGGA
AT-ATTGGACAATGGGGGAAACCCTG-ATC-C-AGCAATGCCAT-GTGTGTGA-AGAAGG
CTCTAGGGTTGTAAAG-CACTTT-A--CGTTA-CCC-A--AAGAATAAGG--ACCGGCTA
ACTCCGT-GCCAGCAGCC-GCG-GTAATACGGGGGG-TCCGAGCGTTAATC-GGAATTAC
TGGGCGTAAAGGGTCTGTAGGTGG-TT-TGT-TAAG-TC-AG-ATGTGAAAGCCCAGGGC
---TCAAC-C-TTGGAACTGC-ATTTGATACTGGCAAAC-TAGAGTAT-GGT-AGAGGAA
TGG-GGAATTTCTGGTGTAGCGGTGAAATGCGTAGAGATCAGAAGGAACAC-CAA-TGGC
GAAGGCAACATTCT-G-GAC-CAATACTGACACTGAGGGACGAAAGCGTGGGGATCAAAC
AGG---ATTAGATACCCTGGTAGTCCACGCTGTAAA--CGATG-AG--AACGCGTTAAGT
ACT-CCGCCTGGGGACTA-CGGCCGCAA-GGCT-AAAACTCAAAGGAATT-GACGGGGAC
CCGCACAAGCGGTGGAGCATGTG-GTTTAA-TTCGATGCAACGCGAAGAACC-TTACCTG
GTCT-TGAC-ATC--CGG---AA--CGC---AG-TG----AC-AGGTGCTGCACGGCTGT
CGT-CAGCTCGTGTT-GTGAAAT-GTTGGGTTAAGTC-CCGCAAC-GAGCGCAACCCC-G
G--T--C-TCTATTGAG---ACTGCCGCTGACAAGGCGGAGGAAGGTGGGGACGACGTCA
AGTCATCATGGCCCTT-ACGACCAGGGCTACACACGTGC-TACAATGGGTATTACAGAGG
GC-TGCGA----------------------------------------------------
------------------------------------------------------------
------------------------------------------------------------
------------------------------------------------------------
------------------------------------
>gi_EU503164_S001016169
------------------------------------------------------------
--------------------------------------G-TTATACCG--------C--A
T----------------A----------------------ATAT-CT-G-----------
----TGG----------A-----T--------------TAA-TGCGTT--GGATTAGCTA
GT-TGGTGGGGTAAG-GGCCTACCAAGGCTACGATC-CATAGCTGATTTGAGAGGATGAT
CA-GCCAC-ATTGGGA--CTGAGACACGGCCCAAACTCCTACGGGAGGCAGCAGTGGGGA
AT-ATTGGACAATGGGGGAAACCCTG-ATC-C-AGCAATGCCAT-GTGTGTGA-AGAAGG
CTCTAGGGTTGTAAAG-CACTTT-A--CGTTA-CCC-A--AAGAATAAGG--ACCGGCTA
ACTCCGT-GCCAGCAGCC-GCG-GTAATACGGGGGG-TCCGAGCGTTAATC-GGAATTAC
TGGGCGTAAAGGGTCTGTAGGTGG-TT-TGT-TAAG-TC-AG-ATGTGAAAGCCCAGGGC
---TCAAC-C-TTGGAACTGC-ATTTGATACTGGCAAAC-TAGAGTAT-GGT-AGAGGAA
TGG-GGAATTTCTGGTGTAGCGGTGAAATGCGTAGAGATCAGAAGGAACAC-CAA-TGGC
GAAGGCAACATTCT-G-GAC-CAATACTGACACTGAGGGACGAAAGCGTGGGGATCAAAC
AGG---ATTAGATACCCTGGTAGTCCACGCTGTAAA--CGATG-AG--AACGCGTTAAGT
ACT-CCGCCTGGGGACTA-CGGCCGCAA-GGCT-AAAACTCAAAGGAATT-GACGGGGAC
CCGCACAAGCGGTGGAGCATGTG-GTTTAA-TTCGATGCAACGCGAAGAACC-TTACCTG
GTCT-TGAC-ATC--CGG---AA--CGC---AG-TG----AC-AGGTGCTGCACGGCTGT
CGT-CAGCTCGTGTT-GTGAAAT-GTTGGGTTAAGTC-CCGCAAC-GAGCGCAACCCC-G
G--T--C-TCTATTGAG---ACTGCCGCTGACAAGGCGGAGGAAGGTGGGGACGACGTCA
AGTCATCATGGCCCTT-ACGACCAGGGCTACACACGTGC-TACAATGGGTATTACAGAGG
GC-TGCGA----------------------------------------------------
------------------------------------------------------------
------------------------------------------------------------
------------------------------------------------------------
------------------------------------
>gi_EU503155_S001016160
------------------------------------------------------------
--------------------------------------G-TTATACCG--------C--A
T----------------A----------------------ATAT-CT-G-----------
----TGG----------A-----T--------------AAA-TGCGTT--GGATTAGCTA
GT-TGGTGGGGTAAG-GGCCTACCAAGGCTACGATC-CATAGCTGATTTGAGAGGATGAT
CA-GCCAC-ATTGGGA--CTGAGACACGGCCCAAACTCCTACGGGAGGCAGCAGTGGGGA
AT-ATTGGACAATGGGGGAAACCCTG-ATC-C-AGCAATGCCAT-GTGTGTGA-AGAAGG
CTCTAGGGTTGTAAAG-CACTTT-A--CGTTA-CCC-A--AAGAATAAGG--ACCGGCTA
ACTCCGT-GCCAGCAGCC-GCG-GTAATACGGGGGG-TCCGAGCGTTAATC-GGAATTAC
TGGGCGTAAAGGGTCTGTAGGTGG-TT-TGT-TAAG-TC-AG-ATGTGAAAGCCCAGGGC
---TCAAC-C-TTGGAACTGC-ATTTGATACTGGCAAAC-TAGAGTAT-GGT-AGAGGAA
TGG-GGAATTTCTGGTGTAGCGGTGAAATGCGTAGAGATCAGAAGGAACAC-CAA-TGGC
GAAGGCAACATTCT-G-GAC-CAATACTGACACTGAGGGACGAAAGCGTGGGGATCAAAC
AGG---ATTAGATACCCTGGTAGTCCACGCTGTAAA--CGATG-AG--AACGCGTTAAGT
ACT-CCGCCTGGGGACTA-CGGCCGCAA-GGCT-AAAACTCAAAGGAATT-GACGGGGAC
CCGCACAAGCGGTGGAGCATGTG-GTTTAA-TTCGATGCAACGCGAAGAACC-TTACCTG
GTCT-TGAC-ATC--CGG---AA--CGC---AG-TG----AC-AGGTGCTGCACGGCTGT
CGT-CAGCTCGTGTT-GTGAAAT-GTTGGGTTAAGTC-CCGCAAC-GAGCGCAACCCC-G
G--T--C-TCTATTGAG---ACTGCCGCTGACAAGGCGGAGGAAGGTGGGGACGACGTCA
AGTCATCATGGCCCTT-ACGACCAGGGCTACACACGTGC-TACAATGGGTATTACAGAGG
GC-TGCCG----------------------------------------------------
------------------------------------------------------------
------------------------------------------------------------
------------------------------------------------------------
------------------------------------
>gi_EU503157_S001016162
------------------------------------------------------------
--------------------------------------G-TTATACCG--------C--A
T----------------A----------------------ATAT-CT-G-----------
----TGG----------A-----T--------------AAA-TGCGTT--GGATTAGCTA
GT-TGGTGGGGTAAG-GGCCTACCAAGGCTACGATC-CATAGCTGATTTGAGAGGATGAT
CA-GCCAC-ATTGGGA--CTGAGACACGGCCCAAACTCCTACGGGAGGCAGCAGTGGGGA
AT-ATTGGACAATGGGGGAAACCCTG-ATC-C-AGCAATGCCAT-GTGTGTGA-AGAAGG
CTCTAGGGTTGTAAAG-CACTTT-A--CGTTA-CCC-A--AAGAATAAGG--ACCGGCTA
ACTCCGT-GCCAGCAGCC-GCG-GTAATACGGGGGG-TCCGAGCGTTAATC-GGAATTAC
TGGGCGTAAAGGGTCTGTAGGTGG-TT-TGT-TAAG-TC-AG-ATGTGAAAGCCCAGGGC
---TCAAC-C-TTGGAACTGC-ATTTGATACTGGCAAAC-TAGAGTAT-GGT-AGAGGAA
TGG-GGAATTTCTGGTGTAGCGGTGAAATGCGTAGAGATCAGAAGGAACAC-CAA-TGGC
GAAGGCAACATTCT-G-GAC-CAATACTGACACTGAGGGACGAAAGCGTGGGGATCAAAC
AGG---ATTAGATACCCTGGTAGTCCACGCTGTAAA--CGATG-AG--AACGCGTTAAGT
ACT-CCGCCTGGGGACTA-CGGCCGCAA-GGCT-AAAACTCAAAGGAATT-GACGGGGAC
CCGCACAAGCGGTGGAGCATGTG-GTTTAA-TTCGATGCAACGCGAAGAACC-TTACCTG
GTCT-TGAC-ATC--CGG---AA--CGC---AG-TG----AC-AGGTGCTGCACGGCTGT
CGT-CAGCTCGTGTT-GTGAAAT-GTTGGGTTAAGTC-CCGCAAC-GAGCGCAACCCC-G
G--T--C-TCTATTGAG---ACTGCCGCTGACAAGGCGGAGGAAGGTGGGGACGACGTCA
AGTCATCATGGCCCTT-ACGACCAGGGCTACACACGTGC-TACAATGGGTATTACAGAGG
GC-TGCGA----------------------------------------------------
------------------------------------------------------------
------------------------------------------------------------
------------------------------------------------------------
------------------------------------
>gi_EF685352_S000965959
--------------------------------------------TG-AATCTG---CCCA
TCTGT--GGGG--GAT---ACC-AGTTGGAAACGACTGT-TAATACCG--------C--A
T----------------A----------------------ATAT-CT-G-----------
----CGG----------A-----T--------------TAA-TGCGTT--GGATTAGCTA
GT-TGGTAGGGTAAG-GGCCTACCAAGGCTACGATC-CATAGCTGATTTGAGAGGATGAT
CA-GCCAC-ATTGGGA--CTGAGACACGGCCCAAACTCCTACGGGAGGCAGCAGTGGGGA
AT-ATTGGACAATGGGGGAAACCCTG-ATC-C-AGCAATGCCAT-GTGTGTGA-AGAAGG
CTCTAGGGTTGTAAAG-CACTTT-A--CGTTA-CCC-A--AAGAATAAGG--ACCGGCTA
ACTCCGT-GCCAGCAGCC-GCG-GTAATACGGGGGG-TCCGAGCGTTAATC-GGAATTAC
TGGGCGTAAAGGGTCTGTAGGTGG-TT-TGT-TAAG-TC-AG-ATGTGAAAGCCCAGGGC
---TCAAC-C-TTGGAACTGC-ATTTGATACTGGCAAAC-TAGAGTAT-GGT-AGAGGAA
TGG-GGAATTTCTGGTGTAGCGGTGAAATGCGTAGAGATCAGAAGGAACAC-CAA-TGGC
GAAGGCAACATTCT-G-GAT-CAATACTGACACTGAGGGACGAAAGCGTGGGGATCAAAC
AGG---ATTAGATACCCTGGTAGTCCACGCTGTAAA--CGATG-AG--AACGCGTTAAGT
ACT-CCGCCTGGGGACTA-CGGCCGCAA-GGCT-AAAACTCAAAGGAATT-GACGGGGAC
CCGCACAAGCGGTGGAGCATGTG-GTTTAA-TTCGATGCAACGCGAAGAACC-TTACCTG
GTCT-TGAC-ATC--CGG---AA--CGC---AG-TG----AC-AGGTGCTGCACGGCTGT
CGT-CAGCTCGTGTT-GTGAAAT-GTTGGGTTAAGTC-CCGCAAC-GAGCGCAACCCC-G
G--T--C-TCTATTGAG---ACTGCCGCTGACAAGGCGGAGGAAGGTGGGGACGACGTCA
AGTCATCATGGCCCTT-ACGACCAGGGCTACACACGTGC-TACAATGGGTATTACAGAGG
GC-TGCGAAGGTGCGAGCTGGAGCGAAA--CTCA--GAAAGGTACTC-T--TAGTCCGGA
TTGCAGTCTGCAACTCGACTGCATGAAGTCGGAATCGC-TAGTAATCGCAGGT-CAGA-A
TACTGCGGTGAATAC---GTTCCCGGGTCTTG--TACACACC----GC-CCGTCAC-ACC
----ATG-----------------------------------------------------
------------------------------------
>gi_EF685349_S000965956
------------------------------------------------------------
-CTGT--GGGG--GAT---ACC-AGTTGGAAACGACTGT-TAATACCG--------C--A
T----------------A----------------------ATAT-CT-G-----------
----CGG----------A-----T--------------TAA-TGCGTT--GGATTAGCTA
GT-TGGTAGGGTAAG-GGCCTACCAAGGCTACGATC-CATAGCTGATTTGAGAGGATGAT
CA-GCCAC-ATTGGGA--CTGAGACACGGCCCAAACTCCTACGGGAGGCAGCAGTGGGGA
AT-ATTGGACAATGGGGGAAACCCTG-ATC-C-AGCAATGCCAT-GTGTGTGA-AGAAGG
CTCTAGGGTTGTAAAG-CACTTT-A--CGTTA-CCC-A--AAGAATAAGG--ACCGGCTA
ACTCCGT-GCCAGCAGCC-GCG-GTAATACGGGGGG-TCCGAGCGTTAATC-GGAATTAC
TGGGCGTAAAGGGTCTGTAGGTGG-TT-TGT-TAAG-TC-AG-ATGTGAAAGCCCAGGGC
---TCAAC-C-TTGGAACTGC-ATTTGATACTGGCAAAC-TAGAGTAT-GGT-AGAGGAA
TGG-GGAATTTCTGGTGTAGCGGTGAAATGCGTAGAGATCAGAAGGAACAC-CAA-TGGC
GAAGGCAACATTCT-G-GAT-CAATACTGACACTGAGGGACGAAAGCGTGGGGATCAAAC
AGG---ATTAGATACCCTGGTAGTCCACGCTGTAAA--CGATG-AG--AACGCGTTAAGT
ACT-CCGCCTGGGGACTA-CGGCCGCAA-GGCT-AAAACTCAAAGGAATT-GACGGGGAC
CCGCACAAGCGGTGGAGCATGTG-GTTTAA-TTCGATGCAACGCGAAGAACC-TTACCTG
GTCT-TGAC-ATC--CGG---AA--CGC---AG-TG----AC-AGGTGCTGCACGGCTGT
CGT-CAGCTCGTGTT-GTGAAAT-GTTGGGTTAAGTC-CCGCAAC-GAGCGCAACCCC-G
G--T--C-TCTATTGAG---ACTGCCGCTGACAAGGCGGAGGAAGGTGGGGACGACGTCA
AGTCATCATGGCCCTT-ACGACCAGGGCTACACACGTGC-TACAATGGGTATTACAGAGG
GC-TGCGAAGGTGCGAGCTGGAGCGAAA--CTCA--GAAAGGTACTC-T--TAGTCCGGA
TTGCAGTCTGCAACTCGACTGCATGAAGTCGGAATCGC-TAGTAATCGCAGGT-CAGA-A
TACTGCGGTGAATAC---GTTCCCGGGTCTTG--TACACACC----GC-CCGTCAC-ACC
----ATG--TGA----T--------TCATGACTGGGG-TGAAGTCGTAACAAGGTAGCCG
TAGGGGAACCTGCGGCTGGATCACCTCCTTA-----
>gi_EF685350_S000965957
----------------------------------------------------G---CCCA
TCTGT--GGGG--GAT---ACC-AGTTGGAAACGACTGT-TAATACCG--------C--A
T----------------A----------------------ATAT-CT-G-----------
----CGG----------A-----T--------------TAA-TGCGTT--GGATTAGCTA
GT-TGGTAGGGTAAG-GGCCTACCAAGGCTACGATC-CATAGCTGATTTGAGAGGATGAT
CA-GCCAC-ATTGGGA--CTGAGACACGGCCCAAACTCCTACGGGAGGCAGCAGTGGGGA
AT-ATTGGACAATGGGGGAAACCCTG-ATC-C-AGCAATGCCAT-GTGTGTGA-AGAAGG
CTCTAGGGTTGTAAAG-CACTTT-A--CGTTA-CCC-A--AAGAATAAGG--ACCGGCTA
ACTCCGT-GCCAGCAGCC-GCG-GTAATACGGGGGG-TCCGAGCGTTAATC-GGAATTAC
TGGGCGTAAAGGGTCTGTAGGTGG-TT-TGT-TAAG-TC-AG-ATGTGAAAGCCCAGGGC
---TCAAC-C-TTGGAACTGC-ATTTGATACTGGCAAAC-TAGAGTAT-GGT-AGAGGAA
TGG-GGAATTTCTGGTGTAGCGGTGAAATGCGTAGAGATCAGAAGGAACAC-CAA-TGGC
GAAGGCAACATTCT-G-GAT-CAATACTGACACTGAGGGACGAAAGCGTGGGGATCAAAC
AGG---ATTAGATACCCTGGTAGTCCACGCTGTAAA--CGATG-AG--AACGCGTTAAGT
ACT-CCGCCTGGGGACTA-CGGCCGCAA-GGCT-AAAACTCAAAGGAATT-GACGGGGAC
CCGCACAAGCGGTGGAGCATGTG-GTTTAA-TTCGATGCAACGCGAAGAACC-TTACCTG
GTCT-TGAC-ATC--CGG---AA--CGC---AG-TG----AC-AGGTGCTGCACGGCTGT
CGT-CAGCTCGTGTT-GTGAAAT-GTTGGGTTAAGTC-CCGCAAC-GAGCGCAACCCC-G
G--T--C-TCTATTGAG---ACTGCCGCTGACAAGGCGGAGGAAGGTGGGGACGACGTCA
AGTCATCATGGCCCTT-ACGACCAGGGCTACACACGTGC-TACAATGGGTATTACAGAGG
GC-TGCGAAGGTGCGAGCTGGAGCGAAA--CTCA--GAAAGGTACTC-T--TAGTCCGGA
TTGCAGTCTGCAACTCGACTGCATGAAGTCGGAATCGC-TAGTAATCGCAGGT-CAGA-A
TACTGCGGTGAATAC---GTTCCCGGGTCTTG--TACACACC----GC-CCGTCAC-ACC
----ATG--TGA----T--------TCATGACTGGGG-TGAAGTCGTAACAAGGTAGCCG
TAGGGGAACCTGCGGCTGGATCACCTCCTTA-----
>gi_EF685351_S000965958
-----------------------------------------GTAGG-AATCTG---CCCA
TCTGT--GGGG--GAT---ACC-AGTTGGAAACGACTGT-TAATACCG--------C--A
T----------------A----------------------ATAT-CT-G-----------
----CGG----------A-----T--------------TAA-TGCGTT--GGATTAGCTA
GT-TGGTAGGGTAAG-GGCCTACCAAGGCTACGATC-CATAGCTGATTTGAGAGGATGAT
CA-GCCAC-ATTGGGA--CTGAGACACGGCCCAAACTCCTACGGGAGGCAGCAGTGGGGA
AT-ATTGGACAATGGGGGAAACCCTG-ATC-C-AGCAATGCCAT-GTGTGTGA-AGAAGG
CTCTAGGGTTGTAAAG-CACTTT-A--CGTTA-CCC-A--AAGAATAAGG--ACCGGCTA
ACTCCGT-GCCAGCAGCC-GCG-GTAATACGGGGGG-TCCGAGCGTTAATC-GGAATTAC
TGGGCGTAAAGGGTCTGTAGGTGG-TT-TGT-TAAG-TC-AG-ATGTGAAAGCCCAGGGC
---TCAAC-C-TTGGAACTGC-ATTTGATACTGGCAAAC-TAGAGTAT-GGT-AGAGGAA
TGG-GGAATTTCTGGTGTAGCGGTGAAATGCGTAGAGATCAGAAGGAACAC-CAA-TGGC
GAAGGCAACATTCT-G-GAT-CAATACTGACACTGAGGGACGAAAGCGTGGGGATCAAAC
AGG---ATTAGATACCCTGGTAGTCCACGCTGTAAA--CGATG-AG--AACGCGTTAAGT
ACT-CCGCCTGGGGACTA-CGGCCGCAA-GGCT-AAAACTCAAAGGAATT-GACGGGGAC
CCGCACAAGCGGTGGAGCATGTG-GTTTAA-TTCGATGCAACGCGAAGAACC-TTACCTG
GTCT-TGAC-ATC--CGG---AA--CGC---AG-TG----AC-AGGTGCTGCACGGCTGT
CGT-CAGCTCGTGTT-GTGAAAT-GTTGGGTTAAGTC-CCGCAAC-GAGCGCAACCCC-G
G--T--C-TCTATTGAG---ACTGCCGCTGACAAGGCGGAGGAAGGTGGGGACGACGTCA
AGTCATCATGGCCCTT-ACGACCAGGGCTACACACGTGC-TACAATGGGTATTACAGAGG
GC-TGCGAAGGTGCGAGCTGGAGCGAAA--CTCA--GAAAGGTACTC-T--TAGTCCGGA
TTGCAGTCTGCAACTCGACTGCATGAAGTCGGAATCGC-TAGTAATCGCAGGT-CAGA-A
TACTGCGGTGAATAC---GTTCCCGGGTCTTG--TACACACC----GC-CCGTCAC-ACC
----ATG--TGA----T--------TCATGACTGGGG-TGAAGTCGTAACAAGGTAGCCG
TAGGGGAACCTGCGGCTGGATCACCTCCTTA-----
>gi_EF685354_S000965961
GGC---G--G--ACG-G-GTGA----------GT--AACGCGTAGG-AATCTG---CCCA
TCTGT--GGGG--GAT---ACC-AGTTGGAAACGACTGT-TAATACCG--------C--A
T----------------A----------------------ATAT-CT-G-----------
----CGG----------A-----T--------------TAA-TGCGTT--GGATTAGCTA
GT-TGGTAGGGTAAG-GGCCTACCAAGGCTACGATC-CATAGCTGATTTGAGAGGATGAT
CA-GCCAC-ATTGGGA--CTGAGACACGGCCCAAACTCCTACGGGAGGCAGCAGTGGGGA
AT-ATTGGACAATGGGGGAAACCCTG-ATC-C-AGCAATGCCAT-GTGTGTGA-AGAAGG
CTCTAGGGTTGTAAAG-CACTTT-A--CGTTA-CCC-A--AAGAATAAGG--ACCGGCTA
ACTCCGT-GCCAGCAGCC-GCG-GTAATACGGGGGG-TCCGAGCGTTAATC-GGAATTAC
TGGGCGTAAAGGGTCTGTAGGTGG-TT-TGT-TAAG-TC-AG-ATGTGAAAGCCCAGGGC
---TCAAC-C-TTGGAACTGC-ATTTGATACTGGCAAAC-TAGAGTAT-GGT-AGAGGAA
TGG-GGAATTTCTGGTGTAGCGGTGAAATGCGTAGAGATCAGAAGGAACAC-CAA-TGGC
GAAGGCAACATTCT-G-GAT-CAATACTGACACTGAGGGACGAAAGCGTGGGGATCAAAC
AGG---ATTAGATACCCTGGTAGTCCACGCTGTAAA--CGATG-AG--AACGCGTTAAGT
ACT-CCGCCTGGGGACTA-CGGCCGCAA-GGCT-AAAACTCAAAGGAATT-GACGGGGAC
CCGCACAAGCGGTGGAGCATGTG-GTTTAA-TTCGATGCAACGCGAAGAACC-TTACCTG
GTCT-TGAC-ATC--CGG---AA--CGC---AG-TG----AC-AGGTGCTGCACGGCTGT
CGT-CAGCTCGTGTT-GTGAAAT-GTTGGGTTAAGTC-CCGCAAC-GAGCGCAACCCC-G
G--T--C-TCTATTGAG---ACTGCCGCTGACAAGGCGGAGGAAGGTGGGGACGACGTCA
AGTCATCATGGCCCTT-ACGACCAGGGCTACACACGTGC-TACAATGGGTATTACAGAGG
GC-TGCGAAGGTGCGAGCTGGAGCGAAA--CTCA--GAAAGGTACTC-T--TAGTCCGGA
TTGCAGTCTGCAACTCGACTGCATGAAGTCGGAATCGC-TAGTAATCGCAGGT-CAGA-A
TACTGCGGTGAATAC---GTTCCCGGGTCTTG--TACACACC----GC-CCGTCAC-ACC
----ATG--TGA----T--------TCATGACTGGGG-TGAAGTCGTAACAAGGTAGCCG
TAGGGGAACCTGCGGCTGGATCACCTCCTTA-----
>gi_DQ295795_S000653220
GGC---G--G--ACG-G-GTGA----------GT--AACGCGTAGG-AATCTG---CCCA
TCTGT--GGGG--GAT---ACC-AGTTGGAAACGACTGT-TAATACCG--------C--A
T----------------A----------------------ATAT-CT-G-----------
----CGG----------A-----T--------------TAA-TGCGTT--GGATTAGCTA
GT-TGGTAGGGTAAG-GGCCTACCAAGGCTACGATC-CATAGCTGATTTGAGAGGATGAT
CA-GCCAC-ATTGGGA--CTGAGACACGGCCCAAACTCCTACGGGAGGCAGCAGTGGGGA
AT-ATTGGACAATGGGGGAAACCCTG-ATC-C-AGCAATGCCAT-GTGTGTGA-AGAAGG
CTCTAGGGTTGTAAAG-CACTTT-A--CGTTA-CCC-A--AAGAATAAGG--ACCGGCTA
ACTCCGT-GCCAGCAGCC-GCG-GTAATACGGGGGG-TCCGAGCGTTAATC-GGAATTAC
TGGGCGTAAAGGGTCTGTAGGTGG-TT-TGT-TAAG-TC-AG-ATGTGAAAGCCCAGGGC
---TCAAC-C-TTGGAACTGC-ATTTGATACTGGCAAAC-TAGAGTAT-GGT-AGAGGAA
TGG-GGAATTTCTGGTGTAGCGGTGAAATGCGTAGAGATCAGAAGGAACAC-CAA-TGGC
GAAGGCAACATTCT-G-GAT-CAATACTGACACTGAGGGACGAAAGCGTGGGGATCAAAC
AGG---ATTAGATACCCTGGTAGTCCACGCTGTAAA--CGATG-AG--AACGCGTTAAGT
ACT-CCGCCTGGGGACTA-CGGCCGCAA-GGCT-AAAACTCAAAGGAATT-GACGGGGAC
CCGCACAAGCGGTGGAGCATGTG-GTTTAA-TTCGATGCAACGCGAAGAACC-TTACCTG
GTCT-TGAC-ATC--CGG---AA--CGC---AG-TG----AC-AGGTGCTGCACGGCTGT
CGT-CAGCTCGTGTT-GTGAAAT-GTTGGGTTAAGTC-CCGCAAC-GAGCGCAACCCC-G
G--T--C-TCTATTGAG---ACTGCCGCTGACAAGGCGGAGGAAGGTGGGGACGACGTCA
AGTCATCATGGCCCTT-ACGACCAGGGCTACACACGTGC-TACAATGGGTATTACAGAGG
GC-TGCGAAGGTGCGAGCTGGAGCGAAA--CTCA--GAAAGGTACTC-T--TAGTCCGGA
TTGCAGTCTGCAACTCGACTGCATGAAGTCGGAATCGC-TAGTAATCGCAGGT-CAGA-A
TACTGCGGTGAATAC---GTTCCCGGGTCTTG--TACACACC----GC-CCGTCAC-ACC
----ATG--TGA----T--------TCATGACT---------------------------
------------------------------------
>gi_DQ309246_S000690749
GGC---G--G--ACG-G-GTGA----------GT--AACGCGTAGG-AATCTG---CCCA
TCTGT--GGGG--GAT---ACC-AGTTGGAAACGACTGT-TAATACCG--------C--A
T----------------A----------------------ATAT-CT-G-----------
----CGG----------A-----T--------------TAA-TGCGTT--GGATTAGCTA
GT-TGGTAGGGTAAG-GGCCTACCAAGGCTACGATC-CATAGCTGATTTGAGAGGATGAT
CA-GCCAC-ATTGGGA--CTGAGACACGGCCCAAACTCCTACGGGAGGCAGCAGTGGGGA
AT-ATTGGACAATGGGGGAAACCCTG-ATC-C-AGCAATGCCAT-GTGTGTGA-AGAAGG
CTCTAGGGTTGTAAAG-CACTTT-A--CGTTA-CCC-A--AAGAATAAGG--ACCGGCTA
ACTCCGT-GCCAGCAGCC-GCG-GTAATACGGGGGG-TCCGAGCGTTAATC-GGAATTAC
TGGGCGTAAAGGGTCTGTAGGTGG-TT-TGT-TAAG-TC-AG-ATGTGAAAGCCCAGGGC
---TCAAC-C-TTGGAACTGC-ATTTGATACTGGCAAAC-TAGAGTAT-GGT-AGAGGAA
TGG-GGAATTTCTGGTGTAGCGGTGAAATGCGTAGAGATCAGAAGGAACAC-CAA-TGGC
GAAGGCAACATTCT-G-GAT-CAATACTGACACTGAGGGACGAAAGCGTGGGGATCAAAC
AGG---ATTAGATACCCTGGTAGTCCACGCTGTAAA--CGATG-AG--AACGCGTTAAGT
ACT-CCGCCTGGGGACTA-CGGCCGCAA-GGCT-AAAACTCAAAGGAATT-GACGGGGAC
CCGCACAAGCGGTGGAGCATGTG-GTTTAA-TTCGATGCAACGCGAAGAACC-TTACCTG
GTCT-TGAC-ATC--CGG---AA--CGC---AG-TG----AC-AGGTGCTGCACGGCTGT
CGT-CAGCTCGTGTT-GTGAAAT-GTTGGGTTAAGTC-CCGCAAC-GAGCGCAACCCC-G
G--T--C-TCTATTGAG---ACTGCCGCTGACAAGGCGGAGGAAGGTGGGGACGACGTCA
AGTCATCATGGCCCTT-ACGACCAGGGCTACACACGTGC-TACAATGGGTATTACAGAGG
GC-TGCGAAGGTGCGAGCTGGAGCGAAA--CTCA--GAAAGGTACTC-T--TAGTCCGGA
TTGCAGTCTGCAACTCGACTGCATGAAGTCGGAATCGC-TAGTAATCGCAGGT-CAGA-A
TACTGCGGTGAATAC---GTTCCCGGGTCTTG--TACACACC----GC-CCGTCAC-ACC
----ATG--TGA----T--------TCATGACTGGGG-TGAAGTCGTAACAAGGTAGCCG
TAGGGGAACCTGCGGCTGGATCACCTCCTT------
>gi_EF685353_S000965960
------------------------------------------------------------
-------------------ACC-AGTTGGAAACGACTGT-TAATACCG--------C--A
T----------------A----------------------ATAT-CT-G-----------
----CGG----------A-----T--------------TAA-TGCGTT--GGATTAGCTA
GT-TGGTAGGGTAAG-GGCCTACCAAGGCTACGATC-CATAGCTGATTTGAGAGGATGAT
CA-GCCAC-ATTGGGA--CTGAGACACGGCCCAAACTCCTACGGGAGGCAGCAGTGGGGA
AT-ATTGGACAATGGGGGAAACCCTG-ATC-C-AGCAATGCCAT-GTGTGTGA-AGAAGG
CTCTAGGGTTGTAAAG-CACTTT-A--CGTTA-CCC-A--AAGAATAAGG--ACCGGCTA
ACTCCGT-GCCAGCAGCC-GCG-GTAATACGGGGGG-TCCGAGCGTTAATC-GGAATTAC
TGGGCGTAAAGGGTCTGTAGGTGG-TT-TGT-TAAG-TC-AG-ATGTGAAAGCCCAGGGC
---TCAAC-C-TTGGAACTGC-ATTTGATACTGGCAAAC-TAGAGTAT-GGT-AGAGGAA
TGG-GGAATTTCTGGTGTAGCGGTGAAATGCGTAGAGATCAGAAGGAACAC-CAA-TGGC
GAAGGCAACATTCT-G-GAT-CAATACTGACACTGAGGGACGAAAGCGTGGGGATCAAAC
AGG---ATTAGATACCCTGGTAGTCCACGCTGTAAA--CGATG-AG--AACGCGTTAAGT
ACT-CCGCCTGGGGACTA-CGGCCGCAA-GGCT-AAAACTCAAAGGAATT-GACGGGGAC
CCGCACAAGCGGTGGAGCATGTG-GTTTAA-TTCGATGCAACGCGAAGAACC-TTACCTG
GTCT-TGAC-ATC--CGG---AA--CGC---AG-TG----AC-AGGTGCTGCACGGCTGT
CGT-CAGCTCGTGTT-GTGAAAT-GTTGGGTTAAGTC-CCGCAAC-GAGCGCAACCCC-G
G--T--C-TCTATTGAG---ACTGCCGCTGACAAGGCGGAGGAAGGTGGGGACGACGTCA
AGTCATCATGGCCCTT-ACGACCAGGGCTACACACGTGC-TACAATGGGTATTACAGAGG
GC-TGCGAAGGTGCGAGCTGGAGCGAAA--CTCA--GAAAGGTACTC-T--TAGTCCGGA
TTGCAGTCTGCAACTCGACTGCATGAAGTCGGAATCGC-TAGTAATCGCAGGT-CAGA-A
TACTGCGGTGAATAC---GTTCCCGGGTCTTG--TACACACC----GC-C----------
------------------------------------------------------------
------------------------------------
>gi_EF685355_S000965962
GGC---G--G--ACG-G-GTGA----------GT--AACGCGTAGG-AATCTG---CCCA
TCTGT--GGGG--GAT---ACC-AGTTGGAAACGACTGT-TAATACCG--------C--A
T----------------A----------------------ATAT-CT-G-----------
----CGG----------A-----T--------------TAA-TGCGTT--GGATTAGCTA
GT-TGGTAGGGTAAG-GGCCTACCAAGGCTACGATC-CATAGCTGATTTGAGAGGATGAT
CA-GCCAC-ATTGGGA--CTGAGACACGGCCCAAACTCCTACGGGAGGCAGCAGTGGGGA
AT-ATTGGACAATGGGGGAAACCCTG-ATC-C-AGCAATGCCAT-GTGTGTGA-AGAAGG
CTCTAGGGTTGTAAAG-CACTTT-A--CGTTA-CCC-A--AAGAATAAGG--ACCGGCTA
ACTCCGT-GCCAGCAGCC-GCG-GTAATACGGGGGG-TCCGAGCGTTAATC-GGAATTAC
TGGGCGTAAAGGGTCTGTAGGTGG-TT-TGT-TAAG-TC-AG-ATGTGAAAGCCCAGGGC
---TCAAC-C-TTGGAACTGC-ATTTGATACTGGCAAAC-TAGAGTAT-GGT-AGAGGAA
TGG-GGAATTTCTGGTGTAGCGGTGAAATGCGTAGAGATCAGAAGGAACAC-CAA-TGGC
GAAGGCAACATTCT-G-GAT-CAATACTGACACTGAGGGACGAAAGCGTGGGGATCAAAC
AGG---ATTAGATACCCTGGTAGTCCACGCTGTAAA--CGATG-AG--AACGCGTTAAGT
ACT-CCGCCTGGGGACTA-CGGCCGCAA-GGCT-AAAACTCAAAGGAATT-GACGGGGAC
CCGCACAAGCGGTGGAGCATGTG-GTTTAA-TTCGATGCAACGCGAAGAACC-TTACCTG
GTCT-TGAC-ATC--CGG---AA--CGC---AG-TG----AC-AGGTGCTGCACGGCTGT
CGT-CAGCTCGTGTT-GTGAAAT-GTTGGGTTAAGTC-CCGCAAC-GAGCGCAACCCC-G
G--T--C-TCTATTGAG---ACTGCCGCTGACAAGGCGGAGGAAGGTGGGGACGACGTCA
AGTCATCATGGCCCTT-ACGACCAGGGCTACACACGTGC-TACAATGGGTATTACAGAGG
GC-TGCGAAGGTGCGAGCTGGAGCGAAA--CTCA--GAAAGGTACTC-T--TAGTCCGGA
TTGCAGTCTGCAACTCGACTGCATGAAGTCGGAATCGC-TAGTAATCGCAGGT-CAGA-A
TACTGCGGTGAATAC---GTTCCCGGGTCTTG--TACACACC----GC-CCGTCAC-ACC
----ATG--TGA----T--------TCATGACTGGGG-----------------------
------------------------------------
>gi_EU219397_S001152892
GG----------------------------------------------------------
---------GG--GAT---ACC-AGTTGGAAACGACTGT-TAATACCG--------C--A
T----------------A----------------------ATAT-CT-G-----------
----CGG----------A-----T--------------TAA-TGCGTT--GGATTAGCTA
GT-TGGTAGGGTAAG-GGCCTACCAAGGCTACGATC-CATAGCTGATTTGAGAGGATGAT
CA-GCCAC-ATTGGGA--CTGAGACACGGCCCAAACTCCTACGGGAGGCAGCAGTGGGGA
AT-ATTGGACAATGGGGGAAACCCTG-ATC-C-AGCAATGCCAT-GTGTGTGA-AGAAGG
CTCTAGGGTTGTAAAG-CACTTT-A--CGTTA-CCC-A--AAGAATAAGG--ACCGGCTA
ACTCCGT-GCCAGCAGCC-GCG-GTAATACGGGGGG-TCCGAGCGTTAATC-GGAATTAC
TGGGCGTAAAGGGTCTGTAGGTGG-TT-TGT-TAAG-TC-AG-ATGTGAAAGCCCAGGGC
---TCAAC-C-TTGGAACTGC-ATTTGATACTGGCAAAC-TAGAGTAT-GGT-AGAGGAA
TGG-GGAATTTCTGGTGTAGCGGTGAAATGCGTAGAGATCAGAAGGAACAC-CAA-TGGC
GAAGGCAACATTCT-G-GAT-CAATACTGACACTGAGGGACGAAAGCGTGGGGATCAAAC
AGG---ATTAGATACCCTGGTAGTCCACGCTGTAAA--CGATG-AG--AACGCGTTAAGT
ACT-CCGCCTGGGGACTA-CGGCCGCAA-GGCT-AAAACTCAAAGGAATT-GACGGGGAC
CCGCACAAGCGGTGGAGCATGTG-GTTTAA-TTCGATGCAACGCGAAGAACC-TTACCTG
GTCT-TGAC-ATC--CGG---AA--CGC---AG-TG----AC-AGGTGCTGCACGGCTGT
CGT-CAGCTCGTGTT-GTGAAAT-GTTGGGTTAAGTC-CCGCAAC-GAGCGCAACCCC-G
G--T--C-TCTATTGAG---ACTGCCGCTGACAAGGCGGAGGAAGGTGGGGACGACGTCA
AGTCATCATGGCCCTT-ACGACCAGGGCTACACACGTGC-TACAATGGGTATTACAGAGG
GC-TGCGAAGGTGCGAGCTGGAGCGAAA--CTCA--GAAAGGTACTC-T--TAGTCCGGA
TTGCAGTCTGCAACTCGACTGCATGAAGTCGGAATCGC-TAGTAATCGCAGGT-CAGA-A
TACTGCGGTGAATAC---GTTCCCGGGTCTTG--TACACACC----GC-CCGTCAC-ACC
----A-------------------------------------------------------
------------------------------------
>gi_EU219398_S001152893
GG----------------------------------------------------------
---------GG--GAT---ACC-AGTTGGAAACGACTGT-TAATACCG--------C--A
T----------------A----------------------ATAT-CT-G-----------
----CGG----------A-----T--------------TAA-TGCGTT--GGATTAGCTA
GT-TGGTAGGGTAAG-GGCCTACCAAGGCTACGATC-CATAGCTGATTTGAGAGGATGAT
CA-GCCAC-ATTGGGA--CTGAGACACGGCCCAAACTCCTACGGGAGGCAGCAGTGGGGA
AT-ATTGGACAATGGGGGAAACCCTG-ATC-C-AGCAATGCCAT-GTGTGTGA-AGAAGG
CTCTAGGGTTGTAAAG-CACTTT-A--CGTTA-CCC-A--AAGAATAAGG--ACCGGCTA
ACTCCGT-GCCAGCAGCC-GCG-GTAATACGGGGGG-TCCGAGCGTTAATC-GGAATTAC
TGGGCGTAAAGGGTCTGTAGGTGG-TT-TGT-TAAG-TC-AG-ATGTGAAAGCCCAGGGC
---TCAAC-C-TTGGAACTGC-ATTTGATACTGGCAAAC-TAGAGTAT-GGT-AGAGGAA
TGG-GGAATTTCTGGTGTAGCGGTGAAATGCGTAGAGATCAGAAGGAACAC-CAA-TGGC
GAAGGCAACATTCT-G-GAT-CAATACTGACACTGAGGGACGAAAGCGTGGGGATCAAAC
AGG---ATTAGATACCCTGGTAGTCCACGCTGTAAA--CGATG-AG--AACGCGTTAAGT
ACT-CCGCCTGGGGACTA-CGGCCGCAA-GGCT-AAAACTCAAAGGAATT-GACGGGGAC
CCGCACAAGCGGTGGAGCATGTG-GTTTAA-TTCGATGCAACGCGAAGAACC-TTACCTG
GTCT-TGAC-ATC--CGG---AA--CGC---AG-TG----AC-AGGTGCTGCACGGCTGT
CGT-CAGCTCGTGTT-GTGAAAT-GTTGGGTTAAGTC-CCGCAAC-GAGCGCAACCCC-G
G--T--C-TCTATTGAG---ACTGCCGCTGACAAGGCGGAGGAAGGTGGGGACGACGTCA
AGTCATCATGGCCCTT-ACGACCAGGGCTACACACGTGC-TACAATGGGTATTACAGAGG
GC-TGCGAAGGTGCGAGCTGGAGCGAAA--CTCA--GAAAGGTACTC-T--TAGTCCGGA
TTGCAGTCTGCAACTCGACTGCATGAAGTCGGAATCGC-TAGTAATCGCAGGT-CAGA-A
TACTGCGGTGAATAC---GTTCCCGGGTCTTG--TACACACC----GC-CCGTCAC-ACC
------------------------------------------------------------
------------------------------------
>gi_AM403242_S000749890
GGC---G--G--ACG-G-GTGA----------GT--AACGCGTAGG-AATCTG---CCCA
TCTGT--GGGG--GAT---ACC-AGTTGGAAACGACTGT-TAATACCG--------C--A
T----------------A----------------------ATAT-CT-G-----------
----CGG----------A-----T--------------TAA-TGCGTT--GGATTAGCTA
GT-TGGTGGGGTAAG-GGCCTACCAAGGCTACGATC-CATAGCTGATTTGAGAGGATGAT
CA-GCCAC-ATTGGGA--CTGAGACACGGCCCAAACTCCTACGGGAGGCAGCAGTGGGGA
AT-ATTGGACAATGGGGGAAACCCTG-ATC-C-AGCAATGCCAT-GTGTGTGA-AGAAGG
CTCTAGGGTTGTAAAG-CACTTT-A--CGTTA-CCC-A--AAGAATAAGG--ACCGGCTA
ACTCCGT-GCCAGCAGCC-GCG-GTAATACGGGGGG-TCCGAGCGTTAATC-GGAATTAC
TGGGCGTAAAGGGTCTGTAGGTGG-TT-TAT-TAAG-TC-AG-ATGTGAAAGCCCAGGGC
---TCAAC-C-TTGGAACTGC-ATTTGATACTGGCAAAC-TAGAGTAT-GGT-AGAGGAA
TGG-GGAATTTCTGGTGTAGCGGTGAAATGCGTAGAGATCAGAAGGAACAC-CAA-TGGC
GAAGGCAACATTCT-G-GAT-CAATACTGACACTGAGGGACGAAAGCGTGGGGATCAAAC
AGG---ATTAGATACCCTGGTAGTCCACGCTGTAAA--CGATG-AG--AACGCGTTAAGT
ACT-CCGCCTGGGGACTA-CGGCCGCAA-GGCT-AAAACTCAAAGGAATT-GACGGGGAC
CCGCACAAGCGGTGGAGCATGTG-GTTTAA-TTCGATGCAACGCGAAGAACC-TTACCTG
GTCT-TGAC-ATC--CGG---AA--CGC---AG-TG----AC-AGGTGCTGCACGGCTGT
CGT-CAGCTCGTGTT-GTGAAAT-GTTGGGTTAAGTC-CCGCAAC-GAGCGCAACCCC-G
G--T--C-TCTATTGAG---ACTGCCGCTGACAAGGCGGAGGAAGGTGGGGACGACGTCA
AGTCATCATGGCCCTT-ACGACCAGGGCTACACACGTGC-TACAATGGGTATTACAGAGG
GC-TGCGAAGGTGCGAGCTGGAGCGAAA--CTCA--GAAAGGTACTC-T--TAGTCCGGA
TTGCAGTCTGCAACTCGACTGCATGAAGTCGGAATCGC-TAGTAATCGCAGGT-CAGA-A
TACTGCGGTGAATAC---GTTCCCGGGTCTTG--TACACACC----GC-CCGTCAC-ACC
----ATG--TGA----T--------TCATGACTGGGG-TGAAGTCGTAACAAGGTAGCCG
TAGGGGAACCTGCGGCTGGATCACCTCCTTA-----
>gi_EU683029_S001350751
GGC---G--G--ACG-G-GTGA----------GT--AACGCGTAGG-AATCTG---CCCA
TCTGT--GGGG--GAT---ACC-AGTTGGAAACGACTGT-TAATACCG--------C--A
T----------------A----------------------ATAT-CT-G-----------
----CGG----------A-----T--------------TAA-TGCGTT--GGATTAGCTA
GT-TGGTGGGGTAAG-GGCCTACCAAGGCTACGATC-CATAGCTGATTTGAGAGGATGAT
CA-GCCAC-ATTGGGA--CTGAGACACGGCCCAAACTCCTACGGGAGGCAGCAGTGGGGA
AT-ATTGGACAATGGGGGAAACCCTG-ATC-C-AGCAATGCCAT-GTGTGTGA-AGAAGG
CTCTAGGGTTGTAAAG-CACTTT-A--CGTTA-CCC-A--AAGAATAAGG--ACCGGCTA
ACTCCGT-GCCAGCAGCC-GCG-GTAATACGGGGGG-TCCGAGCGTTAATC-GGAATTAC
TGGGCGTAAAGGGTCTGTAGGTGG-TT-TAT-TAAG-TC-AG-ATGTGAAAGCCCAGGGC
---TCAAC-C-TTGGAACTGC-ATTTGATACTGGCAAAC-TAGAGTAT-GGT-AGAGGAA
TGG-GGAATTTCTGGTGTAGCGGTGAAATGCGTAGAGATCAGAAGGAACAC-CAA-TGGC
GAAGGCAACATTCT-G-GAT-CAATACTGACACTGAGGGACGAAAGCGTGGGGATCAAAC
AGG---ATTAGATACCCTGGTAGTCCACGCTGTAAA--CGATG-AG--AACGCGTTAAGT
ACT-CCGCCTGGGGACTA-CGGCCGCAA-GGCT-AAAACTCAAAGGAATT-GACGGGGAC
CCGCACAAGCGGTGGAGCATGTG-GTTTAA-TTCGATGCAACGCGAAGAACC-TTACCTG
GTCT-TGAC-ATC--CGG---AA--CGC---AG-TG----AC-AGGTGCTGCACGGCTGT
CGT-CAGCTCGTGTT-GTGAAAT-GTTGGGTTAAGTC-CCGCAAC-GAGCGCAACCCC-G
G--T--C-TCTATTGAG---ACTGCCGCTGACAAGGCGGAGGAAGGTGGGGACGACGTCA
AGTCATCATGGCCCTT-ACGACCAGGGCTACACACGTGC-TACAATGGGTATTACAGAGG
GC-TGCGAAGGTGCGAGCTGGAGCGAAA--CTCA--GAAAGGTACTC-T--TAGTCCGGA
TTGCAGTCTGCAACTCGACTGCATGAAGTCGGAATCGC-TAGTAATCGCAGGT-CAGA-A
TACTGCGGTGAATAC---GTTCCCGGGTCTTG--TACACACC----GC-CCGTCAC-ACC
----ATG--TGA----T--------TCATGACTGGGG-TGAAGTCGTAACAAGGTAGCCG
TAGGGGAACCTGCGGCTGGATCACCTCCTT------
>gi_EU503153_S001016158
------------------------------------------------------------
------------------------------------------ATACCG--------C--A
T----------------A----------------------ATAT-CT-G-----------
----CGG----------A-----T--------------AAA-TGCGTT--GGATTAGCTA
GT-TGGTGGGGTAAG-GGCCTACCAAGGCTACGATC-CATAGCTGATTTGAGAGGATGAT
CA-GCCAC-ATTGGGA--CTGAGACACGGCCCAAACTCCTACGGGAGGCAGCAGTGGGGA
AT-ATTGGACAATGGGGGAAACCCTG-ATC-C-AGCAATGCCAT-GTGTGTGA-AGAAGG
CTCTAGGGTTGTAAAG-CACTTT-A--CGTTA-CCC-A--AAGAATAAGG--ACCGGCTA
ACTCCGT-GCCAGCAGCC-GCG-GTAATACGGGGGG-TCCAAGCGTTAATC-GGAATTAC
TGGGCGTAAAGGGTCTGTAGGTGG-TT-TGT-TAAG-TC-AG-ATGTGAAAGCCCAGGGC
---TCAAC-C-TTGGAACTGC-ATTTGATACTGGCAAAC-TAGAGTAT-GGT-AGAGGAA
TGG-GGAATTTCTGGTGTAGCGGTGAAATGCGTAGAGATCAGAAGGAACAC-CAA-TGGC
GAAGGCAACATTCT-G-GAC-CAATACTGACACTGAGGGACGAAAGCGTGGGGATCAAAC
AGG---ATTAGATACCCTGGTAGTCCACGCTGTAAA--CGATG-AG--AACGCGTTAAGT
ACT-CCGCCTGGGGACTA-CGGCCGCAA-GGCT-AAAACTCAAAGGAATT-GACGGGGAC
CCGCACAAGCGGTGGAGCATGTG-GTTTAA-TTCGATGCAACGCGAAGAACC-TTACCTG
GTCT-TGAC-ATC--CGG---AA--CGC---AG-TG----AC-AGGTGCTGCACGGCTGT
CGT-CAGCTCGTGTT-GTGAAAT-GTTGGGTTAAGTC-CCGCAAC-GAGCGCAACCCC-G
G--T--C-TCTATTGAG---ACTGCCGCTGACAAGGCGGAGGAAGGTGGGGACGACGTCA
AGTCATCATGGCCCTT-ACGACCAGGGCTACACACGTGC-TACAATGGGTATTACAGAGG
GC-TGCGAAGT-GCGAG-------------------------------------------
------------------------------------------------------------
------------------------------------------------------------
------------------------------------------------------------
------------------------------------
>gi_M21292_S000436053
GGC---G--G--ACG-G-GTGA----------GT--AACGCGTAGG-AATCTG---CCNA
TCTGA--GGGG--GAT---ACC-AGTTGGAAACGACTGT-TAATACCG--------C--A
T----------------A----------------------GTAT-CT-G-----------
----TGG----------A-----T--------------TAA-TGCGTT--GGATTAGCTA
GT-TGGTGGGGTAAN-GGCCTACCAAGGCCACGATC-CATAGCTGATTTGAGAGGATGAT
CA-GCCAC-ATTGGGA--CTGAGACACGGCCCAAACTCCTACGGGAGGCAGCAGTGGGGA
AT-ATTGGACAATGGGGGAAACCCTG-ATC-C-AGCAATGCCAT-GTGTGTGA-AGAAGG
CCTTAGGGTTGTAAAG-CACTTT-A--CGTTA-CCC-N--AAGAATAAGC--ACCGGCTA
NCTCCGT-GCCAGCAGCC-GCG-GTAATACGGGGGG-TGCAAGCGTTAATC-GGAATTAC
TGGGCGTAAAGGGTCTGTAGGTGG-TT-TGT-TAAG-TC-AG-ATGTGAAAGCCCAGGGC
---TCNAC-C-TTGGAACTGC-ATTTGATACTGGCAAAC-TAGAGTAC-GGT-AGAGGAA
TGG-GGAATTTCTGGTGTAGCGGTGAAATGCGTAGAGATCAGAAGGAACAC-CAA-TGGC
GAAGGCAACATTCT-G-GAC-CGATACTGACNCTNAGGGACGAAAGCGTGGGGATCAAAC
AGG---ATTAGATACCCTGGTAGTCCACGCTGTAAA--CGATG-AG--AACGTGATAAGT
ACT-CCGCCTGGGGACTA-CGGCCGCAA-GGCT-AAAACTCAAAGGAATT-GACGGGGAC
CNGCACAAGCGGTGGAGCATGTG-GTTTAA-TTCGATGCAACGCGAAGAACC-TTACCTG
GTCT-TGAC-ATC--CGG---AA--CGC---AG-TG----AC-AGGTGCTGCACGGCTGT
CGT-CAGCTCGTGTT-GTGANAT-GTTGGGTTAAGTC-CCGCAAC-GAGCGCAACCCC-G
G--T--C-TCTATTGAG---ACTGCCGCTGACAAGGCGGAGGAAGGTGGGGACGACGTCA
AGTCATCATGGCCCTT-ACGACCAGGGCTACACACGTGC-TACAATGGGTATTANAGAGG
GC-TGCGAAGGAGCGATCTGGAGCGAAA--CTCA--AAAAGGTACTC-T--TAGTCCGGA
TTGCAGTCTGCAACTCGACTGCATGAAGTCGGAATCGC-TAGTAATCGCAGGT-CAGA-A
TACTGCGGTGAATAC---GTTCCCGGGTCTTG--TACACACC----GC-CCGTCAC-ACC
----NTG--TGA----T--------TCA--------------------------------
------------------------------------
>gi_EU924182_S001171345
GGC---G--G--ACG-G-GTGA----------GT--AACGCGTAGG-AATCTG---CCCA
TCTGA--GGGG--GAT---ACC-AGTTGGAAACGACTGT-TAATACCG--------C--A
T----------------A----------------------GTAT-CT-G-----------
----TGG----------A-----T--------------TAA-TGCGTT--GGATTAGCTA
GT-TGGTGGGGTAAG-GGCCTACCAAGGCTACGATC-CATAGCTGATTTGAGAGAATGAT
CA-GCCAC-ATTGGGA--CTGAGACACGGCCCAAACCCCTACGGGAGGCAGCAGTGAGGA
AT-ATTGGACAATGGGGGCAACCCTG-ATG-T-AGCAATGCCAT-GTGTGCGA-AGAAAG
CCTTAGGGTTGTAAAG-CACTTT-A--CCGTA-CCC-A--AAGAATAAGC--ACCGGCTA
ACTCCGT-GCCAGCAGCC-GCG-GTAATACGGGGGG-TGCAAGCGTTAATC-GCAATTAC
TGGGCGTAAAGGGTCTGTAGGTGG-TT-TGT-TAAG-TC-AG-ATGTGAAAGCCTAGGGC
---TCAAC-C-TTGGAACTGC-ATTTGATACTGGTAAAC-TAGAGTAC-GGT-AGAGGAA
TAG-GGAATTTCTGGTGTAGCGGTGAAATGCGTAGAGATCAGAAGGAACAC-CAA-TGGC
GAAGGCGACATTCT-G-GAC-CGACACTGACACTGAGGGACGAAAGCGTGGGGATCAAAC
AGG---ATTAGATATCCTGGTAGTCCACGCTGTAAA--CGATG-AG--AACGCGATAAGT
ACT-CCGCCTGGGGACTA-CGGCCGCAA-GGCT-AAAACTCAAAGGAATT-GACGGGGAC
CCGCACAAGCGGTGGAGCATGTG-GTTTAA-TTCGATGCAACGCGAAGAACC-TTACCTG
GTCT-TGAA-ATC--CGG---AA--CGC---AG-TG----AC-AGGTGCTGCACGGCTGT
CGT-CAGCTCGTGTT-GTGAAAT-GTTGGGTTAAGTC-CCGCAAC-GAGCGCAACCCC-G
G--T--C-TCTATTAAG---ACTGCCGCTGACAAGGCGGAGGAAGGTGGGGACGACGTCG
AGTCATCATGGCCCTT-ACGACCAGGGCTACACACGTGC-TACAATGGGTATTACAGAGG
GC-TGCGAAGGAGCGATCTGGAGCGAAA--CTCA--AAAAGGTACTC-T--TAGTCCGGA
TTGCAGTCTGCAAATCGACTGCATGAAGTCGGAATCGC-TAGTAATCGCAGGT-CAGA-A
TACTTCGGTGAATAC---ATTCCCGGGCCTTG--TACACACC----GC-CC---------
------------------------------------------------------------
------------------------------------
>gi_EU924183_S001171346
GGC---G--G--ACG-G-GGGA----------GT--AACGCGTAGG-AATCTG---CCCA
TCTGA--GGGG--GAT---ACC-AGTTGGAAACGACTGT-TAATACCG--------C--A
T----------------A----------------------GTAT-CT-G-----------
----TGG----------A-----T--------------TAA-TGCGTT--GGATTAGCTA
GT-TGGTGGGGTAAG-GGCCTACCAAGGCTACGATC-CATAGCTGATTTGAGAGAATGAT
CA-GCCAC-ATTGGGA--CTGAGACACGGTCCAAACCCCTACGGGAGGCAGCAGTGAGGA
AT-ATTGGACAATGGGGGCAACCCTG-ATC-C-AGCAATGCCAT-GTGTGCGA-AGAAAG
CCTTAGGGTTGTAAAG-CACTTT-A--CCGTA-CCC-A--AAGAATAAGC--ACCGGCTA
ACTCCGT-GCCAGCAGCC-GCG-GTAATACGGGGGG-TGCAAGCGTTAATC-GCAATTAC
TGAGCGTAAAGGGTCTGTAGGTGG-TT-TGT-TAAG-TC-AG-ATGTGAAAGCCTAGGGC
---TCAAC-C-TTGGAACTGC-ATTTGATACTGGTAAAC-TAGAGTAC-GGT-AGAGGAA
TAG-GGAATTTCTGGTGTAGCGGTGAAATGCGTAGAGATCAGAAGGAACAC-CAA-TGGC
GAAGGCAACATTCT-G-GAC-CGACACTGACACTGAGGGACGAAAGCGTGGGGATCAAAC
AGG---ATTAGATATCCTGGTAGTCCACGCTGTAAA--CGATG-AG--AACGCGATAAGT
ACT-CCGCCTGGGGACTA-CGGCCGCAA-GGCT-AAAACTCAAAGGAATT-GACGGGGAC
CCGCACAAGCGGTGGAGCATGTG-GTTTAA-TTCGATGCAACGCGAAGAACC-TTACCTG
GTCT-TGAA-ATC--CGG---AA--CGC---AG-TG----AC-AGGTGCTGCACGGCTGT
CGT-CAGCTCGTGTT-GTGAAAT-GTTGGGTTAAGTC-CCGCAAC-GAGCGCAACCCC-G
G--T--C-TCTATTAAG---ACTGCCGCTGACAAGGCGGAGGAAGGTGGGGACGACGTCA
AGTCATCATGGCCCTT-ACGATCAGGGCTACACACGTGC-TACAATGGGTATTACAGAGG
GC-TGCGAAGGAGCGATCTGGAGCGAAA--CTCA--AAAAGGTACTC-T--TAGTCCGGA
TTGCAGTCTGCAAATCGACTGCATGAAGTCGGAATCGC-TAGTAATCGCAGGT-CAGA-A
TACTGCGGTGAATAC---GTTCCCGGGCCTTG--TACACACC----GC-CC---------
------------------------------------------------------------
------------------------------------
>gi_L26084_S000414544
GGC---G--G--ACG-G-GTGA----------GT--AACGCGTAGG-AATCTG---CCCA
TTTGA--GGGG--GAT---ACC-AGTTGGAAACGACTGT-TAATACCG--------C--A
T----------------A----------------------ATAT-CT-G-----------
----TGG----------A-----T--------------TAA-TGCGTT--GGATTAGCTA
GT-TGGTGGGGTAAG-GGCCCACCAAGGCTACGATC-CATAGCTGATTTGAGAGGATGAT
CA-GCCAC-ATTGGGA--CTGAGACACGGCCCAAACTCCTACGGGAGGCAGCAGTGGGGA
AT-ATTGGACAATGGGGGCAACCCTG-ATC-C-AGCAATGCCAT-GTGTGTGA-AGAAGG
CCCTAGGGTTGTAAAG-CACTTT-A--CGTTA-CCC-A--AAGAATAAGC--ACCGGCTA
ACTCCGT-KCCAGCANCC-GCG-GTAATACGGGGGG-TNCAAGCGTTAATC-GGAATTAC
TGGGCGTAAAGGGTCTGTAGGTGG-TT-TGT-TAAG-TC-AG-ATGTGAAAGCCCAGGGC
---TCAAC-C-TTGGAACTGC-ATTTGATACTGSCAAAC-TAGAGTAC-GGT-AGAGGAA
TGG-GGAATTTCTGGTGTAGCGGTGAAATGCGTAGAGATCAGAAGGAACAC-CAA-TGGC
GAAGGCAACATTCT-G-GAC-CGATACTGACACTGAGGGACGAAAGCGTGGGGATCACAC
AGG---ATTAGATACCCTGGTAGTCCACNCTVTAAA--CGATG-AG--AACGCGATAAGT
ACT-CCGCCTGGGGACTA-CGGCCGCAA-GGCT-AAAACTCAAAGGAATT-GACGGGGAC
CCGCACAAGCGGTGGAGCATGTG-GTTTAA-TTCGATGCAACGCGAAGAACC-TTACCTG
GTCT-TGAC-ATC--CGG---AA--CGC---AG-TG----AC-AGGTGCTGCACGGCTGT
CGT-CAGCTCGTGTT-GTGAAAT-GTTGGGTTAAGTC-CCGCAAC-GAGCGCAACCCC-G
G--T--C-TCTATTGAG---ACTGCCGCTGACAAGGCGGAGGAAGGTGGGGACGACGTCA
AGTCATCATGDCCCTT-ACGACCAGGGCTACACACGTGC-TACAATGGGTATTACAGAGG
GC-TGCGAAGGTGCGAGCTGGAGCGAAA--CTCA--AAAAGGTACTC-T--TAGTCCGGA
TTGCAGTCTGCAACTCGACTGCATGAAGTCGGAATCGC-TAGTAATCGCAGGT-CAGA-A
TACTGCGGTGAATAC---GTTCCCGGGTCTTG--TACACACC----GC-CCGTCAC-ACC
----ATG--TGA----T--------TCATG------------------------------
------------------------------------
>gi_Z21931_S000128268
GGC---G--G--ACG-G-GTGA----------GT--AACGCGTAGG-AATCTG---CCCA
TTTGA--GGGG--GAT---ACC-AGTTGGAAACGACTGT-TAATACCG--------C--A
T----------------A----------------------ATAT-CT-G-----------
----TGG----------A-----T--------------TAA-TGCGTT--GGATTAGCTA
GT-TGGTGGGGTAAG-GGCCCACCAAGGCTACGATC-CATAGCTGATTTGAGAGGATGAT
CA-GCCAC-ATTGGGA--CTGAGACACGGCCCAAACTCCTACGGGAGGCAGCAGTGGGGA
AT-ATTGGACAATGGGGGCAACCCTG-ATC-C-AGCAATGCCAT-GTGTGTGA-AGAAGG
CCCTAGGGTTGTAAAG-CACTTT-A--CGTTA-CCC-A--AAGAATAAGC--ACCGGCTA
ACTCCGT-GCCAGCAGCC-GCG-GTAATACGGGGGG-TGCAAGCGTTAATC-GGAATTAC
TGGGCGTAAAGGGTCTGTAGGTGG-TT-TGT-TAAG-TC-AG-ATGTGAAAGCCCAGGGC
---TCAAC-C-TTGGAACTGC-ATTTGATACTGGCAAAC-TAGAGTAC-GGT-AGAGGAA
TGG-GGAATTTCTGGTGTAGCGGTGAAATGCGTAGAGATCAGAAGGAACAC-CAA-TGGC
GAAGGCAACATTCT-G-GAC-CGATACTGACACTGAGGGACGAAAGCGTGGGGATCAAAC
AGG---ATTAGATACCCTGGTAGTCCACGCTGTAAA--CGATG-AG--AACGCGATAAGT
ACT-CCGCCTGGGGACTA-CGGCCGCAA-GGCT-AAAACTCAAAGGAATT-GACGGGGAC
CCGCACAAGCGGTGGAGCATGTG-GTTTAA-TTCGATGCAACGCGAAGAACC-TTACCTG
GTCT-TGAC-ATC--CGG---AA--CGC---AG-TG----AC-A-GTGCTGCACGGCTGT
CGT-CAGCTCGTGTT-GTGAAAT-GTTGGGTTAAGTC-CCGCAAC-GAGCGCAACCCC-G
G--T--C-TCTATTAAG---ACTGCCGCTGACAAGGCGGAGGAAGGTGGGGACGACGTCA
AGTCATCATGGCCCTT-ACGACCAGGGCTACACACGTGC-TACAATGGGTATTACAGAGG
GC-TGCGAAGGTGCGAGCTGGAGCGAAA--CTCA--AAAAGGTACTC-T--TAGTCCGGA
TTGCAGTCTGCAACTCGACTGCATGAAGTCGGAATCGC-TAGTAATCGCAGGT-CAGA-A
TACTGCGGTGAATAC---GTTCCCGGGTCTTG--TACACACC----GC-CCGTCAC-ACC
----ATG--TGA----T--------TCATGACTGGGG-TGAAGTCGTAACAAGGTAGCCG
TAGGGAACCTGCGGCTGGATCACCTCCTT-------
>gi_Z21932_S000130645
GGC---G--G--ACG-G-GTGA----------GT--AACGCGTAGG-AATCTG---CCCA
TTTGA--GGGG--GAT---ACC-AGTTGGAAACGACTGT-TAATACCG--------C--A
T----------------A----------------------ATAT-CT-G-----------
----TGG----------A-----T--------------TAA-TGCGTT--GGATTAGCTA
GT-TGGTGGGGTAAG-GGCCCACCAAGGCTACGATC-CATAGCTGATTTGAGAGGATGAT
CA-GCCAC-ATTGGGA--CTGAGACACGGCCCAAACTCCTACGGGAGGCAGCAGTGGGGA
AT-ATTGGACAATGGGGGCAACCCTG-ATC-C-AGCAATGCCAT-GTGTGTGA-AGAAGG
CCCTAGGGTTGTAAAG-CACTTT-A--CGTTA-CCC-A--AAGAATAAGC--ACCGGCTA
ACTCCGT-GCCAGCAGCC-GCG-GTAATACGGGGGG-TGCAAGCGTTAATC-GGAATTAC
TGGGCGTAAAGGGTCTGTAGGTGG-TT-TGT-TAAG-TC-AG-ATGTGAAAGCCCAGGGC
---TCAAC-C-TTGGAACTGC-ATTTGATACTGGCAAAC-TAGAGTAC-GGT-AGAGGAA
TGG-GGAATTTCTGGTGTAGCGGTGAAATGCGTAGAGATCAGAAGGAACAC-CAA-TGGC
GAAGGCAACATTCT-G-GAC-CGATACTGACACTGAGGGACGAAAGCGTGGGGATCAAAC
AGG---ATTAGATACCCTGGTAGTCCACGCTGTAAA--CGATG-AG--AACGCGATAAGT
ACT-CCGCCTGGGGACTA-CGGCCGCAA-GGCT-AAAACTCAAAGGAATT-GACGGGGAC
CCGCACAAGCGGTGGAGCATGTG-GTTTAA-TTCGATGCAACGCGAAGAACC-TTACCTG
GTCT-TGAC-ATC--CGG---AA--CGC---AG-TG----AC-A-GTGCTGCACGGCTGT
CGT-CAGCTCGTGTT-GTGAAAT-GTTGGGTTAAGTC-CCGCAAC-GAGCGCAACCCC-G
G--T--C-TCTATTGAG---ACTGCCGCTGACAAGGCGGAGGAAGGTGGGGACGACGTCA
AGTCATCATGGCCCTT-ACGACCAGGGCTACACACGTGC-TACAATGGGTATTACAGAGG
GC-TGCGAAGGTGCGAGCTGGAGCGAAA--CTCA--AAAAGGTACTC-T--TAGTCCGGA
TTGCAGTCTGCAACTCGACTGCATGAAGTCGGAATCGC-TAGTAATCGCAGGT-CAGA-A
TACTGCGGTGAATAC---GTTCCCGGGTCTTG--TACACACC----GC-CCGTCAC-ACC
----ATG--TGA----T--------TCATGACTGGGG-TGAAGTCGTAACAAGGTAGCCG
TAGGGAACCTGCGGCTGGATCACCTCCTT-------
>gi_DQ994187_S000741626
---------------------------------------------------TG---CCCA
TTTGA--GGGG--GAT---ACC-AGTTGGAAACGACTGT-TAATACCG--------C--A
C----------------A----------------------ATAT-CT-G-----------
----TGG----------A-----T--------------TAA-TGCGTT--GGATTAGCTA
GT-TGGTGGGGTAAG-GGCCCACCAAGGCTACGATC-CATAGCTGATTTGAGAGGATGAT
CA-GCCAC-ATTGGGA--CTGAGACACGGCCCAAACTCCTACGGGAGGCAGCAGTGGGGA
AT-ATTGGACAATGGGGGCAACCCTG-ATC-C-AGCAATGCCAT-GTGTGTGA-AGAAGG
CCCTAGGGTTGTAAAG-CACTTT-A--CGTTA-CCC-A--AAGAATAAGC--ACCGGCTA
ACTCCGT-GCCAGCAGCC-GCG-GTAATACGGGGGG-TGCAAGCGTTAATC-GGAATTAC
TGGGCGTAAAGGGTCTGTAGGTGG-TT-TGT-TAAG-TC-AG-ATGTGAAAGCCCAGGGC
---TCAAC-C-TTGGAACTGC-ATTTGATACTGGCAAAC-TAGAGTAC-GGT-AGAGGAA
TGG-GGAATTTCTGGTGTAGCGGTGAAATGCGTAGAGATCAGAAGGAACAC-CAA-TGGC
GAAGGCAACATTCT-G-GAC-CGATACTGACACTGAGGGACGAAAGCGTGGGGATCAAAC
AGG---ATTAGATACCCTGGTAGTCCACGCTGTAAA--CGATG-AG--AACGCGATAAGT
ACT-CCGCCTGGGGACTA-CGGCCGCAA-GGCT-AAAACTCAAAGGAATT-GACGGGGAC
CCGCACAAGCGGTGGAGCATGTG-GTTTAA-TTCGATGCAACGCGAAGAACC-TTACCTG
GCCT-TGGC-ATC--CGG---AA--CGC---AG-TG----AC-AGGTGCTGCACGGCTGT
CGT-CAGCTCGTGTT-GTGAAAT-GTTGGGTTAAGTC-CCGCAAC-GAGCGCAACCCC-G
G--T--C-TCTATTGAG---ACTGCCGCTGACAAGGCGGAGGAAGGTGGGGACGACGTCA
AGTCATCATGGCCCTT-ACGACCAGGGCTACACACGTGC-TACAATGGGTATTACAGAGG
GC-CGCGAAGGTGCGAGCTGGAGCGAAA--CTCA--AAA---------------------
------------------------------------------------------------
------------------------------------------------------------
------------------------------------------------------------
------------------------------------
>gi_DQ994194_S000741633
--------------------------------------------------TTG---CCCA
TTTGA--GGGG--GAT---ACC-AGTTGGAAACGACTGT-TAATACCG--------C--A
C----------------A----------------------ATAT-CT-G-----------
----TGG----------A-----T--------------TAA-TGCGTT--GGATTAGCTA
GT-TGGTGGGGTAAG-GGCCCACCAAGGCTACGATC-CATAGCTGATTTGAGAGGATGAT
CA-GCCAC-ATTGGGA--CTGAGACACGGCCCAAACTCCTACGGGAGGCAGCAGTGGGGA
AT-ATTGGACAATGGGGGCAACCCTG-ATC-C-AGCAATGCCAT-GTGTGTGA-AGAAGG
CCCTAGGGTTGTAAAG-CACTTT-A--CGTTA-CCC-A--AAGAATAAGC--ACCGGCTA
ACTCCGT-GCCAGCAGCC-GCG-GTAATACGGGGGG-TGCAAGCGTTAATC-GGAATTAC
TGGGCGTAAAGGGTCTGTAGGTGG-TT-TGT-TAAG-TC-AG-ATGTGAAAGCCCAGGGC
---TCAAC-C-TTGGAACTGC-ATTTGATACTGGCAAAC-TAGAGTAC-GGT-AGAGGAA
TGG-GGAATTTCTGGTGTAGCGGTGAAATGCGTAGAGATCAGAAGGAACAC-CAA-TGGC
GAAGGCAACATTCT-G-GAC-CGATACTGACACTGAGGGACGAAAGCGTGGGGATCAAAC
AGG---ATTAGATACCCTGGTAGTCCACGCTGTAAA--CGATG-AG--AACGCGATAAGT
ACT-CCGCCTGGGGACTA-CGGCCGCAA-GGCT-AAAACTCAAAGGAATT-GACGGGGAC
CCGCACAAGCGGTGGAGCATGTG-GTTTAA-TTCGATGCAACGCGAAGAACC-TTACCTG
GCCT-TGGC-ATC--CGG---AA--CGC---AG-TG----AC-AGGTGCTGCACGGCTGT
CGT-CAGCTCGTGTT-GTGAAAT-GTTGGGTTAAGTC-CCGCAAC-GAGCGCAACCCC-G
G--T--C-TCTATTGAG---ACTGCCGCTGACAAGGCGGAGGAAGGTGGGGACGACGTCA
AGTCATCATGGCCCTT-ACGACCAGGGCTACACACGTGC-TACAATGGGTATTACAGAGG
GC-CGCGAAGGTGCGAGCTGGAGCGAAA--CTCA--AAAAGGTACTC-T--TAGTC----
------------------------------------------------------------
------------------------------------------------------------
------------------------------------------------------------
------------------------------------
>gi_DQ994185_S000741624
--------------------------------------------------TTG---CCCA
TTTGA--GGGG--GAT---ACC-AGTTGGAAACGACTGT-TAATACCG--------C--A
T----------------A----------------------ATAT-CT-G-----------
----TGG----------A-----T--------------TAA-TGCGTT--GGATTAGCTA
GT-TGGTGGGGTAAG-GGCCCACCAAGGCTACGATC-CATAGCTGATTTGAGAGGATGAT
CA-GCCAC-ATTGAGA--CTGAGACACGGCCCAAACTCCTACGGGAGGCAGCAGTGGGGA
AT-ATTGGACAATGGGGGCAACCCTG-ATC-C-AGCAATGCCAT-GTGTGTGA-AGAAGG
CCCTAGGGTTGTAAAG-CACTTT-A--CGTTA-CCC-A--AAGAATAAGC--ACCGGCTA
ACTCCGT-GCCAGCAGCC-GCG-GTAATACGGGGGG-TGCAAGCGTTAATC-GGAATTAC
TGGGCGTAAAGGGTCTGTAGGTGG-TT-TGT-TAAG-TC-AG-ATGTGAAAGCCCAGGGC
---TCAAC-C-TTGGAACTGC-ATTTGATACTGGCAAAC-TAGAGTAC-GGT-AGAGGAA
TGG-GGAATTTCTGGTGTAGCGGTGAAATGCGTAGAGATCAGAAGGGACAC-CAA-TGGC
GAAGGCAACATTCT-G-GAC-CGATACTGACACTGAGGGACGAAAGCGTGGGGATCAAAC
AGG---ATTAGATACCCTGGTAGTCCACGCTATAAA--CGATG-AG--AACGCAATAAGT
ACT-CCGCCTGGGGACTA-CGGCCGCAA-GGCT-AAAACTCAAAGGAATT-GACGGGGAC
CCGCACAAGCGGTGGAGCATGTG-GTTTAA-TTCGATGCAACGCGAAGAACC-TTACCTG
GTCT-TGAC-ATC--CGG---AA--CGC---AG-TG----AC-AGGTGCTGCACGGCTGT
CGT-CAGCTCGTGTT-GTGAAAT-GTTGGGTTAAGTC-CCGCAAC-GAGCGCAACCCC-G
G--T--C-TCTATTGAG---ACTGCCGCTGACAAGGCGGAGGAAGGTGGGAACGACGTCA
AGTCATCATGGCCCTT-ACGACCAGGGCTACACACGTGC-TACAATGGGTATTACAGAGG
GC-TGCGAAGGTGCGAGCTGGAGCGAAA--CTCA--AAAAGGTACTC-T--TAGTC----
------------------------------------------------------------
------------------------------------------------------------
------------------------------------------------------------
------------------------------------
>gi_DQ994192_S000741631
------------------------------------------------------------
-----------------------------AAACGACTGT-TAATACCG--------C--A
T----------------A----------------------ATAT-CT-G-----------
----TGG----------A-----T--------------TAA-TGCGTT--GGATTAGCTA
GT-TGGTGGGGTAAG-GGCCCACCAAGGCTACGATC-CATAGCTGATTTGAGAGGATGAT
CA-GCCAC-ATTGAGA--CTGAGACACGGCCCATACTCCTACGGGAGGCAGCAGTGGGGA
AT-ATTGGACAATGGGGGCAACCCTG-ATC-C-AGCAATGCCAT-GTGTGTGA-AGAAGG
CCCTAGGGTTGTAAAG-CACTTT-A--CGTTA-CCC-A--AAGAATAAGC--ACCGGCTA
ACTCCGT-GCCAGCAGCC-GCG-GTAATACGGGGGG-TGCAAGCGTTAATC-GGAATTAC
TGGGCGTAAAGGGTCTGTAGGTGG-TT-TGT-TAAG-TC-AG-ATGTGAAAGCCCAGGGC
---TCAAC-C-TTGGAACTGC-ATTTGATACTGGCAAAC-TAGAGTAC-GGT-AGAGGAA
TGG-GGAATTTCTGGTGTAGCGGTGAAATGCGTAGAGATCAGAAGGGACAC-CAA-TGGC
GAAGGCAACATTCT-G-GAC-CGATACTGACACTGAGGGACGAAAGCGTGGGGATCAAAC
AGG---ATTAGATACCCTGGTAGTCCACGCTATAAA--CGATG-AG--AACGCAATAAGT
ACT-CCGCCTGGGGACTA-CGGCCGCAA-GGCT-AAAACTCAAAGGAATT-GACGGGGAC
CCGCACAAGCGGTGGAGCATGTG-GTTTAA-TTCGATGCAACGCGAAGAACC-TTACCTG
GTCT-TGAC-ATC--CGG---AA--CGC---AG-TG----AC-AGGTGCTGCACGGCTGT
CGT-CAGCTCGTGTT-GTGAAAT-GTTGGGTTAAGTC-CCGCAAC-GAGCGCAACCCC-G
G--T--C-TCTATTGAG---ACTGCCGCTGACAAGGCGGAGGAAGGTGGGAACGACGTCA
AGTCATCATGGCCCTT-ACGACCAGGGCTACACACGTGC-TACAATGGGTATTACAGAGG
GC-TGCGAAGGTGCGAGCTGGAGCGAAA--CTCA--AAAAGGTACTC-T--TAGTC----
------------------------------------------------------------
------------------------------------------------------------
------------------------------------------------------------
------------------------------------
>gi_DQ994180_S000741619
--------------------------------------------------TTG---CCCA
TTTGA--GGGG--GAT---ACC-AGTTGGAAACGACTGT-TAATACCG--------C--A
T----------------A----------------------ATAT-CT-G-----------
----TGG----------A-----T--------------TAA-TGCGTT--GGATTAGCTA
GT-TGGTGGGGTAAG-GGCCCACCAAGGCTACGATC-CATAGCTGATTTGAGAGGATGAT
CA-GCCAC-ATTGGGA--CTGAGACACGGCCCAAACTCCTACGGGAGGCAGCAGTGGGGA
AT-ATTGGACAATGGGGGCAACCCTG-ATC-C-AGCAATGCCAT-GTGTGTGA-AGAAGG
CCCTAGGGTTGTAAAG-CACTTT-G--CGTTA-CCC-A--AAGAATAAGC--ACCGGCTA
ACTCCGT-GCCAGCAGCC-GCG-GTAATACGGGGGG-TGCAAGCGTTAATC-GGAATTAC
TGGGCGTAAAGGGTCTGTAGGTGG-TT-TGT-TAAG-TC-AG-ATGTGAAAGCCCAGGGC
---TCAAC-C-TTGGAACTGC-ATTTGATACTGGCAAAC-TAGAGTAC-GGT-AGAGGAA
TGG-GGAATTTCTGGTGTAGCGGTGAAATGCGTAGAGATCAGAAGGAACAC-CAA-TGGC
GAAGGCAACATTCT-G-GAC-CGATACTGACACTGAGGGACGAAAGCGTGGGGATCAAAC
AGG---ATTAGATACCCTGGTAGTCCACGCTATAAA--CGATG-AG--AACGCGATAAGT
ACT-CCGCCTGGGGACTA-CGGCCGCAA-GGCT-AAAACTCAAAGGAATT-GACGGGGAC
CCGCACAAGCGGTGGAGCATGTG-GTTTAA-TTCGATGCAACGCGAAGAACC-TTACCTG
GTCT-TGAC-ATC--CGG---AA--CGC---AG-TG----AC-AGGTGCTGCACGGCTGT
CGT-CAGCTCGTGTT-GTGAAAT-GTTGGGTTAAGTC-CCGCAAC-GAGCACAACCCC-G
G--T--C-TCTATTGAG---ACTGCCGCTGACAAGGCGGAGGAAGGTGGGGACGGCGTCA
AGTCATCATGGCCCTT-ACGACCAGGGCTACACACGTGC-TACAATGGGTATTACAGAGG
GC-TGCGAAGGTGCGAGCTGGAGCGAAA--CT----------------------------
------------------------------------------------------------
------------------------------------------------------------
------------------------------------------------------------
------------------------------------
>gi_EU365864_S001240435
GGC---G--G--ACG-G-GTGA----------GT--AACGCGTAGG-AATCTG---CCCA
TTTGA--GGGG--GAT---ACC-AGTTGGAAACGACTGT-TAATACCG--------C--A
T----------------A----------------------ATAT-CT-G-----------
----TGG----------A-----T--------------TAA-TGCGTT--GGATTAGTTA
GT-TGGTGGGGTAAG-GGCCCACCAAGGCTACGATC-CATAGCTGATTTGAGAGGATGAT
CA-GCCAC-ATTGGGA--CTGAGACACGGCCCAAACTCCTACGGGAGGCAGCAGTGGGGA
AT-ATTGGACAATGGGGGCAACCCTG-ATC-C-AGCAATGCCAT-GTGTGTGA-AGAAGG
CCTTAGGGTTGTAAAG-CACTTT-A--CGTTA-CCC-A--AAGAATAAGC--ACCGGCTA
ACTCCGT-GCCAGCAGCC-GCG-GTAATACGGGGGG-TGCAAGCGTTAATC-GGAATTAC
TGGGCGTAAAGGGTCTGTAGGTGG-TT-TGT-TAAG-TC-AG-ATGTGAAAGCCCAGGGC
---TCAAC-C-TTGGAACTGC-ATTTGATACTGGCAAAC-TAGAGTAC-GGT-AGAGGAA
TGG-GGAATTTCTGGTGTAGCGGTGAAATGCGTAGAGATCAGAAGGAACAC-CAA-TGGC
GAAGGCAACATTCT-G-GAC-CGATACTGACACTGAGGGACGAAAGCGTGGGGATCAAAC
AGG---ATTAGATACCCTGGTAGTCCACGCTGTAAA--CGATG-AG--AACGCGATAAGT
ACT-CCGCCTGGGGACTA-CGGCCGCAA-GGCT-AAAACTCAAAGGAATT-GACGGGGAC
CCGCACAAGCGGTGGAGCATGTG-GTTTAA-TTCGATGCAACGCGAAGAACC-TTACCTG
GTCT-TGAC-ATC--CGG---AG--CGC---AG-TG----AC-AGGTGCTGCACGGCTGT
CGT-CAGCTCGTGTT-GTGAAAT-GTTGGGTTAAGTC-CCGCAAC-GAGCGCAACCCC-G
G--T--C-TCTATTGAG---ACTGCCGCTGACAAGGCGGAGGAAGGTGGGGACGACGTCA
AGTCATCATGGCCCTT-ACGACCAGGGCTACACACGTGC-TACAATGGGTATTACAGAGG
GC-TGCGAAGGTGCGAGCTGGAGCGAAA--CTCA--AAAAGGTACTC-T--TAGTCCGGA
TTGCAGTCTGCAACTCGACTGCATGAAGTCGGAATCGC-TAGTAATCGCAGGT-CAGA-A
TACTGCGGTGAATAC---GTTCCCGGGTCTTG--TACACACC----GC-CCGTCAC-ACC
----ATG--TGA----T--------TCATGACTGGGG-TGAA------------------
------------------------------------
>gi_AY243028_S000404310
GGC---G--G--ACG-G-GTGA----------GT--AACGCGTAGG-AATCTG---CCCA
TTTGA--GGGG--GAT---ACC-AGTTGGAAACGACTGT-TAATACCG--------C--A
T----------------A----------------------ATAT-CT-G-----------
----TGG----------A-----T--------------TAA-TGCGTT--GGATTAGCTA
GT-TGGTGGGGTAAG-GGCCCACCAAGGCTACGATC-CATAGCTGATTTGAGAGGATGAT
CA-GCCAC-ATTGGGA--CTGAGACACGGCCCAAACTCCTACGGGAGGCAGCAGTGGGGA
AT-ATTGGACAATGGGGGCAACCCTG-ATC-C-AGCAATGCCAT-GTGTGTGA-AGAAGG
CCTTAGGGTTGTAAAG-CACTTT-A--CGTTA-CCC-A--AAGAATAAGC--ACCGGCTA
ACTCCGT-GCCAGCAGCC-GCG-GTAATACGGGGGG-TGCAAGCGTTAATC-GGAATTAC
TGGGCGTAAAGGGTCTGTAGGTGG-TT-TGT-TAAG-TC-AG-ATGTGAAAGCCCAGGGC
---TCAAC-C-TTGGAACTGC-ATTTGATACTGGCAAAC-TAGAGTAC-GGT-AGAGGAA
TGG-GGAATTTCTGGTGTAGCGGTGAAATGCGTAGAGATCAGAAGGAACAC-CAA-TGGC
GAAGGCAACATTCT-G-GAC-CGATACTGACACTGAGGGACGAAAGCGTGGGGATCAAAC
AGG---ATTAGATACCCTGGTAGTCCACGCTGTAAA--CGATG-AG--AACGCGATAAGT
ACT-CCGCCTGGGGACTA-CGGCCGCAA-GGCT-AAAACTCAAAGGAATT-GACGGGGAC
CCGCACAAGCGGTGGAGCATGTG-GTTTAA-TTCGATGCAACGCGAAGAACC-TTACCTG
GTCT-TGAC-ATC--CGG---AG--CGC---AG-TG----AC-AGGTGCTGCACGGCTGT
CGT-CAGCTCGTGTT-GTGAAAT-GTTGGGTTAAGTC-CCGCAAC-GAGCGCAACCCC-G
G--T--C-TCTATTGAG---ACTGCCGCTGACAAGGCGGAGGAAGGTGGGGACGACGTCA
AGTCATCATGGCCCTT-ACGACCAGGGCTACACACGTGC-TACAATGGGTATTACAGAGG
GC-TGCGAAGGTGCGAGCTGGAGCGAAA--CTCA--AAAAGGTACTC-T--TAGTCCGGA
TTGCAGTCTGCAACTCGACTGCATGAAGTCGGAATCGC-TAGTAATCGCAGGT-CAGA-A
TACTGCGGTGAATAC---GTTCCCGGGTCTTG--TACACACC----GC-CCGTCAC-ACC
----ATG--TGA----T--------TCATGACTGGGG-TG--------------------
------------------------------------
>gi_FN252413_S001331679
GGC---G--G--ACG-G-GTGA----------GT--AACGCGTAGG-AATCTG---CCCA
TTTGA--GGGG--GAT---ACC-AGTTGGAAACGACTGT-TAATACCG--------C--A
T----------------A----------------------ATAT-CT-G-----------
----TGG----------A-----T--------------TAA-TGCGTT--GGATTAGCTA
GT-TGGTGGGGTAAG-GGCCCACCAAGGCTACGATC-CATAGCTGATTTGAGAGGATGAT
CA-GCCAC-ATTGGGA--CTGAGACACGGCCCAAACTCCTACGGGAGGCAGCAGTGGGGA
AT-ATTGGACAATGGGGGCAACCCTG-ATC-C-AGCAATGCCAT-GTGTGTGA-AGAAGG
CCTTAGGGTTGTAAAG-CACTTT-A--CGTTA-CCC-A--AAGAATAAGC--ACCGGCTA
ACTCCGT-GCCAGCAGCC-GCG-GTAATACGGGGGG-TGCAAGCGTTAATC-GGAATTAC
TGGGCGTAAAGGGTCTGTAGGTGG-TT-TGT-TAAG-TC-AG-ATGTGAAAGCCCAGGGC
---TCAAC-C-TTGGAACTGC-ATTTGATACTGGCAAAC-TAGAGTAC-GGT-AGAGGAA
TGG-GGAATTTCTGGTGTAGCGGTGAAATGCGTAGAGATCAGAAGGAACAC-CAA-TGGC
GAAGGCAACATTCT-G-GAC-CGATACTGACACTGAGGGACGAAAGCGTGGGGATCAAAC
AGG---ATTAGATACCCTGGTAGTCCACGCTGTAAA--CGATG-AG--AACGCGATAAGT
ACT-CCGCCTGGGGACTA-CGGCCGCAA-GGCT-AAAACTCAAAGGAATT-GACGGGGAC
CCGCACAAGCGGTGGAGCATGTG-GTTTAA-TTCGATGCAACGCGAAGAACC-TTACCTG
GTCT-TGAC-ATC--CGG---AA--CGC---AG-TG----AC-AGGTGCTGCACGGCTGT
CGT-CAGCTCGTGTT-GTGAAAT-GTTGGGTTAAGTC-CCGCAAC-GAGCGCAACCCC-G
G--T--C-TCTATTGAG---ACTGCCGCTGACAAGGCGGAGGAAGGTGGGGACGACGTCA
AGTCATCATGGCCCTT-ACGACCAGGGCTACACACGTGC-TACAATGGGTATTACAGAGG
GC-TGCGAAGGTGCGAGCTGGAGCGAAA--CTCA--AAAAGGTACTC-T--TAGTCCGGA
TTGCAGTCTGCAACTCGACTGCATGAAGTCGGAATCGC-TAGTAATCGCAGGT-CAGA-A
TACTGCGGTGAATAC---GTTCCCGGGTCTTG--TACACACC----GC-CCGTCAC-ACC
----ATG--TGA----T--------TCATGACTGGGG-TGAAGTCGTAACAAGG------
------------------------------------
>gi_FJ997642_S001611287
GGC---G--G--ACG-G-GTGA----------GT--AACGCGTAGG-AATCTG---CCCA
TTTGA--GGGG--GAT---ACC-AGTTGGAAACGACTGT-TAATACCG--------C--A
T----------------A----------------------ATAT-CT-G-----------
----TGG----------A-----T--------------TAA-TGCGTT--GGATTAGCTA
GT-TGGTGGGGTAAG-GGCCCACCAAGGCTACGATC-CATAGCTGATTTGAGAGGATGAT
CA-GCCAC-ATTGGGA--CTGAGACACGGCCCAAACTCCTACGGGAGGCAGCAGTGGGGA
AT-ATTGGACAATGGGGGCAACCCTG-ATC-C-AGCAATGCCAT-GTGTGTGA-AGAAGG
CCTTAGGGTTGTAAAG-CACTTT-A--CGTTA-CCC-A--AAGAATAAGC--ACCGGCTA
ACTCCGT-GCCAGCAGCC-GCG-GTAATACGGGGGG-TGCAAGCGTTAATC-GGAATTAC
TGGGCGTAAAGGGTCTGTAGGTGG-TT-TGT-TAAG-TC-AG-ATGTGAAAGCCCAGGGC
---TCAAC-C-TTGGAACTGC-ATTTGATACTGGCAAAC-TAGAGTAC-GGT-AGAGGAA
TGG-GGAATTTCTGGTGTAGCGGTGAAATGCGTAGAGATCAGAAGGAACAC-CAA-TGGC
GAAGGCAACATTCT-G-GAC-CGATACTGACACTGAGGGACGAAAGCGTGGGGATCAAAC
AGG---ATTAGATACCCTGGTAGTCCACGCTGTAAA--CGATG-AG--AACGCGATAAGT
ACT-CCGCCTGGGGACTA-CGGCCGCAA-GGCT-AAAACTCAAAGGAATT-GACGGGGAC
CCGCACAAGCGGTGGAGCATGTG-GTTTAA-TTCGATGCAACGCGAAGAACC-TTACCTG
GTCT-TGAC-ATC--CGG---AA--CGC---AG-TG----AC-AGGTGCTGCACGGCTGT
CGT-CAGCTCGTGTT-GTGAAAT-GTTGGGTTAAGTC-CCGCAAC-GAGCGCAACCCC-G
G--T--C-TCTATTGAG---ACTGCCGCTGACAAGGCGGAGGAAGGTGGGGACGACGTCA
AGTCATCATGGCCCTT-ACGACCAGGGCTACACACGTGC-TACAATGGGTATTACAGAGG
GC-TGCGAAGGTGCGAGCTGGAGCGAAA--CTCA--AAAAGGTACTC-T--TAGTCCGGA
TTGCAGTCTGCAACTCGACTGCATGAAGTCGGAATCGC-TAGTAATCGCAGGT-CAGA-A
TACTGCGGTGAATAC---GTTCCCGGGTCTTG--TACACACC----GC-CCGTCAC-ACC
----ATG--TGA----T--------TCATG------------------------------
------------------------------------
>gi_DQ994189_S000741628
--------------------------------------------------TTG---CCCA
TTTGA--GGGG--GAT---ACC-AGTTGGAAACGACTGT-TAATACCG--------C--A
T----------------A----------------------ATAT-CT-G-----------
----TGG----------A-----T--------------TAA-TGCGTT--GGATTAGCTA
GT-TGGTGGGGTAAG-GGCCCACCAAGGCTACGATC-CATAGCTGATTTGAGAGGATGAT
CA-GCCAC-ATTGGGA--CTGAGACACGGCCCAAACTCCTACGGGAGGCAGCAGTGGGGA
AT-ATTGGACAATGGGGGCAACCCTG-ATC-C-AGCAATGCCAT-GTGTGTGA-AGAAGG
CCCTAGGGTTGTAAAG-CACTTT-A--CGTTA-CCC-A--AAGAATAAGC--ACCGGCTA
ACTCCGT-GCCAGCAGCC-GCG-GTAATACGGGGGG-TGCAAGCGTTAATC-GGAATTAC
TGGGCGTAAAGGGTCTGTAGGTGG-TT-TGT-TAAG-TC-AG-ATGTGAAAGCCCAGGGC
---TCAAC-C-TTGGAACTGC-ATTTGATACTGGCAAAC-TAGAGTAC-GGT-AGAGGAA
TGG-GGAATTTCTGGTGTAGCGGTGAAATGCGTAGAGATCAGAAGGAACAC-CAA-TGGC
GAAGGCAACATTCT-G-GAC-CGATACTGACACTGAGGGACGAAAGCGTGGGGATCAAAC
AGG---ATTAGATACCCTGGTAGTCCACGCTGTAAA--CGATG-AG--AACGCGATAAGT
ACT-CCGCCTGGGGACTA-CGGCCGCAA-GGCT-AAAACTCAAAGGAATT-GACGGGGAC
CCGCACAGGCGGTGGAGCATGTG-GTTTAA-TTCGATGCAACGCGAAGAACC-TTACCTG
GTCT-TGAC-ACC--CGG---AA--CGC---AG-TG----AC-AGGTGCTGCACGGCTGT
CGT-CAGCTCGTGTT-GTGAAAT-GTTGGGTTAAGTC-CCGCAAC-GAGCGCAACCCC-G
G--T--C-TCTATTGAG---ACTGCCGCTGACAAGGCGGAGGAAGGTGGGGACGACGTCA
AGTCATCATGGCCCTT-ACGACCAGGGCTACACACGTGC-TACAATGGGTATTACAGAGG
GC-TGCGAAGGTGCGAGCTGGAGCGAAA--C-----------------------------
------------------------------------------------------------
------------------------------------------------------------
------------------------------------------------------------
------------------------------------
>gi_DQ994196_S000741635
-------------------------------------------------CTTG---CCCA
TTTGA--GGGG--GAT---ACC-AGTTGGAAACGACTGT-TAATACCG--------C--A
T----------------A----------------------ATAT-CT-G-----------
----TGG----------A-----T--------------TAA-TGCGTT--GGATTAGCTA
GT-TGGTGGGGTAAG-GGCCCACCAAGGCTACGATC-CATAGCTGATTTGAGAGGATGAT
CA-GCCAC-ATTGGGA--CTGAGACACGGCCCAAACTCCTACGGGAGGCAGCAGTGGGGA
AT-ATTGGACAATGGGGGCAACCCTG-ATC-C-AGCAATGCCAT-GTGTGTGA-AGAAGG
CCCTAGGGTTGTAAAG-CACTTT-A--CGTTA-CCC-A--AAGAATAAGC--ACCGGCTA
ACTCCGT-GCCAGCAGCC-GCG-GTAATACGGGGGG-TGCAAGCGTTAATC-GGAATTAC
TGGGCGTAAAGGGTCTGTAGGTGG-TT-TGT-TAAG-TC-AG-ATGTGAAAGCCCAGGGC
---TCAAC-C-TTGGAACTGC-ATTTGATACTGGCAAAC-TAGAGTAC-GGT-AGAGGAA
TGG-GGAATTTCTGGTGTAGCGGTGAAATGCGTAGAGATCAGAAGGAACAC-CAA-TGGC
GAAGGCAACATTCT-G-GAC-CGATACTGACACTGAGGGACGAAAGCGTGGGGATCAAAC
AGG---ATTAGATACCCTGGTAGTCCACGCTGTAAA--CGATG-AG--AACGCGATAAGT
ACT-CCGCCTGGGGACTA-CGGCCGCAA-GGCT-AAAACTCAAAGGAATT-GACGGGGAC
CCGCACAGGCGGTGGAGCATGTG-GTTTAA-TTCGATGCAACGCGAAGAACC-TTACCTG
GTCT-TGAC-ACC--CGG---AA--CGC---AG-TG----AC-AGGTGCTGCACGGCTGT
CGT-CAGCTCGTGTT-GTGAAAT-GTTGGGTTAAGTC-CCGCAAC-GAGCGCAACCCC-G
G--T--C-TCTATTGAG---ACTGCCGCTGACAAGGCGGAGGAAGGTGGGGACGACGTCA
AGTCATCATGGCCCTT-ACGACCAGGGCTACACACGTGC-TACAATGGGTATTACAGAGG
GC-TGCGAAGGTGCGAGCTGGAGCGAAA--CTCA--A-----------------------
------------------------------------------------------------
------------------------------------------------------------
------------------------------------------------------------
------------------------------------
>gi_DQ994186_S000741625
--------------------------------------------------TTG---CCCA
TTTGA--GGGG--GAT---ACC-AGTTGGAAACGACTGT-TAATACCG--------C--A
T----------------A----------------------ATGT-CT-G-----------
----TGG----------A-----T--------------TAA-TGCGTT--GGATTAGCTA
GT-TGGTGGGGTAAG-GGCCCACCAAGGCTACGGTC-CATAGCTGATTTGAGAGGATGAT
CA-GCCAC-ATTGGGA--CTGAGACACGGCCCAAACTCCTACGGGAGGCAGCAGTGGGGA
AT-ATTGGACAATGGGGGCAACCCTG-ATC-C-AGCAATGCCAT-GTGTGTGA-AGAAGG
CCCTAGGGTTGTAAAG-CACTTT-A--CGTTA-CCC-A--AAGAATAAGC--ACCGGCTA
ACTCCGT-GCCAGCAGCC-GCG-GTAATACGGGGGG-TGCAAGCGTTAATC-GGAATTAC
TGGGCGTAAAGGGTCTGTAGGTGG-TT-TGT-TAAG-TC-AG-ATGTGAAAGCCCAGGGC
---TCAAC-C-TTGGAACTGC-ATTTGATACTGGCAAAC-TAGAGTAC-GGT-AGAGGAA
TGG-GGAATTTCTGGTGTAGCGGTGAAATGCGTAGAGATCAGAAGGAACAC-CAA-TGGC
GAAGGCAACATTCT-G-GAC-CGATACTGACACTGAGGGACGAAAGCGTGGGGATCAAAC
AGG---ATTAGATACCCTGGTAGTCCACGCTGTAAA--CGATG-AG--AACGCGATAAGT
ACT-CCGCCTGGGGACTA-CGGCCGCAA-GGCT-AAAACTCAAAGGAATT-GACGGGGAC
CCGCACAAGCGGTGGAGCATGTG-GTTTAA-TTCGATGCAACGCGAAGAACC-TTACCTG
GTCT-TGAC-ATC--CGG---AA--CGC---AG-TG----AC-AGGTGCTGCACGGCTGT
CGT-CAGCTCGTGTT-GTGAAAT-GTTGGGTTAAGTC-CCGCAAC-GAGCGCAACCCC-G
G--T--C-TCTATTGAG---ACTGCCGCTGACAAGGCGGAGGAAGGTGGGGACGACGTCA
AGTCATCATGGCCCTT-ACGACCAGGGCTACACACGTGC-TACAATGGGTATTACAGAGG
GC-TGCGAAGGTGCGAGCTGGAGCGAAA--CT----------------------------
------------------------------------------------------------
------------------------------------------------------------
------------------------------------------------------------
------------------------------------
>gi_DQ994190_S000741629
--------------------------------------------------TTG---CCCA
TTTGA--GGGG--GAT---ACC-AGTTGGAAACGACTGT-TAGTACCG--------C--A
T----------------A----------------------ATAT-CT-G-----------
----TGG----------A-----T--------------TAA-TGCGTT--GGATTAGCTA
GT-TGGTGGGGTAAG-GGCCCACCAAGGCTACGATC-CATAGCTGATTTGAGAGGATGAT
CA-GCCAC-ATTGGGA--CTGAGACACGGCCCAAACTCCTACGGGAGGCAGCAGTGGGGA
AT-ATTGGACAATGGGGGCAACCCTG-ATC-C-AGCAATGCCAT-GTGTGTGA-AGAAGG
CCCTAGGGTTGTAAAG-CACTTT-A--CGTTA-CCC-A--AAGAATAAGC--ACCGGCTA
ACTCCGT-GCCAGCAGCC-GCG-GTAATACGGGGGG-TGCAAGCGTTAATC-GGAATTAC
TGGGCGTAAAGGGTCTGTAGGTGG-TT-TGT-TAAG-TC-AG-ATGTGAAAGCCCAGGGC
---TCAAC-C-TTGGAACTGC-ATTTGATACTGGCAAAC-TAGAGTAC-GGT-AGAGGAA
TGG-GGAATTTCTGGTGTAGCGGTGAAATGCGTAGAGATCAGAAGGAACAC-CAA-TGGC
GAAGGCAACATTCT-G-GAC-CGATACTGACACTGAGGGACGAAAGCGTGGGGATCAAAC
AGG---ATTAGATACCCTGGTAGTCCACGCTGTAAA--CGATG-AG--AACGCGATAAGT
ACT-CCGCCTGGGGACTA-CGGCCGCAA-GGCT-AAAACTCAAAGGAATT-GACGGGGAC
CCGCACAAGCGGTGGAGCATGTG-GTTTAA-TTCGATGCAACGCGAAGAACC-TTACCTG
GTCT-TGAC-ATC--CGG---AA--CGC---AG-TG----AC-AGGTGCTGCACGGCTGT
CGT-CAGCTCGTGTT-GTGAAAT-GTTGGGTTAAGTC-CCGCAAC-GAGCGCAACCCC-G
G--T--C-TCTATTGAG---ACTGCCGCTGACAAGGCGGAGGAAGGTGGGGACGACGTCA
AGTCATCATGGCCCTT-ACGACCAGGGCTACACACGTGC-TACAATGGGTATTACAGAGG
GC-TGCGAAGGTGCGAGCTGGAGCGAAA--CTCA--AAA---------------------
------------------------------------------------------------
------------------------------------------------------------
------------------------------------------------------------
------------------------------------
>gi_DQ994197_S000741636
-------------------------------------------------CTTG---CCCA
TTTGA--GGGG--GAT---ACC-AGTTGGAAACGACTGT-TAGTACCG--------C--A
T----------------A----------------------ATAT-CT-G-----------
----TGG----------A-----T--------------TAA-TGCGTT--GGATTAGCTA
GT-TGGTGGGGTAAG-GGCCCACCAAGGCTACGATC-CATAGCTGATTTGAGAGGATGAT
CA-GCCAC-ATTGGGA--CTGAGACACGGCCCAAACTCCTACGGGAGGCAGCAGTGGGGA
AT-ATTGGACAATGGGGGCAACCCTG-ATC-C-AGCAATGCCAT-GTGTGTGA-AGAAGG
CCCTAGGGTTGTAAAG-CACTTT-A--CGTTA-CCC-A--AAGAATAAGC--ACCGGCTA
ACTCCGT-GCCAGCAGCC-GCG-GTAATACGGGGGG-TGCAAGCGTTAATC-GGAATTAC
TGGGCGTAAAGGGTCTGTAGGTGG-TT-TGT-TAAG-TC-AG-ATGTGAAAGCCCAGGGC
---TCAAC-C-TTGGAACTGC-ATTTGATACTGGCAAAC-TAGAGTAC-GGT-AGAGGAA
TGG-GGAATTTCTGGTGTAGCGGTGAAATGCGTAGAGATCAGAAGGAACAC-CAA-TGGC
GAAGGCAACATTCT-G-GAC-CGATACTGACACTGAGGGACGAAAGCGTGGGGATCAAAC
AGG---ATTAGATACCCTGGTAGTCCACGCTGTAAA--CGATG-AG--AACGCGATAAGT
ACT-CCGCCTGGGGACTA-CGGCCGCAA-GGCT-AAAACTCAAAGGAATT-GACGGGGAC
CCGCACAAGCGGTGGAGCATGTG-GTTTAA-TTCGATGCAACGCGAAGAACC-TTACCTG
GTCT-TGAC-ATC--CGG---AA--CGC---AG-TG----AC-AGGTGCTGCACGGCTGT
CGT-CAGCTCGTGTT-GTGAAAT-GTTGGGTTAAGTC-CCGCAAC-GAGCGCAACCCC-G
G--T--C-TCTATTGAG---ACTGCCGCTGACAAGGCGGAGGAAGGTGGGGACGACGTCA
AGTCATCATGGCCCTT-ACGACCAGGGCTACACACGTGC-TACAATGGGTATTACAGAGG
GC-TGCGAAGGTGCGAGCTGGAGCG-----------------------------------
------------------------------------------------------------
------------------------------------------------------------
------------------------------------------------------------
------------------------------------
>gi_AY928396_S000618647
GGC---G--G--ACG-G-GTGA----------GT--AACGCGTAGG-AATCTG---CCCA
TTTGA--GGGG--GAT---ACC-AGTTGGAAACGACTGT-TAATACCG--------C--A
T----------------A----------------------ATAT-CT-G-----------
----TGG----------A-----T--------------TAA-TGCGTT--GGATTAGCTA
GT-TGGTGGGGTAAG-GGCCCACCAAGGCTACGATC-CATAGCTGATTTGAGAGGATGAT
CA-GCCAC-ATTGGGA--CTGAGACACGGCCCAAACTCCTACGGGAGGCAGCAGTGGGGA
AT-ATTGGACAATGGGGGCAACCCTG-ATC-C-AGCAATGCCAT-GTGTGTGA-AGAAGG
CCCTAGGGTTGTAAAG-CACTTT-A--CGTTA-CCC-A--AAGAATAAGC--ACCGGCTA
ACTCCGT-GCCAGCAGCC-GCG-GTAATACGGGGGG-TGCAAGCGTTAATC-GGAATTAC
TGGGCGTAAAGGGTCTGTAGGTGG-TT-TGT-TAAG-TC-AG-ATGTGAAAGCCCAGGGC
---TCAAC-C-TTGGAACTGC-ATTTGATACTGGCAAAC-TAGAGTAC-GGT-AGAGGAA
TGG-GGAATTTCTGGTGTAGCGGTGAAATGCGTAGAGATCAGAAGGAACAC-CAA-TGGC
GAAGGCAACATTCT-G-AAC-CGATACTGACACTGAGGGACGAAAGCGTGGGGATCAAAC
AGG---ATTAGATACCCTGGTAGTCCACGCTGTAAA--CGATG-AG--AACGCGATAAGT
ACT-CCGCCTGGGGACTA-CGGCCGCAA-GGCT-AAAACTCAAAGGAATT-GACGGGGAC
CCGCACAAGCGGTGGAGCATGTG-GTTTAA-TTCGATGCAACGCGAAGAACC-TTACCTG
GTCT-TGGC-ATC--CGG---AA--CGC---AG-TG----AC-AGGTGCTGCACGGCTGT
CGT-CAGCTCGTGTT-GTGAAAT-GTTGGGTTAAGTC-CCGCAAC-GAGCGCAACCCC-G
G--T--C-TCTATTGAG---ACTGCCGCTGACAAGGCGGAGGAAGGTGGGGACGACGTCA
AGTCATCATGGCCCTT-ACGACCAGGGCTACACACGTGC-TACAATGGGTATTACAGAGG
GC-TGCGAAGGTGCGAGCTGGAGCGAAA--CTCA--AAAAGGTACTC-T--TAGTCCGGA
TTGCAGTCTGCAACTCGACTGCATGAAGTCGGAATCGC-TAGTAATCGCAGGT-CAGA-A
TACTGCGGTGAATAC---GTTCCCGGGTCTTG--TACACACC----GC-CCGTCAC-ACC
----ATG--TGA----T--------TCATGACTGGGG-TGGAGTCGTAACAAGGTAGCCG
TAGGGGAACCTGCGGCTGGATCACCTCCTT------
>gi_EU867539_S001573716
------------------------------------------------------------
---------------------------GGAAACGACTGT-TAATACCG--------C--A
T----------------A----------------------ATAT-CT-G-----------
----TGG----------A-----T--------------TAA-TGCGTT--GGATTAGCTA
GT-TGGTGGGGTAAG-GGCCCACCAAGGCTACGATC-CATAGCTGATTTGAGAGGATGAT
CA-GCCAC-ATTGGGA--CTGAGACACGGCCCAAACTCCTACGGGAGGCAGCAGTGGGGA
AT-ATTGGACAATGGGGGCAACCCTG-ATC-C-AGCAATGCCAT-GTGTGTGA-AGAAGG
CCCTAGGGTTGTAAAG-CACTTT-A--CGTTA-CCC-A--AAGAATAAGC--ACCGGCTA
ACTCCGT-GCCAGCAGCC-GCG-GTAATACGGGGGG-TGCAAGCGTTAATC-GGAATTAC
TGGGCGTAAAGGGTCTGTAGGTGG-TT-TGT-TAAG-TC-AG-ATGTGAAAGCCCAGGGC
---TCAAC-C-TTGGAACTGC-ATTTGATACTGGCAAAC-TAGAGTAC-GGT-AGAGGAA
TGG-GGAATTTCTGGTGTAGCGGTGAAATGCGTAGAGATCAGAAGGAACAC-CAA-TGGC
GAAGGCAACATTCT-G-GAC-CGATACTGACACTGAGGGACGAAAGCGTGGGGATCAAAC
AGG---ATTAGATACCCTGGTAGTCCACGCTGTAAA--CGATG-AG--AACGCGATAAGT
ACT-CCGCCTGGGGACTA-CGGCCGCAA-GGCT-AAAACTCAAAGGAATT-GACGGGGAC
CCGCACAAGCGGTGGAGCATGTG-GTTTAA-TTCGATGCAACGCGAAGAACC-TTACCTG
GTCT-TGAC-ATC--CGG---AG--CGC---AG-TG----AC-AGGTGCTGCACGGCTGT
CGT-CAGCTCGTGTT-GTGAAAT-GTTGGGTTAAGTC-CCGCAAC-GAGCGCAACCCC-G
G--T--C-TCTATTGAG---ACTGCCGCTGACAAGGCGGAGGAAGGTGGGGACGACGTCA
AGTCATCATGGCCCTT-ACGACCAGGGCTACACACGTGC-TACAATGGGTATTACAGAGG
GC-TGCGAAGGTGCGAGCTGGAGCGAA---------------------------------
------------------------------------------------------------
------------------------------------------------------------
------------------------------------------------------------
------------------------------------
>gi_AY968238_S000551105
GGC---G--G--ACG-G-GTGA----------GT--AACGCGTAGG-AATCTG---CCCA
TTTGA--GGGG--GAT---ACC-AGTTGGAAACGACTGT-TAATACCG--------C--A
T----------------A----------------------ATAT-CT-G-----------
----TGG----------A-----T--------------TAA-TGCGTT--GGATTAGCTA
GT-TGGTGGGGTAAG-GGCCCACCAAGGCTACGATC-CATAGCTGATTTGAGAGGATGAT
CA-GCCAC-ATTGGGA--CTGAGACACGGCCCAAACTCCTACGGGAGGCAGCAGTGGGGA
AT-ATTGGACAATGGGGGCAACCCTG-ATC-C-AGCAATGCCAT-GTGTGTGA-AGAAGG
CCCTAGGGTTGTAAAG-CACTTT-A--CGTTA-CCC-A--AAGAATAAGC--ACCGGCTA
ACTCCGT-GCCAGCAGCC-GCG-GTAATACGGGGGG-TGCAAGCGTTAATC-GGAATTAC
TGGGCGTAAAGGGTCTGTAGGTGG-TT-TGT-TAAG-TC-AG-ATGTGAAAGCCCAGGGC
---TCAAC-C-TTGGAACTGC-ATTTGATACTGGCAAAC-TAGAGTAC-GGT-AGAGGAA
TGG-GGAATTTCTGGTGTAGCGGTGAAATGCGTAGAGATCAGAAGGAACAC-CAA-TGGC
GAAGGCAACATTCT-G-GAC-CGATACTGACACTGAGGGACGAAAGCGTGGGGATCAAAC
AGG---ATTAGATACCCTGGTAGTCCACGCTGTAAA--CGATG-AG--AACGCGATAAGT
ACT-CCGCCTGGGGACTA-CGGCCGCAA-GGCT-AAAACTCAAAGGAATT-GACGGGGAC
CCGCACAAGCGGTGGAGCATGTG-GTTTAA-TTCGATGCAACGCGAAGAACC-TTACCTG
GTCT-TGAC-ATC--CGG---AG--CGC---AG-TG----AC-AGGTGCTGCACGGCTGT
CGT-CAGCTCGTGTT-GTGAAAT-GTTGGGTTAAGTC-CCGCAAC-GAGCGCAACCCC-G
G--T--C-TCTATTGAG---ACTGCCGCTGACAAGGCGGAGGAAGGTGGGGACGACGTCA
AGTCATCATGGCCCTT-ACGACCAGGGCTACACACGTGC-TACAATGGGTATTACAGAGG
GC-TGCGAAGGTGCGAGCTGGAGCGAAA--CTCA--AAAAGGTACTC-T--TAGTCCGGA
TTGCAGTCTGCAACTCGACTGCATGAAGTCGGAATCGC-TAGTAATCGCAGGT-CAGA-A
TACTGCGGTGAATAC---GTTCCCGGGTCTTG--TACACACC----GC-CCGTCAC-ACC
----ATG--TGA----T--------TCATGACTGGGG-TG--------------------
------------------------------------
>gi_EU492359_S001074996
------------------------------------------------------------
-------------------------------------GT-T-ATACCG--------C--A
T----------------A----------------------ATAT-CT-G-----------
----TGG----------A-----T--------------TAA-TGCGTT--GGATTAGCTA
GT-TGGTGGGGTAAG-GGCCCACCAAGGCTACGATC-CATAGCTGATTTGAGAGGATGAT
CA-GCCAC-ATTGGGA--CTGAGACACGGCCCAAACTCCTACGGGAGGCAGCAGTGGGGA
AT-ATTGGACAATGGGGGCAACCCTG-ATC-C-AGCAATGCCAT-GTGTGTGA-AGAAGG
CCCTAGGGTTGTAAAG-CACTTT-A--CGTTA-CCC-A--AAGAATAAGC--ACCGGCTA
ACTCCGT-GCCAGCAGCC-GCG-GTAATACGGGGGG-TGCAAGCGTTAATC-GGAATTAC
TGGGCGTAAAGGGTCTGTAGGTGG-TT-TGT-TAAG-TC-AG-ATGTGAAAGCCCAGGGC
---TCAAC-C-TTGGAACTGC-ATTTGATACTGGCAAAC-TAGAGTAC-GGT-AGAGGAA
TGG-GGAATTTCTGGTGTAGCGGTGAAATGCGTAGAGATCAGAAGGAACAC-CAA-TGGC
GAAGGCAACATTCT-G-GAC-CGATACTGACACTGAGGGACGAAAGCGTGGGGATCAAAC
AGG---ATTAGATACCCTGGTAGTCCACGCTGTAAA--CGATG-AG--AACGCGATAAGT
ACT-CCGCCTGGGGACTA-CGGCCGCAA-GGCT-AAAACTCAAAGGAATT-GACGGGGAC
CCGCACAAGCGGTGGAGCATGTG-GTTTAA-TTCGATGCAACGCGAAGAACC-TTACCTG
GTCT-TGAC-ATC--CGG---AG--CGC---AG-TG----AC-AGGTGCTGCACGGCTGT
CGT-CAGCTCGTGTT-GTGAAAT-GTTGGGTTAAGTC-CCGCAAC-GAGCGCAACCCC-G
G--T--C-TCTATTGAG---ACTGCCGCTGACAAGGCGGAGGAAGGTGGGGACGACGTCA
AGTCATCATGGCCCTT-ACGACCAGGGCTACACACGTGC-TACAATGGGTATTACAGAGG
GC-TGCAAAGGTGCGA--------------------------------------------
------------------------------------------------------------
------------------------------------------------------------
------------------------------------------------------------
------------------------------------
>gi_EU848558_S001240869
GGC---G--G--ACG-G-GTGA----------GT--AACGCGTAGG-AATCTG---CCCA
TTTGA--GGGG--GAT---ACC-AGTTGGAAACGACTGT-TAATACCG--------C--A
T----------------A----------------------ATAT-CT-G-----------
----TGG----------A-----T--------------TAA-TGCGTT--GGATTAGCTA
GT-TGGTGGGGTAAG-GGCCCACCAAGGCTACGATC-CATAGCTGATTTGAGAGGATGAT
CA-GCCAC-ATTGGGA--CTGAGACACGGCCCAAACTCCTACGGGAGGCAGCAGTGGGGA
AT-ATTGGACAATGGGGGCAACCCTG-ATC-C-AGCAATGCCAT-GTGTGTGA-AGAAGG
CCCTAGGGTTGTAAAG-CACTTT-A--CGTTA-CCC-A--AAGAATAAGC--ACCGGCTA
ACTCCGT-GCCAGCAGCC-GCG-GTAATACGGGGGG-TGCAAGCGTTAATC-GGAATTAC
TGGGCGTAAAGGGTCTGTAGGTGG-TT-TGT-TAAG-TC-AG-ATGTGAAAGCCCAGGGC
---TCAAC-C-TTGGAACTGC-ATTTGATACTGGCAAAC-TAGAGTAC-GGT-AGAGGAA
TGG-GGAATTTCTGGTGTAGCGGTGAAATGCGTAGAGATCAGAAGGAACAC-CAA-TGGC
GAAGGCAACATTCT-G-GAC-CGATACTGACACTGAGGGACGAAAGCGTGGGGATCAAAC
AGG---ATTAGATACCCTGGTAGTCCACGCTGTAAA--CGATG-AG--AACGCGATAAGT
ACT-CCGCCTGGGGACTA-CGGCCGCAA-GGCT-AAAACTCAAAGGAATT-GACGGGGAC
CCGCACAAGCGGTGGAGCATGTG-GTTTAA-TTCGATGCAACGCGAAGAACC-TTACCTG
GTCT-TGAC-ATC--CGG---AG--CGC---AG-TG----AC-AGGTGCTGCACGGCTGT
CGT-CAGCTCGTGTT-GTGAAAT-GTTGGGTTAAGTC-CCGCAAC-GAGCGCAACCCC-G
G--T--C-TCTATTGAG---ACTGCCGCTGACAAGGCGGAGGAAGGTGGGGACGACGTCA
AGTCATCATGGCCCTT-ACGACCAGGGCTACACACGTGC-TACAATGGGTATTACAGAGG
GC-TGCGAAGGTGCGAGCTGGAGCGAAA--CTCA--AAAAGGTACTC-T--TAGTCCGGA
------------------------------------------------------------
------------------------------------------------------------
------------------------------------------------------------
------------------------------------
>gi_EU867537_S001573714
------------------------------------------------------------
---------------------------GGAAACGACTGT-TAATACCG--------C--A
T----------------A----------------------ATAT-CT-G-----------
----TGG----------A-----T--------------TAA-TGCGTT--GGATTAGCTA
GT-TGGTGGGGTAAG-GGCCCACCAAGGCTACGATC-CATAGCTGATTTGAGAGGATGAT
CA-GCCAC-ATTGGGA--CTGAGACACGGCCCAAACTCCTACGGGAGGCAGCAGTGGGGA
AT-ATTGGACAATGGGGGCAACCCTG-ATC-C-AGCAATGCCAT-GTGTGTGA-AGAAGG
CCCTAGGGTTGTAAAG-CACTTT-A--CGTTA-CCC-A--AAGAATAAGC--ACCGGCTA
ACTCCGT-GCCAGCAGCC-GCG-GTAATACGGGGGG-TGCAAGCGTTAATC-GGAATTAC
TGGGCGTAAAGGGTCTGTAGGTGG-TT-TGT-TAAG-TC-AG-ATGTGAAAGCCCAGGGC
---TCAAC-C-TTGGAACTGC-ATTTGATACTGGCAAAC-TAGAGTAC-GGT-AGAGGAA
TGG-GGAATTTCTGGTGTAGCGGTGAAATGCGTAGAGATCAGAAGGAACAC-CAA-TGGC
GAAGGCAACATTCT-G-GAC-CGATACTGACACTGAGGGACGAAAGCGTGGGGATCAAAC
AGG---ATTAGATACCCTGGTAGTCCACGCTGTAAA--CGATG-AG--AACGCGATAAGT
ACT-CCGCCTGGGGACTA-CGGCCGCAA-GGCT-AAAACTCAAAGGAATT-GACGGGGAC
CCGCACAAGCGGTGGAGCATGTG-GTTTAA-TTCGATGCAACGCGAAGAACC-TTACCTG
GTCT-TGAC-ATC--CGG---AG--CGC---AG-TG----AC-AGGTGCTGCACGGCTGT
CGT-CAGCTCGTGTT-GTGAAAT-GTTGGGTTAAGTC-CCGCAAC-GAGCGCAACCCC-G
G--T--C-TCTATTGAG---ACTGCCGCTGACAAGGCGGAGGAAGGTGGGGACGACGTCA
AGTCATCATGGCCCTT-ACGACCAGGGCTACACACGTGC-TACAATGGGTATTACAGAGG
GC-TGCGAAGGTGCGAGCTGGAGCGAA---------------------------------
------------------------------------------------------------
------------------------------------------------------------
------------------------------------------------------------
------------------------------------
>gi_DQ994178_S000741617
------------------------------------------------------------
-TTGA--GGGG--GAT---ACC-AGTTGGAAACGACTGT-TAATACCG--------C--A
T----------------A----------------------ATAT-CT-G-----------
----TGG----------A-----T--------------TAA-TGCGTT--GGATTAGCTA
GT-TGGTGGGGTAAG-GGCCCACCAAGGCTACGATC-CATAGCTGATTTGAGAGGATGAT
CA-GCCAC-ATTGGGA--CTGAGACACGGCCCAAACTCCTACGGGAGGCAGCAGTGGGGA
AT-ATTGGACAATGGGGGCAACCCTG-ATC-C-AGCAATGCCAT-GTGTGTGA-AGAAGG
CCCTAGGGTTGTAAAG-CACTTT-A--CGTTA-CCC-A--AAGAATAAGC--ACCGGCTA
ACTCCGT-GCCAGCAGCC-GCG-GTAATACGGGGGG-TGCAAGCGTTAATC-GGAATTAC
TGGGCGTAAAGGGTCTGTAGGTGG-TT-TGT-TAAG-TC-AG-ATGTGAAAGCCCAGGGC
---TCAAC-C-TTGGAACTGC-ATTTGATACTGGCAAAC-TAGAGTAC-GGT-AGAGGAA
TGG-GGAATTTCTGGTGTAGCGGTGAAATGCGTAGAGATCAGAAGGAACAC-CAA-TGGC
GAAGGCAACATTCT-G-GAC-CGATACTGACACTGAGGGACGAAAGCGTGGGGATCAAAC
AGG---ATTAGATACCCTGGTAGTCCACGCTATAAA--CGATG-AG--AACGCGATAAGT
ACT-CCGCCTGGGGACTA-CGGCCGCAA-GGCT-AAAACTCAAAGGAATT-GACGGGGAC
CCGCACAAGCGGTGGAGCATGTG-GTTTAA-TTCGATGCAACGCGAAGAACC-TTACCTG
GTCT-TGAC-ATC--CGG---AA--CGC---AG-TG----AC-AGGTGCTGCACGGCTGT
CGT-CAGCTCGTGTT-GTGAAAT-GTTGGGTTAAGTC-CCGCAAC-GAGCGCAACCCC-G
G--T--C-TCTATTGAG---ACTGCCGCTGACAAGGCGGAGGAAGGTGGGGACGACGTCA
AGTCACCATGGCCCTT-ACGACCAGGGCTACACACGTGC-TACAATGGGTATTACAGAGG
GC-TGCGAAGGTGCGAGCTGGAGCGAAA--CTCA--AAAAGGTACTC-T--TAGTCCAG-
------------------------------------------------------------
------------------------------------------------------------
------------------------------------------------------------
------------------------------------
>gi_DQ994172_S000741611
------------------------------------------------------------
------------------------GTTGGAAACGACTGT-TAATACCG--------C--A
T----------------A----------------------ATAT-CT-G-----------
----TGG----------A-----T--------------TAA-TGCGTT--GGATTAGCTA
GT-TGGTGGGGTAAG-GGCCCACCAAGGCTACGATC-CATAGCTGATTTGAGAGGATGAT
CA-GCCAC-ATTGGGA--CTGAGACACGGCCCAAACTCCTACGGGAGGCAGCAGTGGGGA
AT-ATTGGACAATGGGGGCAACCCTG-ATC-C-AGCAATGCCAT-GTGTGTGA-AGAAGG
CCCTAGGGTTGTAAAG-CACTTT-A--CGTTA-CCC-A--AAGAATAAGC--ACCGGCTA
ACTCCGT-GCCAGCAGCC-GCG-GTAATACGGGGGG-TGCAAGCGTTAATC-GGAATTAC
TGGGCGTAAAGGGTCTGTAGGTGG-TT-TGT-TAAG-TC-AG-ATGTGAAAGCCCAGGGC
---TCAAC-C-TTGGAACTGC-ATTTGATACTGGCAAAC-TAGAGTAC-GGT-AGAGGAA
TGG-GGAATTTCTGGTGTAGCGGTGAAATGCGTAGAGATCAGAAGGAACAC-CAA-TGGC
GAAGGCAACATTCT-G-GAC-CGATACTGACACTGAGGGACGAAAGCGTGGGGATCAAAC
AGG---ATTAGATACCCTGGTAGTCCACGCTGTAAA--CGATG-AG--AACGCGATAAGT
ACT-CCGCCTGGGGACTA-CGGCCGCAA-GGCT-AAAACTCAAAGGAATT-GACGGGGAC
CCGCACAAGCGGTGGAGCATGTG-GTTTAA-TTCGATGCAACGCGAAGAACC-TTACCTG
GTCT-TGAC-ATC--CGG---AA--CGC---AG-TG----AC-AGGTGCTGCACGGCTGT
CGT-CAGCTCGTGTT-GTGAAAT-GTTGGGTTAAGTC-CCGCAAC-GAGCGCAACCCC-G
G--T--C-TCTATTGAG---ACTGCCGCTGACAAGGCGGAGGAAGGTGGGGACGACGTCA
AGTCATCATGGCCCTT-ACGACCAGGGCTACACACGTGC-TACAATGGGTATTACAGAGG
GC-TGCGAAGGTGCGAGCTGGAGCGAAA--CTCA--AAAAGGTACTC-T--TAGTCCGG-
------------------------------------------------------------
------------------------------------------------------------
------------------------------------------------------------
------------------------------------
>gi_DQ994175_S000741614
------------------------------------------------------------
---------------------C-AGTTGGAAACGACTGT-TAATACCG--------C--A
T----------------A----------------------ATAT-CT-G-----------
----TGG----------A-----T--------------TAA-TGCGTT--GGATTAGCTA
GT-TGGTGGGGTAAG-GGCCCACCAAGGCTACGATC-CATAGCTGATTTGAGAGGATGAT
CA-GCCAC-ATTGGGA--CTGAGACACGGCCCAAACTCCTACGGGAGGCAGCAGTGGGGA
AT-ATTGGACAATGGGGGCAACCCTG-ATC-C-AGCAATGCCAT-GTGTGTGA-AGAAGG
CCCTAGGGTTGTAAAG-CACTTT-A--CGTTA-CCC-A--AAGAATAAGC--ACCGGCTA
ACTCCGT-GCCAGCAGCC-GCG-GTAATACGGGGGG-TGCAAGCGTTAATC-GGAATTAC
TGGGCGTAAAGGGTCTGTAGGTGG-TT-TGT-TAAG-TC-AG-ATGTGAAAGCCCAGGGC
---TCAAC-C-TTGGAACTGC-ATTTGATACTGGCAAAC-TAGAGTAC-GGT-AGAGGAA
TGG-GGAATTTCTGGTGTAGCGGTGAAATGCGTAGAGATCAGAAGGAACAC-CAA-TGGC
GAAGGCAACATTCT-G-GAC-CGATACTGACACTGAGGGACGAAAGCGTGGGGATCAAAC
AGG---ATTAGATACCCTGGTAGTCCACGCTGTAAA--CGATG-AG--AACGCGATAAGT
ACT-CCGCCTGGGGACTA-CGGCCGCAA-GGCT-AAAACTCAAAGGAATT-GACGGGGAC
CCGCACAAGCGGTGGAGCATGTG-GTTTAA-TTCGATGCAACGCGAAGAACC-TTACCTG
GTCT-TGAC-ATC--CGG---AA--CGC---AG-TG----AC-AGGTGCTGCACGGCTGT
CGT-CAGCTCGTGTT-GTGAAAT-GTTGGGTTAAGTC-CCGCAAC-GAGCGCAACCCC-G
G--T--C-TCTATTGAG---ACTGCCGCTGACAAGGCGGAGGAAGGTGGGGACGACGTCA
AGTCATCATGGCCCTT-ACGACCAGGGCTACACACGTGC-TACAATGGGTATTACAGAGG
GC-TGCGAAGGTGCGAGCTGGAGCGAAA--CTCA--AAAAGGTACTC-T--TAGTCCGG-
------------------------------------------------------------
------------------------------------------------------------
------------------------------------------------------------
------------------------------------
>gi_DQ994182_S000741621
-------------------------------------------------CTTG---CCCA
TTTGA--GGGG--GAT---ACC-AGTTGGAAACGACTGT-TAATACCG--------C--A
T----------------A----------------------ATAT-CT-G-----------
----TGG----------A-----T--------------TAA-TGCGTT--GGATTAGCTA
GT-TGGTGGGGTAAG-GGCCCACCAAGGCTACGATC-CATAGCTGATTTGAGAGGATGAT
CA-GCCAC-ATTGGGA--CTGAGACACGGCCCAAACTCCTACGGGAGGCAGCAGTGGGGA
AT-ATTGGACAATGGGGGCAACCCTG-ATC-C-AGCAATGCCAT-GTGTGTGA-AGAAGG
CCCTAGGGTTGTAAAG-CACTTT-A--CGTTA-CCC-A--AAGAATAAGC--ACCGGCTA
ACTCCGT-GCCAGCAGCC-GCG-GTAATACGGGGGG-TGCAAGCGTTAATC-GGAATTAC
TGGGCGTAAAGGGTCTGTAGGTGG-TT-TGT-TAAG-TC-AG-ATGTGAAAGCCCAGGGC
---TCAAC-C-TTGGAACTGC-ATTTGATACTGGCAAAC-TAGAGTAC-GGT-AGAGGAA
TGG-GGAATTTCTGGTGTAGCGGTGAAATGCGTAGAGATCAGAAGGAACAC-CAA-TGGC
GAAGGCAACATTCT-G-GAC-CGATACTGACACTGAGGGACGAAAGCGTGGGGATCAAAC
AGG---ATTAGATACCCTGGTAGTCCACGCTATAAA--CGATG-AG--AACGCGATAAGT
ACT-CCGCCTGGGGACTA-CGGCCGCAA-GGCT-AAAACTCAAAGGAATT-GACGGGGAC
CCGCACAAGCGGTGGAGCATGTG-GTTTAA-TTCGATGCAACGCGAAGAACC-TTACCTG
GTCT-TGAC-ATC--CGG---AA--CGC---AG-TG----AC-AGGTGCTGCACGGCTGT
CGT-CAGCTCGTGTT-GTGAAAT-GTTGGGTTAAGTC-CCGCAAC-GAGCGCAACCCC-G
G--T--C-TCTATTGAG---ACTGCCGCTGACAAGGCGGAGGAAGGTGGGGACGACGTCA
AGTCATCATGGCCCTT-ACGACCAGGGCTACACACGTGC-TACAATGGGTATTACAGAGG
GC-TGCGAAGGTGCGAGCTGGAGCGAAA--CTCA--AAAAGGTACTC-T--TAGTCCGG-
------------------------------------------------------------
------------------------------------------------------------
------------------------------------------------------------
------------------------------------
>gi_DQ994199_S000741638
------------------------------------------------------------
-TTGA--GGGG--GAT---ACC-AGTTGGAAACGACTGT-TAATACCG--------C--A
T----------------A----------------------ATAT-CT-G-----------
----TGG----------A-----T--------------TAA-TGCGTT--GGATTAGCTA
GT-TGGTGGGGTAAG-GGCCCACCAAGGCTACGATC-CATAGCTGATTTGAGAGGATGAT
CA-GCCAC-ATTGGGA--CTGAGACACGGCCCAAACTCCTACGGGAGGCAGCAGTGGGGA
AT-ATTGGACAATGGGGGCAACCCTG-ATC-C-AGCAATGCCAT-GTGTGTGA-AGAAGG
CCCTAGGGTTGTAAAG-CACTTT-A--CGTTA-CCC-A--AAGAATAAGC--ACCGGCTA
ACTCCGT-GCCAGCAGCC-GCG-GTAATACGGGGGG-TGCAAGCGTTAATC-GGAATTAC
TGGGCGTAAAGGGTCTGTAGGTGG-TT-TGT-TAAG-TC-AG-ATGTGAAAGCCCAGGGC
---TCAAC-C-TTGGAACTGC-ATTTGATACTGGCAAAC-TAGAGTAC-GGT-AGAGGAA
TGG-GGAATTTCTGGTGTAGCGGTGAAATGCGTAGAGATCAGAAGGAACAC-CAA-TGGC
GAAGGCAACATTCT-G-GAC-CGATACTGACACTGAGGGACGAAAGCGTGGGGATCAAAC
AGG---ATTAGATACCCTGGTAGTCCACGCTATAAA--CGATG-AG--AACGCGATAAGT
ACT-CCGCCTGGGGACTA-CGGCCGCAA-GGCT-AAAACTCAAAGGAATT-GACGGGGAC
CCGCACAAGCGGTGGAGCATGTG-GTTTAA-TTCGATGCAACGCGAAGAACC-TTACCTG
GTCT-TGAC-ATC--CGG---AA--CGC---AG-TG----AC-AGGTGCTGCACGGCTGT
CGT-CAGCTCGTGTT-GTGAAAT-GTTGGGTTAAGTC-CCGCAAC-GAGCGCAACCCC-G
G--T--C-TCTATTGAG---ACTGCCGCTGACAAGGCGGAGGAAGGTGGGGACGACGTCA
AGTCATCATGGCCCTT-ACGACCAGGGCTACACACGTGC-TACAATGGGTATTACAGAGG
GC-TGCGAAGGTGCGAGCTGGAGCGAAA--CTCA--AAAAGGTACTC-T--TAGTCCAA-
------------------------------------------------------------
------------------------------------------------------------
------------------------------------------------------------
------------------------------------
>gi_DQ994188_S000741627
------------------------------------------------CCTTG---CCCA
TTTGA--GGGG--GAT---ACC-AGTTGGAAACGACTGT-TAATACCG--------C--A
T----------------A----------------------ATAT-CT-G-----------
----TGG----------A-----T--------------TAA-TGCGTT--GGATTAGCTA
GT-TGGTGGGGTAAG-GGCCCACCAAGGCTACGATC-CATAGCTGATTTGAGAGGATGAT
CA-GCCAC-ATTGGGA--CTGAGACACGGCCCAAACTCCTACGGGAGGCAGCAGTGGGGA
AT-ATTGGACAATGGGGGCAACCCTG-ATC-C-AGCAATGCCAT-GTGTGTGA-AGAAGG
CCCTAGGGTTGTAAAG-CACTTT-A--CGTTA-CCC-A--AAGAATAAGC--ACCGGCTA
ACTCCGT-GCCAGCAGCC-GCG-GTAATACGGGGGG-TGCAAGCGTTAATC-GGAATTAC
TGGGCGTAAAGGGTCTGTAGGTGG-TT-TGT-TAAG-TC-AG-ATGTGAAAGCCCAGGGC
---TCAAC-C-TTGGAACTGC-ATTTGATACTGGCAAAC-TAGAGTAC-GGT-AGAGGAA
TGG-GGAATTTCTGGTGTAGCGGTGAAATGCGTAGAGATCAGAAGGAACAC-CAA-TGGC
GAAGGCAACATTCT-G-GAC-CGATACTGACACTGAGGGACGAAAGCGTGGGGATCAAAC
AGG---ATTAGATACCCTGGTAGTCCACGCTATAAA--CGATG-AG--AACGCGATAAGT
ACT-CCGCCTGGGGACTA-CGGCCGCAA-GGCT-AAAACTCAAAGGAATT-GACGGGGAC
CCGCACAAGCGGTGGAGCATGTG-GTTTAA-TTCGATGCAACGCGAAGAACC-TTACCTG
GTCT-TGAC-ATC--CGG---AA--CGC---AG-TG----AC-AGGTGCTGCACGGCTGT
CGT-CAGCTCGTGTT-GTGAAAT-GTTGGGTTAAGTC-CCGCAAC-GAGCGCAACCCC-G
G--T--C-TCTATTGAG---ACTGCCGCTGACAAGGCGGAGGAAGGTGGGGACGACGTCA
AGTCATCATGGCCCTT-ACGACCAGGGCTACACACGTGC-TACAATGGGTATTACAGAGG
GC-TGCGAAGGTGCGAGCTGGAGCGA----------------------------------
------------------------------------------------------------
------------------------------------------------------------
------------------------------------------------------------
------------------------------------
>gi_DQ994195_S000741634
--------------------------------------------------TTG---CCCA
TTTGA--GGGG--GAT---ACC-AGTTGGAAACGACTGT-TAATACCG--------C--A
T----------------A----------------------ATAT-CT-G-----------
----TGG----------A-----T--------------TAA-TGCGTT--GGATTAGCTA
GT-TGGTGGGGTAAG-GGCCCACCAAGGCTACGATC-CATAGCTGATTTGAGAGGATGAT
CA-GCCAC-ATTGGGA--CTGAGACACGGCCCAAACTCCTACGGGAGGCAGCAGTGGGGA
AT-ATTGGACAATGGGGGCAACCCTG-ATC-C-AGCAATGCCAT-GTGTGTGA-AGAAGG
CCCTAGGGTTGTAAAG-CACTTT-A--CGTTA-CCC-A--AAGAATAAGC--ACCGGCTA
ACTCCGT-GCCAGCAGCC-GCG-GTAATACGGGGGG-TGCAAGCGTTAATC-GGAATTAC
TGGGCGTAAAGGGTCTGTAGGTGG-TT-TGT-TAAG-TC-AG-ATGTGAAAGCCCAGGGC
---TCAAC-C-TTGGAACTGC-ATTTGATACTGGCAAAC-TAGAGTAC-GGT-AGAGGAA
TGG-GGAATTTCTGGTGTAGCGGTGAAATGCGTAGAGATCAGAAGGAACAC-CAA-TGGC
GAAGGCAACATTCT-G-GAC-CGATACTGACACTGAGGGACGAAAGCGTGGGGATCAAAC
AGG---ATTAGATACCCTGGTAGTCCACGCTATAAA--CGATG-AG--AACGCGATAAGT
ACT-CCGCCTGGGGACTA-CGGCCGCAA-GGCT-AAAACTCAAAGGAATT-GACGGGGAC
CCGCACAAGCGGTGGAGCATGTG-GTTTAA-TTCGATGCAACGCGAAGAACC-TTACCTG
GTCT-TGAC-ATC--CGG---AA--CGC---AG-TG----AC-AGGTGCTGCACGGCTGT
CGT-CAGCTCGTGTT-GTGAAAT-GTTGGGTTAAGTC-CCGCAAC-GAGCGCAACCCC-G
G--T--C-TCTATTGAG---ACTGCCGCTGACAAGGCGGAGGAAGGTGGGGACGACGTCA
AGTCATCATGGCCCTT-ACGACCAGGGCTACACACGTGC-TACAATGGGTATTACAGAGG
GC-TGCGAAGGTGCGAGCTGGAGCGAAA--CTCA--AA----------------------
------------------------------------------------------------
------------------------------------------------------------
------------------------------------------------------------
------------------------------------
>gi_DQ994174_S000741613
--------------------------------------------------TTG---CCCA
TTTGA--GGGG--GAT---ACC-AGTTGGAAACGACTGT-TAATACCG--------C--A
T----------------A----------------------ATAT-CT-G-----------
----TGG----------A-----T--------------TAA-TGCGTT--GGATTAGCTA
GT-TGGTGGGGTAAG-GGCCCACCAAGGCTACGATC-CATAGCTGATTTGAGAGGATGAT
CA-GCCAC-ATTGGGA--CTGAGACACGGCCCAAACTCCTACGGGAGGCAGCAGTGGGGA
AT-ATTGGACAATGGGGGCAACCCTG-ATC-C-AGCAATGCCAT-GTGTGTGA-AGAAGG
CCCTAGGGTTGTAAAG-CACTTT-A--CGTTA-CCC-A--AAGAATAAGC--ACCGGCTA
ACTCCGT-GCCAGCAGCC-GCG-GTAATACGGGGGG-TGCAAGCGTTAATC-GGAATTAC
TGGGCGTAAAGGGTCTGTAGGTGG-TT-TGT-TAAG-TC-AG-ATGTGAAAGCCCAGGGC
---TCAAC-C-TTGGAACTGC-ATTTGATACTGGCAAAC-TAGAGTAC-GGT-AGAGGAA
TGG-GGAATTTCTGGTGTAGCGGTGAAATGCGTAGAGATCAGAAGGAACAC-CAA-TGGC
GAAGGCAACATTCT-G-GAC-CGATACTGACACTGAAGGACGAAAGCGTGGGGATCAAAC
AGG---ATTAGATACCCTGGTAGTCCACGCTGTAAA--CGATG-AG--AACGCGATAAGT
ACT-CCGCCTGGGGACTA-CGGCCGCAA-GGCT-AAAACTCAAAGGAATT-GACGGGGAC
CCGCACAAGCGGTGGAGCATGTG-GTTTAA-TTCGATGCAACGCGAAGAACC-TTACCTG
GTCT-TGAC-ATC--CGG---AA--CGC---AG-TG----AC-AGGTGCTGCACGGCTGT
CGT-CAGCTCGTGTT-GTGAAAT-GTTGGGTTAAGTC-CCGCAAC-GAGCGCAACCCC-G
G--T--C-TCTATTGAG---ACTGCCGCTGACAAGGCGGAGGAAGGTGGGGACGACGTCA
AGTCATCATGGCCCTT-ACGACCAGGGCTACACACGTGC-TACAATGGGTATTACAGAGG
GC-TGCGAAGGTGCGAGCTGGAGC------------------------------------
------------------------------------------------------------
------------------------------------------------------------
------------------------------------------------------------
------------------------------------
>gi_DQ994177_S000741616
-----------------------------------------------CCCTTG---CCCA
TTTGA--GGGG--GAT---ACC-AGTTGGAAACGACTGT-TAATACCG--------C--A
T----------------A----------------------ATAT-CT-G-----------
----TGG----------A-----T--------------TAA-TGCGTT--GGATTAGCTA
GT-TGGTGGGGTAAG-GGCCCACCAAGGCTACGATC-CATAGCTGATTTGAGAGGATGAT
CA-GCCAC-ATTGGGA--CTGAGACACGGCCCAAACTCCTACGGGAGGCAGCAGTGGGGA
AT-ATTGGACAATGGGGGCAACCCTG-ATC-C-AGCAATGCCAT-GTGTGTGA-AGAAGG
CCCTAGGGTTGTAAAG-CACTTT-A--CGTTA-CCC-A--AAGAATAAGC--ACCGGCTA
ACTCCGT-GCCAGCAGCC-GCG-GTAATACGGGGGG-TGCAAGCGTTAATC-GGAATTAC
TGGGCGTAAAGGGTCTGTAGGTGG-TT-TGT-TAAG-TC-AG-ATGTGAAAGCCCAGGGC
---TCAAC-C-TTGGAACTGC-ATTTGATACTGGCAAAC-TAGAGTAC-GGT-AGAGGAA
TGG-GGAATTTCTGGTGTAGCGGTGAAATGCGTAGAGATCAGAAGGAACAC-CAA-TGGC
GAAGGCAACATTCT-G-GAC-CGATACTGACACTGAAGGACGAAAGCGTGGGGATCAAAC
AGG---ATTAGATACCCTGGTAGTCCACGCTGTAAA--CGATG-AG--AACGCGATAAGT
ACT-CCGCCTGGGGACTA-CGGCCGCAA-GGCT-AAAACTCAAAGGAATT-GACGGGGAC
CCGCACAAGCGGTGGAGCATGTG-GTTTAA-TTCGATGCAACGCGAAGAACC-TTACCTG
GTCT-TGAC-ATC--CGG---AA--CGC---AG-TG----AC-AGGTGCTGCACGGCTGT
CGT-CAGCTCGTGTT-GTGAAAT-GTTGGGTTAAGTC-CCGCAAC-GAGCGCAACCCC-G
G--T--C-TCTATTGAG---ACTGCCGCTGACAAGGCGGAGGAAGGTGGGGACGACGTCA
AGTCATCATGGCCCTT-ACGACCAGGGCTACACACGTGC-TACAATGGGTATTACAGAGG
GC-TGCGAAGGTGCGAGCTGGAGCGAAA--CTCA--AA----------------------
------------------------------------------------------------
------------------------------------------------------------
------------------------------------------------------------
------------------------------------
>gi_AY968232_S000551099
GGC---G--G--ACG-G-GTGA----------GT--AACGCGTAGG-AATCTG---CCCA
TTTGA--GGGG--GAT---ACC-AGTTGGAAACGACCGT-TAATACCG--------C--A
T----------------A----------------------ATAT-CT-G-----------
----TGG----------A-----T--------------TAA-TGCGTT--GGATTAGCTA
GT-TGGTGGGGTAAG-GGCCCACCAAGGCTACGATC-CATAGCTGATTTGAGAGGATGAT
CA-GCCAC-ATTGGGA--CTGAGACACGGCCCAAACTCCTACGGGAGGCAGCAGTGGGGA
AT-ATTGGACAATGGGGGCAACCCTG-ATC-C-AGCAATGCCAT-GTGTGTGA-AGAAGG
CCCTAGGGTTGTAAAG-CACTTT-A--CGTTA-CCC-A--AAGAATAAGC--ACCGGCTA
ACTCCGT-GCCAGCAGCC-GCG-GTAATACGGGGGG-TGCAAGCGTTAATC-GGAATTAC
TGGGCGTAAAGGGTCTGTAGGTGG-TT-TGT-TAAG-TC-AG-ATGTGAAAGCCCAGGGC
---TCAAC-C-TTGGAACTGC-ATTTGATACTGGCAAAC-TAGAGTAC-GGT-AGAGGAA
TGG-GGAATTTCTGGTGTAGCGGTGAAATGCGTAGAGATCAGAAGGAACAC-CAA-TGGC
GAAGGCAACATTCT-G-GAC-CGATACTGACACTGAGGGACGAAAGCGTGGGGATCAAAC
AGG---ATTAGATACCCTGGTAGTCCACGCTGTAAA--CGATG-AG--AACGCGATAAGT
ACT-CCGCCTGGGGACTA-CGGCCGCAA-GGCT-AAAACTCAAAGGAATT-GACGGGGAC
CCGCACAAGCGGTGGAGCATGTG-GTTTAA-TTCGATGCAACGCGAAGAACC-TTACCTG
GTCT-TGAC-ATC--CGG---AA--CGC---AG-TG----AC-AGGTGCTGCACGGCTGT
CGT-CAGCTCGTGTT-GTGAAAT-GTTGGGTTAAGTC-CCGCAAC-GAGCGCAACCCC-G
G--T--C-TCTATTAAG---ACTGCCGCTGACAAGGCGGAGGAAGGTGGGGACGACGTCA
AGTCATCATGGCCCTT-ACGACCAGGGCTACACACGTGC-TACAATGGGTATTACAGAGG
GC-TGCGAAGGTGCGAGCTGGAGCGAAA--CTCA--AAAAGGTACTC-T--TAGTCCGGA
TTGCAGTCTGCAACTCGACTGCATGAAGTCGGAATCGC-TAGTAATCGCAGGT-CAGA-A
TACTGCGGTGAATAC---GTTCCCGGGTCTTG--TACACACC----GC-CCGTCAC-ACC
----ATG--TGA----T--------TCATGACTGGGG-TG--------------------
------------------------------------
>gi_AF143093_S000009959
GCC---G--G--ACG-G-GTGA----------GT--AACGCGTAGG-AATCTG---CCCA
TTTGA--GGGG--GAT---ACC-AGTTGGAAACGACTGT-TAATACCG--------C--A
T----------------A----------------------ATAT-CT-G-----------
----TGG----------A-----T--------------TAA-TGCGTT--GGATTAGCTA
GT-TGGTGGGGTAAG-GGCCCACCAAGGCTACGATC-CATAGCTGATTTGAGAGGATGAT
CA-GCCAC-ATTGGGA--CTGAGACACGGCCCAAACTCCTACGGGAGGCAGCAGTGGGGA
AT-ATTGGACAATGGGGGCAACCCTG-ATC-C-AGCAATGCCAT-GTGTGTGA-AGAAGG
CCCTAGGGTTGTAAAG-CACTTT-A--CGTTA-CCC-A--AAGAATAAGC--ACCGGCTA
ACTCCGT-GCCAGCAGCC-GCG-GTAATACGGGGGG-TGCAAGCGTTAATC-GGAATTAC
TGGGCGTAAAGGGTCTGTAGGTGG-TT-TGT-TAAG-TC-AG-ATGTGAAAGCCCAGGGC
---TCAAC-C-TTGGAACTGC-ATTTGATACTGGCAAAC-TAGAGTAC-GGT-AGAGGAA
TGG-GGAATTTCTGGTGTAGCGGTGAAATGCGTAGAGATCAGAAGGAACAC-CAA-TGGC
GAAGGCAACATTCT-G-GAC-CGATACTGACACTGAGGGACGAAAGCGTGGGGATCAAAC
AGG---ATTAGATACCCTGGTAGTCCACGCTGTAAA--CGATG-AG--AACGCGATAAGT
ACT-CCGCCTGGGGACTA-CGGCCGCAA-GGCT-AAAACTCAAAGGAATT-GACGGGGAC
CCGCACAAGCGGTGGAGCATGTG-GTTTAA-TTCGATGCAACGCGAAGAACC-TTACCTG
GTCT-TGAC-ATC--CGG---AA--CGC---AG-TG----AC-AGGTGCTGCACGGCTGT
CGT-CAGCTCGTGTT-GTGAAAT-GTTGGGTTAAGTC-CCGCAAC-GAGCGCAACCCC-G
G--T--C-TCTATTAAG---ACTGCCGCTGACAAGGCGGAGGAAGGTGGGGACGACGTCA
AGTCATCATGGCCCTT-ACGACCAGGGCTACACACGTGC-TACAATGGGTATTACAGAGG
GC-TGCGAAGGTGCGAGCTGGAGCGAAA--CTCA--AAAAGGTACTC-T--TAGTCCGGA
TTGCAGTCTGCAACTCGACTGCATGAAGTCGGAATCGC-TAGTAATCGCAGGT-CAGA-A
TACTGCGGTGAATAC---GTTCCCGGGTCTTG--TACACACC----GC-CCGTCAC-ACC
----ATG--TGA------------------------------------------------
------------------------------------
>gi_AJ698866_S000352708
GGC---G--G--ACG-G-GTGA----------GT--AACGCGTAGG-AATCTG---CCCA
TTTGA--GGGG--GAT---ACC-AGTTGGAAACGACTGT-TAATACCG--------C--A
T----------------A----------------------ATAT-CT-G-----------
----TGG----------A-----T--------------TAA-TGCGTT--GGATTAGCTA
GT-TGGTGGGGTAAG-GGCCCACCAAGGCTACGATC-CATAGCTGATTTGAGAGGATGAT
CA-GCCAC-ATTGGGA--CTGAGACACGGCCCAAACTCCTACGGGAGGCAGCAGTGGGGA
AT-ATTGGACAATGGGGGCAACCCTG-ATC-C-AGCAATGCCAT-GTGTGTGA-AGAAGG
CCCTAGGGTTGTAAAG-CACTTT-A--CGTTA-CCC-A--AAGAATAAGC--ACCGGCTA
ACTCCGT-GCCAGCAGCC-GCG-GTAATACGGGGGG-TGCAAGCGTTAATC-GGAATTAC
TGGGCGTAAAGGGTCTGTAGGTGG-TT-TGT-TAAG-TC-AG-ATGTGAAAGCCCAGGGC
---TCAAC-C-TTGGAACTGC-ATTTGATACTGGCAAAC-TAGAGTAC-GGT-AGAGGAA
TGG-GGAATTTCTGGTGTAGCGGTGAAATGCGTAGAGATCAGAAGGAACAC-CAA-TGGC
GAAGGCAACATTCT-G-GAC-CGATACTGACACTGAGGGACGAAAGCGTGGGGATCAAAC
AGG---ATTAGATACCCTGGTAGTCCACGCTGTAAA--CGATG-AG--AACGCGATAAGT
ACT-CCGCCTGGGGACTA-CGGCCGCAA-GGCT-AAAACTCAAAGGAATT-GACGGGGAC
CCGCACAAGCGGTGGAGCATGTG-GTTTAA-TTCGATGCAACGCGAAGAACC-TTACCTG
GTCT-TGAC-ATC--CGG---AA--CGC---AG-TG----AC-AGGTGCTGCACGGCTGT
CGT-CAGCTCGTGTT-GTGAAAT-GTTGGGTTAAGTC-CCGCAAC-GAGCGCAACCCC-G
G--T--C-TCTATTAAG---ACTGCCGCTGACAAGGCGGAGGAAGGTGGGGACGACGTCA
AGTCATCATGGCCCTT-ACGACCAGGGCTACACACGTGC-TACAATGGGTATTACAGAGG
GC-TGCGAAGGTGCGAGCTGGAGCGAAA--CTCA--AAAAGGTACTC-T--TAGTCCGGA
TTGCAGTCTGCAACTCGACTGCATGAAGTCGGAATCGC-TAGTAATCGCAGGT-CAGA-A
TACTGCGGTGAATAC---GTTCCCGGGTCTTG--TACACACC----GC-CCGTCAC-ACC
----ATG--TGA----T--------TCATGACTGGGG-TGAAGTCG--------------
------------------------------------
>gi_AY968229_S000551096
GGC---G--G--ACG-G-GTGA----------GT--AACGCGTAGG-AATCTG---CCCA
TTTGA--GGGG--GAT---ACC-AGTTGGAAACGACTGT-TAATACCG--------C--A
T----------------A----------------------ATAT-CT-G-----------
----TGG----------A-----T--------------TAA-TGCGTT--GGATTAGCTA
GT-TGGTGGGGTAAG-GGCCCACCAAGGCTACGATC-CATAGCTGATTTGAGAGGATGAT
CA-GCCAC-ATTGGGA--CTGAGACACGGCCCAAACTCCTACGGGAGGCAGCAGTGGGGA
AT-ATTGGACAATGGGGGCAACCCTG-ATC-C-AGCAATGCCAT-GTGTGTGA-AGAAGG
CCCTAGGGTTGTAAAG-CACTTT-A--CGTTA-CCC-A--AAGAATAAGC--ACCGGCTA
ACTCCGT-GCCAGCAGCC-GCG-GTAATACGGGGGG-TGCAAGCGTTAATC-GGAATTAC
TGGGCGTAAAGGGTCTGTAGGTGG-TT-TGT-TAAG-TC-AG-ATGTGAAAGCCCAGGGC
---TCAAC-C-TTGGAACTGC-ATTTGATACTGGCAAAC-TAGAGTAC-GGT-AGAGGAA
TGG-GGAATTTCTGGTGTAGCGGTGAAATGCGTAGAGATCAGAAGGAACAC-CAA-TGGC
GAAGGCAACATTCT-G-GAC-CGATACTGACACTGAGGGACGAAAGCGTGGGGATCAAAC
AGG---ATTAGATACCCTGGTAGTCCACGCTGTAAA--CGATG-AG--AACGCGATAAGT
ACT-CCGCCTGGGGACTA-CGGCCGCAA-GGCT-AAAACTCAAAGGAATT-GACGGGGAC
CCGCACAAGCGGTGGAGCATGTG-GTTTAA-TTCGATGCAACGCGAAGAACC-TTACCTG
GTCT-TGAC-ATC--CGG---AA--CGC---AG-TG----AC-AGGTGCTGCACGGCTGT
CGT-CAGCTCGTGTT-GTGAAAT-GTTGGGTTAAGTC-CCGCAAC-GAGCGCAACCCC-G
G--T--C-TCTATTAAG---ACTGCCGCTGACAAGGCGGAGGAAGGTGGGGACGACGTCA
AGTCATCATGGCCCTT-ACGACCAGGGCTACACACGTGC-TACAATGGGTATTACAGAGG
GC-TGCGAAGGTGCGAGCTGGAGCGAAA--CTCA--AAAAGGTACTC-T--TAGTCCGGA
TTGCAGTCTGCAACTCGACTGCATGAAGTCGGAATCGC-TAGTAATCGCAGGT-CAGA-A
TACTGCGGTGAATAC---GTTCCCGGGTCTTG--TACACACC----GC-CCGTCAC-ACC
----ATG--TGA----T--------TCATGACTGGGG-TG--------------------
------------------------------------
>gi_AM233362_S000650740
GGC---G--G--ACG-G-GTGA----------GT--AACGCGTAGG-AATCTG---CCCA
TTTGA--GGGG--GAT---ACC-AGTTGGAAACGACTGT-TAATACCG--------C--A
T----------------A----------------------ATAT-CT-G-----------
----TGG----------A-----T--------------TAA-TGCGTT--GGATTAGCTA
GT-TGGTGGGGTAAG-GGCCCACCAAGGCTACGATC-CATAGCTGATTTGAGAGGATGAT
CA-GCCAC-ATTGGGA--CTGAGACACGGCCCAAACTCCTACGGGAGGCAGCAGTGGGGA
AT-ATTGGACAATGGGGGCAACCCTG-ATC-C-AGCAATGCCAT-GTGTGTGA-AGAAGG
CCCTAGGGTTGTAAAG-CACTTT-A--CGTTA-CCC-A--AAGAATAAGC--ACCGGCTA
ACTCCGT-GCCAGCAGCC-GCG-GTAATACGGGGGG-TGCAAGCGTTAATC-GGAATTAC
TGGGCGTAAAGGGTCTGTAGGTGG-TT-TGT-TAAG-TC-AG-ATGTGAAAGCCCAGGGC
---TCAAC-C-TTGGAACTGC-ATTTGATACTGGCAAAC-TAGAGTAC-GGT-AGAGGAA
TGG-GGAATTTCTGGTGTAGCGGTGAAATGCGTAGAGATCAGAAGGAACAC-CAA-TGGC
GAAGGCAACATTCT-G-GAC-CGATACTGACACTGAGGGACGAAAGCGTGGGGATCAAAC
AGG---ATTAGATACCCTGGTAGTCCACGCTGTAAA--CGATG-AG--AACGCGATAAGT
ACT-CCGCCTGGGGACTA-CGGCCGCAA-GGCT-AAAACTCAAAGGAATT-GACGGGGAC
CCGCACAAGCGGTGGAGCATGTG-GTTTAA-TTCGATGCAACGCGAAGAACC-TTACCTG
GTCT-TGAC-ATC--CGG---AA--CGC---AG-TG----AC-AGGTGCTGCACGGCTGT
CGT-CAGCTCGTGTT-GTGAAAT-GTTGGGTTAAGTC-CCGCAAC-GAGCGCAACCCC-G
G--T--C-TCTATTAAG---ACTGCCGCTGACAAGGCGGAGGAAGGTGGGGACGACGTCA
AGTCATCATGGCCCTT-ACGACCAGGGCTACACACGTGC-TACAATGGGTATTACAGAGG
GC-TGCGAAGGTGCGAGCTGGAGCGAAA--CTCA--AAAAGGTACTC-T--TAGTCCGGA
TTGCAGTCTGCAACTCGACTGCATGAAGTCGGAATCGC-TAGTAATCGCAGGT-CAGA-A
TACTGCGGTGAATAC---GTTCCCGGGTCTTG--TACACACC----GC-CCGTCAC-ACC
----ATG--TGA----T--------TCATGACTGGGG-TGAAGTCGTAACAAGGTAGCCG
TAGGGGAACCTGCGGCTGGATCACCTCCTT------
>gi_CP000437_S000728221
GGC---G--G--ACG-G-GTGA----------GT--AACGCGTAGG-AATCTG---CCCA
TTTGA--GGGG--GAT---ACC-AGTTGGAAACGACTGT-TAATACCG--------C--A
T----------------A----------------------ATAT-CT-G-----------
----TGG----------A-----T--------------TAA-TGCGTT--GGATTAGCTA
GT-TGGTGGGGTAAG-GGCCCACCAAGGCTACGATC-CATAGCTGATTTGAGAGGATGAT
CA-GCCAC-ATTGGGA--CTGAGACACGGCCCAAACTCCTACGGGAGGCAGCAGTGGGGA
AT-ATTGGACAATGGGGGCAACCCTG-ATC-C-AGCAATGCCAT-GTGTGTGA-AGAAGG
CCCTAGGGTTGTAAAG-CACTTT-A--CGTTA-CCC-A--AAGAATAAGC--ACCGGCTA
ACTCCGT-GCCAGCAGCC-GCG-GTAATACGGGGGG-TGCAAGCGTTAATC-GGAATTAC
TGGGCGTAAAGGGTCTGTAGGTGG-TT-TGT-TAAG-TC-AG-ATGTGAAAGCCCAGGGC
---TCAAC-C-TTGGAACTGC-ATTTGATACTGGCAAAC-TAGAGTAC-GGT-AGAGGAA
TGG-GGAATTTCTGGTGTAGCGGTGAAATGCGTAGAGATCAGAAGGAACAC-CAA-TGGC
GAAGGCAACATTCT-G-GAC-CGATACTGACACTGAGGGACGAAAGCGTGGGGATCAAAC
AGG---ATTAGATACCCTGGTAGTCCACGCTGTAAA--CGATG-AG--AACGCGATAAGT
ACT-CCGCCTGGGGACTA-CGGCCGCAA-GGCT-AAAACTCAAAGGAATT-GACGGGGAC
CCGCACAAGCGGTGGAGCATGTG-GTTTAA-TTCGATGCAACGCGAAGAACC-TTACCTG
GTCT-TGAC-ATC--CGG---AA--CGC---AG-TG----AC-AGGTGCTGCACGGCTGT
CGT-CAGCTCGTGTT-GTGAAAT-GTTGGGTTAAGTC-CCGCAAC-GAGCGCAACCCC-G
G--T--C-TCTATTAAG---ACTGCCGCTGACAAGGCGGAGGAAGGTGGGGACGACGTCA
AGTCATCATGGCCCTT-ACGACCAGGGCTACACACGTGC-TACAATGGGTATTACAGAGG
GC-TGCGAAGGTGCGAGCTGGAGCGAAA--CTCA--AAAAGGTACTC-T--TAGTCCGGA
TTGCAGTCTGCAACTCGACTGCATGAAGTCGGAATCGC-TAGTAATCGCAGGT-CAGA-A
TACTGCGGTGAATAC---GTTCCCGGGTCTTG--TACACACC----GC-CCGTCAC-ACC
----ATG--TGA----T--------TCATGACTGGGG-TGAAGTCGTAACAAGGTAGCCG
TAGGGGAACCTGCGGCTGGATCACCTCCTTA-----
>gi_CP000803_S000925943
GGC---G--G--ACG-G-GTGA----------GT--AACGCGTAGG-AATCTG---CCCA
TTTGA--GGGG--GAT---ACC-AGTTGGAAACGACTGT-TAATACCG--------C--A
T----------------A----------------------ATAT-CT-G-----------
----TGG----------A-----T--------------TAA-TGCGTT--GGATTAGCTA
GT-TGGTGGGGTAAG-GGCCCACCAAGGCTACGATC-CATAGCTGATTTGAGAGGATGAT
CA-GCCAC-ATTGGGA--CTGAGACACGGCCCAAACTCCTACGGGAGGCAGCAGTGGGGA
AT-ATTGGACAATGGGGGCAACCCTG-ATC-C-AGCAATGCCAT-GTGTGTGA-AGAAGG
CCCTAGGGTTGTAAAG-CACTTT-A--CGTTA-CCC-A--AAGAATAAGC--ACCGGCTA
ACTCCGT-GCCAGCAGCC-GCG-GTAATACGGGGGG-TGCAAGCGTTAATC-GGAATTAC
TGGGCGTAAAGGGTCTGTAGGTGG-TT-TGT-TAAG-TC-AG-ATGTGAAAGCCCAGGGC
---TCAAC-C-TTGGAACTGC-ATTTGATACTGGCAAAC-TAGAGTAC-GGT-AGAGGAA
TGG-GGAATTTCTGGTGTAGCGGTGAAATGCGTAGAGATCAGAAGGAACAC-CAA-TGGC
GAAGGCAACATTCT-G-GAC-CGATACTGACACTGAGGGACGAAAGCGTGGGGATCAAAC
AGG---ATTAGATACCCTGGTAGTCCACGCTGTAAA--CGATG-AG--AACGCGATAAGT
ACT-CCGCCTGGGGACTA-CGGCCGCAA-GGCT-AAAACTCAAAGGAATT-GACGGGGAC
CCGCACAAGCGGTGGAGCATGTG-GTTTAA-TTCGATGCAACGCGAAGAACC-TTACCTG
GTCT-TGAC-ATC--CGG---AA--CGC---AG-TG----AC-AGGTGCTGCACGGCTGT
CGT-CAGCTCGTGTT-GTGAAAT-GTTGGGTTAAGTC-CCGCAAC-GAGCGCAACCCC-G
G--T--C-TCTATTAAG---ACTGCCGCTGACAAGGCGGAGGAAGGTGGGGACGACGTCA
AGTCATCATGGCCCTT-ACGACCAGGGCTACACACGTGC-TACAATGGGTATTACAGAGG
GC-TGCGAAGGTGCGAGCTGGAGCGAAA--CTCA--AAAAGGTACTC-T--TAGTCCGGA
TTGCAGTCTGCAACTCGACTGCATGAAGTCGGAATCGC-TAGTAATCGCAGGT-CAGA-A
TACTGCGGTGAATAC---GTTCCCGGGTCTTG--TACACACC----GC-CCGTCAC-ACC
----ATG--TGA----T--------TCATGACTGGGG-TGAAGTCGTAACAAGGTAGCCG
TAGGGGAACCTGCGGCTGGATCACCTCCTTA-----
>gi_AY968223_S000551090
GGC---G--G--ACG-G-GTGA----------GT--AACGCGTAGG-AATCTG---TCCA
TTTGA--GGGG--GAT---ACC-AGTTGGAAACGACTGT-TAATACCG--------C--A
T----------------A----------------------ATAT-CT-G-----------
----TGG----------A-----T--------------TAA-TGCGTT--GGATTAGCTA
GT-TGGTGGGGTAAG-GGCCCACCAAGGCTACGATC-CATAGCTGATTTGAGAGGATGAT
CA-GCCAC-ATTGGGA--CTGAGACACGGCCCAAACTCCTACGGGAGGCAGCAGTGGGGA
AT-ATTGGACAATGGGGGCAACCCTG-ATC-C-AGCAATGCCAT-GTGTGTGA-AGAAGG
CCCTAGGGTTGTAAAG-CACTTT-A--CGTTA-CCC-A--AAGAATAAGC--ACCGGCTA
ACTCCGT-GCCAGCAGCC-GCG-GTAATACGGGGGG-TGCAAGCGTTAATC-GGAATTAC
TGGGCGTAAAGGGTCTGTAGGTGG-TT-TGT-TAAG-TC-AG-ATGTGAAAGCCCAGGGC
---TCAAC-C-TTGGAACTGC-ATTTGATACTGGCAAAC-TAGAGTAC-GGT-AGAGGAA
TGG-GGAATTTCTGGTGTAGCGGTGAAATGCGTAGAGATCAGAAGGAACAC-CAA-TGGC
GAAGGCAACATTCT-G-GAC-CGATACTGACACTGAGGGACGAAAGCGTGGGGATCAAAC
AGG---ATTAGATACCCTGGTAGTCCACGCTGTAAA--CGATG-AG--AACGCGATAAGT
ACT-CCGCCTGGGGACTA-CGGCCGCAA-GGCT-AAAACTCAAAGGAATT-GACGGGGAC
CCGCACAAGCGGTGGAGCATGTG-GTTTAA-TTCGATGCAACGCGAAGAACC-TTACCTG
GTCT-TGAC-ATC--CGG---AA--CGC---AG-TG----AC-AGGTGCTGCACGGCTGT
CGT-CAGCTCGTGTT-GTGAAAT-GTTGGGTTAAGTC-CCGCAAC-GAGCGCAACCCC-G
G--T--C-TCTATTGAG---ACTGCCGCTGACAAGGCGGAGGAAGGTGGGGACGACGTCA
AGTCATCATGGCCCTT-ACGACCAGGGCTACACACGTGC-TACAATGGGTATTACAGAGG
GC-TGCGAAGGTGCGAGCTGGAGCGAAA--CTCA--AAAAGGTACTC-T--TAGTCCGGA
TTGCAGTCTGCAACTCGACTGCATGAAGTCGGAATCGC-TAGTAATCGCAGGT-CAGA-A
TACTGCGGTGAATAC---GTTCCCGGGTCTTG--TACACACC----GC-CCGTCAC-ACC
----ATG--TGA----T--------TCATGACTGGGG-TG--------------------
------------------------------------
>gi_CP000608_S000842220
GGC---G--G--ACG-G-GTGA----------GT--AACGCGTAGG-AATCTG---TCCA
TTTGA--GGGG--GAT---ACC-AGTTGGAAACGACTGT-TAATACCG--------C--A
T----------------A----------------------ATAT-CT-G-----------
----TGG----------A-----T--------------TAA-TGCGTT--GGATTAGCTA
GT-TGGTGGGGTAAG-GGCCCACCAAGGCTACGATC-CATAGCTGATTTGAGAGGATGAT
CA-GCCAC-ATTGGGA--CTGAGACACGGCCCAAACTCCTACGGGAGGCAGCAGTGGGGA
AT-ATTGGACAATGGGGGCAACCCTG-ATC-C-AGCAATGCCAT-GTGTGTGA-AGAAGG
CCCTAGGGTTGTAAAG-CACTTT-A--CGTTA-CCC-A--AAGAATAAGC--ACCGGCTA
ACTCCGT-GCCAGCAGCC-GCG-GTAATACGGGGGG-TGCAAGCGTTAATC-GGAATTAC
TGGGCGTAAAGGGTCTGTAGGTGG-TT-TGT-TAAG-TC-AG-ATGTGAAAGCCCAGGGC
---TCAAC-C-TTGGAACTGC-ATTTGATACTGGCAAAC-TAGAGTAC-GGT-AGAGGAA
TGG-GGAATTTCTGGTGTAGCGGTGAAATGCGTAGAGATCAGAAGGAACAC-CAA-TGGC
GAAGGCAACATTCT-G-GAC-CGATACTGACACTGAGGGACGAAAGCGTGGGGATCAAAC
AGG---ATTAGATACCCTGGTAGTCCACGCTGTAAA--CGATG-AG--AACGCGATAAGT
ACT-CCGCCTGGGGACTA-CGGCCGCAA-GGCT-AAAACTCAAAGGAATT-GACGGGGAC
CCGCACAAGCGGTGGAGCATGTG-GTTTAA-TTCGATGCAACGCGAAGAACC-TTACCTG
GTCT-TGAC-ATC--CGG---AA--CGC---AG-TG----AC-AGGTGCTGCACGGCTGT
CGT-CAGCTCGTGTT-GTGAAAT-GTTGGGTTAAGTC-CCGCAAC-GAGCGCAACCCC-G
G--T--C-TCTATTGAG---ACTGCCGCTGACAAGGCGGAGGAAGGTGGGGACGACGTCA
AGTCATCATGGCCCTT-ACGACCAGGGCTACACACGTGC-TACAATGGGTATTACAGAGG
GC-TGCGAAGGTGCGAGCTGGAGCGAAA--CTCA--AAAAGGTACTC-T--TAGTCCGGA
TTGCAGTCTGCAACTCGACTGCATGAAGTCGGAATCGC-TAGTAATCGCAGGT-CAGA-A
TACTGCGGTGAATAC---GTTCCCGGGTCTTG--TACACACC----GC-CCGTCAC-ACC
----ATG--TGA----T--------TCATGACTGGGG-TGAAGTCGTAACAAGGTAGCCG
TAGGGGAACCTGCGGCTGGATCACCTCCTTA-----
>gi_AY968237_S000551104
GGC---G--G--ACG-G-GTGA----------GT--AACGCGTAGG-AATCTG---CCCA
TTTGA--GGGG--GAT---ACC-AGTTGGAAACGACTGT-TAATACCG--------C--A
T----------------A----------------------ATAT-CT-G-----------
----TGG----------A-----T--------------TAA-TGCGTT--GGATTAGCTA
GT-TGGTGGGGTAAG-GGCCCACCAAGGCTACGATC-CATAGCTGATTTGAGAGGATGAT
CA-GCCAC-ATTGGGA--CTGAGACACGGCCCAAACTCCTACGGGAGGCAGCAGTGGGGA
AT-ATTGGACAATGGGGGCAACCCTG-ATC-C-AGCAATGCCAT-GTGTGTGA-AGAAGG
CCCTAGGGTTGTAAAG-CACTTT-A--CGTTA-CCC-A--AAGAATAAGC--ACCGGCTA
ACTCCGT-GCCAGCAGCC-GCG-GTAATACGGGGGG-TGCAAGCGTTAATC-GGAATTAC
TGGGCGTAAAGGGTCTGTAGGTGG-TT-TGT-TAAG-TC-AG-ATGTGAAAGCCCAGGGC
---TCAAC-C-TTGGAACTGC-ATTTGATACTGGCAAAC-TAGAGTAC-GGT-AGAGGAA
TGG-GGAATTTCTGGTGTAGCGGTGAAATGCGTAGAGATCAGAAGGAACAC-CAA-TGGC
GAAGGCAACATTCT-G-GAC-CGATACTGACACTGAGGGACGAAAGCGTGGGGATCAAAC
AGG---ATTAGATACCCTGGTAGTCCACGCTGTAAA--CGATG-AG--AACGCGATAAGT
ACT-CCGCCTGGGGACTA-CGGCCGCAA-GGCT-AAAACTCAAAGGAATT-GACGGGGAC
CCGCACAAGCGGTGGAGCATGTG-GTTTAA-TTCGATGCAACGCGAAGAACC-TTACCTG
GTCT-TGAC-ATC--CGG---AA--CGC---AG-TG----AC-AGGTGCTGCACGGCTGT
CGT-CAGCTCGTGTT-GTGAAAT-GTTGGGTTAAGTC-CCGCAAC-GAGCGCAACCCC-G
G--T--C-TCTATTGAG---ACTGCCGCTGACAAGGCGGAGGAAGGTGGGGACGACGTCA
AGTCATCATGGCCCTT-ACGACCAGGGCTACACACGTGC-TACAATGGGTATTACAGAGG
GC-TGCGAAGGTGCGAGCTGGAGCGAAA--CTCA--AAAAGGTACTC-T--TAGTCCGGA
TTGCAGTCTGCAACTCGACTGCATGAAGTCGGAATCGC-TAGTAATCGCAGGT-CAGA-A
TACTGCGGTGAATAC---GTTCCCGGGTCTTG--TACACACC----GC-CCGTCAC-ACC
----ATG--TGA----T--------TCATGACTGGGG-TG--------------------
------------------------------------
>gi_CP000439_S000770068
GGC---G--G--ACG-G-GTGA----------GT--AACGCGTAGG-AATCTG---CCCA
TTTGA--GGGG--GAT---ACC-AGTTGGAAACGACTGT-TAATACCG--------C--A
T----------------A----------------------ATAT-CT-G-----------
----TGG----------A-----T--------------TAA-TGCGTT--GGATTAGCTA
GT-TGGTGGGGTAAG-GGCCCACCAAGGCTACGATC-CATAGCTGATTTGAGAGGATGAT
CA-GCCAC-ATTGGGA--CTGAGACACGGCCCAAACTCCTACGGGAGGCAGCAGTGGGGA
AT-ATTGGACAATGGGGGCAACCCTG-ATC-C-AGCAATGCCAT-GTGTGTGA-AGAAGG
CCCTAGGGTTGTAAAG-CACTTT-A--CGTTA-CCC-A--AAGAATAAGC--ACCGGCTA
ACTCCGT-GCCAGCAGCC-GCG-GTAATACGGGGGG-TGCAAGCGTTAATC-GGAATTAC
TGGGCGTAAAGGGTCTGTAGGTGG-TT-TGT-TAAG-TC-AG-ATGTGAAAGCCCAGGGC
---TCAAC-C-TTGGAACTGC-ATTTGATACTGGCAAAC-TAGAGTAC-GGT-AGAGGAA
TGG-GGAATTTCTGGTGTAGCGGTGAAATGCGTAGAGATCAGAAGGAACAC-CAA-TGGC
GAAGGCAACATTCT-G-GAC-CGATACTGACACTGAGGGACGAAAGCGTGGGGATCAAAC
AGG---ATTAGATACCCTGGTAGTCCACGCTGTAAA--CGATG-AG--AACGCGATAAGT
ACT-CCGCCTGGGGACTA-CGGCCGCAA-GGCT-AAAACTCAAAGGAATT-GACGGGGAC
CCGCACAAGCGGTGGAGCATGTG-GTTTAA-TTCGATGCAACGCGAAGAACC-TTACCTG
GTCT-TGAC-ATC--CGG---AA--CGC---AG-TG----AC-AGGTGCTGCACGGCTGT
CGT-CAGCTCGTGTT-GTGAAAT-GTTGGGTTAAGTC-CCGCAAC-GAGCGCAACCCC-G
G--T--C-TCTATTGAG---ACTGCCGCTGACAAGGCGGAGGAAGGTGGGGACGACGTCA
AGTCATCATGGCCCTT-ACGACCAGGGCTACACACGTGC-TACAATGGGTATTACAGAGG
GC-TGCGAAGGTGCGAGCTGGAGCGAAA--CTCA--AAAAGGTACTC-T--TAGTCCGGA
TTGCAGTCTGCAACTCGACTGCATGAAGTCGGAATCGC-TAGTAATCGCAGGT-CAGA-A
TACTGCGGTGAATAC---GTTCCCGGGTCTTG--TACACACC----GC-CCGTCAC-ACC
----ATG--TGA----T--------TCATGACTGGGG-TGAAGTCGTAACAAGGTAGCCG
TAGGGGAACCTGCGGCTGGATCACCTCCTTA-----
>gi_AJ698863_S000352705
GGC---G--G--ACG-G-GTGA----------GT--AACGCGTAGG-AATCTG---CCCA
TTTGA--GGGG--GAT---ACC-AGTTGGAAACGACTGT-TAATACCG--------C--A
T----------------A----------------------ATAT-CT-G-----------
----TGG----------A-----T--------------TAA-TGCGTT--GGATTAGCTA
GT-TGGTGGGGTAAG-GGCCCACCAAGGCTACGATC-CATAGCTGATTTGAGAGGATGAT
CA-GCCAC-ATTGGGA--CTGAGACACGGCCCAAACTCCTACGGGAGGCAGCAGTGGGGA
AT-ATTGGACAATGGGGGCAACCCTG-ATC-C-AGCAATGCCAT-GTGTGTGA-AGAAGG
CCCTAGGGTTGTAAAG-CACTTT-A--CGTTA-CCC-A--AAGAATAAGC--ACCGGCTA
ACTCCGT-GCCAGCAGCC-GCG-GTAATACGGGGGG-TGCAAGCGTTAATC-GGAATTAC
TGGGCGTAAAGGGTCTGTAGGTGG-TT-TGT-TAAG-TC-AG-ATGTGAAAGCCCAGGGC
---TCAAC-C-TTGGAACTGC-ATTTGATACTGGCAAAC-TAGAGTAC-GGT-AGAGGAA
TGG-GGAATTTCTGGTGTAGCGGTGAAATGCGTAGAGATCAGAAGGAACAC-CAA-TGGC
GAAGGCAACATTCT-G-GAC-CGATACTGACACTGAGGGACGAAAGCGTGGGGATCAAAC
AGG---ATTAGATACCCTGGTAGTCCACGCTGTAAA--CGATG-AG--AACGCGATAAGT
ACT-CCGCCTGGGGACTA-CGGCCGCAA-GGCT-AAAACTCAAAGGAATT-GACGGGGAC
CCGCACAAGCGGTGGAGCATGTG-GTTTAA-TTCGATGCAACGCGAAGAACC-TTACCTG
GTCT-TGAC-ATC--CGG---AA--CGC---AG-TG----AC-AGGTGCTGCACGGCTGT
CGT-CAGCTCGTGTT-GTGAAAT-GTTGGGTTAAGTC-CCGCAAC-GAGCGCAACCCC-G
G--T--C-TCTATTGAG---ACTGCCGCTGACAAGGCGGAGGAAGGTGGGGACGACGTCA
AGTCATCATGGCCCTT-ACGACCAGGGCTACACACGTGC-TACAATGGGTATTACAGAGG
GC-TGCGAAGGTGCGAGCTGGAGCGAAA--CTCA--AAAAGGTGCTC-T--TAGTCCGGA
TTGCAGTCTGCAACTCGACTGCATGAAGTCGGAATCGC-TAGTAATCGCAGGT-CAGA-A
TACTGCGGTGAATAC---GTTCCCGGGTCTTG--TACACACC----GC-CCGTCAC-ACC
----ATG--TGA----T--------TCATGACTGGGG-TGAAGTCGT-------------
------------------------------------
>gi_AY968233_S000551100
GGC---G--G--ACG-G-GTGA----------GT--AACGCGTAGG-AATCTG---CCCA
TTTGA--GGGG--GAT---ACC-AGTTGGAAACGACTGT-TAATACCG--------C--A
T----------------A----------------------ATAT-CT-G-----------
----TGG----------A-----T--------------TAA-TGCGTT--GGATTAGCTA
GT-TGGTGGGGTAAG-GGCCCACCAAGGCTACGATC-CATAGCTGATTTGAGAGGATGAT
CA-GCCAC-ATTGGGA--CTGAGACACGGCCCAAACTCCTACGGGAGGCAGCAGTGGGGA
AT-ATTGGACAATGGGGGCAACCCTG-ATC-C-AGCAATGCCAT-GTGTGTGA-AGAAGG
CCCTAGGGTTGTAAAG-CACTTT-A--CGTTA-CCC-A--AAGAATAAGC--ACCGGCTA
ACTCCGT-GCCAGCAGCC-GCG-GTAATACGGGGGG-TGCAAGCGTTAATC-GGAATTAC
TGGGCGTAAAGGGTCTGTAGGTGG-TT-TGT-TAAG-TC-AG-ATGTGAAAGCCCAGGGC
---TCAAC-C-TTGGAACTGC-ATTTGATACTGGCAAAC-TAGAGTAC-GGT-AGAGGAA
TGG-GGAATTTCTGGTGTAGCGGTGAAATGCGTAGAGATCAGAAGGAACAC-CAA-TGGC
GAAGGCAACATTCT-G-GAC-CGATACTGACACTGAGGGACGAAAGCGTGGGGATCAAAC
AGG---ATTAGATACCCTGGTAGTCCACGCTGTAAA--CGATG-AG--AACGCGATAAGT
ACT-CCGCCTGGGGACTA-CGGCCGCAA-GGCT-AAAACTCAAAGGAATT-GACGGGGAC
CCGCACAAGCGGTGGAGCATGTG-GTTTAA-TTCGATGCAACGCGAAGAACC-TTACCTG
GTCT-TGAC-ATC--CGG---AA--CGC---AG-TG----AC-AGGTGCTGCACGGCTGT
CGT-CAGCTCGTGTT-GTGAAAT-GTTGGGTTAAGTC-CCGCAAC-GAGCGCAACCCC-G
G--T--C-TCTATTGAG---ACTGCCGCTGACAAGGCGGAGGAAGGTGGGGACGACGTCA
AGTCATCATGGCCCTT-ACGACCAGGGCTACACACGTGC-TACAATGGGTATTACAGAGG
GC-TGCGAAGGTGCGAGCTGGAGCGAAA--CTCA--AAAAGGTGCTC-T--TAGTCCGGA
TTGCAGTCTGCAACTCGACTGCATGAAGTCGGAATCGC-TAGTAATCGCAGGT-CAGA-A
TACTGCGGTGAATAC---GTTCCCGGGTCTTG--TACACACC----GC-CCGTCAC-ACC
----ATG--TGA----T--------TCATGACTGGGG-TG--------------------
------------------------------------
>gi_CP000915_S001094562
GGC---G--G--ACG-G-GTGA----------GT--AACGCGTAGG-AATCTG---CCCA
TTTGA--GGGG--GAT---ACC-AGTTGGAAACGACTGT-TAATACCG--------C--A
T----------------A----------------------ATAT-CT-G-----------
----TGG----------A-----T--------------TAA-TGCGTT--GGATTAGCTA
GT-TGGTGGGGTAAG-GGCCCACCAAGGCTACGATC-CATAGCTGATTTGAGAGGATGAT
CA-GCCAC-ATTGGGA--CTGAGACACGGCCCAAACTCCTACGGGAGGCAGCAGTGGGGA
AT-ATTGGACAATGGGGGCAACCCTG-ATC-C-AGCAATGCCAT-GTGTGTGA-AGAAGG
CCCTAGGGTTGTAAAG-CACTTT-A--CGTTA-CCC-A--AAGAATAAGC--ACCGGCTA
ACTCCGT-GCCAGCAGCC-GCG-GTAATACGGGGGG-TGCAAGCGTTAATC-GGAATTAC
TGGGCGTAAAGGGTCTGTAGGTGG-TT-TGT-TAAG-TC-AG-ATGTGAAAGCCCAGGGC
---TCAAC-C-TTGGAACTGC-ATTTGATACTGGCAAAC-TAGAGTAC-GGT-AGAGGAA
TGG-GGAATTTCTGGTGTAGCGGTGAAATGCGTAGAGATCAGAAGGAACAC-CAA-TGGC
GAAGGCAACATTCT-G-GAC-CGATACTGACACTGAGGGACGAAAGCGTGGGGATCAAAC
AGG---ATTAGATACCCTGGTAGTCCACGCTGTAAA--CGATG-AG--AACGCGATAAGT
ACT-CCGCCTGGGGACTA-CGGCCGCAA-GGCT-AAAACTCAAAGGAATT-GACGGGGAC
CCGCACAAGCGGTGGAGCATGTG-GTTTAA-TTCGATGCAACGCGAAGAACC-TTACCTG
GTCT-TGAC-ATC--CGG---AA--CGC---AG-TG----AC-AGGTGCTGCACGGCTGT
CGT-CAGCTCGTGTT-GTGAAAT-GTTGGGTTAAGTC-CCGCAAC-GAGCGCAACCCC-G
G--T--C-TCTATTGAG---ACTGCCGCTGACAAGGCGGAGGAAGGTGGGGACGACGTCA
AGTCATCATGGCCCTT-ACGACCAGGGCTACACACGTGC-TACAATGGGTATTACAGAGG
GC-TGCGAAGGTGCGAGCTGGAGCGAAA--CTCA--AAAAGGTGCTC-T--TAGTCCGGA
TTGCAGTCTGCAACTCGACTGCATGAAGTCGGAATCGC-TAGTAATCGCAGGT-CAGA-A
TACTGCGGTGAATAC---GTTCCCGGGTCTTG--TACACACC----GC-CCGTCAC-ACC
----ATG--TGA----T--------TCATGACTGGGG-TGAAGTCGTAACAAGGTAGCCG
TAGGGGAACCTGCGGCTGGATCACCTCCTTA-----
>gi_AJ698864_S000352706
GGC---G--G--ACG-G-GTGA----------GT--AACGCGTAGG-AATCTG---CCCA
TTTGA--GGGG--GAT---ACC-AGTTGGAAACGACTGT-TAATACCG--------C--A
T----------------A----------------------ATAT-CT-G-----------
----TGG----------A-----T--------------TAA-TGCGTT--GGATTAGCTA
GT-TGGTGGGGTAAG-GGCCCACCAAGGCTACGATC-CATAGCTGATTTGAGAGGATGAT
CA-GCCAC-ATTGGGA--CTGAGACACGGCCCAAACTCCTACGGGAGGCAGCAGTGGGGA
AT-ATTGGACAATGGGGGCAACCCTG-ATC-C-AGCAATGCCAT-GTGTGTGA-AGAAGG
CCCTAGGGTTGTAAAG-CACTTT-A--CGTTA-CCC-A--AAGAATAAGC--ACCGGCTA
ACTCCGT-GCCAGCAGCC-GCG-GTAATACGGGGGG-TGCAAGCGTTAATC-GGAATTAC
TGGGCGTAAAGGGTCTGTAGGTGG-TT-TGT-TAAG-TC-AG-ATGTGAAAGCCCAGGGC
---TCAAC-C-TTGGAACTGC-ATTTGATACTGGCAAAC-TAGAGTAC-GGT-AGAGGAA
TGG-GGAATTTCTGGTGTAGCGGTGAAATGCGTAGAGATCAGAAGGAACAC-CAA-TGGC
GAAGGCAACATTCT-G-GAC-CGATACTGACACTGAGGGACGAAAGCGTGGGGATCAAAC
AGG---ATTAGATACCCTGGTAGTCCACGCTGTAAA--CGATG-AG--AACGCGATAAGT
ACT-CCGCCTGGGGACTA-CGGCCGCAA-GGCT-AAAACTCAAAGGAATT-GACGGGGAC
CCGCACAAGCGGTGGAGCATGTG-GTTTAA-TTCGATGCAACGCGAAGAACC-TTACCTG
GTCT-TGAC-ATC--CGG---AA--CGC---AG-TG----AC-AGGTGCTGCACGGCTGT
CGT-CAGCTCGTGTT-GTGAAAT-GTTGGGTTAAGTC-CCGCAAC-GAGCGCAACCCC-G
G--T--C-TCTATTGAG---ACTGCCGCTGACAAGGCGGAGGAAGGTGGGGACGACGTCA
AGTCATCATGGCCCTT-ACGACCAGGGCTACACACGTGC-TACAATGGGTATTACAGAGG
GC-TGCGAAGGTGCGAGCTGGAGCGAAA--CTCA--AAAAGGTACTC-T--TAGTCCGGA
TTGCAGTCTGCAACTCGACTGCATGAAGTCGGAATCGC-TAGTAATCGCAGGT-CAGA-A
TACTGCGGTGAATAC---GTTCCCGGGTCTTG--TACACACC----GC-CCGTCAC-ACC
----ATG--TGA----T--------TCATGACTGGGG-TGAAGTCGT-------------
------------------------------------
>gi_AY968227_S000551094
GGC---G--G--ACG-G-GTGA----------GT--AACGCGTAGG-AATCTG---CCCA
TTTGA--GGGG--GAT---ACC-AGTTGGAAACGACTGT-TAATACCG--------C--A
T----------------A----------------------ATAT-CT-G-----------
----TGG----------A-----T--------------TAA-TGCGTT--GGATTAGCTA
GT-TGGTGGGGTAAG-GGCCCACCAAGGCTACGATC-CATAGCTGATTTGAGAGGATGAT
CA-GCCAC-ATTGGGA--CTGAGACACGGCCCAAACTCCTACGGGAGGCAGCAGTGGGGA
AT-ATTGGACAATGGGGGCAACCCTG-ATC-C-AGCAATGCCAT-GTGTGTGA-AGAAGG
CCCTAGGGTTGTAAAG-CACTTT-A--CGTTA-CCC-A--AAGAATAAGC--ACCGGCTA
ACTCCGT-GCCAGCAGCC-GCG-GTAATACGGGGGG-TGCAAGCGTTAATC-GGAATTAC
TGGGCGTAAAGGGTCTGTAGGTGG-TT-TGT-TAAG-TC-AG-ATGTGAAAGCCCAGGGC
---TCAAC-C-TTGGAACTGC-ATTTGATACTGGCAAAC-TAGAGTAC-GGT-AGAGGAA
TGG-GGAATTTCTGGTGTAGCGGTGAAATGCGTAGAGATCAGAAGGAACAC-CAA-TGGC
GAAGGCAACATTCT-G-GAC-CGATACTGACACTGAGGGACGAAAGCGTGGGGATCAAAC
AGG---ATTAGATACCCTGGTAGTCCACGCTGTAAA--CGATG-AG--AACGCGATAAGT
ACT-CCGCCTGGGGACTA-CGGCCGCAA-GGCT-AAAACTCAAAGGAATT-GACGGGGAC
CCGCACAAGCGGTGGAGCATGTG-GTTTAA-TTCGATGCAACGCGAAGAACC-TTACCTG
GTCT-TGAC-ATC--CGG---AA--CGC---AG-TG----AC-AGGTGCTGCACGGCTGT
CGT-CAGCTCGTGTT-GTGAAAT-GTTGGGTTAAGTC-CCGCAAC-GAGCGCAACCCC-G
G--T--C-TCTATTGAG---ACTGCCGCTGACAAGGCGGAGGAAGGTGGGGACGACGTCA
AGTCATCATGGCCCTT-ACGACCAGGGCTACACACGTGC-TACAATGGGTATTACAGAGG
GC-TGCGAAGGTGCGAGCTGGAGCGAAA--CTCA--AAAAGGTACTC-T--TAGTCCGGA
TTGCAGTCTGCAACTCGACTGCATGAAGTCGGAATCGC-TAGTAATCGCAGGT-CAGA-A
TACTGCGGTGAATAC---GTTCCCGGGTCTTG--TACACACC----GC-CCGTCAC-ACC
----ATG--TGA----T--------TCATGACTGGGG-TG--------------------
------------------------------------
>gi_AJ698865_S000352707
GGC---G--G--ACG-G-GTGA----------GT--AACGCGTAGG-AATCTG---CCCA
TTTGA--GGGG--GAT---ACC-AGTTGGAAACGACTGT-TAATACCG--------C--A
T----------------A----------------------ATAT-CT-G-----------
----TGG----------A-----T--------------TAA-TGCGTT--GGATTAGCTA
GT-TGGTGGGGTAAG-GGCCCACCAAGGCTACGATC-CATAGCTGATTTGAGAGGATGAT
CA-GCCAC-ATTGGGA--CTGAGACACGGCCCAAACTCCTACGGGAGGCAGCAGTGGGGA
AT-ATTGGACAATGGGGGCAACCCTG-ATC-C-AGCAATGCCAT-GTGTGTGA-AGAAGG
CCCTAGGGTTGTAAAG-CACTTT-A--CGTTA-CCC-A--AAGAATAAGC--ACCGGCTA
ACTCCGT-GCCAGCAGCC-GCG-GTAATACGGGGGG-TGCAAGCGTTAATC-GGAATTAC
TGGGCGTAAAGGGTCTGTAGGTGG-TT-TGT-TAAG-TC-AG-ATGTGAAAGCCCAGGGC
---TCAAC-C-TTGGAACTGC-ATTTGATACTGGCAAAC-TAGAGTAC-GGT-AGAGGAA
TGG-GGAATTTCTGGTGTAGCGGTGAAATGCGTAGAGATCAGAAGGAACAC-CAA-TGGC
GAAGGCAACATTCT-G-GAC-CGATACTGACACTGAGGGACGAAAGCGTGGGGATCAAAC
AGG---ATTAGATACCCTGGTAGTCCACGCTGTAAA--CGATG-AG--AACGCGATAAGT
ACT-CCGCCTGGGGACTA-CGGCCGCAA-GGCT-AAAACTCAAAGGAATT-GACGGGGAC
CCGCACAAGCGGTGGAGCATGTG-GTTTAA-TTCGATGCAACGCGAAGAACC-TTACCTG
GTCT-TGAC-ATC--CGG---AA--CGC---AG-TG----AC-AGGTGCTGCACGGCTGT
CGT-CAGCTCGTGTT-GTGAAAT-GTTGGGTTAAGTC-CCGCAAC-GAGCGCAACCCC-G
G--T--C-TCTATTGAG---ACTGCCGCTGACAAGGCGGAGGAAGGTGGGGACGACGTCA
AGTCATCATGGCCCTT-ACGACCAGGGCTACACACGTGC-TACAATGGGTATTACAGAGG
GC-TGCGAAGGTGCGAGCTGGAGCGAAA--CTCA--AAAAGGTACTC-T--TAGTCCGGA
TTGCAGTCTGCAACTCGACTGCATGAAGTCGGAATCGC-TAGTAATCGCAGGT-CAGA-A
TACTGCGGTGAATAC---GTTCCCGGGTCTTG--TACACACC----GC-CCGTCAC-ACC
----ATG--TGA----T--------TCATGACTGGGG-TGAAGTCGTA------------
------------------------------------
>gi_AM286280_S000711500
GGC---G--G--ACG-G-GTGA----------GT--AACGCGTAGG-AATCTG---CCCA
TTTGA--GGGG--GAT---ACC-AGTTGGAAACGACTGT-TAATACCG--------C--A
T----------------A----------------------ATAT-CT-G-----------
----TGG----------A-----T--------------TAA-TGCGTT--GGATTAGCTA
GT-TGGTGGGGTAAG-GGCCCACCAAGGCTACGATC-CATAGCTGATTTGAGAGGATGAT
CA-GCCAC-ATTGGGA--CTGAGACACGGCCCAAACTCCTACGGGAGGCAGCAGTGGGGA
AT-ATTGGACAATGGGGGCAACCCTG-ATC-C-AGCAATGCCAT-GTGTGTGA-AGAAGG
CCCTAGGGTTGTAAAG-CACTTT-A--CGTTA-CCC-A--AAGAATAAGC--ACCGGCTA
ACTCCGT-GCCAGCAGCC-GCG-GTAATACGGGGGG-TGCAAGCGTTAATC-GGAATTAC
TGGGCGTAAAGGGTCTGTAGGTGG-TT-TGT-TAAG-TC-AG-ATGTGAAAGCCCAGGGC
---TCAAC-C-TTGGAACTGC-ATTTGATACTGGCAAAC-TAGAGTAC-GGT-AGAGGAA
TGG-GGAATTTCTGGTGTAGCGGTGAAATGCGTAGAGATCAGAAGGAACAC-CAA-TGGC
GAAGGCAACATTCT-G-GAC-CGATACTGACACTGAGGGACGAAAGCGTGGGGATCAAAC
AGG---ATTAGATACCCTGGTAGTCCACGCTGTAAA--CGATG-AG--AACGCGATAAGT
ACT-CCGCCTGGGGACTA-CGGCCGCAA-GGCT-AAAACTCAAAGGAATT-GACGGGGAC
CCGCACAAGCGGTGGAGCATGTG-GTTTAA-TTCGATGCAACGCGAAGAACC-TTACCTG
GTCT-TGAC-ATC--CGG---AA--CGC---AG-TG----AC-AGGTGCTGCACGGCTGT
CGT-CAGCTCGTGTT-GTGAAAT-GTTGGGTTAAGTC-CCGCAAC-GAGCGCAACCCC-G
G--T--C-TCTATTGAG---ACTGCCGCTGACAAGGCGGAGGAAGGTGGGGACGACGTCA
AGTCATCATGGCCCTT-ACGACCAGGGCTACACACGTGC-TACAATGGGTATTACAGAGG
GC-TGCGAAGGTGCGAGCTGGAGCGAAA--CTCA--AAAAGGTACTC-T--TAGTCCGGA
TTGCAGTCTGCAACTCGACTGCATGAAGTCGGAATCGC-TAGTAATCGCAGGT-CAGA-A
TACTGCGGTGAATAC---GTTCCCGGGTCTTG--TACACACC----GC-CCGTCAC-ACC
----ATG--TGA----T--------TCATGACTGGGG-TGAAGTCGTAACAAGGTAGCCG
TAGGGGAACCTGCGGCTGGATCACCTCCTTA-----
>gi_AY968225_S000551092
GGC---G--G--ACG-G-GTGA----------GT--AACGCGTAGG-AATCTG---CCCA
TTTGA--GGGG--GAT---ACC-AGTTGGAAACGACTGT-TAATACCG--------C--A
T----------------A----------------------ATAT-CT-G-----------
----TGG----------A-----T--------------TAA-TGCGTT--GGATTAGCTA
GT-TGGTGGGGTAAG-GGCCCACCAAGGCTACGATC-CATAGCTGATTTGAGAGGATGAT
CA-GCCAC-ATTGGGA--CTGAGACACGGCCCAAACTCCTACGGGAGGCAGCAGTGGGGA
AT-ATTGGACAATGGGGGCAACCCTG-ATC-C-AGCAATGCCAT-GTGTGTGA-AGAAGG
CCCTAGGGTTGTAAAG-CACTTT-A--CGTTA-CCC-A--AAGAATAAGC--ACCGGCTA
ACTCCGT-GCCAGCAGCC-GCG-GTAATACGGGGGG-TGCAAGCGTTAATC-GGAATTAC
TGGGCGTAAAGGGTCTGTAGGTGG-TT-TGT-TAAG-TC-AG-ATGTGAAAGCCCAGGGC
---TCAAC-C-TTGGAACTGC-ATTTGATACTGGCAAAC-TAGAGTAC-GGT-AGAGGAA
TGG-GGAATTTCTGGTGTAGCGGTGAAATGCGTAGAGATCAGAAGGAACAC-CAA-TGGC
GAAGGCAACATTCT-G-GAC-CGATACTGACACTGAGGGACGAAAGCGTGGGGATCAAAC
AGG---ATTAGATACCCTGGTAGTCCACGCTGTAAA--CGATG-AG--AACGCGATAAGT
ACT-CCGCCTGGGGACTA-CGGCCGCAA-GGCT-AAAACTCAAAGGAATT-GACGGGGAC
CCGCACAAGCGGTGGAGCATGTG-GTTTAA-TTCGATGCAACGCGAAGAACC-TTACCTG
GTCT-TGAC-ATC--CGG---AA--CGC---AG-TG----AC-AGGTGCTGCACGGCTGT
CGT-CAGCTCGTGTT-GTGAAAT-GTTGGGTTAAGTC-CCGCAAC-GAGCGCAACCCC-G
G--T--C-TCTATTGAG---ACTGCCGCTGACAAGGCGGAGGAAGGTGGGGACGACGTCA
AGTCATCATGGCCCTT-ACGACCAGGGCTACACACGTGC-TACAATGGGTATTACAGAGG
GC-TGCGAAGGTGCGAGCTGGAGCGAAA--CTCA--AAAAGGTACTC-T--TAGTCCGGA
TTGCAGTCTGCAACTCGACTGCATGAAGTCGGAATCGC-TAGTAATCGCAGGT-CAGA-A
TACTGCGGTGAATAC---GTTCCCGGGTCTTG--TACACACC----GC-CCGTCAC-ACC
----ATG--TGA----T--------TCATGACTGGGG-TG--------------------
------------------------------------
>gi_DQ994183_S000741622
------------------------------------------------------------
---------------------------GGAAACGACTGT-TAATACCG--------C--A
T----------------A----------------------ATAT-CT-G-----------
----TGG----------A-----T--------------TAA-TGCGTT--GGATTAGCTA
GT-TGGTGGGGTAAG-GGCCCACCAAGGCTACGATC-CATAGCTGATTTGAGAGGATGAT
CA-GCCAC-ATTGGGA--CTGAGACACGGCCCAAACTCCTACGGGAGGCAGCAGTGGGGA
AT-ATTGGACAATGGGGGCAACCCTG-ATC-C-AGCAATGCCAT-GTGTGTGA-AGAAGG
CCCTAGGGTTGTAAAG-CACTTT-A--CGTTA-CCC-A--AAGAATAAGC--ACCGGCTA
ACTCCGT-GCCAGCAGCC-GCG-GTAATACGGGGGG-TGCAAGCGTTAATC-GGAATTAC
TGGGCGTAAAGGGTCTGTAGGTGG-TT-TGT-TAAG-TC-AG-ATGTGAAAGCCCAGGGC
---TCAAC-C-TTGGAACTGC-ATTTGATACTGGCAAAC-TAGAGTAC-GGT-AGAGGAA
TGG-GGAATTTCTGGTGTAGCGGTGAAATGCGTAGAGATCAGAAGGAACAC-CAA-TGGC
GAAGGCAACATTCT-G-GAC-CGATACTGACACTGAGGGACGAAAGCGTGGGGATCAAAC
AGG---ATTAGATACCCTGGTAGTCCACGCTGTAAA--CGATG-AG--AACGCGATAAGT
ACT-CCGCCTGGGGACTA-CGGCCGCAA-GGCT-AAAACTCAAAGGAATT-GACGGGGAC
CCGCACAAGCGGTGGAGCATGTG-GTTTAA-TTCGATGCAACGCGAAGAACC-TTACCTG
GTCT-TGAC-ATC--CGG---AA--CGC---AG-TG----AC-AGGTGCTGCACGGCTGT
CGT-CAGCTCGTGTT-GTGAAAT-GTTGGGTTAAGTC-CCGCAAC-GAGCGCAACCCC-G
G--T--C-TCTATTGAG---ACTGCCGCTGACAAGGCGGAGGAAGGTGGGGACGACGTCA
AGTCATCATGGCCCTT-ACGACCAGGGCTACACACGTGC-TACAATGGGTATTACAGAGG
GC-TGCGAAGGTGCGAGCTGGAGCGAAA--CTCA--AAAAGGTACTC-T--TAGTCCAGG
GCGAATTCTGCAGAT---------------------------------------------
------------------------------------------------------------
------------------------------------------------------------
------------------------------------
>gi_DQ994200_S000741639
-------------------------------------------------CTTG---CCCA
TTTGA--GGGG--GAT---ACC-AGTTGGAAACGACTGT-TAATACCG--------C--A
T----------------A----------------------ATAT-CT-G-----------
----TGG----------A-----T--------------TAA-TGCGTT--GGATTAGCTA
GT-TGGTGGGGTAAG-GGCCCACCAAGGCTACGATC-CATAGCTGATTTGAGAGGATGAT
CA-GCCAC-ATTGGGA--CTGAGACACGGCCCAAACTCCTACGGGAGGCAGCAGTGGGGA
AT-ATTGGACAATGGGGGCAACCCTG-ATC-C-AGCAATGCCAT-GTGTGTGA-AGAAGG
CCCTAGGGTTGTAAAG-CACTTT-A--CGTTA-CCC-A--AAGAATAAGC--ACCGGCTA
ACTCCGT-GCCAGCAGCC-GCG-GTAATACGGGGGG-TGCAAGCGTTAATC-GGAATTAC
TGGGCGTAAAGGGTCTGTAGGTGG-TT-TGT-TAAG-TC-AG-ATGTGAAAGCCCAGGGC
---TCAAC-C-TTGGAACTGC-ATTTGATACTGGCAAAC-TAGAGTAC-GGT-AGAGGAA
TGG-GGAATTTCTGGTGTAGCGGTGAAATGCGTAGAGATCAGAAGGAACAC-CAA-TGGC
GAAGGCAACATTCT-G-GAC-CGATACTGACACTGAGGGACGAAAGCGTGGGGATCAAAC
AGG---ATTAGATACCCTGGTAGTCCACGCTGTAAA--CGATG-AG--AACGCGATAAGT
ACT-CCGCCTGGGGACTA-CGGCCGCAA-GGCT-AAAACTCAAAGGAATT-GACGGGGAC
CCGCACAAGCGGTGGAGCATGTG-GTTTAA-TTCGATGCAACGCGAAGAACC-TTACCTG
GTCT-TGAC-ATC--CGG---AA--CGC---AG-TG----AC-AGGTGCTGCACGGCTGT
CGT-CAGCTCGTGTT-GTGAAAT-GTTGGGTTAAGTC-CCGCAAC-GAGCGCAACCCC-G
G--T--C-TCTATTGAG---ACTGCCGCTGACAAGGCGGAGGAAGGTGGGGACGACGTCA
AGTCATCATGGCCCTT-ACGACCAGGGCTACACACGTGC-TACAATGGGTATTACAGAGG
GC-TGCGAAGGTGCGAGCTGGAGCGAAA--CTC---------------------------
------------------------------------------------------------
------------------------------------------------------------
------------------------------------------------------------
------------------------------------
>gi_DQ994171_S000741610
--------------------------------------------------TTG---CCCA
TTTGA--GGGG--GAT---ACC-AGTTGGAAACGACTGT-TAATACCG--------C--A
T----------------A----------------------ATAT-CT-G-----------
----TGG----------A-----T--------------TAA-TGCGTT--GGATTAGCTA
GT-TGGTGGGGTAAG-GGCCCACCAAGGCTACGATC-CATAGCTGATTTGAGAGGATGAT
CA-GCCAC-ATTGGGA--CTGAGACACGGCCCAAACTCCTACGGGAGGCAGCAGTGGGGA
AT-ATTGGACAATGGGGGCAACCCTG-ATC-C-AGCAATGCCAT-GTGTGTGA-AGAAGG
CCCTAGGGTTGTAAAG-CACTTT-A--CGTTA-CCC-A--AAGAATAAGC--ACCGGCTA
ACTCCGT-GCCAGCAGCC-GCG-GTAATACGGGGGG-TGCAAGCGTTAATC-GGAATTAC
TGGGCGTAAAGGGTCTGTAGGTGG-TT-TGT-TAAG-TC-AG-ATGTGAAAGCCCAGGGC
---TCAAC-C-TTGGAACTGC-ATTTGATACTGGCAAAC-TAGAGTAC-GGT-AGAGGAA
TGG-GGAATTTCTGGTGTAGCGGTGAAATGCGTAGAGATCAGAAGGAACAC-CAA-TGGC
GAAGGCAACATTCT-G-GAC-CGATACTGACACTGAGGGACGAAAGCGTGGGGATCAAAC
AGG---ATTAGATACCCTGGTAGTCCACGCTGTAAA--CGATG-AG--AACGCGATAAGT
ACT-CCGCCTGGGGACTA-CGGCCGCAA-GGCT-AAAACTCAAAGGAATT-GACGGGGAC
CCGCACAAGCGGTGGAGCATGTG-GTTTAA-TTCGATGCAACGCGAAGAACC-TTACCTG
GTCT-TGAC-ATC--CGG---AA--CGC---AG-TG----AC-AGGTGCTGCACGGCTGT
CGT-CAGCTCGTGTT-GTGAAAT-GTTGGGTTAAGTC-CCGCAAC-GAGCGCAACCCC-G
G--T--C-TCTATTGAG---ACTGCCGCTGACAAGGCGGAGGAAGGTGGGGACGACGTCA
AGTCATCATGGCCCTT-ACGACCAGGGCTACACACGTGC-TACAATGGGTATTACAGAGG
GC-TGCGAAGGTGCGAGCTGGAGCGAAA--CTCA--AA----------------------
------------------------------------------------------------
------------------------------------------------------------
------------------------------------------------------------
------------------------------------
>gi_EU867538_S001573715
------------------------------------------------------------
---------------------------GGAAACGACTGT-TAATACCG--------C--A
T----------------A----------------------ATAT-CT-G-----------
----TGG----------A-----T--------------TAA-TGCGTT--GGATTAGCTA
GT-TGGTGGGGTAAG-GGCCCACCAAGGCTACGATC-CATAGCTGATTTGAGAGGATGAT
CA-GCCAC-ATTGGGA--CTGAGACACGGCCCAAACTCCTACGGGAGGCAGCAGTGGGGA
AT-ATTGGACAATGGGGGCAACCCTG-ATC-C-AGCAATGCCAT-GTGTGTGA-AGAAGG
CCCTAGGGTTGTAAAG-CACTTT-A--CGTTA-CCC-A--AAGAATAAGC--ACCGGCTA
ACTCCGT-GCCAGCAGCC-GCG-GTAATACGGGGGG-TGCAAGCGTTAATC-GGAATTAC
TGGGCGTAAAGGGTCTGTAGGTGG-TT-TGT-TAAG-TC-AG-ATGTGAAAGCCCAGGGC
---TCAAC-C-TTGGAACTGC-ATTTGATACTGGCAAAC-TAGAGTAC-GGT-AGAGGAA
TGG-GGAATTTCTGGTGTAGCGGTGAAATGCGTAGAGATCAGAAGGAACAC-CAA-TGGC
GAAGGCAACATTCT-G-GAC-CGATACTGACACTGAGGGACGAAAGCGTGGGGATCAAAC
AGG---ATTAGATACCCTGGTAGTCCACGCTGTAAA--CGATG-AG--AACGCGATAAGT
ACT-CCGCCTGGGGACTA-CGGCCGCAA-GGCT-AAAACTCAAAGGAATT-GACGGGGAC
CCGCACAAGCGGTGGAGCATGTG-GTTTAA-TTCGATGCAACGCGAAGAACC-TTACCTG
GTCT-TGAC-ATC--CGG---AA--CGC---AG-TG----AC-AGGTGCTGCACGGCTGT
CGT-CAGCTCGTGTT-GTGAAAT-GTTGGGTTAAGTC-CCGCAAC-GAGCGCAACCCC-G
G--T--C-TCTATTGAG---ACTGCCGCTGACAAGGCGGAGGAAGGTGGGGACGACGTCA
AGTCATCATGGCCCTT-ACGACCAGGGCTACACACGTGC-TACAATGGGTATTACAGAGG
GC-TGCGAAGGTGCGAGCTGGAGCGAA---------------------------------
------------------------------------------------------------
------------------------------------------------------------
------------------------------------------------------------
------------------------------------
>gi_DQ994184_S000741623
------------------------------------------------------------
---------------------------GGAAACGACTGT-TAATACCG--------C--A
T----------------A----------------------ATAT-CT-G-----------
----TGG----------A-----T--------------TAA-TGCGTT--GGATTAGCTA
GT-TGGTGGGGTAAG-GGCCCACCAAGGCTACGATC-CATAGCTGATTTGAGAGGATGAT
CA-GCCAC-ATTGGGA--CTGAGACACGGCCCAAACTCCTACGGGAGGCAGCAGTGGGGA
AT-ATTGGACAATGGGGGCAACCCTG-ATC-C-AGCAATGCCAT-GTGTGTGA-AGAAGG
CCCTAGGGTTGTAAAG-CACTTT-A--CGTTA-CCC-A--AAGAATAAGC--ACCGGCTA
ACTCCGT-GCCAGCAGCC-GCG-GTAATACGGGGGG-TGCAAGCGTTAATC-GGAATTAC
TGGGCGTAAAGGGTCTGTAGGTGG-TT-TGT-TAAG-TC-AG-ATGTGAAAGCCCAGGGC
---TCAAC-C-TTGGAACTGC-ATTTGATACTGGCAAAC-TAGAGTAC-GGT-AGAGGAA
TGG-GGAATTTCTGGTGTAGCGGTGAAATGCGTAGAGATCAGAAGGAACAC-CAA-TGGC
GAAGGCAACATTCT-G-GAC-CGATACTGACACTGAGGGACGAAAGCGTGGGGATCAAAC
AGG---ATTAGATACCCTGGTAGTCCACGCTATAAA--CGGTG-AG--AACGCGATAAGT
ACT-CCGCCTGGGGACTA-CGGCCGCAA-GGCT-AAAACTCAAAGGAATT-GACGGGGAC
CCGCACAAGCGGTGGAGCATGTG-GTTTAA-TTCGATGCAACGCGAAGAACC-TTACCTG
GTCT-TGAC-ATC--CGG---AA--CGC---AG-TG----AC-AGGTGCTGCACGGCTGT
CGT-CAGCTCGTGTT-GTGAAAT-GTTGGGTTAAGTC-CCGCAAC-GAGCGCAACCCC-G
G--T--C-TCTATTGAG---ACTGCCGCTGACAAGGCGGAGGAAGGTGGGGACGACGTCA
AGTCATCATGGCCCTT-ACGACCAGGGCTACACACGTGC-TACAATGGGTATTACAGAGG
GC-TGCGAAGGTGCGAGCTGGAGCGAAA--CTCA--AAAAGGTACTC-T--TAGTCCAGG
GCGAATTCTG--------------------------------------------------
------------------------------------------------------------
------------------------------------------------------------
------------------------------------
>gi_DQ994179_S000741618
------------------------------------------------------------
---------------------------GGAAACGACTGT-TAATACCG--------C--A
T----------------A----------------------ATAT-CT-G-----------
----TGG----------A-----T--------------TAA-TGCGTT--GGATTAGCTA
GT-TGGTGGGGTAAG-GGCCCACCAAGGCTACGATC-CATAGCTGATTTGAGAGGATGAT
CA-GCCAC-ATTGGGA--CTGAGACACGGCCCAAACTCCTACGGGAGGCAGCAGTGGGGA
AT-ATTGGACAATGGGGGCAACCCTG-ATC-C-AGCAATGCCAT-GTGTGTGA-AGAAGG
CCCTAGGGTTGTAAAG-CACTTT-A--CGTTA-CCC-A--AAGAATAAGC--ACCGGCTA
ACTCCGT-GCCAGCAGCC-GCG-GTAATACGGGGGG-TGCAAGCGTTAATC-GGAATTAC
TGGGCGTAAAGGGTCTGTAGGTGG-TC-TGT-TAAG-TC-AG-ATGTGAAAGCCCAGGGC
---TCAAC-C-TTGGAACTGC-ATTTGATACTGGCAAAC-TAGAGTAC-GGT-AGAGGAA
TGG-GGAATTTCTGGTGTAGCGGTGAAATGCGTAGAGATCAGAAGGAACAC-CAA-TGGC
GAAGGCAACATTCT-G-GAC-CGATACTGACACTGAGGGACGAAAGCGTGGGGATCAAAC
AGG---ATTAGATACCCTGGTAGTCCACGCTATAAA--CGATG-AG--AACGCGATAAGT
ACT-CCGCCTGGGGACTA-CGGCCGCAA-GGCT-AAAACTCAAAGGAATT-GACGGGGAC
CCGCACAAGCGGTGGAGCATGTG-GTTTAA-TTCGATGCAACGCGAAGAACC-TTACCTG
GTCT-TGAC-ATC--CGG---AA--CGC---AG-TG----AC-AGGTGCTGCACGGCTGT
CGT-CAGCTCGTGTT-GTGAAAT-GTTGGGTTAAGTC-CCGCAAC-GAGCGCAACCCC-G
G--T--C-TCTATTGAG---ACTGCCGCTGACAAGGCGGAGGAAGGTGGGGACGACGTCA
AGTCATCATGGCCCTT-ACGACCAGGGCTACACACGTGC-TACAATGGGTATTACAGAGG
GC-TGCGAAGGTGCGAGCTGGAGCGAAA--CTCA--AAAAGGTACTC-T--TAGTCCGG-
------------------------------------------------------------
------------------------------------------------------------
------------------------------------------------------------
------------------------------------
>gi_DQ994191_S000741630
------------------------------------------------------------
---------------------C-AGTTGGAAACGACTGT-TAATACCG--------C--A
T----------------A----------------------ATAT-CT-G-----------
----TGG----------A-----T--------------TAA-TGCGTT--GGATTAGCTA
GT-TGGTGGGGTAAG-GGCCCACCAAGGCTACGATC-CATAGCTGATTTGAGAGGATGAT
CA-GCCAC-ATTGGGA--CTGAGACACGGCCCAAACTCCTACGGGAGGCAGCAGTGGGGA
AT-ATTGGACAATGGGGGCAACCCTG-ATC-C-AGCAATGCCAT-GTGTGTGA-AGAAGG
CCCTAGGGTTGTAAAG-CACTTT-A--CGTTA-CCC-A--AAGAATAAGC--ACCGGCTA
ACTCCGT-GCCAGCAGCC-GCG-GTAATACGGGGGG-TGCAAGCGTTAATC-GGAATTAC
TGGGCGTAAAGGGTCTGTAGGTGG-TT-TGT-TAAG-TC-AG-ATGTGAAAGCCCAGGGC
---TCAAC-C-TTGGAACTGC-ATTTGATACTGGCAAAC-TAGAGTAC-GGT-AGAGGAA
TGG-GGAATTTCTGGTGTAGCGGTGAAATGCGTAGAGATCAGAAGGAACAC-CAA-TGGC
GAAGGCAACATTCT-G-GAC-CGATACTGACACTGAGGGACGAAAGCGTGGGGATCAAAC
AGG---ATTAGATACCCTGGTAGTCCACGCTATAAA--CGATG-AG--AACGCGATAAGT
ACT-CCGCCTGGGGACTA-CGGCCGCAA-GGCT-AAAACTCAAAGGAATT-GACGGGGAC
CCGCACAAGCGGTGGAGCATGTG-GTTTAA-TTCGATGCAACGCGAAGAACC-TTACCTG
GTCT-TGAC-ATC--CGG---AA--CGC---AG-TG----AC-AGGTGCTGCACGGCTGT
CGT-CAGCTCGTGTT-GTGAAAT-GTTGGGTTAAGTC-CCGCAAC-GAGCGCAACCCC-G
G--T--C-TCTATTGAG---ACTGCCGCTGACAAGGCGGAGGAAGGTGGGGACGACGTCA
AGTCATCATGGCCCTT-ACGACCAGGGCTACACACGTGC-TACAATGGGTATTACAGAGG
GC-TGCGAAGGTGCGAGCTGGAGCGAAA--CTCA--AAAAGGTACTC-T--TAGTCCGG-
------------------------------------------------------------
------------------------------------------------------------
------------------------------------------------------------
------------------------------------
>gi_DQ994198_S000741637
-----------------------------------------------CCCTTG---CCCA
TTTGA--GGGG--GAT---ACC-AGTTGGAAACGACTGT-TAATACCG--------C--A
T----------------A----------------------ATAT-CT-G-----------
----TGG----------A-----T--------------TAA-TGCGTT--GGATTAGCTA
GT-TGGTGGGGTAAG-GGCCCACCAAGGCTACGATC-CATAGCTGATTTGAGAGGATGAT
CA-GCCAC-ATTGGGA--CTGAGACACGGCCCAAACTCCTACGGGAGGCAGCAGTGGGGA
AT-ATTGGACAATGGGGGCAACCCTG-ATC-C-AGCAATGCCAT-GTGTGTGA-AGAAGG
CCCTAGGGTTGTAAAG-CACTTT-A--CGTTA-CCC-A--AAGAATAAGC--ACCGGCTA
ACTCCGT-GCCAGCAGCC-GCG-GTAATACGGGGGG-TGCAAGCGTTAATC-GGAATTAC
TGGGCGTAAAGGGTCTGTAGGTGG-TT-TGT-TAAG-TC-AG-ATGTGAAAGCCCAGGGC
---TCAAC-C-TTGGAACTGC-ATTTGATACTGGCAAAC-TAGAGTAC-GGT-AGAGGAA
TGG-GGAATTTCTGGTGTAGCGGTGAAATGCGTAGAGATCAGAAGGAACAC-CAA-TGGC
GAAGGCAACATTCT-G-GAC-CGATACTGACACTGAGGGACGAAAGCGTGGGGATCAAAC
AGG---ATTAGATACCCTGGTAGTCCACGCTATAAA--CGATG-AG--AACGCGATAAGT
ACT-CCGCCTGGGGACTA-CGGCCGCAA-GGCT-AAAACTCAAAGGAATT-GACGGGGAC
CCGCACAAGCGGTGGAGCATGTG-GTTTAA-TTCGATGCAACGCGAAGAACC-TTACCTG
GTCT-TGAC-ATC--CGG---AA--CGC---AG-TG----AC-AGGTGCTGCACGGCTGT
CGT-CAGCTCGTGTT-GTGAAAT-GTTGGGTTAAGTC-CCGCAAC-GAGCGCAACCCC-G
G--T--C-TCTATTGAG---ACTGCCGCTGACAAGGCGGAGGAAGGTGGGGACGACGTCA
AGTCATCATGGCCCTT-ACGACCAGGGCTACACACGTGC-TACAATGGGTATTACAGAGG
GC-TGCGAAGGTGCGAGCTGGAGCGAAA--CTCA--AAAAGGTACTC-T--TAGTCCGG-
------------------------------------------------------------
------------------------------------------------------------
------------------------------------------------------------
------------------------------------
>gi_DQ994176_S000741615
--------------------------------------------------TTG---CCCA
TTTGA--GGGG--GAT---ACC-AGTTGGAAACGACTGT-TAATACCG--------C--A
T----------------A----------------------ATAT-CT-G-----------
----TGG----------A-----T--------------TAA-TGCGTT--GGATTAGCTA
GT-TGGTGGGGTAAG-GGCCCACCAAGGCTACGATC-CATAGCTGATTTGAGAGGATGAT
CA-GCCAC-ATTGGGA--CTGAGACACGGCCCAAACTCCTACGGGAGGCAGCAGTGGGGA
AT-ATTGGACAATGGGGGCAACCCTG-ATC-C-AGCAATGCCAT-GTGTGTGA-AGAAGG
CCCTAGGGTTGTAAAG-CACTTT-A--CGTTA-CCC-A--AAGAATAAGC--ACCGGCTA
ACTCCGT-GCCAGCAGCC-GCG-GTAATACGGGGGG-TGCAAGCGTTAATC-GGAATTAC
TGGGCGTAAAGGGTCTGTAGGTGG-TT-TGT-TAAG-TC-AG-ATGTGAAAGCCCAGGGC
---TCAAC-C-TTGGAACTGC-ATTTGATACTGGCAAAC-TAGAGTAC-GGT-AGAGGAA
TGG-GGAATTTCTGGTGTAGCGGTGAAATGCGTAGAGATCAGAAGGAACAC-CAA-TGGC
GAAGGCAACATTCT-G-GAC-CGATACTGACACTGAGGGACGAAAGCGTGGGGATCAAAC
AGG---ATTAGATACCCTGGTAGTCCACGCTATAAA--CGATG-AG--AACGCGATAAGT
ACT-CCGCCTGGGGACTA-CGGCCGCAA-GGCT-AAAACTCAAAGGAATT-GACGGGGAC
CCGCACAAGCGGTGGAGCATGTG-GTTTAA-TTCGATGCAACGCGAAGAACC-TTATCTG
GTCT-TGAC-ATC--CGG---AA--CGC---AG-TG----AC-AGGTGCTGCACGGCTGT
CGT-CAGCTCGTGTT-GTGAAAT-GTTGGGTTAAGTC-CCGCAAC-GAGCGCAACCCC-G
G--T--C-TCTATTGAG---ACTGCCGCTGACAAGGCGGAGGAAGGTGGGGACGACGTCA
AGTCATCATGGCCCTT-ACGACCAGGGCTACACACGTGC-TACAATGGGTATTACAGAGG
GC-TGCGAAGGTGCGAGCTGGAGCGA----------------------------------
------------------------------------------------------------
------------------------------------------------------------
------------------------------------------------------------
------------------------------------
>gi_DQ994181_S000741620
--------------------------------------------------TTG---CCCA
TTTGA--GGGG--GAT---ACC-AGTTGGAAACGACTGT-TAATACCG--------C--A
T----------------A----------------------ATAT-CT-G-----------
----TGG----------A-----T--------------TAA-TGCGTT--GGATTAGCTA
GT-TGGTGGGGTAAG-GGCCCACCAAGGCTACGATC-CATAGCTGATTTGAGAGGATGAT
CA-GCCAC-ATTGGGA--CTGAGACACGGCCCAAACTCCTACGGGAGGCAGCAGTGGGGA
AT-ATTGGACAATGGGGGCAACCCTG-ATC-C-AGCAATGCCAT-GTGTGTGA-AGAAGG
CCCTAGGGTTGTAAAG-CACTTT-A--CGTTA-CCC-A--AAGAATAAGC--ACCGGCTA
ACTCCGT-GCCAGCAGCC-GCG-GTAATACGGGGGG-TGCAAGCGTTAATC-GGAATTAC
TGGGCGTAAAGGGTCTGTAGGTGG-TT-TGT-TAAG-TC-AG-ATGTGAAAGCCCAGGGC
---TCAAC-C-TTGGAACTGC-ATTTGATACTGGCAAAC-TAGAGTAC-GGT-AGAGGAA
TGG-GGAATTTCTGGTGTAGCGGTGAAATGCGTAGAGATCAGAAGGAACAC-CAA-TGGC
GAAGGCAACATTCT-G-GAC-CGATACTGACACTGAGGGACGAAAGCGTGGGGATCAAAC
AGG---ATTAGATACCCTGGTAGTCCACGCTATAAA--CGATG-AG--AACGCGATAAGT
ACT-CCGCCTGGGGACTA-CGGCCGCAA-GGCT-AAAACTCAAAGGAATT-GACGGGGAC
CCGCACAAGCGGTGGAGCATGTG-GTTTAA-TTCGATGCAACGCGAAGAACC-TTACCTG
GTCT-TGAC-ATC--CGG---AA--CGC---AG-TG----AC-AGGTGCTGCACGGCTGT
CGT-CAGCTCGTGTT-GTGAAAT-GTTGGGTTAAGTC-CCGCAAC-GAGCGCAACCCC-G
G--T--C-TCTATTGAG---ACTGCCGCCGACAAGGCGGAGGAAGGTGGGGACGACGTCA
AGTCATCATGGCCCTT-ACGACCAGGGCTACACACGTGC-TACAATGGGTATTACAGAGG
GC-TGCGAAGGTGCGAGCTGGAGCGAAA--CTCA--AAAAGGTACTC-T--TAGTC----
------------------------------------------------------------
------------------------------------------------------------
------------------------------------------------------------
------------------------------------
>gi_DQ994173_S000741612
--------------------------------------------------------CCCA
TTTGA--GGGG--GAT---ACC-AGTTGGAAACGACTGT-TAATACCG--------C--A
T----------------A----------------------ATAT-CT-G-----------
----TGG----------A-----T--------------TAA-TGCGTT--GGATTAGCTA
GT-TGGTGGGGTAAG-GGCCCACCAAGGCTACGATC-CATAGCTGATTTGAGAGGATGAT
CA-GCCAC-ATTGGGA--CTGAGACACGGCCCAAACTCCTACGGGAGGCAGCAGTGGGGA
AT-ATTGGACAATGGGGGCAACCCTG-ATC-C-AGCAATGCCAT-GTGTGTGA-AGAAGG
CCCTAGGGTTGTAAAG-CACTTT-A--CGTTA-CCC-A--AAGAATAAGC--ACCGGCTA
ACTCCGT-GCCAGCAGCC-GCG-GTAATACGGGGGG-TGCAAGCGTTAATC-GGAATTAC
TGGGCGTAAAGGGTCTGTAGGTGG-TT-TGT-TAAG-TC-AG-ATGTGAAAGCCCAGGGC
---TCAAC-C-TTGGAACTGC-ATTTGATACTGGCAAAC-TAGAGTAC-GGT-AGAGGAA
TGG-GGAATTTCTGGTGTAGCGGTGAAATGCGTAGAGATCAGAAGGAACAC-CAA-TGGC
GAAGGCAACATTCT-G-GAC-CGATACTGACACTGAGGGACGAAAGCGTGGGGATCAAAC
AGG---ATTAGATACCCTGGTAGTCCACGCTATAAA--CGATG-AG--AACGCGATAAGT
ACT-CCGCCTGGGGACTA-CGGCCGCAA-GGCT-AAAACTCAAAGGAATT-GACGGGGAC
CCGCACAAGCGGTGGAGCATGTG-GTTTAA-TTCGATGCAACGCGAAGAACC-TTACCTG
GTCT-TGAC-ATC--CGG---AA--CGC---AG-TG----AC-AGGTGCTGCACGGCTGT
CGT-CAGCTCGTGTT-GTGAAAT-GTTGGGTTAAGTC-CCGCAAC-GAGCGCAACCCC-G
G--T--C-TCTATTGAG---ACTGCCGCTGACAAGGCGGAGGAAGGTGGGGACGACGTCA
AGTCATCATGGCCCTT-ACGACCAGGGCTACACACGTGC-TACAATGGGTATTACAGAGG
GC-TGCGAAGGTGCGAGCTGGAGC------------------------------------
------------------------------------------------------------
------------------------------------------------------------
------------------------------------------------------------
------------------------------------
>gi_EU332820_S001198564
------------------------------------------------------------
------------------------------------------------------------
------------------------------------------------------------
------------------------------------------TGCGTT--GGATTAGCTA
GT-TGGTGGGGTAAG-GGCCTACCAAGGCTACGATC-CATAGCTGATTTGAGAAAATGAT
CA-GCCAC-ATTGGGA--CTGAGACACGGCCCAAACTCCTACGGGAGGCAGCAGTGAGGA
AT-ATTGGACAATGGGGGCAACCCTG-ATC-C-AGCAATGCCAT-GTGTGTGA-AGAAGG
CCTTAGGGTTGTAAAG-CACTTT-A--CGTTA-CCC-A--AAGAATAAGC--ACCGGCTA
ACTCCGT-GCCAGCAGCC-GCG-GTAATACGGGGGG-TGCAAGCGTTAATC-GGAATTAC
TGGGCGTAAAGGGTCTGTAGGTAG-TT-TGT-TAAG-TC-AG-ATGTGAAAGCCTAGGGC
---TCAAC-C-TTAGAACTGC-ATTTGATACTGGTAAAC-TAGAGTAC-GGT-AGAGGAA
TAA-GGAATTTCTGGTGTAGCGGTGAAATGCGTAGAGATCAGAAGGAACAC-CAA-TGGC
GAAGGCAACATTCT-G-GAC-CGATACTGACACTGAGGGACGAAAGCGTGGGGATCAAAC
AGG---ATTAGATACCCTGGTAGTCCACGCTGTAAA--CGATG-AG--AACGCGATAAGT
ACT-CCGCCTGGGGACTA-CGGCCGCAA-GGCT-AAAACTCAAAGGAATT-GACGGGGAC
CCGCACAAGCGGTGGAGCATGTG-GTTTAA-TTCGATGCAACGCGAAGAACC-TTACCTG
GTTT-TGAC-ATC--CGG---AA--CGC---AG-TG----AC-AGGTGCTGCACGGCTGT
CGT-CAGCTCGTGTT-GTGAAAT-GTTGGGTTAAGTC-CCGCAAC-GAGCGCAACCCC-G
G--T--C-TCTATTAAG---ACTGCCGCTGACAAGGCGGAGGAAGGTGGGGACGACGTCA
AGTCATTATGGCCCTT-ACGACCAGGGCTACACACGTGC-TAC-----------------
------------------------------------------------------------
------------------------------------------------------------
------------------------------------------------------------
------------------------------------------------------------
------------------------------------
>gi_EU332822_S001198566
------------------------------------------------------------
------------------------------------------------------------
------------------------------------------------------------
------------------------------------------------------------
-T-TGGTGGGGTAAG-GGCCTACCAAGGCTACGATC-CATAGCTGATTTGAGARAATGAT
CA-GCCAC-ATTGGGA--CTGAGACACGGCCCAAACTCCTACGGGAGGCAGCAGTGAGGA
AT-ATTGGACAATGGGGGYAACCCTG-ATC-C-AGCAATGCCAT-GTGTGTGA-AGAAGG
CCTTAGGGTTGTAAAG-CACTTT-A--CGTTA-CCC-A--AAGAATAAGC--ACCGGCTA
ACTCCGT-GCCAGCAGCC-GCG-GTAATACGGGGGG-TGCAAGCGTTAATC-GGAATTAC
TGGGCGTAAAGGGTCTGTAGGTGG-TT-TGT-TAAG-TC-AG-ATGTGAAAGCCTAGGGC
---TCAAC-C-TTAGAACTGC-ATTTGATACTGGTAAAC-TAGAGTAC-GGT-AGAGGAA
TAR-GGAATTTCTGGTGTAGCGGTGAAATGCGTAGAGATCAGAAGGAACAC-CAA-TGGC
GAAGGCAACATTCT-G-GAC-CGATACTGACACTGAGGGACGAAAGCGTGGGGATCAAAC
AGG---ATTAGATACCCTGGTAGTCCACGCTGTAAA--CGATG-AG--AACGCGATAAGT
ACT-CCGCCTGGGGACTA-CGGCCGCAA-GGCT-AAAACTCAAAGGAATT-GACGGGGAC
CCGCACAAGCGGTGGAGCATGTG-GTTTAA-TTCGATGCAACGCGAAGAACC-TTACCTG
GTYT-TGAC-ATC--CGG---AA--CGC---AG-TG----AC-AGGTGCTGCACGGCTGT
CGT-CAGCTCGTGTT-GTGAAAT-GTTGGGTTAAGTC-CCGCAAC-GAGCGCAACCCC-G
G--T--C-TCTATTAAG---ACTGCCGCTGACAAGGCGGAGGAAGGTGGGGACGACGTCA
AGTCATCAT---------------------------------------------------
------------------------------------------------------------
------------------------------------------------------------
------------------------------------------------------------
------------------------------------------------------------
------------------------------------
>gi_AY375407_S000495244
GGC---G--G--ACG-G-GTGA----------GT--AACGCGTAGG-AATCTG---CCCA
TCTGA--GGGG--GAT---ACC-AGTTGGAAACGACTGT-TAATACCG--------C--A
T----------------A----------------------GTAT-CT-G-----------
----TGG----------A-----T--------------TAA-TGCGTT--GGATTAGCTA
GT-TGGTGAGGTAAR-GGCCTACCAAGGCTACGATC-TATAGCTGATTTGAGAGGATGAT
CA-GCCAC-ATTGGGA--CTGAGACACGGCCCAAACTCCTACGGGAGGCAGCAGTGAGGA
AT-ATTGGACAATGGGGGCAACCCTG-ATC-C-AGCAATGCCAT-GTGTGTGA-AGAAAG
CCTTAGGGTTGTAAAG-CACTTT-A--CGTTA-CCC-A--AAGAATAAGC--ACCGGCTA
ACTCCGT-GCCAGCAGCC-GCG-GTAATACGGGGGG-TGCAAGCGTTAATC-GGAATTAC
TGGGTGTAAAGGGTCTGTAGGTGG-TT-TGT-TAAG-TC-AG-ATGTGAAAGCCCAAGGC
---TTAAC-C-TTGGAACTGC-ATTTGATACTGGCAAAC-TAGAGTAC-GGT-AGAGGAA
TGG-GGAATTTCTGGTGTAGCGGTGAAATGCGTAGAGATCAGAAGGAACAC-CAA-TGGC
GAAGGCAACATTCT-G-GAC-CGATACTGACACTGAGGGACGAAAGCGTGGGGATCAAAC
RGG---ATTAGATACCCTGGTAGTCCACGCTGTAAA--CGATG-AG--AACGCGATAAGT
ACT-CCGCCTGGGGACTA-CGGCCGCAA-GGCT-AAAACTCAAAGGAATT-GACGGGGAC
CCGCACAAGCGGTGGAGCATGTG-GTTTAA-TTCGATGCAACGCGAAGAACC-TTACCTG
GTCT-TGAC-ATC--CGG---AA--CGC---AG-TG----AC-AGGTGCTGCACGGCTGT
CGT-CAGCTCGTGTT-GTGAAAT-GTTGGGTTAAGTC-CCGCAAC-GAGCGCAACCCC-G
G--T--C-TCTATTGAG---ACTGCCGCTGACAAGGCGGAGGAAGGTGGGGACGACGTCA
AGTCATCATGGCCCTT-ACGACCAGGGCTACACACGTGC-TACAATGG------------
------------------------------------------------------------
------------------------------------------------------------
------------------------------------------------------------
------------------------------------------------------------
------------------------------------
>gi_EU234535_S000967157
------------------------------------------------------------
---------------T---ACC-AGTTGGAAACGACTGT-TAATACCG--------C--A
T----------------A----------------------GTAT-CT-G-----------
----TGG----------A-----T--------------TAA-TGCGTT--GGATTAGCTA
GT-TGGTGGGGTAAG-GGCCTACCAAGGCTACGATC-CATAGCTGATTTGAGAGGATGAT
CA-GCCAC-ATTGGGA--CTGAGACACGGCCCAAACTCCTACGGGAGGCAGCAGTGAGGA
AT-ATTGGACAATGGGGGCAACCCTG-ATC-C-AGCAATGCCAT-GTGTGTGA-AGAAGG
CCTTAGGGTTGTAAAG-CACTTT-A--CGTTA-CCC-A--AAGAATAAGC--ACCGGCTA
ACTCCGT-GCCAGCAGCC-GCG-GTAATACGGGGGG-TGCAAGCGTTAATC-GGAATTAC
TGGGCGTAAAGGGTCTGTAGGTGG-TT-TGT-TAAG-TC-AG-ATGTGAAAGCCCAGGGC
---TCAAC-C-TTGGAACTGC-ATTTGATACTGGCAAAC-TAGAGTAC-GGT-AGAGGAA
TGG-GGAATTTCTGGTGTAGTGGTGAAATGCGTAGAGATCAGAAGGAACAC-CAA-TGGC
GAAGGCAACATTCT-G-GAC-CGATACTGACACTGAGGGACGAAAGCGTGGGGATCAAAC
AGG---ATTAGATACCCTGGTAGTCCACGCTGTAAA--CGATG-AT--AACGCGATAAGT
ATT-CCGCCTGGGGACTA-CGGCCGCAA-GGCT-AAAACTCAAAGGAATT-GACGGGGAC
CCGCACAAGCGGTGGAGCATGTG-GTTTAA-TTCGATGCAACGCGAAGAACC-TTACCTG
GTCT-TGAC-ATC--CGG---AA--CGC---AG-TG----AC-AGGTGCTGCACGGCTGT
CGT-CAGCTCGTGTT-GTGAAAT-GTTGGGTTAAGTC-CCGCAAC-GAGCGCAACCCC-G
G--T--C-TCTATTGAG---ACTGCCGCTGACAAGGCGGAGGAAGGTGGGGACGACGTCA
AGTCATCATGGCCCTT-ACGACCAGGGCTACACACGTGC-TACAATGGGTATTACAGAGG
GC-TGCGAAGGAGCGATCTGGAGCGAAA--CTCA--AAAAGG------------------
------------------------------------------------------------
------------------------------------------------------------
------------------------------------------------------------
------------------------------------
>gi_AY375396_S000495233
GGC---G--G--ACG-G-GTGA----------GT--AACGCGTAGG-AATCTG---CCCA
YCTGA--GGGG--GAT---ACC-AGTTGGAAACGACTGT-TAATACCG--------C--A
T----------------A----------------------GTAT-CT-G-----------
----TGG----------A-----T--------------TAA-TGCGTT--GGATTAGCTA
GT-TGGTGGGGTAAG-GGCCTACCAAGGCTACGATC-CATAGCTGATTTGAGAGAATGAT
CA-GCCAC-ATTGGGA--CTGAGACACGGCCCAAACTCCTACGGGAGGCAGCAGTGAGGA
AT-ATTGGACAATGGGGGCAACCCTG-ATC-C-AGCAATGCCAT-GTGTGTGA-AGAAGG
CCTTAGGGTTGTAAAG-CACTTT-A--CGTTA-CCC-A--AAGAATAAGC--ACCGGCTA
ACTCCGT-GCCAGCAGCC-GCG-GTAATACGGGGGG-TGCAAGCGTTAATC-GGAATTAC
TGGGCGTAAAGGGTCTGTAGGTGG-TT-TGT-TAAG-TC-AG-ATGTGAAAGCCTAGGGC
---TCAAC-C-TTGGAACTGC-ATTTGATACTGGTAAAC-TAGAGTAC-GGT-AGAGGAA
YAG-GGAATTTCTGGYGTAGCGGTGAAATGCGTAGAGATCAGAAGGAACAC-CAA-TGGC
GAAGGCAACATTCT-G-GAC-CGATACTGACACTGAGGGACGAAAGCGTGGGGATCAAAC
AGG---ATTAGATACCCTGGTAGTCCACGCTGTAAA--CGATG-AG--AACGCGATAAGT
ACT-CCGCCTGGGGATTA-CGGCCGCAA-GGCT-AAAACTCAAAGGAATT-GACGGGGAC
CCGCACAAGCGGTGGAGCATGTG-GTTTAA-TTCGATRCAACGCGAAGAACC-TTACCTG
GTCT-TGAC-ATC--CGG---AA--CGC---AG-TG----AC-AGGTGCTGCACGGCTGT
CGT-CAGCTCGTGTT-GTGAAAT-GTTGGGTTAAGTC-CCGCAAC-GAGCGCAACCCC-G
G--T--C-TCTATTAAG---ACTGCCGCTGACAAGGCGGAGGAAGGTGGGGACGACGTCA
AGTCATCATGGCCCTT-ACGACCAGGGCTACACACGTGC-TACAATGG------------
------------------------------------------------------------
------------------------------------------------------------
------------------------------------------------------------
------------------------------------------------------------
------------------------------------
>gi_AY375404_S000495241
GGC---G--G--ACG-G-GTGA----------GT--AACGCGTAGG-AATCTG---CCCA
YCTGA--GGGG--GAT---ACC-AGTTGGAAACGACTGT-TAATACCG--------C--A
T----------------A----------------------GTAT-CT-G-----------
----TGG----------A-----T--------------TAA-TGCGTT--GGATTAGCTA
GT-TGGTGGGGTAAG-GGCCTACCAAGGCTACGATC-CATAGCTGATTTGAGAGAATGAT
CA-GCCAC-ATTGGGA--CTGAGACACGGCCCAAACTCCTACGGGAGGCAGCAGTGAGGA
AT-ATTGGACAATGGGGGCAACCCTG-ATC-C-AGCAATGCCAT-GTGTGTGA-AGAAGG
CCTTAGGGTTGTAAAG-CACTTT-A--CGTTA-CCC-A--AAGAATAAGC--ACCGGCTA
ACTCCGT-GCCAGCAGCC-GCG-GTAATACGGGGGG-TGCAAGCGTTAATC-GGAATTAC
TGGGCGTAAAGGGTCTGTAGGTGG-TT-TGT-TAAG-TC-AG-ATGTGAAAGCCTAGGGC
---TCAAC-C-TTGGAACTGC-ATTTGATACTGGTAAAC-TAGAGTAC-GGT-AGAGGAA
TAG-GGAATTTCTGGYGTAGCGGTGAAATGCGTAGAGATCAGAAGGAACAC-CAA-TGGC
GAAGGCAACATTCT-G-GAC-CGATACTGACACTGAGGGACGAAAGCGTGGGGATCAAAC
AGG---ATTAGATACCCTGGTAGTCCACGCTGTAAA--CGATG-AG--AACGCGATAAGT
ACT-CCGCCTGGGGATTA-CGGCCGCAA-GGCT-AAAACTCAAAGGAATT-GACGGGGAC
CCGCACAAGCGGTGGAGCATGTG-GTTTAA-TTCGATRCAACGCGAAGAACC-TTACCTG
GTCT-TGAC-ATC--CGG---AA--CGC---AG-TG----AC-AGGTGCTGCACGGCTGT
CGT-CARCTCGTGTT-GTGAAAT-GTTGGGTTAAGTC-CCGCAAC-GAGCGCAACCCC-G
G--T--C-TCTATTAAG---ACTGCCGCTGACAAGGCGGAGGAAGGTGGGGACGACGTCA
AGTCATCATGGCCCTT-ACGACCAGGGCTACACACGTGC-TACAATKG------------
------------------------------------------------------------
------------------------------------------------------------
------------------------------------------------------------
------------------------------------------------------------
------------------------------------
>gi_AF166257_S000040560
GGC---G--G--ACG-G-GTGA----------GT--AACGCGTAGG-AATCTG---CCCA
TCTGA--GGGG--GAT---ACC-AGTTGGAAACGACTGT-TAATACCG--------C--A
T----------------A----------------------GTAT-CT-G-----------
----TGG----------A-----T--------------TAA-TGCGTT--GGATTAGCTA
GT-TGGTGGGGTAAG-GGCCTACCAAGGCTACGATC-CATAGCTGATTTGAGAGGATGAT
CA-GCCAC-ATTGGGA--CTGAGACACGGCCCAAACTCCTACGGGAGGCAGCAGTGAGGA
AT-ATTGGACAATGGGGGCAACCCTG-ATC-C-AGCAATGCCAT-GTGTGTGA-AGAAGG
CCTTAGGGTTGTAAAG-CACTTT-A--CGTTA-CCC-A--AAGAATAAGC--ACCGGCTA
ACTCCGT-GCCAGCAGCC-GCG-GTAATACGGGGGA-TGCAAGCGTTAATC-GGAATTAC
TGGGCGTAAAGGGTCTGTAGGTGG-TT-TGT-TAAG-TC-AG-ATGTGAAAGCCCAGGGC
---TCAAC-C-TTGGAACTGC-ATTTGATACTGGCAAAC-TAGAGTAC-GGT-AGAGGAA
TGG-GGAATTTCTGGTGTAGCGGTGAAATGCGTAGAGATCAGAAGGAACAC-CAA-TGGC
GAAGGCAACATTCT-G-GAC-CGATACTGACACTGAGGGACGAAAGCGTGGGGATCAAAC
AGG---ATTAGATACCCTGGTAGTCCACGCTGTAAA--CGATG-AG--AACGCGATAAGT
ACT-CCGCCTGGGGACTA-CGGCCGCAA-GGCT-AAAACTCAAAGGAATT-GACGGGGAC
CCGCACAAGCGGTGGAGCATGTG-GTTTAA-TTCGATGCAACGCGAAGAACC-TTACCTG
GTCT-TGAC-ATC--CGG---AA--CGC---AG-TG----AC-AGGTGCTGCACGGCTGT
CGT-CAGCTCGTGTT-GTGAAAT-GTTGGGTTAAGTC-CCGCAAC-GAGCGCAACCCC-G
G--T--C-TCTATTGAG---ACTGCCGCTGACAAGGCGGAGGAAGGTGGGGACGACGTCA
AGTCATCATGGCCCTT-ACGACCAGGGCTAC-----------------------------
------------------------------------------------------------
------------------------------------------------------------
------------------------------------------------------------
------------------------------------------------------------
------------------------------------
>gi_AB001522_S000560319
GGC---G--G--ACG-G-GTGA----------GT--AACGCGTAGG-AATCTG---CCCA
TCTGA--GGGG--GAT---ACC-AGTTGGAAACGACTGT-TAATACCG--------C--A
T----------------A----------------------GTAT-CT-G-----------
----TGG----------A-----T--------------TAA-TGCGTT--GGATTAGCTA
GT-TGGTGGGGTAAG-GGCCTACCAAGGCTACGATC-CATAGCTGATTTGAGAGGATGAT
CA-GCCAC-ATTGGGA--CTGAGACACGGCCCAAACTCCTACGGGAGGCAGCAGTGAGGA
AT-ATTGGACAATGGGGGCAACCCTG-ATC-C-AGCAATGCCAT-GTGTGTGA-AGAAGG
CCTTAGGGTTGTAAAG-CACTTT-A--CGTTA-CCC-A--AAGAATAAGC--ACCGGCTA
ACTCCGT-GCCAGCAGCC-GCG-GTAATACGGGGGG-TGCAAGCGTTAATC-GGAATTAC
TGGGCGTAAAGGGTCTGTAGGTGG-TT-TGT-TAAG-TC-AG-ATGTGAAAGCCCAGGGC
---TCAAC-C-TTGGAACTGC-ATTTGATACTGGCAAAC-TAGAGTAC-GGT-AGAGGAA
TGG-GGAATTTCTGGTGTAGCGGTGAAATGCGTAGAGATCAGAAGGAACAC-CAA-TGGC
GAAGGCAACATTCT-G-GAC-CGATACTGACACTGAGGGACGAAAGCGTGGGGATCAAAC
AGG---ATTAGATACCCTGGTAGTCCACGCTGTAAA--CGATG-AG--AACGCGATAAGT
ACT-CCGCCTGGGGACTA-CGGCCGCAA-GGCT-AAAACTCAAAGGAATT-GACGGGGAC
CCGCACAAGCGGTGGAGCATGTG-GTTTAA-TTCGATGCAACGCGAAGAACC-TTACCTG
GTCT-TGAC-ATC--CGG---AA--CGC---AG-TG----AC-AGGTGCTGCACGGCTGT
CGT-CAGCTCGTGTT-GTGAAAT-GTTGGGTTAAGTC-CCGCAAC-GAGCGCAACCCC-G
G--T--C-TCTATTGAG---ACTGCCGCTGACAAGGCGGAGGAAGGTGGGGACGACGTCA
AGTCATCATGGCCCTT-ACGACCAGGGCTACACACGTGC-TACAATGGGTATTACAGAGG
GC-TGCGAAGGAGCGATCTGGAGCGAAA--CTCA--AAAAGGTACTC-T--TAGTCCGGA
TTGCAGTCTGCAACTCGACTGCATGAAGTCGGAATCGC-TAGTAATCGCAGGT-CAGA-A
TACTGCGGTGAATAC---GTTCCCGGGTCTTG--TACACACC----GC-CCGTCAC-ACC
----ATG--TGA----T--------TCATGA-----------------------------
------------------------------------
>gi_EU332821_S001198565
------------------------------------------------------------
------------------------------------------------------------
------------------------------------------------------------
------------------------------------------------------------
---TGGTGGGGTAAG-GGCCTACCAAGGCTACGATC-CATAGCTGATTTGAGAGGATGAT
CA-GCCAC-ATTGGGA--CTGAGACACGGCCCAAACTCCTACGGGAGGCAGCAGTGAGGA
AT-ATTGGACAATGGGGGCAACCCTG-ATC-C-AGCAATGCCAT-GTGTGTGA-AGAAGG
CCTTAGGGTTGTAAAG-CACTTT-A--CGTTA-CCC-A--AAGAATAAGC--ACCGGCTA
ACTCCGT-GCCAGCAGCC-GCG-GTAATACGGGGGG-TGCAAGCGTTAATC-GGAATTAC
TGGGCGTAAAGGGTCTGTAGGTGG-TT-TGT-TAAG-TC-AG-ATGTGAAAGCCCAGGGC
---TCAAC-C-TTGGAACTGC-ATTTGATACTGGCAAAC-TAGAGTAC-GGT-AGAGGAA
TGG-GGAATTTCTGGTGTAGCGGTGAAATGCGTAGAGATCAGAAGGAACAC-CAA-TGGC
GAAGGCAACATTCT-G-GAC-CGATACTGACACTGAGGGACGAAAGCGTGGGGATCAAAC
AGG---ATTAGATACCCTGGTAGTCCACGCTGTAAA--CGATG-AG--AACGCGATAAGT
ACT-CCGCCTGGGGACTA-CGGCCGCAA-GGCT-AAAACTCAAAGGAATT-GACGGGGAC
CCGCACAAGCGGTGGAGCATGTG-GTTTAA-TTCGATGCAACGCGAAGAACC-TTACCTG
GTCT-TGAC-ATC--CGG---AA--CGC---AG-TG----AC-AGGTGCTGCACGGCTGT
CGT-CAGCTCGTGTT-GTGAAAT-GTTGGGTTAAGTC-CCGCAAC-GAGCGCAACCCC-G
G--T--C-TCTA------------------------------------------------
------------------------------------------------------------
------------------------------------------------------------
------------------------------------------------------------
------------------------------------------------------------
------------------------------------------------------------
------------------------------------
>gi_AY805304_S000541089
------------------------------------------------------------
--------------------CC-AGTTGGAAACGACTGT-TAATACCG--------C--A
T----------------A----------------------GTAT-CT-G-----------
----TGG----------A-----T--------------TAA-TGCGTT--GGATTAGCTA
GT-TGGTGGGGTAAG-GGCCTACCAAGGCTACGATC-CATAGCTGATTTGAGAGGATGAT
CA-GCCAC-ATTGGGA--CTGAGACACGGCCCAAACTCCTACGGGAGGCAGCAGTGAGGA
AT-ATTGGACAATGGGGGCAACCCTG-ATC-C-AGCAATGCCAT-GTGTGTGA-AGAAGG
CCTTAGGGTTGTAAAG-CACTTT-A--CGTTA-CCC-A--AAGAATAAGC--ACCGGCTA
ACTCCGT-GCCAGCAGCC-GCG-GTAATACGGGGGG-TGCAAGCGTTAATC-GGAATTAC
TGGGCGTAAAGGGTCTGTAGGTGG-TT-TGT-TAAG-TC-AG-ATGTGAAAGCCTAGGGC
---TCAAC-C-TTGGAACTGC-ATTTGATACTGGTAAAC-TAGAGTAC-GGT-AGAGGAA
TGG-GGAATTTCTGGTGTAGCGGTGAAATGCGTAGAGATCAGAAGGAACAC-CAA-TGGC
GAAGGCAACATTTT-G-GAC-CGATACTGACACTGAGGGACGAAAGCGTGGGGATCAAAC
AGG---ATTAGATACCCTGGTAGTCCACGCTGTAAA--CGATG-AG--AACGCGATAAGT
ACT-CCGCCTGGGGACTA-CGGCCGCAA-GGCT-AAAACTCAAAGGAATT-GACGGGGAC
CCGCACAAGCGGTGGAGCATGTG-GTTTAA-TTCGATGCAACGCGAAGAACC-TTACCTG
GTCT-TGAC-ATC--CGG---AA--CGC---AG-TG----AC-AGGTGCTGCACGGCTGT
CGT-CAGCTCGTGTT-GTGAAAT-GTTGGGTTAAGTC-CCGCAAC-GAGCGCAACCCC-G
G--T--C-TCTATTGAG---ACTGCCGCTGACAAAGCGGAGGAAGGTGGGGACGACGTCA
AGTCATCATGGCCCTT-ACGACCAGGGCTACACACGTGC-TACAATGGGTATTACAGAGG
GC-TGCGAAGGAGCGATCTGGAGCGAAA--CTCA--AAAAG-------------------
------------------------------------------------------------
------------------------------------------------------------
------------------------------------------------------------
------------------------------------
>gi_AY375402_S000495239
GGC---G--G--ACG-G-GTGA----------GT--AACGCGTAGG-AATCTG---CCCA
TCTGA--GGGG--GAT---ACC-AGTTGGAAACGACTGT-TAATACCG--------C--A
T----------------A----------------------GTAT-CT-G-----------
----TGG----------A-----T--------------TAA-TGCGTT--GGATTAGCTA
GT-TGGTGGGGTAAG-GGCCTACCAAGGCTACGATC-CATAGCTGATTTGAGAGGATGAT
CA-GCCAC-ATTGGGA--CTGAGACACGGCCCAAACTCCTACGGGAGGCAGCAGTGAGGA
AT-ATTGGACAATGGGGGCAACCCTG-ATC-C-AGCAATGCCAT-GTGTGTGA-AGAAGG
CCTTAGGGTTGTAAAG-CACTTT-A--CGTTA-CCC-A--AAGAATAAGC--ACCGGCTA
ACTCCGT-GCCAGCAGCC-GCG-GTAATACGGGGGG-TGCAAGCGTTAATC-GGAATTAC
TGGGCGTAAAGGGTCTGTAGGTGG-TT-TGT-TAAG-TC-AG-ATGTGAAAGCCTAGGGC
---TCAAC-C-TTGGAACTGC-ATTTGATACTGGTAAAC-TAGAGTAC-GGT-AGAGGAA
TGG-GGAATTTCTGGTGTAGCGGTGAAATGCGTAGAGATCAGAAGGAACAC-CAA-TGGC
GAAGGCAACATTTT-G-GAC-CGATACTGACACTGAGGGACGAAAGCGTGGGGATCAAAC
AGG---ATTAGATACCCTGGTAGTCCACGCTGTAAA--CGATG-AG--AACGCGATAAGT
ACT-CCGCCTGGGGACTA-CGGCCGCAA-GGCT-AAAACTCAAAGGAATT-GACGGGGAC
CCGCACAAGCGGTGGAGCATGTG-GTTTAA-TTCGATGCAACGCGAAGAACC-TTACCTG
GTCT-TGAC-ATC--CGG---AA--CGC---AG-TG----AC-AGGTGCTGCACGGCTGT
CGT-CAGCTCGTGTT-GTGAAAT-GTTGGGTTAAGTC-CCGCAAC-GAGCGCAACCCC-G
G--T--C-TCTATTGAG---ACTGCCGCTGACAAAGCGGAGGAAGGTGGGGACGACGTCA
AGTCATCATGGCCCTT-ACGACCAGGGCTACACACGTGC-TACAATGG------------
------------------------------------------------------------
------------------------------------------------------------
------------------------------------------------------------
------------------------------------------------------------
------------------------------------
>gi_AF166256_S000040557
GGC---G--G--ACG-G-GTGA----------GT--AACGCGTAGG-AATCTA---CCCA
TCTGA--GGGG--GAT---ACC-AGTTGGAAACGACTGT-TAATACCG--------C--A
T----------------A----------------------GTAT-CT-G-----------
----TGG----------A-----T--------------TAA-TGCGTT--GGATTAGCTA
GT-TGGTGGGGTAAG-GGCCTACCAAGGCTACGATC-CATAGCTGATTTGAGAGGATGAT
CA-GCCAC-ATTGGGA--CTGAGACACGGCCCAAACTCCTACGGGAGGCAGCAGTGAGGA
AT-ATTGGACAATGGGGGCAACCCTG-ATC-C-AGCAATGCCAT-GTGTGTGA-AGAAGG
CCTTAGGGTTGTAAAG-CACTTT-A--CGTTA-CCC-A--AAGAATAAGC--ACCGGCTA
ACTCCGT-GCCAGCAGCC-GCG-GTAATACGGGGGG-TGCAAGCGTTAATC-GGAATTAC
TGGGCGTAAAGGGTCTGTAGGTGG-TT-TGT-TAAG-TC-AG-ATGTGAAAGCCTAGGGC
---TCAAC-C-TTGGAACTGC-ATTTGATACTGGTAAAC-TAGAGTAC-GGT-AGAGGAA
TGG-GGAATTTCTGGTGTAGCGGTGAAATGCGTAGAGATCAGAAGGAACAC-CAA-TGGC
GAAGGCAACATTCT-G-GAC-CGATACTGACACTGAGGGACGAAAGCGTGGGGATCAAAC
AGG---ATTAGATACCCTGGTAGTCCACGCTGTAAA--CGATG-AG--AACGCGATAAGT
ACT-CCGCCTGGGGACTA-CGGCCGCAA-GGCT-AAAACTCAAAGGAATT-GACGGGGAC
CCGCACAAGCGGTGGAGCATGTG-GTTTAA-TTCGATGCAACGCGAAGAACC-TTACCTG
GTCT-TGAC-ATC--CGG---AA--CGC---AG-TG----AC-AGGTACTGCACGGCTGT
CGT-CAGCTCGTGTT-GTGAAAT-GTTGGGTTAAGTC-CCGCAAC-GAGCGCAACCCC-G
G--T--C-TCTATTGAG---ACTGCCGCTGACAAGGCGGAGGAAGGTGGGGACGACGTCA
AGTCATCATGGCCTTT-ACGACCAGGGCTAC-----------------------------
------------------------------------------------------------
------------------------------------------------------------
------------------------------------------------------------
------------------------------------------------------------
------------------------------------
>gi_AY805307_S000541092
GGC---G--G--ACG-G-GTGA----------GT--AACGCGTAGG-TATCTA---CCCA
TCTGA--GGGG--GAT---ACC-AGTTGGAAACGACTGT-TAATACCG--------C--A
T----------------A----------------------GTAT-CT-G-----------
----TGG----------A-----T--------------TAA-TGCGTT--GGATTAGCTA
GT-TGGTGGGGTAAG-GGCCTACCAAGGCTACGATC-CATAGCTGATTTGAGAGGATGAT
CA-GCCAC-ATTGGGA--CTGAGACACGGCCCAAACTCYTACGGGAGGCAGCAGTGAGGA
AT-ATTGGACAATGGGGGCAACCCTG-ATC-C-AGCAATGCCAT-GTGTGTGA-AGAAGG
CCTTAGGGTTGTAAAG-CACTTT-A--CGTTA-CCC-A--AAGAATAAGC--ACCGGCTA
ACTCCGT-GCCAGCAGCC-GCG-GTAATACGGGGGG-TGCAAGCGTTAATC-GGAATTAC
TGGGCGTAAAGGGTCTGTAGGTGG-TT-TGT-TAAG-TC-AG-ATGTGAAAGCCTAGGGC
---TCAAC-C-TTGGAACTGC-ATTTGATACTGGTAAAC-TAGAGTAC-GGT-AGAGGAA
TGG-GGAATTTCTGGTGTAGCGGTGAAATGCGTAGAGATCAGAAGGAACAC-CAA-TGGC
GAAGGCAACATTCT-G-GAC-CGATACTGACACTGAGGGACGAAAGCGTGGGGATCAAAC
AGG---ATTAGATACCCTGGTAGTCCACGCTGTAAA--CGATG-AG--AACGCGATAAGT
ACT-CCGCCTGGGGACTA-CGGCCGCAA-GGCT-AAAACTCAAAGGAATT-GACGGGGAC
CCGCACAAGCGGTGGAGCATGTG-GTTTAA-TTCGATGCAACGCGAAGAACC-TTACCTG
GTCT-TGAC-ATC--CGG---AA--CGC---AG-TG----AC-AGGTGCTGCACGGCTGT
CGT-CAGCTCGTGTT-GTGAAAT-GTTGGGTTAAGTC-CCGCAAC-GAGCGCAACCCC-G
G--T--C-TCTATTGAG---ACTGCCGCTGACAAGGCGGAGGAAGGTGGGGACGACGTCA
AGTCATCATGGCCTTT-ACGACCAGGGCTACACACGTGC-TACAATGGGTATTACAGAGG
GC-TGCGAAGGAGCGATCTGGAGCGAAA--CTCA--AAAAGGTACTC-T--TAGTCCGGA
TTGCAGTCTGCAACTCGACTGCATGAAGTCGGAATCGC-TAGTAATCGCAGGT-CAGA-A
TACTGCGGTGAATAC---GTTCTCGGGCCTTG--TACACACC----GC-CC---------
------------------------------------------------------------
------------------------------------
>gi_AY795979_S000541086
GGC---G--G--ACG-G-GTGA----------GT--AACGCGTAGG-AATCTA---CCCA
TCTGA--GGGG--GAT---ACC-AGTTGGAAACGACTGT-TAATACCG--------C--A
T----------------A----------------------GTAT-CT-G-----------
----TGG----------A-----T--------------TAA-TGCGTT--GGATTAGCTA
GT-TGGTGGGGTAAG-GGCCTACCAAGGCTACGATC-CATAGCTGATTTGAGAGGATGAT
CA-GCCAC-ATTGGGA--CTGAGACACGGCCCAAACTCCTACGGGAGGCAGCAGTGAGGA
AT-ATTGGACAATGGGGGCAACCCTG-ATC-C-AGCAATGCCAT-GTGTGTGA-AGAAGG
CCTTAGGGTTGTAAAG-CACTTT-A--CGTTA-CCC-A--AAGAATAAGC--ACCGGCTA
ACTCCGT-GCCAGCAGCC-GCG-GTAATACGGGGGG-TGCAAGCGTTAATC-GGAATTAC
TGGGCGTAAAGGGTCTGTAGGTGG-TT-TGT-TAAG-TC-AG-ATGTGAAAGCCTAGGGC
---TCAAC-C-TTGGAACTGC-ATTTGATACTGGTAAAC-TAGAGTAC-GGT-AGAGGAA
TGG-GGAATTTCTGGTGTAGCGGTGAAATGCGTAGAGATCAGAAGGAACAC-CAA-TGGC
GAAGGCAACATTCT-G-GAC-CGATACTGACACTGAGGGACGAAAGCGTGGGGATCAAAC
AGG---ATTAGATACCCTGGTAGTCCACGCTGTAAA--CGATG-AG--AACGCGATAAGT
ACT-CCGCCTGGGGACTA-CGGCCGCAA-GGCT-AAAACTCAAAGGAATT-GACGGGGAC
CCGCACAAGCGGTGGAGCATGTG-GTTTAA-TTCGATGCAACGCGAAGAACC-TTACCTG
GTCT-TGAC-ATC--CGG---AA--CGC---AG-TG----AC-AGGTGCTGCACGGCTGT
CGT-CAGCTCGTGTT-GTGAAAT-GTTGGGTTAAGTC-CCGCAAC-GAGCGCAACCCC-G
G--T--C-TCTATTGAG---ACTGCCGCTGACAAGGCGGAGGAAGGTGGGGACGACGTCA
AGTCATCATGGCCTTT-ACGACCAGGGCTACACACGTGC-TACAATGG------------
------------------------------------------------------------
------------------------------------------------------------
------------------------------------------------------------
------------------------------------------------------------
------------------------------------
>gi_AY375403_S000495240
GGC---G--G--ACG-G-GTGA----------GT--AACGCGTAGG-AATCTA---CCCA
TCTGA--GGGG--GAT---ACC-AGTTGGAAACGACTGT-TAATACCG--------C--A
T----------------A----------------------GTAT-CT-G-----------
----TGG----------A-----T--------------TAA-TGCGTT--GGATTAGCTA
GT-TGGTGAGGTAAG-GGCCTACCAAGGCTACGATC-CATAGCTGATTTGAGAGGATGAT
CA-GCCAC-ATTGGGA--CTGAGACACGGCCCAAACTCCTACGGGAGGCAGCAGTGAGGA
AT-ATTGGACAATGGGGGCAACCCTG-ATC-C-AGCAATGCCAT-GTGTGTGA-AGAAGG
CCTTAGGGTTGTAAAG-CACTTT-A--CGTTA-CCC-A--AAGAATAAGC--ACCGGCTA
ACTCCGT-GCCAGCAGCC-GCG-GTAATACGGGGGG-TGCAAGCGTTAATC-GGAATTAC
TGGGCGTAAAGGGTCTGTAGGTGG-TT-TGT-TAAG-TC-AG-ATGTGAAAGCCTAGGGC
---TCAAC-C-TTGGAACTGC-ATTTGATACTGGTAAAC-TAGAGTAC-GGT-AGAGGAA
TGG-GGAATTTCTGGTGTAGCGGTGAAATGCGTAGAGATCAGAAGGAACAC-CAA-TGGC
GAAGGCAACATTCT-G-GAC-CGATACTGACACTGAGGGACGAAAGCGTGGGGATCAAAC
AGG---ATTAGATACCCTGGTAGTCCACGCTGTAAA--CGATG-AG--AACGCGATAAGT
ACT-CCGCCTGGGGACTA-CGGCCGCAA-GGCT-AAAACTCAAAGGAATT-GACGGGGAC
CCGCACAAGCGGTGGAGCATGTG-GTTTAA-TTCGATGCAACGCGAAGAACC-TTACCTG
GTCT-TGAC-ATC--CGG---AA--CGC---AG-TG----AC-AGGTGCTGCACGGCTGT
CGT-CAGCTCGTGTT-GTGAAAT-GTTGGGTTAAGTC-CCGCAAC-GAGCGCAACCCC-G
G--T--C-TCTATTGAG---ACTGCCGCTGACAAGGCGGAGGAAGGTGGGGACGACGTCA
AGTCATCATGGCCTTT-ACGACCAGGGCTACACACGTGC-TACAATGG------------
------------------------------------------------------------
------------------------------------------------------------
------------------------------------------------------------
------------------------------------------------------------
------------------------------------
>gi_AY805305_S000541090
GGC---G--G--ACG-G-GTGA----------GT--AACGCGTAGG-AATCTA---CCCA
TCTGA--GGGG--GAT---ACC-AGTTGGAAACGACTGT-TAATACCG--------C--A
T----------------A----------------------GTAT-CT-G-----------
----TGG----------A-----T--------------TAA-TGCGTT--GGATTAGCTA
GT-TGGTGAGGTAAG-GGCCTACCAAGGCTACGATC-CATAGCTGATTTGAGAGGATGAT
CA-GCCAC-ATTGGGA--CTGAGACACGGCCCAAACTCCTACGGGAGGCAGCAGTGAGGA
AT-ATTGGACAATGGGGGCAACCCTG-ATC-C-AGCAATGCCAT-GTGTGTGA-AGAAGG
CCTTAGGGTTGTAAAG-CACTTT-A--CGTTA-CCC-A--AAGAATAAGC--ACCGGCTA
ACTCCGT-GCCAGCAGCC-GCG-GTAATACGGGGGG-TGCAAGCGTTAATC-GGAATTAC
TGGGCGTAAAGGGTCTGTAGGTGG-TT-TGT-TAAG-TC-AG-ATGTGAAAGCCTAGGGC
---TCAAC-C-TTGGAACTGC-ATTTGATACTGGTAAAC-TAGAGTAC-GGT-AGAGGAA
TGG-GGAATTTCTGGTGTAGCGGTGAAATGCGTAGAGATCAGAAGGAACAC-CAA-TGGC
GAAGGCAACATTCT-G-GAC-CGATACTGACACTGAGGGACGAAAGCGTGGGGATCAAAC
AGG---ATTAGATACCCTGGTAGTCCACGCTGTAAA--CGATG-AG--AACGCGATAAGT
ACT-CCGCCTGGGGACTA-CGGCCGCAA-GGCT-AAAACTCAAAGGAATT-GACGGGGAC
CCGCACAAGCGGTGGAGCATGTG-GTTTAA-TTCGATGCAACGCGAAGAACC-TTACCTG
GTCT-TGAC-ATC--CGG---AA--CGC---AG-TG----AC-AGGTGCTGCACGGCTGT
CGT-CAGCTCGTGTT-GTGAAAT-GTTGGGTTAAGTC-CCGCAAC-GAGCGCAACCCC-G
G--T--C-TCTATTGAG---ACTGCCGCTGACAAGGCGGAGGAAGGTGGGGACGACGTCA
AGTCATCATGGCCTTT-ACGACCAGGGCTACACACGTGC-TACAATGGGTATTACAGAGG
GC-TGCGAAGGAGCGATCTGGAGCGAAA--CTCA--AAAAGGTACTC-T--TAGTCCGGA
TTGCAGTCTGCAACTCGACTGCATGAAGTCGGAATCGC-TAGTAATCGCAGGT-CAGA-A
TACTGCGGTGAATAC---GTTCTCGGGCCTTG--TACACACC----GC-CC---------
------------------------------------------------------------
------------------------------------
>gi_AY805306_S000541091
GGC---G--G--ACG-G-GTGA----------GT--AACGCGTAGG-AATCTA---CCCA
TCTGA--GGGG--GAT---ACC-AGTTGGAAACGACTGT-TAATACCG--------C--A
T----------------A----------------------GTAT-CT-G-----------
----TGG----------A-----T--------------TAA-TGCGTT--GGATTAGCTA
GT-TGGTGAGGTAAG-GGCCTACCAAGGCTACGATC-CATAGCTGATTTGAGAGGATGAT
CA-GCCAC-ATTGGGA--CTGAGACACGGCCCAAACTCCTACGGGAGGCAGCAGTGAGGA
AT-ATTGGACAATGGGGGCAACCCTG-ATC-C-AGCAATGCCAT-GTGTGTGA-AGAAGG
CCTTAGGGTTGTAAAG-CACTTT-A--CGTTA-CCC-A--AAGAATAAGC--ACCGGCTA
ACTCCGT-GCCAGCAGCC-GCG-GTAATACGGGGGG-TGCAAGCGTTAATC-GGAATTAC
TGGGCGTAAAGGGTCTGTAGGTGG-TT-TGT-TAAG-TC-AG-ATGTGAAAGCCTAGGGC
---TCAAC-C-TTGGAACTGC-ATTTGATACTGGTAAAC-TAGAGTAC-GGT-AGAGGAA
TGG-GGAATTTCTGGTGTAGCGGTGAAATGCGTAGAGATCAGAAGGAACAC-CAA-TGGC
GAAGGCAACATTCT-G-GAC-CGATACTGACACTGAGGGACGAAAGCGTGGGGATCAAAC
AGG---ATTAGATACCCTGGTAGTCCACGCTGTAAA--CGATG-AG--AACGCGATAAGT
ACT-CCGCCTGGGGACTA-CGGCCGCAA-GGCT-AAAACTCAAAGGAATT-GACGGGGAC
CCGCACAAGCGGTGGAGCATGTG-GTTTAA-TTCGATGCAACGCGAAGAACC-TTACCTG
GTCT-TGAC-ATC--CGG---AA--CGC---AG-TG----AC-AGGTGCTGCACGGCTGT
CGT-CAGCTCGTGTT-GTGAAAT-GTTGGGTTAAGTC-CCGCAAC-GAGCGCAACCCC-G
G--T--C-TCTATTGAG---ACTGCCGCTGACAAGGCGGAGGAAGGTGGGGACGACGTCA
AGTCATCATGGCCTTT-ACGACCAGGGCTACACACGTGC-TACAATGGGTATTACAGAGG
GC-TGCGAAGGAGCGATCTGGAGCGAAA--CTCA--AAAAGGTACTC-T--TAGTCCGGA
TTGCAGTCTGCAACTCGACTGCATGAAGTCGGAATCGC-TAGTAATCGCAGGT-CAGA-A
TACTGCGGTGAATAC---GTTCTCGGGCCTTG--TACACACC----GC-CCA--------
------------------------------------------------------------
------------------------------------
>gi_AY375394_S000495231
GGC---G--G--ACG-G-GTGA----------GT--AACGCGTAGG-AATCTG---CCCA
TCTGA--GGGG--GAT---ACC-AGTTGGAAACGACTGT-TAATACCG--------C--A
T----------------A----------------------GTAT-CT-G-----------
----TGG----------A-----T--------------TAA-TGCGTT--GGATTAGCTA
GT-TGGTGGGGTAAG-GGCCTACCAAGGCTACGATC-CATAGCTGATTTGAGAGAATGAT
CA-GCCAC-ATTGGGA--CTGAGACACGGCCCAAACTCCTACGGGAGGCAGCAGTGAGGA
AT-ATTGGACAATGGGGGCAACCCTG-ATC-C-AGCAATGCCAT-GTGTGTGA-AGAAGG
CCTTAGGGTTGTAAAG-CACTTT-A--CGTTA-CCC-A--AAGAATAAGC--ACCGGCTA
ACTCCGT-GCCAGCAGCC-GCG-GTAATACGGGGGG-TGCAAGCGTTAATC-GGAATTAC
TGGGCGTAAAGGGTCTGTAGGTGG-TT-TGT-TAAG-TC-AG-ATGTGAAAGCCTAGGGC
---TCAAC-C-TTGGAACTGC-ATTTGATACTGGTAAAC-TAGAGTAC-GGT-AGAGGAA
TGG-GGAATTTCTGGTGTAGCGGTGAAATGCGTAGAGATCAGAAGGAACAC-CAA-TGGC
GAAGGCAACATTCT-G-GAC-CGATACTGACACTGAGGGACGAAAGCGTGGGGATCAAAC
AGG---ATTAGATACCCTGGTAGTCCACGCTGTAAA--CGATG-AG--AACGCGATAAGT
ACT-CCGCCTGGGGACTA-CGGCCGCAA-GGCT-AAAACTCAAAGGAATT-GACGGGGAC
CCGCACAAGCGGTGGAGCATGTG-GTTTAA-TTCGATGCAACGCGAAGAACC-TTACCTG
GTCT-TGAC-ATC--CGG---AA--CAC---AG-TG----AC-AGGTGCTGCACGGCTGT
CGT-CAGCTCGTGTT-GTGAAAT-GTTGGGTTAAGTC-CCGCAAC-GAGCGCAACCCC-G
G--T--C-TCTATTAAG---ACTGCCGCTGACAAGGCGGAGGAAGGTGGGGACGACGTCA
AGTCATCATGGCCCTT-ACGACCAGGGCTACACACGTGC-TACAATGG------------
------------------------------------------------------------
------------------------------------------------------------
------------------------------------------------------------
------------------------------------------------------------
------------------------------------
>gi_AY375399_S000495236
GGC---G--G--ACG-G-GTGA----------GT--AACGCGTAGG-AATCTG---CCCA
TCTGA--GGGG--GAT---ACC-AGTTGGAAACGACTGT-TAATACCG--------C--A
T----------------A----------------------GTAT-CT-G-----------
----TGG----------A-----T--------------TAA-TGCGTT--GGATTAGCTA
GT-TGGTGGGGTAAG-GGCCTACCAAGGCTACGATC-CTTAGCTGATTTGAGAGGATGGT
CA-GCCAC-ATTGGGA--CTGAGACACGGCCCAAACTCCTACGGGAGGCAGCAGTGAGGA
AT-ATTGGACAGTGGGGGCAACCCTG-ATC-C-AGCAATGCCAT-GTGTGTGA-AGAAGG
CCTTAGGGTTGTAAAG-CACTTT-A--CGTTA-CCC-A--AAGAATAAGC--ACCGGCTA
ACTCCGT-GCCAGCAGCC-GCG-GTAATACGGGGGG-TGCAAGCGTTAATC-GGAATTAC
TGGGCGTAAAGGGTCTGTAGGTGG-TT-TGT-TAAG-TC-AG-ATGTGAAAGCCTAGGGC
---TCAAC-C-TTGGAACCGC-ATTTGATACTGGTAAAC-TAGAGTAC-GGT-AGAGGAA
TGG-GGAATTTCTGGTGTAGCGGTGAAATGCGTAGAGATCAGAAGGAACAC-CAA-TGGC
GAAGGCAACATTCT-G-GAC-CGATACTGACACTGAGGGACGAAAGCGTGGGGATCAAAC
AGG---ATTAGATACCCTGGTAGTCCACGCTGTAAA--CGATG-AG--AACGCGATAAGT
ACT-CCGCCTGGGGACTA-CGGCCGCAA-GGCT-AAAACTCAAAGGAATT-GACGGGGAC
CCGCACAAGCGGTGGAGCATGTA-GTTTAA-TTCGATGCAACGCGAAGAACC-TTACCTG
GTCT-TGAC-ATC--CGG---AA--CGC---AG-TG----AC-AGGTGCTGCACGGCTGT
CGT-CAGCTCGTGTT-GTGAAAT-GTTGGGTTAAGTC-CCGCAAC-GAGCGCAACCCC-G
G--T--C-TCTATTAAG---ACTGCCGCTGACAAGGCGGAGGAAGGTGGGGACGACGTCA
AGTCATCATGGCCCTT-ACGACCAGGGCTACACACGTGC-TACAATGG------------
------------------------------------------------------------
------------------------------------------------------------
------------------------------------------------------------
------------------------------------------------------------
------------------------------------
>gi_AF001077_S000386849
GGC---G--G--ACG-G-GTGA----------GT--AACGCGTAGG-AATCTG---CCCA
TCTGA--GGGG--GAT---ACC-AGTTGGAAACGACTGT-TAATACCG--------C--A
T----------------A----------------------GTAT-CT-G-----------
----TGG----------A-----T--------------TAA-TGCGTT--GGATTAGCTA
GT-TGGTGGGGTAAG-GGCCTACCAAGGCTACGATC-CATAGCTGATTTGAGAGGATGAT
CA-GCCAC-ATTGGGA--CTGAGACACGGCCCAAACTCCTACGGGAGGCAGCAGTGAGGA
AT-ATTGGACAATGGGGGCAACCCTG-ATC-C-AGCAATGCCAT-GTGTGTGA-AGAAGG
CCTTAGGGTTGTAAAG-CACTTT-A--CGTTA-CCC-A--AAGAATAAGC--ACCGGCTA
ACTCCGT-GCCAGCAGCC-GCG-GTAATACGGGGGG-TGCAAGCGTTAATC-GGAATTAC
TGGGCGTAAAGGGTCTGTAGGTGG-TT-TGT-TAAG-TC-AG-ATGTGAAAGCCTAGGGC
---TCAAC-C-TTGGAACTGC-ATTTGATACTGGTAAAC-TAGAGTAC-GGT-AGAGGAA
TGG-GGAATTTCTGGTGTAGCGGTGAAATGCGTAGAGATCAGAAGGAACAC-CAA-TGGC
GAAGGCAACATTCT-G-GAC-CGATACTGACACTGAGGGACGAAAGCGTGGGGATCAAAC
AGG---ATTAGATACCCTGGAAGTCCACGCTGTAAA--CGATG-AG--AACGCGATAAGT
ACT-CCGCCTGGGGACTA-CGGCCGCAA-GGCT-AAAACTCAAAGGAATT-GACGGGGAC
CCGCACAAGCGGTGGAGCATGTA-GTTTAA-TTCGATGCAACGCGAAGAACC-TTACCTG
GTCT-TGAC-ATC--CGG---AA--CGC---AG-TG----AC-AGGTGCTGCACGGCTGT
CGT-CAGCTCGTGTT-GTGAAAT-GTTGGGTTAAGTC-CCGCAAC-GAGCGCAACCCC-G
G--T--C-TCTATTAAG---ACTGCCGCTGACAAGGCGGAGGAAGGTGGGGACGACGTCA
AGTCATCATGGCCCTT-ACGACCAGGGCTACACACGTGC-TACAATGG------------
------------------------------------------------------------
------------------------------------------------------------
------------------------------------------------------------
------------------------------------------------------------
------------------------------------
>gi_AY375401_S000495238
GGC---G--G--ACG-G-GTGA----------GT--AACGCGTAGG-AATCTG---CCCA
TCTGA--GGGG--GAT---ACC-AGTTGGAAACGACTGT-TAATACCG--------C--A
T----------------A----------------------GTAT-CT-G-----------
----TGG----------A-----T--------------TAA-TGCGTT--GGATTAGCTA
GT-TGGTGGGGTAAG-GGCCTACCAAGGCTACGATC-CATAGCTGATTTGAGAGGATGAT
CA-GCCAC-ATTGGGA--CTGAGACACGGCCCAAACTCCTACGGGAGGCAGCAGTGAGGA
AT-ATTGGACAATGGGGGCAACCCTG-ATC-C-AGCAATGCCAT-GTGTGTGA-AGAAGG
CCTTAGGGTTGTAAAG-CACTTT-A--CGTTA-CCC-A--AAGAATAAGC--ACCGGCTA
ACTCYGT-GCCAGCAGCC-GCG-GTAATACGGGGGG-TGCAAGCGTTAATC-GGAATTAC
TGGGCGTAAAGGGTCTGTAGGTGG-TT-TGT-TAAG-TC-AG-ATGTGAAAGCCTAGGGC
---TCAAC-C-TTGGAACTGC-ATTTGATACTGGTAAAC-TAGAGTAC-GGT-AGAGGAA
TGG-GGAATTTCTGGTGTAGCGGTGAAATGCGTAGAGATCAGAAGGAACAC-CAA-TGGC
GAAGGCAACATTCT-G-GAC-CGATACTGACACTGAGGGACGAAAGCGTGGGGATCAAAC
AGG---ATTAGATACCCTGGTAGTCCACGCTGTAAA--CGATG-AG--AACGCGATAAGT
ACT-CCGCCTGGGGACTA-CGGCCGCAA-GGCT-AAAACTCAAAGGAATT-GACGGGGAC
CCGCACAAGCGGTGGAGCATGTA-GTTTAA-TTCGATGCAACGCGAAGAACC-TTACCTG
GTCT-TGAC-ATC--CGG---AA--CGC---AG-TG----AC-AGGTGCTGCACGGCTGT
CGT-CAGCTCGTGTT-GTGAAAT-GTTGGGTTAAGTC-CCGCAAC-GAGCGCAACCCC-G
G--T--C-TCTATTAAG---ACTGCCGCTGACAAGGCGGAGGAAGGTGGGGACGACGTCA
AGTCATCATGGCCCTT-ACGACCAGGNCTACACACGTGC-TACAATGG------------
------------------------------------------------------------
------------------------------------------------------------
------------------------------------------------------------
------------------------------------------------------------
------------------------------------
>gi_AY375398_S000495235
GGC---G--G--ACG-G-GTGA----------GT--AACGCGTAGG-AATCTG---CCCA
TCTGA--GGGG--GAT---ACC-AGTTGGAAACGACTGT-TAATACCG--------C--A
T----------------A----------------------GTAT-CT-G-----------
----TGG----------A-----T--------------TAA-TGCGTT--GGATTAGCTA
GT-TGGTGGGGTAAG-GGCCTACCAAGGCTACGATC-CATAGCTGATTTGAGAGGATGAT
CA-GCCAC-ATTGGGA--CTGAGACACGGCYCAAACTCCTACGGGAGGCAGCAGTGAGGA
AT-ATTGGACAATGGGGGCAACCCTG-ATC-C-AGCAATGCCAT-GTGTGTGA-AGAAGG
CCTTAGGGTTGTAAAG-CACTTT-A--CGTTA-CCC-A--AAGAATARGC--ACCGGCTA
ACTCCGT-GCCAGCAGCC-GCG-GTAATACGGGGGG-TGCAAGCGTTAATC-GGAATTAC
TGGGCGTAAAGGGTCTGTAGGTGG-TT-TGT-TAAG-TC-AG-ATGTGAAAGCCTAGGGC
---TCAAC-C-TTGGAACTGC-ATTTGATACTGGTAAAC-TAGAGTAC-GGT-AGAGGAA
TGG-GGAATTTCTGGTGTAGCGGTGAAATGCGTAGAGATCAGAAGGAACAC-CAA-TGGC
GAAGGCAACATTCT-G-GAC-CGATACTGACACTGAGGGACGAAAGCGTGGGGATCAAAC
AGG---ATTAGATACCCTGGTAGTCCACGCTGTAAA--CGATG-AG--AACGCGATAAGT
ACT-CCGCCTGGGGACTA-CGGCCGCAA-GGCT-AAAACTCAAAGGAATT-GACGGGGAC
CCGCACAAGCGGTGGAGCATGTA-GTTTAA-TTCGATGCAACGCGAAGAACC-TTACCTG
GTCT-TGAC-ATC--CGG---AA--CGC---AG-TG----AC-AGGTGCTGCACGGCTGT
CGT-CAGCTCGTGTT-GTGAAAT-GTTGGGTTAAGTC-CCGCAAC-GAGCGCAACCCC-G
G--T--C-TCTATTAAG---ACTGCCGCTGACAAGGCGGAGGAAGGTGGGGACGACGTCA
AGTCATCATGGCCCTT-ACGACCAGGGCTACACACGTGC-TACAATGG------------
------------------------------------------------------------
------------------------------------------------------------
------------------------------------------------------------
------------------------------------------------------------
------------------------------------
>gi_FJ468434_S001243272
------------------------------------------------------------
----------------------------------------TAATACCG--------C--A
T----------------A----------------------GTAT-CT-G-----------
----TGG----------A-----T--------------TAA-TGCGTT--GGATTAGCTA
GT-TGGTGGGGTAAG-GGCCTACCAAGGCTACGATC-CATAGCTGATTTGAGAGGATGAT
CA-GCCAC-ATTGGGA--CTGAGACACGGCCCAAACTCCTACGGGAGGCAGCAGTGAGGA
AT-ATTGGACAATGGGGGCAACCCTG-ATC-C-AGCAATGCCAT-GTGTGTGA-AGAAGG
CCTTAGGGTTGTAAAG-CACTTT-A--CGTTA-CCC-A--AAGAATAAGC--ACCGGCTA
ACTCCGT-GCCAGCAGCC-GCG-GTAATACGGGGGG-TGCAAGCGTTAATC-GGAATTAC
TGGGCGTAAAGGGTCTGTAGGTGG-TT-TGT-TAAG-TC-AG-ATGTGAAAGCCTAGGGC
---TCAAC-C-TTGGAACTGC-ATTTGATACTGGTAAAC-TAGAGTAC-GGT-AGAGGAA
TGG-GGAATTTCTGGTGTAGCGGTGAAATGCGTAGAGATCAGAAGGAACAC-CAA-TGGC
GAAGGCAACATTCT-G-GAC-CGATACTGACACTGAGGGACGAAAGCGTGGGGATCAAAC
AGG---ATTAGATACCCTGGTAGTCCACGCTGTAAA--CGATG-AG--AACGCGATAAGT
ACT-CCGCCTGGGGACTA-CGGCCGCAA-GGCT-AAAACTCAAAGGAATT-GACGGGGAC
CCGCACAAGCGGTGGAGCATGTA-GTTTAA-TTCGATGCAACGCGAAGAACC-TTACCTG
GTCT-TGAC-ATC--CGG---AA--CGC---AG-TG----AC-AGGTGCTGCACGGCTGT
CGT-CAGCTCGTGTT-GTGAAAT-GTTGGGTTAAGTC-CCGCAAC-GAGCGCAACCCC-G
G--T--C-TCTATTAAG---ACTGCCGCTGACAAGGCGGAGGAAGGTGGGGACGACGTCA
AGTCATCATGGCCCTT-ACGACCAGGGCTACACACGTGC-TACAATGGGTATTACAGAGG
GC-TGCGAAGGAGCGAT-------------------------------------------
------------------------------------------------------------
------------------------------------------------------------
------------------------------------------------------------
------------------------------------
>gi_AY375397_S000495234
GGC---G--G--ACG-G-GTGA----------GT--AACGCGTAGG-AATCTG---CCCA
TCTGA--GGGG--GAT---ACC-AGTTGGAAACGACTGT-TAATACCG--------C--A
T----------------A----------------------GTAT-CT-G-----------
----TGG----------A-----T--------------TAA-TGCGTT--GGATTAGCTA
GT-TGGTGGGGTAAG-GGCCTACCAAGGCTACGATC-CATAGCTGATTTGAGAGGATGAT
CA-GCCAC-ATTGGGA--CTGAGACACGGCCCAAACTCCTACGGGAGGCAGCAGTGAGGA
AT-ATTGGACAATGGGGGCAACCCTG-ATC-C-AGCAATGCCAT-GTGTGTGA-AGAAGG
CCTTAGGGTTGTAAAG-CACTTT-A--CGTTA-CCC-A--AAGAATAAGC--ACCGGCTA
ACTCCGT-GCCAGCAGCC-GCG-GTAATACGGGGGG-TGCAAGCGTTAATC-GGAATTAC
TGGGCGTAAAGGGTCTGTAGGTGG-TT-TGT-TAAG-TC-AG-ATGTGAAAGCCTAGGGC
---TCAAC-C-TTGGAACTGC-ATTTGATACTGGTAAAC-TAGAGTAC-GGT-AGAGGAA
TGG-GGAATTTCTGGTGTAGCGGTGAAATGCGTAGAGATCAGAAGGAACAC-CAA-TGGC
GAAGGCAACATTCT-G-GAC-CGATACTGACACTGAGGGACGAAAGCGTGGGGATCAAAC
AGG---ATTAGATACCCTGGTAGTCCACGCTGTAAA--CGATG-AG--AACGCGATAAGT
ACT-CCGCCTGGGGACTA-CGGCCGCAA-GGCT-AAAACTCAAAGGAATT-GACGGGGAC
CCGCACAAGCGGTGGAGCATGTA-GTTTAA-TTCGATGCAACGCGAAGAACC-TTACCTG
GTCT-TGAC-ATC--CGG---AA--CGC---AG-TG----AC-AGGTGCTGCACGGCTGT
CGT-CAGCTCGTGTT-GTGAAAT-GTTGGGTTAAGTC-CCGCAAC-GAGCGCAACCCC-G
G--T--C-TCTATTAAG---ACTGCCGCTGACAAGGCGGAGGAAGGTGGGGACGACGTCA
AGTCATCATGGCCCTT-ACGACCAGGGCTACACACGTGC-TACAATGG------------
------------------------------------------------------------
------------------------------------------------------------
------------------------------------------------------------
------------------------------------------------------------
------------------------------------
>gi_AY375395_S000495232
GGC---G--G--ACG-G-GTGA----------GT--AACGCGTAGG-AATCTG---CCCA
TCTGA--GGGG--GAT---ACC-AGTTGGAAACGACTGT-TAATACCG--------C--A
T----------------A----------------------GTAT-CT-G-----------
----TGG----------A-----T--------------TAA-TGCGTT--GGATTAGCTA
GT-TGGTGGGGTAAG-GGCCTACCAAGGCTACGATC-CATAGCTGATTTGAGAGAATGAT
CA-GCCAC-ATTGGGA--CTGAGACACGGCCCAAACTCCTACGGGAGGCAGCAGTGAGGA
AT-ATTGGACAATGGGGGCAACCCTG-ATC-C-AGCAATGCCAT-GTGTGTGA-AGAAGG
CCTTAGGGTTGTAAAG-CACTTT-A--CGTTA-CCC-A--AAGAATAAGC--ACCGGCTA
ACTCCGT-GCCAGCAGCC-GCG-GTAATACGGGGGG-TGCAAGCGTTAATC-GGAATTAC
TGGGCGTAAAGGGTCTGTAGGTGG-TT-TGT-TAAG-TC-AG-ATGTGAAAGCCTAGGGC
---TCAAC-C-TTGGAACTGC-ATTTGATACTGGTAAAC-TAGAGTAC-GGT-AGAGGAA
TAG-GGAATTTCTGGTGTAGCGGTGAAATGCGTAGAGATCAGAAGGAACAC-CAA-TGGC
GAAGGCAACATTCT-G-GAC-CGATACTGACACTGAGGGACGAAAGCGTGGGGATCAAAC
AGG---ATTAGATACCCTGGTAGTCCACGCTGTAAA--CGATG-AG--AACGCGATAAGT
ACT-CCGCCTGGGGACTA-CGGCCGCAA-GGCT-AAAACTCAAAGGAATT-GACGGGGAC
CCGCACAAGCGGTGGAGCATGTG-GTTTAA-TTCGATGCAACGCGAAGAACC-TTACCTG
GTCT-TGAC-ATC--CGG---AA--CGC---AG-TG----AC-AGGTGCTGCACGGCTGT
CGT-CAGCTCGTGTT-GTGAAAT-GTTGGGTTAAGTC-CCGCAAC-GAGCGCAACCCC-G
G--T--C-TCTATTAAG---ACTGCCGCTGACAAGGTGGAGGAAGGTGGGGACGACGTCA
AGTCATCATGGCCCTT-ACGACCAGGGCTACACACGTGC-TACAATGG------------
------------------------------------------------------------
------------------------------------------------------------
------------------------------------------------------------
------------------------------------------------------------
------------------------------------
>gi_AY375400_S000495237
GGC---G--G--ACG-G-GTGA----------GT--AACGCGTAGG-AATCTG---CCCA
TCTGA--GGGG--GAT---ACC-AGTTGGAAACGACTGT-TAATACCG--------C--A
T----------------A----------------------GTAT-CT-G-----------
----TGG----------A-----T--------------TAA-TGCGTT--GGATTAGCTA
GT-TGGTGGGGTAAG-GGCCTACCAAGGCTACGATC-CATAGCTGATTTGAGAGAATGAT
CA-GCCAC-ATTGGGA--CTGAGACACGGCCCAAACTCCTACGGGAGGCAGCAGTGAGGA
AT-ATTGGACAATRRGGGCAACCCTG-ATC-C-AGCAATGCCAT-GTGTGTGA-AGAAGG
CCTTAGGGTTGTAAAG-CACTTT-A--CGTTA-CCC-A--AAGAATAAGC--ACCGGCTA
ACTCCGT-GCCAGCAGCC-GCG-GTAATACGGGGGG-TGCAAGCGTTAATC-GGAATTAC
TGGGCGTAAAGGGTCTGTAGGTGG-TT-TGT-TAAG-TC-AG-ATGTGAAAGCCTAGGGC
---TCAAC-C-TTGGAACTGC-ATTTGATACTGGTAAAC-TAGAGTAC-GGT-AGAGGAA
TAG-GGAATTTCTGGTGTAGCGGTGAAATGCGTAGAGATCAGAAGGRACAC-CAA-TGGC
GAAGGCAACATTCT-G-GAC-CGATACTGACACTGAGGGACGAAAGCGTGGGGATCAAAC
AGG---ATTAGATACCCTGGTAGTCCATGCTGTAAA--CGATG-AG--AACGCGATAAGT
ACT-CCGCCTGGGGACTA-CGGCCGCAA-GGCT-AAAACTCAAAGGAATT-GACGGGGAC
CCGCACAAGCGGTGGAGCATGTG-GTTTAA-TTCGATGCAACGCGAAGAACC-TTACCTG
GTCT-TGAC-ATC--CGG---AA--CGC---AG-TG----AC-AGGTGCTGCACGGCTGT
CGT-CAGCTCGTGTT-GTGAAAT-GTTGGGTTAAGTC-CCGCAAC-GAGCGCAACCCC-G
G--T--C-TCTATTAAG---ACTGCCGCTGACAAGGCGGAGGAAGGTGGGGACGACGTCA
AGTCATCATGGCCCTT-ACGACCAGGGCTACACACGTGC-TACAATGG------------
------------------------------------------------------------
------------------------------------------------------------
------------------------------------------------------------
------------------------------------------------------------
------------------------------------
>gi_AB176554_S000335574
GGC---G--G--ACG-G-GTGA----------GT--AATGCATAGG-AATCTG---GCTT
ATGGT--GGGG--GAC---AAC-AGTTGGAAACGGCTGC-TAATACCG--------C--A
T----------------A----------------------TTAT-CT-A-----------
----ATG----------A-----T--------------GAA-TATGTT--AGATTAGCTA
GT-TGGTGAGGTAAA-GGCTCACCAAGGCTGCGATC-TATAGCTGTTCTGAGAGGAAGAT
CA-GCCAC-ACTGGGA--CTGAGACACGGCCCAGACTCCTACGGGAGGCAGCAGTGGGGA
AT-ATTGGACAATGGGGGCAACCCTG-ATC-C-AGCAATACCAT-GTGTGTGA-AGAAGG
CCTTAGGGTTGTAAAG-CACTTT-A--CGTTA-GGC-G--AAGAATAAGC--ACCGGCTA
ACTCCGT-GCCAGCAGCC-GCG-GTAATACGGAGGG-TGCGAGCGTTAATC-GGAATTAC
TGGGCGTAAAGGGTTCGTAGGTGG-AT-AGA-TAAG-TC-AG-ATGTGAAATCCCTGGGC
---TCAAC-C-TAGGAATTGC-ATTTGATACTGTTTATC-TAGAGTTC-ACT-AGAGGAT
TGG-GGAATTTCCGGTGTAGCGGTGAAATGCGTAGAGATCGGAAGGAACAT-CAA-TGGC
GAAGGCAACAATCT-G-GGG-TTGAACTGACACTGAGGGACGAAAGCGTGGGTAGCAAAC
AGG---ATTAGATACCCTGGTAGTCCACGCTGTAAA--CGATG-AG--AACGCGTTAAGT
ACT-CCGCCTGGGGACTA-CGGCCGCAA-GGCT-AAAACTCAAAGGAATT-GACGGGGAC
CCGCACAAGCGGTGGAGCATGTG-GTTTAA-TTCGATGCAACGCGAAGAACC-TTACCTA
CCCT-TGAC-ATC--CGG---AA--CTT---AG-AG----AC-AGGTGCTGCATGGCTGT
CGT-CAGCTCGTGTT-GTGAAAT-GTTGGGTTAAGTC-CCGCAAC-GAGCGCAACCCT-G
G--C--C-TCTAGAGAG---ACTGCCGCTGATAAGGCGGAGGAAGGTGGGGACGACGTCA
AGTCATCATGGCCCTT-ACGGGTAGGGCTACACACGTGC-TACAATGGGCACTACAGAGG
GC-TGCGAAGGAGCGATCTGGAGCGAAA--CTCA--CAAAGGTGTTC-T--AAGTCCGGA
TTGATCTCTGCAACTCGAGATCATGAAGTCGGAATCGC-TAGTAATCGCGGAT-CAGC-A
TGCCGCGGTGAATAC---GTTCCCGGGTCTTG--TACACACC----GC-CCGTCAC-ACC
----ATG--TGA----T--------TCATGACTGGGG-TGAAGTCGTAACAAGGTAGCCG
TAGGGGAACCTGCGCTG-------------------
>gi_DQ889939_S000726117
GGC---G--G--ACG-G-GTGA----------GT--AACGCGTAGG-AATCTG---CCAT
ACAGA--GGGG--GAC---AAC-AGTTGGAAACGACTGC-TAATACCG--------C--A
T----------------A----------------------ATAC-CT-T-----------
----TGG----------G-----T--------------CAA-TGCGTT--GGATTAGCTA
GT-TGGTCAGGTAAA-GGCTGACCAAGGCAATGATC-CATAGCTGTTCTGAGAGGAAGAT
CA-GCCAC-ACTGGGA--CTGAGACACGGCCCAGACTCCTACGGGAGGCAGCAGTGGGGA
AT-ATTGGACAATGGGGGAAACCCTG-ATC-C-AGCAATACCAC-GTGTGTGA-AGAAGG
CCTTAGGGTTGTAAAG-CACCTT-A--CGTTA-CCT-A--AAGAATAAGC--ACCGGCTA
ACTCCGT-GCCAGCAGCC-GCG-GTAATACGGAGGG-TGCGAGCGTTAATC-GGAATKAC
TGGGCGTAAAGGGTTCGTAGGTGG-TY-AGA-TCAG-TC-AG-ATGTGAAATCCT--GGC
---TCA-C-C-TAGGA-TTGC-ATTTGAT-CTGTTTGAC-TAGAGTTC-ACT-AGAGATG
G---GGAATTCC-GGTGTA-CGGTGAAATGC-TAGAGATCGGAAGGAACTC-A---TGGC
G-AGGCA--CATCT-G-GGT-GA--ACTGACACTGAGGGACGAAAGCGTGGGTAGC-AAC
AGG---ATTAGATACCCTGGTAGTCCACGCTGTAAA--CGATG-AG--AACGCGATAAGT
ACT-CC-CCTGGGGACTA-CGACCGCAA-GGTT-AAAACTCAAAGGAATT-GACGGGGAC
CCGCACAAGCGGTGGAGCATGTG-GTTTAA-TTCGATGCAACGCGAAGAACC-TTACCTA
CCCT-TGAC-ATC--CGG---AA--CTG---TG-AG----AC-AGGTGCTGCATGGCTGT
CGT-CAGCTCGTGTT-GTGAAAT-GTTGGGTTAAGTC-CCGCAAC-GAGCGCAACCCT-G
G--C--C-TCTAGAGAG---ACTGCCGTTGATAAGACGGAGGAAGGTGGGGACGACGTCA
AGTCATCATGGCCCTT-ACGGGTAGGGCTACACACGTGC-TACAATGGGCATTACAGAGG
GA-TGCAAAGCCGCGAGGTAGAGCGAAA--CTCT--CAAAGGTGCTC-G--TAGTCCGGA
TTGCTCTCTGCAACTCGAGAGCATGAAGTCGGAATCGC-TAGTAATCGCGGAT-CAGA-A
TGCTGCGGTGAATAC---GTTCCCGGGTCTTG--TACACACC----GC-CCGTCAC-ACC
----ATG--TGA----T--------TCATGACTGGGG-TGAAGTCGTAACAAGGTAGCCG
TA----------------------------------
>gi_AY102612_S000396093
GGC---G--G--ACG-G-GTGA----------GT--AACGCGTAGG-AATCTG---CCGT
ACAGA--GGGG--AAC---AAC-AGATGGAAACGTCTGC-TAATACCG--------C--A
T----------------G----------------------AAGC-CT-G-----------
----AGG----------G-----T--------------GAA-TGCGTT--GGATTAGCTG
GT-TGGTGAGGTAAA-GGCTCACCAAGGCGATGATC-CATAGCTGTTCTGAGAGGAAGAT
CA-GCCAC-ACTGGGA--CTGAGACACGGCCCAGACTCCTACGGGAGGCAGCAGTGGGGA
AT-ATTGGACAATGGGGGCAA-CCTG-ATC-C-AGCAATACCAC-GTGTGTGA-AGAAGG
CCTTAGGGTTGTAAAG-CACTTT-A--CGTTA-GCG-A--AAGAATAAGC--ACCGGCAA
ACTCCGT-GCCAGCAGCC-GCG--T-ATACGGAGGG-TGCGAGCGTTAATC-GGAATGAC
TGGGCGTAAAGGGTTCGTAGGTGG-TC-AGA-TAAG-TC-AG-ATGTGAAATACCTGGGC
---TCAAC-C-TGGGAGGGTC-ATTTGAAACTGTTTGAC-TAGAGTTT-ACT-AGAGGAT
TGG-GGAATTTCCGGTGTAGCGGTGAAATGCGTAGAGATCGGAAGGAACAT-CAA-TGGC
GAAGGCAACAATCT-G-GGG-TTGAACTGACACTGAGGGACGAAAGCGTGGGGATCAAAC
AGG---ATTAGATACCCTGGTAGTCCACGCTGTAAA--CGATG-AG--AACGCGATAAGT
ACT-CCGCCTGGGGACTA-CGGCCGCAA-GGTT-AAAACTCAAAGGAATT-GACGGGGAC
CC-CACAAGCGGTGGAGCATGTG-GTTTAA-TTCGATGCAACGCGAAGAACC-TTACCTG
CCCT-TGAC-ATC--CGG---AA--CTA---TG-AG----AC-AGGTGCTGCATGGCTGT
CGT-CAGCTCGTGTT-GTGAAAT-GTTGGGTTAAGTC-CCGCAAC-GAGCGCAACCCT-G
G--C--C-TCTAGAGAG---ACTGCCGCTGATAAGGCGGAGGAAGGTGGGGACGACGTCA
AGTCATCATG---CTT-ACGGGCAGGGCTACACACGTGC-TACAATGGGCATTACAGAGG
GA-GGCGAAGGTGCGAGCTGAAGCGAAA--CTCA--GAAAGGTGTTC-G--TAGTCCGGA
TTGCGCTCTGCAACTCGAGCGCATGAAGTCGGAATCGC-TAGTAATCGCGGAT-CAGC-A
TGCCGCGGTGAATAC---GTTCCCGGGTCTTG--TACACACC----GC-CCGTCAC-ACC
----ATG--TGA----T--------TGATGACTGGGG-TG--------------------
------------------------------------
>gi_FM176297_S001043093
GGC---G--A--ACG-G-GTGC----------GT--AATACATGGG-AATCTG---CCTA
GTAGT--GGGG--AAT---AAC-CCGGCGAAAGCCGGGC-TAATGCCG--------C--A
T----------------A----------------------CGAT-CC-A-----------
----CGG----------A-----T--------------GAA-CATGTC--GGATTAGCTA
GT-TGGTGAGGTAAC-GGCTCACCAAGGCGACGATC-CGTAGCTGGTCTGAGAGGACGGC
CA-GCCAC-ACTGGGA--CTGAGACACGGCCCAGACTCCTACGGGAGGCAGCAGTGGGGA
AT-ATTGGACAATGGGGGAAACCCTG-ATC-C-AGCGACGCCGC-GTGTGTGA-AGAAGG
CCTGCGGGTTGTAAAG-CACTTT-A--CGTTA-CTC-A--ATGAAGAAGC--ACCGGCTA
ACTCTGT-GCCAGCAGCC-GCG-GTAATACAGAGGG-TGCGAGCGTTAATC-GGAATTAC
TGGGCGTAAAGCGCACGTAGGTGG-CT-ATG-TAAG-TC-GG-GTGTGAAATCCCTGGGC
---TCAAC-C-TGGGAACTGC-ATTCGAGACTGCATGGC-TGGAGTAC-GGA-AGAGGAG
GGC-GGAATTCCCGGTGTAGCGGTGAAATGCGTAGATATCGGGAGGAACAT-CAG-TGGC
GAAGGCGGCCCTCT-G-GTC-CAGTACTGACACTCAAGTGCGAAAGCGTGGGGAGCAAAC
AGG---AT----------------------------------------------------
------------------------------------------------------------
------------------------------------------------------------
------------------------------------------------------------
------------------------------------------------------------
------------------------------------------------------------
------------------------------------------------------------
------------------------------------------------------------
------------------------------------------------------------
------------------------------------------------------------
------------------------------------------------------------
------------------------------------
>gi_EF446896_S000825320
GGC---G--G--ACG-G-GTGA----------GT--AATGCTTAGG-AATCTG---CCTA
TTAGT--GGGG--GAC---AAC-GTTCCGAAAGGAGCGC-TAATACCG--------C--A
T----------------A----------------------CGTC-CT-A-----------
----CGG----------G-----A--------------GAA-TAAGTC--GGATTAGCTA
GT-TGGTAGGGTAAA-GGCCTACCAAGGCGACGATC-TGTAGCGGGTCTGAGAGGATGAT
CC-GCCAC-ACTGGGA--CTGAGACACGGCCCAGACTCCTACGGGAGGCAGCAGTGGGGA
AT-ATTGGACAATGGGGGGAACCCTG-ATC-C-AGCCATGCCGC-GTGTGTGA-AGAAGG
CCTTTTGGTTGTAAAG-CACTTT-A--CGTTA-CTC-G--CAGAATAAGC--ACCGGCTA
ACTCTGT-GCCAGCAGCC-GCG-GTAATACAGAGGG-TGCGAGCGTTAATC-GGATTTAC
TGGGCGTAAAGCGTGCGTAGGCGG-TC-AAT-TAAG-TC-AA-ATGTGAAATCCCCGAGC
---TTAAC-T-TGGGAATTGC-ATTCGATACTGGTTGGC-TAGAGTAT-GGG-AGAGGAT
GGT-AGAATTCCAGGTGTAGCGGTGAAATGCGTAGAGATCTGGAGGAATAC-CGA-TGGC
GAAGGCAGCCATCT-G-GCC-TAATACTGACGCTGAGGTACGAAAGCATGGGGAGCAAAC
AGG---ATTAGATACCCTGGTAGTCCATGCCGTAAA--CGATG-TC--AACGCGATAAGT
AGA-CCGCCTGGGGAGTA-CGGTCGCAA-GATT-AAAACTCAAATGAATT-GACGGGGGC
CCGCACAAGCGGTGGAGCATGTG-GTTTAA-TTCGATGCAACGCGAAGAACC-TTACCTG
CCCT-TGAC-ATC--CGG--GAA--CTC---TG-AT----AC-AGGTGCTGCATGGCTGT
CGT-CAGCTCGTGTC-GTGAAAT-GTTGGGTTAAGTC-CCGCAAC-GAGCGCAACCCT-G
G--A--C-TTTAAGGAG---ACTGCCAGTGACAAACTGGAGGAAGGCGGGGACGACGTCA
AGTCATCATGGCCCTT-ACGGCCAGGGCTACACACGTGC-TACAATGGTCGGTACAAAGG
GT-TGCCACCCCGCGAGGTGAAGCTAAT--CTCA--AAAAGCCGATC-G--TAGTCCGGA
TTGGAGTCTGCAACTCGACTCCATGAAGTCGGAATCGC-TAGTAATCGCGGAT-CAGA-A
TGCCGCGGTGAATAC---GTTCCCGGGCCTTG---ACACACC----GC-CCGTCAC-ACC
----ATG-----------------------------------------------------
------------------------------------
>gi_FJ976581_S001574875
GGG---G--G--AGG-G-GAGA----------GT--AATGTCTGGG-AAACTG---CCTG
ATGGA--GGGG--GAT---AAC-TACTGAAAACGGAAGC-TAATACCG--------A--A
T----------------A----------------------ACGT-CC-C-----------
----AAG----------A-----G--------------CAA-CAGATG--GGATTAGCTA
GT-AGGTGGGGTAAC-GGCTCACCTAGGCGACAATC-CCTATTTGGTCTGAGAGGATGAC
CA-CCCAC-ACTGGAA--CTGAGACACGGTCCACACTCCTACGGGAGGCAGCAGTGGGGA
AT-ATTGCACAATGGGCGCAACCCTG-ATG-C-ACCCATGCCGC-GTGTATGA-AAAAGG
CCTTCGGGTTGTAAAA-TACTTT-A--CGTTA-CCC-G--CAAAAAAAGC--ACCGGCTA
ACTCCGT-GCCAGCAGCC-GCG-GTAATACAGAGGG-TGCAAGCGTTAATC-GGAATTAC
TGGGCGTAAAGCGCACGCGCGCGG-TC-TGT-CAAG-TC-AG-ATGTGAAATCCCCGGGC
---TCCAC-C-TGGGAACTGT-TTTCGAAACTGGCAGGC-TAGAGTCT-TGT-AGAGGGG
GGT-AGAATTCCGGGTGTCCCTGTGAAATGCGTAGAGATCTGGAGAAATAC-CGG-TGGC
CAAGGCGGCCCCCT-G-GAC-AAATACTGACTCTC-GGTGCGAAAGCGTGGGGAGCAAAC
AAG---AATATATACCCTGGTAGTCTGCGCCGTAAA--CNATG-TA--AACGCGTTAA--
--A-CCGCCTGGGGAGTA-CGGGCGCAA-GGAT-AAAACTCA------------------
------------------------------------------------------------
---------------------AA-------------------------------------
------------------------------------------------------------
------------------------------------------------------------
------------------------------------------------------------
------------------------------------------------------------
------------------------------------------------------------
------------------------------------------------------------
------------------------------------------------------------
------------------------------------
>gi_EU365681_S000981583
------------------------------------------------------------
------------------------------------------------------------
------------------------------------------------------------
------------------------------------------------------------
------------------------------------------------------------
------------------------------------------------------------
------------------------------------------------------------
-----------------------------TAA-CTA-G--C-AGAGAAGC--ACGGGCTA
ACTTCCG-GCAAGCAGCC-GCG-GTATTA-GGAGGG-TGCAAGCGTTACTC-GGAATTAC
TGGGCGTAAAGCCAGCGCAGGCGG-TC-TGT-CAGG-TC-GG-ATTGGAAGTCCCCGGGT
---TCAAC-G-TGGAGGGTCC-ATGGGAAATTGGCAGGC-TAGAGTCT-TAT-AGAGAGA
GGT-AGAATTCCAGGTGTAGCGGTGAATTGCGTAGAGATCTGGAGGAATAC-AGG-TGGC
GAAGGCGGCCTCCT-G-TAC-AAAGACTGACGCTCAGAGTGAAAAGCGTGGGGAGCAAAC
AGG---ATTAGATACCTTGGTAGTCCACGCGGTAAA--CGATG-TC--AACGCGTTAAGT
CGT-CCGCCTGGGGAGTA-CGGCCGCAA-GGTT-AAAACTCAAATGAATT-GACGGGGGC
CCGCACAAGCGGTGGAGCATGTG-GTTTAA-TTCGATGCAACGCGAAGAACC-TTACCTA
CTCT-TGAC-ATC--CGG---AA--CTG---TG-AG----AC-AGGTGGTGCATGGCTGT
CGT-CAGCTCGTGTT-GTGAAAT-GTTGGGTTAAGTC-CCGCAAC-GAGCGCAACCCT-G
C--A--T-TCAAAGGAG---ACTCCCAGTGATAAACGGGAGGAAGGTGGGGAGGAGGTCA
AGTCATCATGGCCCTT-ACGAGTAGGGCTCCCCACGTGT-TCCAATGGCATATACAAAGA
GA-AGCGACCTCCAGAGAGCAAGCGGAC--CTCA--TAAAGTATGTC-G--TAGTCCGGA
TTGGAGTCTGCAACTCGACTCCATGAAGTCGGAATCGC-TAGTAATCG-GGAT-CAGA-A
TGCCACGGTGAATAC---GTTCCCGGGCCTTG--CACACACC----GC-CCGTCAC-CCC
----ATG-----------------------------------------------------
------------------------------------
>gi_AY690717_S000375653
GGC---G--G--ACG-G-GTGA----------GT--AATGTCTGGG-GATCTG---CCTG
ATGGA--GGGG--GAT---AAC-TACTGGAAACGGTAGC-TAATACCG--------C--A
T----------------A----------------------ACGT-CG-C-----------
----AAG----------A-----C--------------CAA-CAGATG--GGATTAGCTG
GT-AGGTGAGGTAAT-GGCTCACCTAGGCGACGATC-CCTAGCTGGTCTGAGAGGATGAC
CA-GCCAC-ACTGGAA--CTGAGACACGGTCCAGACTCCTACGGGAGGCAGCAGTGGGGA
AT-ATTGCACAATGGGGGAAACCCTG-ATG-C-AGCCATGCCGC-GTGTATGA-AGAAGG
CCTTCGGGTTGTAAAG-TACTTT-A--CGTTA-CCC-G--CAGAAGAAGC--ACCGGCTA
ACTCCGT-GCCAGCAGCC-GCG-GTAATACGGAGGG-TGCAAGCGTTAATC-GGAATGAC
TGGGCGTAAAGCGCACGCAGGCGG-TC-TGT-TAAG-TT-GG-ATGTGAAATCCCCGGGC
---TTAAC-C-TGGGAACTGC-ATTCAAAACTGACAGAC-TAGAGTCT-CGT-AGAGGGG
GGT-AGAATTCCAGGTGTAGCGGTGAAATGCGTAGAGATCTGGAGGAATAC-CGG-TGGC
GAAGGCGGCCCCCT-G-GAC-GAAGACTGACGCTCAGGTGCGAAAGCGTGGGGAGCAAAC
AGG---ATTAGATACCCTGGTAGTCCACGCTGTAAA--CGATG-TC--AACGCGTTAAGT
CGA-CCGCCTGGGGAGTA-CGGCCGCAA-GGTT-AAAACTCAAATGAATT-GACGGGGGC
CCGCACAAGCGGTGGAGCATGTG-GTTTAA-TTCGATGCAACGCGAAGAACC-TTACCTA
CTCT-TGAC-ATC--CGG---AA--CTG---AG-AG----AC-AGGTGCTGCATGGCTGT
CGT-CAGCTCGTGTT-GTGAAAT-GTTGGGTTAAGTC-CCGCAAC-GAGCGCAACCCT-G
G--A--C-TCAAGGGAG---ACTGCCGGTGATAAACCGGAGGAAGGTGGGGATGACGTCA
AGTCATCATGGCCCTT-ACGAGTAGGGCTACACACGTGC-TACAATGGCGCATACAAAGA
GA-AGCGAACTCGCGAGAGCAAGCGGAC--CTCA--TAAAGTGCGTC-G--TAGTCCGGA
TTGGAGTCTGCAACTCGACTCCATGAAGTCGGAATCGC-TAGTAATCGTAGAT-CAGA-A
TGCTACGGTGAATAC---GTTCCCGGGCCTTG--TACACACC----GC-CCGTCAC-ACC
----ATG--TGA----T--------TCATGACTGGGG-TGAAGTCGTAACAAGGTAACCG
CAGGGGA-----------------------------
>gi_AY690711_S000375647
GGC---G--G--ACG-G-GTGA----------GT--AATGTCTGGG-GATCTG---CCTG
ATGGA--GGGG--GAT---AAC-TACTGGAAACGGTAGC-TAATACCG--------C--A
T----------------A----------------------ACGT-CG-C-----------
----AAG----------A-----C--------------CAA-CAGATG--GGATTAGCTG
GT-AGGTGAGGTAAT-GGCTCACCTAGGCGACGATC-TCTAGCTGGTCTGAGAGGATGAC
CA-GCCAC-ACTGGAA--CTGAGACACGGTCCAGACTCCTACGGGAGGCAGCAGTGGGGA
AT-ATTGCACAATGGGGGAAACCCTG-ATG-C-AGCCATGCCGC-GTGTATGA-AGAAGG
CCTTCGGGTTGTAAAG-TACTTT-A--CGTTA-CCC-G--CAGAAGAAGC--ACCGGCTA
ACTCCGT-GCCAGCAGCC-GCG-GTAATACGGAGGG-TGCAAGCGTTAATC-GGAATGAC
TGGGCGTAAAGCGCACGCAGGCGG-TC-TGT-TAAG-TT-GG-ATGTGAAATCCCCGGGC
---TTAAC-C-TGGGAACTGC-ATTCAAAACTGACAGAC-TAGAGTCT-CGT-AGAGGGG
GGT-AGAATTCCAGGTGTAGCGGTGAAATGCGTAGAGATCTGGAGGAATAC-CGG-TGGC
GAAGGCGGCCCCCT-G-GAC-GAAGACTGACGCTCAGGTGCGAAAGCGTGGGGAGCAAAC
AGG---ATTAGATACCCTGGTAGTCCACGCTGTAAA--CGATG-TC--AACGCGTTAAGT
CGA-CCGCCTGGGGAGTA-CGGCCGCAA-GGTT-AAAACTCAAATGAATT-GACGGGGGC
CCGCACAAGCGGTGGAGCATGTG-GTTTAA-TTCGATGCAACGCGAAGAACC-TTACCTA
CTCT-TGAC-ATC--CGG---AA--CTG---AG-AG----AC-AGGTGCTGCATGGCTGT
CGT-CAGCTCGTGTT-GTGAAAT-GTTGGGTTAAGTC-CCGCAAC-GAGCGCAACCCT-G
G--A--C-TCAAGGGAG---ACTGCCGGTGATAAACCGGAGGAAGGTGGGGATGACGTCA
AGTCATCATGGCCCTT-ACGAGTAGGGCTACACACGTGC-TACAATGGCGCATACAAAGA
GA-AGCGAACTCGCGAGGGCAAGCGGAC--CTCA--TAAAGTGCGTC-G--TAGTCCGGA
TTGGAGTCTGCAACTCGACTCCATGAAGTCGGAATCGC-TAGTAATCGTAGAT-CAGA-A
TGCTACGGTGAATAC---GTTCCCGGGCCTTG--TACACACC----GC-CCGTCAC-ACC
----ATG--TGA----T--------TCATGACTGGGG-TGAAGTCGTAACAAGG------
------------------------------------
>gi_GQ915077_S001613428
GGC---G--G--ACG-G-GTGA----------GT--AATGTCTGGG-GATCTG---CCTG
ATGGA--GGGG--GAT---AAC-TACTGGAAACGGTAGC-TAATACCG--------C--A
T----------------A----------------------ACGT-CG-C-----------
----AAG----------A-----C--------------CAA-CAGATG--GGATTAGCTA
GT-AGGCGGGGTAAA-GGCCCACCTAGGCGACGATC-CCTAGCTGGTCTGAGAGGATGAC
CA-GCCAC-ACTGGAA--CTGAGACACGGTCCAGACTCCTACGGGAGGCAGCAGTGGGGA
AT-ATTGCACAATGGGGGAAACCCTG-ATG-C-AGCCATGCCGC-GTGTATGA-AGAAGG
CCTTCGGGTTGTAAAG-TACTTT-A--CGTTA-CCC-G--CAGAAGAAGC--ACCGGCTA
ACTCCGT-GCCAGCAGCC-GCG-GTAATACGGAGGG-TGCAAGCGTTAATC-GGAATGAC
TGGGCGTAAAGCGCACGCAGGCGG-TT-TGT-TAAG-TC-AG-ATGTGAAATCCCCGAGC
---TTAAC-T-TGGGAACTGC-ATTTGAAACTGGCAAGC-TAGAGTCT-TGT-AGAGGGG
GGT-AGAATTCCAGGTGTAGCGGTGAAATGCGTAGAGATCTGGAGGAATAC-CGG-TGGC
GAAGGCGGCCCCCT-G-GAC-AAAGACTGACGCTCAGGTGCGAAAGCGTGGGGAGC-AAC
AGG---ATTAGATACCCTGGTAGTCCACGCCGTAAA--CGATG-TC--AACGCGTTAAGT
CGA-CCGCCTGGGGAGTA-CGGCCGCAA-GGTT-AAAACTCAAATGAATT-GACGGGGGC
CCGCACAAGCGGTGGAGCATGTG-GTTTAA-TTCGATGCAACGCGAAGAACC-TTACCTA
CTCT-TGAC-ATC--CGG---AG--CTC---TG-AG----AC-AGGTGCTGCATGGCTGT
CGT-CAGCTCGTGTT-GTGAAAT-GTTGGGTTAAGTC-CCGCAAC-GAGCGCAACCCT-G
G--A--C-TCAAAGGAG---ACTGCCGGTGATAAACCGGAGGAAGGTGGGGATGACGTCA
AGTCATCATGGCCCTT-ACGAGTAGGGCTACACACGTGC-TACAATGGCGCATACAAAGA
GA-AGCGACCCTGCGAAGGCGAGCGGAC--CTCA--TAAAGTGCGTC-G--TAGTCCGGA
TTGGAGTCTGCAACTCGACTCCATGAAGTCGGAATCGC-TAGTAATCGTAGAT-CAGA-A
TGCTACGGTGAATAC---GTTCCCGGGCCTTG--TACACACC----GC-CCGTCAC-ACC
----ATG--TGA----T--------TCATGACTGGGT-TGA-------------------
------------------------------------
>gi_GQ915088_S001613441
GGC---G--G--ACG-G-GTGA----------GT--AATGTCTGGG-GATCTG---CCCG
ATGGA--GGGG--GAT---AAC-TACTGGAAACGGTAGC-TAATACCG--------C--A
T----------------A----------------------ACGT-CG-C-----------
----AAG----------A-----C--------------CAA-CAGATG--GGATTAGCTA
GT-AGGCGGGGTAAA-GGCCCACCTAGGCGACGATC-TCTAGCTGGTCTGAGAGGATGAC
CA-GCCAC-ACTGGAA--CTGAGACACGGTCCAGACTCCTACGGGAGGCAGCAGTGGGGA
AT-ATTGCACAATGGGGGAAACCCTG-ATG-C-AGCCATGCCGC-GTGTATGA-AGAAGG
CCTTCGGGTTGTAAAG-TACTTT-A--CGTTA-CCC-G--CAGAAGAAGC--ACCGGCTA
ACTCCGT-GCCAGCAGCC-GCG-GTAATACGGAGGG-TGCAAGCGTTAATC-GGAATGAC
TGGGCGTAAAGCGCACGCAGGCGG-TT-TGT-TAAG-TC-AG-ATGTGAAATCCCCGAGC
---TTAAC-T-TGGGAACTGC-ATTTGAAACTGGCAAGC-TAGAGTCT-TGT-AGAGGGG
GGT-AGAATTCCAGGTGTAGCGGTGAAATGCGTAGAGATCTGGAGGAATAC-CGG-TGGC
GAAGGCGGCCCCCT-G-GAC-AAAGACTGACGCTCAGGTGCGAAAGCGTGGGGAGCAAAC
AGG---ATTAGATACCCTGGTAGTCCACGCTGTAAA--CGATG-TC--AACGCGTTAAGT
CGA-CCGCCTGGGGAGTA-CGGCCGCAA-GGTT-AAAACTCAAATGAATT-GACGGGGGC
CCGCACAAGCGGTGGAGCATGTG-GTTTAA-TTCGATGCAACGCGAAGAACC-TTACCTA
CTCT-TGAC-ATC--CGG---AA--CTC---TG-AG----AC-AGGTGCTGCATGGCTGT
CGT-CAGCTCGTGTT-GTGAAAT-GTTGGGTTAAGTC-CCGCAAC-GAGCGCAACCCT-G
G--A--C-TCAAAGGAG---ACTGCCGGTGATAAACCGGAGGAAGGTGGGGATGACGTCA
AGTCATCATGGCCCTT-ACGAGTAGGGCTACACACGTGC-TACAATGGCGCATACAAAGA
GA-AGCGAACTTGCGAGAGTAAGCGGAC--CTCA--TAAAGTGCGTC-G--TAGTCCGGA
TTGGAGTCTGCAACTCGACTCCATGAAGTCGGAATCGC-TAGTAATCGTAGAT-CAGA-A
TGCTACGGTGAATAC---GTTCCCGGGCCTTG--TACACACC----GC-CCGTCAC-ACC
----ATG--T--------------------------------------------------
------------------------------------
>gi_Y13250_S000007314
GGC---G--G--ACG-G-GTGA----------GT--AATGTCTGGG-AAACTG---CCTG
ATGGC--GGGG--GAT---AAC-CACTGGAAACGGTGGC-TAATACCG--------C--A
T----------------A----------------------ATCT-CG-C-----------
----AAG----------A-----G--------------CAA-CAGATG--GGATTAGCTG
GC-AGGTAGGGTAAC-GGCCTACCTGGGCGACGATC-CCTAGCTGGTCTGAGAGGATGAC
CA-GCCAC-ACTGGAA--CTGAGACACGGTCCAGACTCCTACGGGAGGCAGCAGTGGGGA
AT-ATTGCACAATGGGCGCAAGCCTG-ATG-C-AGCCATGCCGC-GTGTATGA-AGAAGG
CCTTCGGGTTGTAAAG-TACTTT-A--TGTTA-CCC-G--CASAASAAGC--ACCGGCTA
ACTCCGT-GCCASCASCC-GCG-GTAATACGGAGGG-TGCAAGCGTTAATC-GGAATTAC
TGGGCGTAAAGCGCACGCAGGCGG-TC-TGT-TAAG-TC-AG-ATGTGAAATCCCCGGGC
---TTAAC-C-TGGGAACTGC-ATTTGAAACTGGCAGGC-TGGAGTCT-TGT-AGAGGGG
GGT-GGAATTCCAGGTGTASCSGTGAAATGCGTAMAGATCTGGAGGAATAC-CGG-TGGC
GAAGGCGGCCCCCT-G-GAC-AAAGACTGACGCTCATGTGCGAAAGCGTGGGGAGCAAAC
AGG---ATTAGATACCCTGGTAGTCCACGCTGTAAA--CGATG-TC--AACGCGTTAAAT
CGA-CCGCCTGGGGAGTA-CGGCCGCAA-GGTT-AAAACTCAAATGAATT-GACGGGGGC
CCGCACAAGCGGTGGAGCATGTG-GTTTAA-TTSGATGCAACGCGAAGAACC-TTACCTG
GCCT-TGAC-ATC--CGG---AG--CTG---TG-AG----AC-AGGTGCTGCATGGCTGT
CGT-CAGCTCGTGTT-GTGAAAT-GTTGGGTTAAGTC-CCGCAAC-GAGCGCAACCCT-G
G--A--C-TCAAAGGAG---ACTGCCGGTGATAAACCGGAGGAAGGTGGGGATGACGTCA
AGTCATCATGGCCCTT-ACGGCCARGGCTACACACGTGC-TACAATGGCGCATACAAAGA
GA-AGCGACCTCGCGAGAGCATGCGGAC--CTCA--TAAAGTGCGTC-G--TAGTCCGGA
TCGGAGTCTGCAACTCGACTCCGTGAAGTCGGAATCGC-TAGTAATCGTGGAT-CAGA-A
TGCCACGGTGAATAC---GTTCCCGGGCCTTG--TACACACC----GC-CCGTCAC-ACC
----ATG--TGA----T--------TCATSACTGGGG-TGAAGTCSTAACAAGGTMACCG
TANGGGAACCTGCGGGTGGATCACCTCCTC------
>gi_DQ873747_S000728547
GGC---G--G--ACG-G-GTGA----------GT--AATGTCTGGG-AAACTG---CCTG
ATGGA--GGGG--GAT---AAC-TACTGGAAACGGTAGC-TAATACCG--------C--A
T----------------A----------------------ATGT-CG-C-----------
----AAG----------A-----C--------------CAA-CAGATG--GGATTAGCTA
GT-AGGTGGGGTAAT-GGCTCACCTAGGCGACGATC-CCTAGCTGGTCTGAGAGGATGAC
CA-GCCAC-ACTGGAA--CTGAGACACGGTCCAGACTCCTACGGGAGGCAGCAGTGGGGA
AT-ATAGCACAATGGGCGCAAGCCTG-ATG-C-AGCCATGCCGC-GTGTATGA-AGAAGG
CCTTCGGGTGGTAAAG-TACTTT-A--CGTTA-CTC-G--CAGAAGAAGC--ACCGGCTA
ACTCCGT-GCCAGCAGCC-GCG-GTAATACGGAGGG-TGCAAGCGTGAATC-GGAATTAC
TGGGCGTATAGCGCACGCACGCGG-TC-TGT-CAAG-TC-TG-ATATGAAATCCCCGGGC
---TCAAC-C-TGGGAACTGC-ATTCGAAACTGGCACGC-TAGAGTCT-CGT-AGAGGGG
GGT-ATAATTCCAGGTGTAGCGGTGATATGCGTAGAGATATGGAGGAGTAT-CNG-TGGC
GANNGCGGCCCCCT-G-TAG-AAAGACTGACGCTCATGTGCGAAAGCGTGGGGAGCCAAC
AGG---ATT---------------------------------------------------
------------------------------------------------------------
------------------------------------------------------------
-------------------------------C----------------------------
------------------------------------------------------------
------------------------------------------------------------
------------------------------------------------------------
------------------------------------------------------------
------------------------------------------------------------
------------------------------------------------------------
------------------------------------------------------------
------------------------------------
>gi_U84729_S000438541
GGC---G--G--ACG-G-GTGA----------GT--AATGTCTGGG-AAACTG---CCTG
ATGGA--GGGG--GAT---AAC-TACTGGAAACGGTAGC-TAATACCG--------C--A
T----------------G----------------------ACGT-CT-T-----------
----CGG----------A-----C--------------CAA-CAGATG--GGATTAGCTA
GT-AGGTGGGGTAAT-GGCTCACCTAGGCGACGATC-TCTAGCTGGTCTGAGAGGATGAC
CA-GCCAC-ACTGGAA--CTGAGACACGGTCCAGACTCCTACGGGAGGCAGCAGTGGGGA
AT-ATTGCACAATGGGCGCAAGCCTG-ATG-C-AGCCATGCCGC-GTGTATGA-AGAAGG
CCTTCCGGTTGTAAAG-TACTTT-A--CGTTA-CTN-G--CAAAANAANC--ACCGGCTA
ACTCCGT-GCCAGCANCC-GCG-GTAATACGGAGGG-TGCAAGCGTTAATC-NGAATTAC
TNGGCGTAAANCGCNCGCAGCCGG-TT-GAT-TAAG-TC-AG-ATGTGAAATCCCCGAGC
---TTAAC-T-TTGGAACTGC-ATTTNAAACTGGTCAGC-TAGAGTCT-TGT-AGAGGGG
GGT-AGAATTCCAGGTGTAGCGGTGAAATGCGTAGAGATCTNGAGGAATAC-CGG-TGGC
NAAGGCGGCCCCCT-G-GAC-AAAGACTGACGCTCAGGTGCNAAAG-GTGGGGAGCAAAC
AGG---ATTAGATACCCTGGTAGTCCACGCTGTAAA--CGATG-TC--AACGCGTTAAGT
CGA-CCGCCTGGGGAGTA-CGGCCGCAA-GGTT-AAAACTCAAATGAATT-GACGGGGGC
CCGCACAAGC-GTGGAGCATGTG-GTTTAA-TTCGATGCAACGCGAAGAACC-TTACCTA
CTCT-TGAC-ATC--CGG---AA--CNN---GG-AG----AC-AGGTGCTGCATGGCTGT
CGN-CAGCTNGTGTT-GNGAAAT-GTNGGGTAAAGTC-CCGCAAC-GAGCGAAACCCT-G
G--A--C-NNNAAGGAG---ACTGCCGGAGANAAACC---GGAAGGNGGGGATGACGTCA
AGTCATCATGGCCCTT-AGGAGTAGGGCTACACACGTGC-TACAATGGCATATACAAAGA
GA-AGCGAACTCCCGAGAGCAANCGGAC--CTCA--TAAAGTATGTC-G--TAGTCCGGA
TTGGAGTCTGCAACTCNACTCCATGAAGTCGGAATCGC-TAGTAATCGTAGAT-CAGA-A
TGCTACGGTGAATAC---GTTCCCGGGCCTTG--TACACACC----NC-CCGTCAC-ACC
----ATG-----------------------------------------------------
------------------------------------
>gi_GQ260083_S001576580
GGC---G--G--ACG-G-GTGA----------GT--AATGTCTGGG-AAACTG---CCTG
ATGGA--GGGG--GAT---AAC-TACTGGAAACGGTAGC-TAATACCG--------C--A
T----------------A----------------------ACGT-CG-C-----------
----AAG----------A-----C--------------CAA-CAGATG--GGATTAGCTA
GT-AGGTGGGGTAAC-GGCTCACCTAGGCGACGATC-CCTAGCTGGTCTGAGAGGATGAC
CA-GCCAC-ACTGGAA--CTGAGACACGGTCCAGACTCCTACGGGAGGCAGCAGTGGGGA
AT-ATTGCACAATGGGCGCAAGCCTG-ATG-C-AGCCATGCCGC-GTGTATGA-AGAAGG
CCTTCGGGTTGTAAAG-TACTTT-A--CGTTA-CCC-G--CACACCAAAC--ACTGGCTA
ACTCCGT-GTCAGCAGCC-GCG-GAAATACGGAGGG-TGCAAGCGTTAATC-CGAATTAC
TGCGCGTGCAGCGCACGCAGGCGG-TC-TGT-CAAG-TC-GG-ATGTGAAATCCCCGGGC
---TCAAC-C-TGGGAACTGC-ATTCGAAACTGGCAGGC-TAGAGTCT-TGT-AAAGGGG
GGT-AAAATTCCAGGTGTAGCGGTGAAATGCGTAGAGATCTGGAGGAATAC-CGG-TGGC
CAAGGCGGCCCCCT-G-GAC-CAAGACTGACGCTCAGGTGCGAAAGGGTGGGGAGCAAAC
AGG---ATTAAATACCCTGGTAGGCCACACCGTAAA--CGATG-TC--AACGCGTGAAGT
CTA-CCGCCTGGTGAGTA-CGGGCGCGA-GGTT-AAAACTCAAATGAATT-GACGGGGGC
CCGCACAAGCGGTGGAGCATGTG-CAGTAA-TTCGATGCAACGCGAAGAACC-TTAGCTA
CTCC-TGAC-ATC--CGG---AA--CTC---TG-AG----AC-AGGTGCTGCATGGCTGT
CGT-CAGCTCGTGT--GTGAAAT-GTTGGGTTAAGTC-CCGCAAC-GAGCGCAACCCT-G
C--A--C-TCAAAGGAG---ACTGCCAGTGATAAACTGGAGGAAGGTGGGGATGACGTCA
AGTCATCATGGCCCTT-ACGAGTAGGGCTACACACGTGC-TACAATGGCGCATACAAAGA
GA-AGCGACCTCGCGAGAGCAAGCGGAC--CTCA--TAAAGTGCGTC-G--TAGTCCGGA
TTGGAGTCTGCAACTCGACTCCATGAAGTCGGAATCGC-TAGTAATCGTGGAT-CAGA-A
TGCCACGGTGAATAC---GTTCCCGGGCCTTG--TACACACC----GC-CCGTCAC-ACC
----ATG-----------------------------------------------------
------------------------------------
>gi_GQ260085_S001576582
GGC---G--G--ACG-G-GTGA----------GT--AATGTCTGGG-AAACTG---CCTG
ATGGA--GGGG--GAT---AAC-TACTGGAAACGGTAGC-TAATACCG--------C--A
T----------------A----------------------ACGT-CG-C-----------
----AAG----------A-----C--------------CAA-CAGATG--GGATTAGCTA
GT-AGGTGGGGTAAC-GGCTCACCTAGGCGACGATC-CCTAGCTGGTCTGAGAGGATGAC
CA-GCCAC-ACTGGAA--CTGAGACACGGTCCAGACTCCTACGGGAGGCAGCAGTGGGGA
AT-ATTGCACAATGGGCGCAAGCCTG-ATG-C-AGCCATGCCGC-GTGTATGA-AGAAGG
CCTTCGGGTTGTAAAG-TACTTT-A--CGTTA-CCC-G--CAGAACAAGC--ACTGGCTA
ACTCCGT-GCCAGCATCT-GCG-GTAATACGGAGGG-TGCTAGCGTTAATC-GGAATTAC
TGCGCGTAAAGCGCACGCAGGCGG-TC-TGT-CAAG-TC-GG-ATGTGATATCCCCGGGC
---TCAAG-C-TGGGAACTGG-ATTCGAAACTGGCAGGC-TAGAGTCT-TGT-AGAGGGG
GGT-AAAATTCCATGTGTAGCGGTGAAATGCGTAGGGATCTGGAGGAATAA-CGG-TGGC
GAAGGCGGCCCCCT-G-GAC-AAAGACTGACGCTCAGGTGCGAGAGGGTGGGGAGCTCAC
CGG---ATTAAATACCCTGGTAGTCCACGCCGTAAA--CGATG-TC--AACGCGTTAAGT
CGA-CCGCCTGGGGAGTA-CGGCCGCAA-GGTT-AAAACTCAAATGAATT-GACTGGGGC
CCGCACAAGCTGTGGAGCATGTC-CAGTAA-TTCGATGCAACGCGAAGAACC-TTACCTA
CTCC-TGAC-ATC--CGG---AA--CTC---TG-AG----AC-AGATGCTGCATGGCTGT
CGT-CAGCTCGTGT--GTGAAAT-GTTGGGTTAAGTC-CCGCAAC-GAGCGCAACCCT-G
C--A--C-TCAAAGTAG---ACTGCCAGTGATAATCTGGAGGAAGGTGGGGATGACGTCA
AGTCATCATGGCCCTT-ACGAGTAGGGCTACACACGTGC-TACAATGGCGCATACAAAGA
GA-AGCGACCTCGCGAGAGCAAGCGGAC--CTCA--TAAACTGCGTC-G--TAGTCCGGA
TTGGAGTCTGCAACTCGACTCCATGAAGTCGGAATCGC-TAGTAATCGTGGAT-CAGA-A
TGCCACGGTGAATAC---GTTCCCGGGCCTTG--TCCACCCC----GC-CCGTCAC-ACC
----ATG--TGA----T--------TCATGA-----------------------------
------------------------------------
>gi_DQ273687_S000622208
GGC---G--G--ACG-G-GTGA----------GT--AATGTCTGGG-AAACTG---CCTG
ATGGA--GGGG--GAT---AAC-TACTGGAAACGGTAGC-TAATACCG--------C--A
T----------------A----------------------ACGT-CG-C-----------
----AAG----------A-----C--------------CAA-CAGATG--GGATTAGCTA
GT-TGGTGGGGTAAC-GGCTCACCAAGGCSACGATC-CCTAGCTGGTCTGAGAGGATGAC
CA-GCCAC-ACTGGAA--CTGAGACACGGTCCAGACT-CTACGGGAGGCAGCAGTGGGGA
AT-ATTGCACAATGGGCGCAAGCCTG-ATG-C-AGCCATGCCGC-GTGTATGA-AGAAGG
CCT-CGGGTTGTAAAG-TACTTT-A--CGTTA-CTC-A--CAGAAGAAGC--ACCGGCTA
ACTCCGT-GCCAGCAGCC-GCG-GTAATACGGAGGG-TGCAAGCGTTAATC-GGAATTAC
TGGGCGTAAAGCGCACGCAGGCGG-TC-TGT-TAAG-TC-AG-ATGTGAAATCCCCGGGC
---TCAAC-C-CGGGAACTGC-ATTTGAAACTGGCAGGC-TTGAGTTT-CGT-AGAGGGG
GGT-AGAATTCCAGGTGTAGCGGTGAAATGCGTAGAGATCTGGAGGAATAC-CGG-TGGC
GAAGGCGGCCCCCT-G-GAC-GAAGACTGACGCTCAGGTGCGAAAGCGTGGGGAGCAAAC
AGG---ATTAGATACCCTGGTAGTCCACGCCGTAAA--CGATG-TC--AACGCGTTAAGT
CGA-CCGCCTGGGGAGTA-CGGCCGCAA-GGTT-AAAACTCAAATGAATT-GACGGGGGC
CCGCACAAGCGGTGGGGCATGTG-GTTTAA-TTCGATGCAACGCGAAGAACC-TTACCTG
GCCT-TGAC-ATC--CGG---AA--CTC---TG-AG----AC-AGGTGCTGCATGGCTGT
CGT-CAGCTCGTGTT-GTGAAAT-GTTGGGTTAAGTC-CCGCAAC-GAGCGCAACCCT-G
G--A--C-TCAAAGGAG---ACTGCCGGTGATAAACCGGAGGAAGGTGGGGATGACGTCA
AGTCATCATGGCCCCC-ACGGCCAGGGCTTTACACGTGC-TACAATGGCGCATACAAAGA
GA-AGCGACCTCGCGAGAGCAAGCGGAC--CTCA--TAAAGTGCGTC-G--TAGTCCGGA
TTGGAGTCTGCAACTCGACCCCATGAAGT-------------------------------
------------------------------------------------------------
------------------------------------------------------------
------------------------------------
>gi_DQ273685_S000622206
GGC---G--G--ACG-G-GTGA----------GT--AATGTCTGGG-AAACTG---CCTG
ATGGA--GGGG--GAT---AAC-TACTGGAAACGGTAGC-TAATACCG--------C--A
T----------------A----------------------ACGT-CG-C-----------
----AAG----------A-----C--------------CAA-CAGATG--GGATTAGCTA
GT-TGGTGGGGTAAC-GGCTCACCAAGGCGCCGATC-CCTAGCTGGTCTGAGAGGATGAC
CA-GCCAC-ACTGGAA--CTGAGACACGGTCCAGACTCCTACGGGAGGCAGCAGTGGGGA
AT-ATTGCACAATGGGCGCAAGCCTG-ATG-C-AGCGATGCCGC-GTGTATGA-AGAAGG
C-TTCGGGTTGTAAAG-TACTTT-A--CGTTA-CTC-A--CAGAAGAAGC--ACCGGCTA
ACTCCGT-GCCAGCAGCC-GCG-GTAATACGGAGGG-TGCAAGCGTTAATC-GGAATTAC
TGGGCGTAAAGCGCACGCAGGCGG-TC-TGT-TAAG-TC-AG-ATGTGAAATCCCCGGGC
---TCAAC-C-CGGGAACTGC-ATTNGAAACTGGCAGGC-TTGAGTCT-CGT-AGAGGGG
GGT-AGAATTCCAGGTGTAGCGGTGAAATGCGTAGAGATCTGGAGGAATAC-CGG-TGGC
GAAGGCGGCCCCCT-G-GAC-GAAGACTGACGCTCAGGTGCGAAAGCGTGGGGAGCAAAC
AGG---ATTAGATACCCTGGTAGTCCACGCCGTAAA--CGATG-TC--AACGCGTTAAGT
CGA-CCGCCTGGGGAGTA-CGGCCGCAA-GGTT-AAAACTCAAATGAATT-GACGGGGGC
CCGCACAAGCGGTGGCGCATGTG-GTTTAA-TTCGATGCAACGCGAAGAACC-TTACCTG
GCCT-TGAC-ATC--CGG---AA--CTC---TG-AG----AC-AGGTGCTGCATGGCTGT
CGT-CAGCTCGTGTT-GTGAAAT-GTTGGGTTAAGTC-CCGCAAC-GAGCGCAACCCT-G
G--A--C-TCAAAGGAG---ACTGCCGGTGATAAACCGGAGGAAGGTGGGGATGACGTCA
AGTCATCATGGCCCTT-ACGACCAGGGCTACACACGTGC-TACAATGGCGCATACAAAGA
GA-AGCGACCTNGCGAGAGCAAGCGGAC--CTCA--TAAAGTGCGTC-G--TAGT-CGGA
TTGGAGTCTGTAACTCGACTCCATGAAGT-------------------------------
------------------------------------------------------------
------------------------------------------------------------
------------------------------------
>gi_DQ273688_S000622209
GGC---G--G--ACG-G-GTGA----------GT--AATGTCTGGG-AAACTG---CCTG
ATGGA--GGGG--GAT---AAC-TACTGGAAACGGTAGC-TAATACCG--------C--A
T----------------A----------------------ACGT-CG-C-----------
----AAG----------A-----C--------------CAA-CAGATG--GGATTAGCTA
GT-TGGTGGGGTAAC-GGCTCACCAAGGCGACGATC-CCTAGCTGGTCTGAGAGGATGAC
CA-GCCAC-ACTGGAA--CTGAGACACGGTCCAGACTCCTACGGGAGGCAGCAGTGGGGA
AT-ATTGCACAATGGGCGCAAGCCTG-ATG-C-AGCCATGCCGC-GTGTATGA-AGAAGG
C-TTCGGGTTGTAAAG-TACTTT-A--CGTTA-CTC-A--CAGAAGAAGC--ACCGGCTA
ACTCCGT-GCCAGCAGCC-GCG-GTAATACGGAGGG-TGCAAGCGTTAATC-GGAATTAC
TGGGCGTAAAGCGCACGCAGGCGG-TC-TGT-TAAG-TC-AG-ATGTGAAATCCCCGGGC
---TCAAC-C-CGGGAACTGC-ATTCGAAACTGGCAGGC-TTGAGTCT-CGT-AGAGGGG
GGT-AGAATTCCAGGTGTAGCGGTGAAATGCGTAGAGATCTGGAGGAATAC-CGG-TGGC
GAAGGCGGCCCCCT-G-GAC-GAAGACTGACGCTCAGGTGCGAAAGCGTGGGGAGCAAAC
AGG---ATTAGATACCCTGGTAGTCCACGCCGTAAA--CGATG-TC--AACGCGTTAAGT
CGA-CCGCCTGGGGAGTA-CGGCCGCAA-GGTT-AAAACTCAAATGAATT-GACGGGGGC
CCGCACAAGCGGTGGNGCATGTG-GTTTAA-TTCGATGCAACGCGAAGAACC-TTACCTG
GCCT-TGAC-ATC--CGG---AA--CTC---TG-AG----AC-AGGTGCTGCATGGCTGT
CGT-CAGCTCGTGTT-GTGAAAT-GTTGGGTTAAGTC-CCGCAAC-GAGCGCAACCCT-G
G--A--C-TCAAAGGAG---ACTGCCGGTGATAAACCGGAGGAAGGTGGGGATGACGTCA
AGTCATCATGGCCCTT-ACGGCCAGGGCTACACACGTGC-TACAATGGCGCATACAAAGA
GA-AGCGA-CTCGCGAGAGCAAGCGGAC--CTCA--TAAAGTGCGTC-G--TAGTCCGGA
TTGGAGTCTGCAACTCGACTCCATGAAGT-------------------------------
------------------------------------------------------------
------------------------------------------------------------
------------------------------------
>gi_DQ273683_S000622204
CGC---G--G--ACG-G-GTGA----------GT--AATGTCTGGG-AAACTG---CCTG
ATGGA--GGGG--GAT---AAC-TACTGGAAACGGTAGC-TAATACCG--------C--A
T----------------A----------------------ACGT-CG-C-----------
----AAG----------A-----C--------------CAA-CAGATG--GGATTAGCTA
GT-TGGTGGGGTAAC-GGCTCACCAAGGCGACGATC-CCTAGCTGGTCTGAGAGGATGAC
CA-GCCAC-ACTGGAA--CTGAGACACGGTCCAGACTCCTACGGGAGGCAGCAGTGGGGA
AT-ATTGCACAATGGGCGCAAGCCTG-ATG-C-AGCCATGCCGC-GTGTATGA-AGAAGG
CCTTCGGGTTGTAAAG-TACTTT-A--CGTTA-CTC-A--CAGAAGAAGC--ACCGGCTA
ACTCCGT-GCCAGCAGCC-GCG-GTAATACGGAGGG-TGCAAGCGTTAATC-GGAATTAC
TGGGCGTAAAGCGCACGCAGGCGG-TC-TGT-TAAG-TC-AG-ATGTGAAATCCCCGGGC
---TCAAC-C-CGGGAACTGC-ATTCGAAACTGGCAGGC-TTGAGTCT-CGT-AGAGGGG
GGT-AGAATTCCAGGTGTAGCGGTGAAATGCGTAGAGATCTGGAGGATGAC-CGG-TGGC
GAAGGCGGCCCCCT-G-GAC-GAAGACTGACGCTTAGGTGCGAAAGCGTGGGGAGCAAAC
AGG---ATTAGATACCCTGGTAGTCCACGCCGTAAA--CGATG-TC--AACGCGTTAAGT
CGA-CCGCCTGGGGAGTA-CGGCCGCAA-GGTT-AAAACTCAAATGAATT-GACGGGGGC
CCGCACAAGCGGTGGAGCATGTG-GTTTAA-TTCGATGCAACGCGAAGAACC-TTACCTG
GCCT-TGAC-ATC--CGG---AA--CTG---TG-AG----AC-AGGTGCTGCATGGCTGT
CGT-CAGCTCGTGTT-GTGAAAT-GTTGGGTTAAGTC-CCGCAAC-GAGCGCAACCCT-G
G--A--C-TCAAAGGAG---ACTGCCGGTGATAAACCGGAGGAAGGTGGGGATGACGTCA
AGTCATCATGGCCCTT-ACGGCCAGGGCTACACACGTGC-TACAAT-GCGCATACAAAGA
GA-AGCGACCTCGCGAGAGCAAGCGGAC--CTCA--TAAAGTGCGTC-G--TAGTCCGGA
TTGGAGTCTGCAACTCGACTCCATGAAGT-------------------------------
------------------------------------------------------------
------------------------------------------------------------
------------------------------------
>gi_DQ273682_S000622203
G-C---G--G--ACG-G-GTGA----------GT--AATGTCTGGG-AAACTG---CCTG
ATGGA--GGGG--GAT---AAC-CACTGGAAACGGTGGC-TAATACCG--------C--A
T----------------A----------------------ACGT-CG-C-----------
----AAG----------A-----C--------------CAA-CAGATG--GGATTAGCTT
GT-AGGTGGGGTAAC-GGCTCACCTAGGCGACGATC-CCTAGCTGGTCTGAGAGGATGAC
CA-GCCAC-ACTGGAA--CTGAGACACGGTCCAGACTCCTACGGGAGGCAGCAGTGGGGA
AT-ATTGCACAATGGGCGCAAGCCTG-ATG-C-AGCCATGCCGC-GTGTATGA-AGAAGG
CCTTCGGGTTGTAAAG-TACTTT-A--CGTTA-CCC-A--CAGAAGAAGC--ACCGGCTA
ACTCCGT-GCCAGCAGCC-GCG-GTAATACGGAGGG-TGCAAGCGTTAATC-GGAATTAC
TGGGCGTAAAGCGCACGCAGGCGG-TG-TGT-TAAG-TC-AG-ATGTGAAATCCCCGGGC
---TCAAC-C-CGGGAACTGC-ATTTGAAACTGGTCAGC-TTGAGTCT-CGT-AGAGGGG
GGT-AGAATTCCAGGTGTAGCGGTGATATGCGTAGAGATCTGGAGGAATAC-CGG-TGGC
GAAGGCGGCCCCCT-G-GAC-GAAGACTGACGCTCAGGTGCGAAAGCGTGGGGAGCAAAC
AGG---ATTAGATACCCTGGTAGTCCACGCCGT-AA--CGATG-TC--AACGCGTTAAGT
CGA-CCGCCTGGGGAGTA-CGGCCGCAA-GGTT-AAAACTCAAATGAATT-GACGGGGGC
CCGCACAAGCGGTGGAGCATGTG-GTTTAA-TTCGATGCAACGCGAAGAACC-TTACCTG
GCCT-TGAC-ATC--CGG---AA--CTC---TG-AG----AC-AGGTGCTGCATGGCTGT
CGT-CAGCTCGTGTT-GTGAAAT-GTTGGGTTAAGTC-CCGCAAC-GAGCGCAACCCT-G
G--A--C-TCAAAGGAG---ACTGCCGGTGATAAACCGGAGGAAGGTGGGGATGACGTCA
AGTCATCATGGCCCT--ACGGCCAGGGCTACACACGTGC-TACAAT-GCGCATACAAAGA
GA-AGCGACCTCGCGAGAGCAAGCGGAC--CTCA--TAAAGTGCGTC-G--TAGTCCGGA
TTGGAGTCTGCAACTCGACTCCATTAAGT-------------------------------
------------------------------------------------------------
------------------------------------------------------------
------------------------------------
>gi_DQ273684_S000622205
GGC---G--G--ACG-G-GTGA----------GT--AATGTCTGGG-AAACTG---CCTG
ATGGA--GGGG--GAT---AAC-CACTGGAAACGGTGGC-TAATACCG--------C--A
T----------------A----------------------ACGT-CG-C-----------
----AAG----------A-----C--------------CAA-CAGATG--GGATTAGCTT
GT-AGGTGGGGTAAC-GGCTCACCTAGGCGACGATC-CCTAGCTGGTCTGAGAGGATGAC
CA-GCCAC-ACTGGAA--CTGAGACACGGTCCAGACTCCTACGGGAGGCAGCAGTGGGGA
AT-ATTGCACAATGGGCGCAAGCCTG-ATG-C-AGCCATGCCGC-GTGTATGA-AGAAGG
CCTTCGGGTTGTAAAG-TACTTT-A--CGTTA-CCC-A--CAGAAGAAGC--ACCGGCTA
ACTCCGT-GCCAGCAGCC-GCG-GTAATACGGAGGG-TGCAAGCGTTAATC-GGAATTAC
TGGGCGTAAAGCGCACGCAGGCGG-TC-TGT-TAAG-TC-AG-ATGTGAAATCCCCGGGC
---TCAAC-C-CGGGAACTGC-ATTTGAAACTGGCAGGC-TTGAGTCT-CGT-AGAGGGG
GGT-AGAATTCCAGGTGTAGCGGTGAAATGCGTAGAGATCTGGAGGAATAC-CGG-TGGC
GAAGGCGGCCCCCT-G-GAC-GAAGACTGACGCTCAGGTGCGAAAGCGTGGGGAGCAAAC
AGG---ATTAGATACCCTGGTAGTCCACGCCGTCAA--CGATG-TC--AACGCGTTAAGT
CGA-CCGCCTGGGGAGTA-CGGCCGCAA-GGTT-AAAACTCAAATGAATT-GACGGGGGC
CCGCACAAGCGGTGGAGCATGTG-GTTTAA-TTCGATGCAACGCGAAGAACC-TTACCTG
GCCT-TGAC-ATC--CGG---AA--CTC---TG-AG----AC-AGGTGCTGCATGGCTGT
CGT-CAGCTCGTGTT-GTCAAAT-GTTGGGTTAAGTC-CCGCAAC-GAGCGCAACCCT-G
G--A--C-TCAAAGGAG---ACTGCCGGTGATAAACCGGAGGAAGGTGGGGATGACGTCA
AGTCATCATGGCCCTT-ACGGCCAGGGCTACACACGTGC-TACAATGGCGCATACAAAGA
GA-AGCGACCTCGCGAGAGCAAGCGGAC--CTCA--TAAAGTGCGTC-G--TAGTCCGGA
TTGGAGTCTGCAACTCGACTCCATGAAGT-------------------------------
------------------------------------------------------------
------------------------------------------------------------
------------------------------------
>gi_DQ273686_S000622207
CGC---G--G--ACG-G-GTGA----------GT--AATGTCTGGG-AAACTG---CCTG
ATGGA--GGGG--GAT---AAC-CACTGGAAACGGTGGC-TAATACCG--------C--A
T----------------A----------------------ACGT-CG-C-----------
----AAG----------A-----C--------------AAA-CAGATG--GGATTAGCTT
GT-AGGTGGGGTAAC-GGCTCACCTAGGCGACGATC-CCTAGCTGGTCTGAGAGGATGAC
CA-GCCAC-ACTGGAA--CTGAGACACGGTCCAGACT-CTACGGGAGGCAGCAGTGGGGA
AT-ATTGCACAATGGGCGCAAGCCTG-TTG-C-AGCCATGCCGC-GTGTATGA-AGAAGG
C-TTCGGGTTGTAAAG-TACTTT-A--CGTTA-CCC-A--CAGAAGAAGC--ACCGGCTA
ACTCCGT-GCCAGCAGCC-GCG-GTAATACGGAGGG-TGCAAGCGTTAATC-GGAATTAC
TGGGCGTAAAGCGCACGCAGGCGG-TC-TGT-TAAG-TC-AG-ATGTGAAATCCCCGGGC
---TCAAC-C-CGGGAACTGC-ATTTGAAACTGGCAGGC-TTGAGTCT-CGT-AGAGGGG
GGT-AGAATTCCAGGTGTAGCGGTGAAATGCGTAGAGATCTGGAGGAATAC-CGG-TGGC
G-AGGCGGCCCCCT-G-GAC-GAAGACTGACGCTCAGGTGCGAAAGCGTGGGGAGCAAAC
AGG---ATTAGATACCCTGGTAGTCCACGCCGTAAA--CGATG-TC--AACGCGTTAAGT
CGA-CCGCCTGGGGAGTA-CGGCCGCAA-GGTT-AAAACTCAAATGAATT-GACGGGGGC
CCGCACAAGCGGTGGAGCATGTG-GTTTAA-TTCGATGCAACGCGAAGAACC-TTACCTG
GCCT-TGAC-ATC--CGG---AA--CTC---TG-AG----AC-AGGTGCTGCATGGCTGT
CGT-CAGCTCGTGTT-GTGAAAT-GTTGGGTTAAGTC-CCGCAAC-GAGCGCAACCCT-G
G--A--C-TCAAAGGAG---ACTGCCGGTGATAAACCGGAGGAAGGTGGGGATGACGTCA
AGTCATCATGG-CCTT-ACGGCCAGGG-TA-ACACGTGC-TACAAT-GCGCATACAAAGA
GA-AGCGACCTCGCGAGAGCAAGCGGAC--CTCA--TAAAGTGCGTC-G--TAGTCCGGA
TTGAGTTCTGC-------------------------------------------------
------------------------------------------------------------
------------------------------------------------------------
------------------------------------
>gi_EF059835_S000842662
GGC---G--G--ACG-G-GTGA----------GT--AATGTCTGGG-AAACTG---CCTG
ATGGA--GGGG--GAT---AAC-CACTGGAAACGGTGGC-TAATACCG--------C--A
T----------------A----------------------ATGT-CG-C-----------
----AAG----------A-----C--------------CAA-CAGATG--GGATTAGCTT
GT-AGGTGGGGTAAC-GGCTCACCTAGGCGACGATC-CCTAGCTGGTCTGAGAGGATGAC
CA-GCCAC-ACTGGAA--CTGAGACACGGTCCAGACTCCTACGGGAGGCAGCAGTGGGGA
AT-ATTGCACAATGGGCGCAAGCCTG-ATG-C-AGCCATGCCGC-GTGTATGA-AGAAGG
CCTTCGGGTTGTAAAG-TACTTT-A--CGTTA-CTC-A--CAGAAGAAGC--ACCGGCTA
ACTCCGT-GCCAGCAGCC-GCG-GTAATACGGAGGG-TGCAAGCGTTAATC-GGAATTAC
TGGGCGTAAAGCGCACGCAGGCGG-TC-TGT-TAAG-TC-AG-ATGTGAAATCCCCGGGC
---TCAAC-C-CGGGAACTGC-ATTTGAAACTGGCAGGC-TTGAGTCT-CGT-AGAGGGG
GGT-AGAATTCCAGGTGTAGCGGTGAAATGCGTAGAGATCTGGAGGAATAC-CGG-TGGC
GAAGGCGGCCCCCT-G-GAC-GAAGACTGACGCTCAGGTGCGAAAGCGTGGGGAGCAAAC
AGG---ATTAGATACCCTGGTAGTCCACGCCGTAAA--CGATG-TC--AACGCGTTAAGT
CGA-CCGCCTGGGGAGTA-CGGCCGCAA-GGTT-AAAACTCAAATGAATT-GACGGGGGC
CCGCACAAGCGGTGGAGCATGTG-GTTTAA-TTCGATGCAACGCGAAGAACC-TTACCTG
GCCT-TGAC-ATC--CGG---AA--CTC---TG-AG----AC-AGGTGCTGCATGGCTGT
CGT-CAGCTCGTGTT-GTGAAAT-GTTGGGTTAAGTC-CCGCAAC-GAGCGCAACCCT-G
G--A--C-TCAAAGGAG---ACTGCCGGTGATAAACCGGAGGAAGGTGGGGATGACGTCA
AGTCATCATGGCCCTT-ACGGCCAGGGCTACACACGTGC-TACAATGGCGCATACAAAGA
GA-AGCGACCTCGCGAGAGCAAGCGGAC--CTCA--TAAAGTGCGTC-G--TAGTCCGGA
TTGGAGTCTGCAACTCGACTCCATGAAGTCGGAATCGC-TAGTAATCGTGGAT-CAGA-A
TGCCACGGTGAATAC---GTTCCCGGGCCTTG--TACACACC----GC-CCGTCAC-ACC
----ATG--TGA----T--------TCATGACTGGGG-TGAAGTCGTAACAAGGTAACCG
------------------------------------
>gi_EF614996_S000871887
GGC---G--G--ACG-G-GTGA----------GT--AATGTCTGGG-AAACTG---CCTG
ATGGA--GGGG--GAT---AAC-CACTGGAAACGGTGGC-TAATACCG--------C--A
T----------------A----------------------ACGT-CG-C-----------
----AAG----------A-----C--------------CAA-CAGATG--GGATTAGCTT
GT-AGGTGGGGTAAC-GGCTCACCTAGGCGACGATC-CCTAGCTGGTCTGAGAGGATGAC
CA-GCCAC-ACTGGAA--CTGAGACACGGTCCAGACTCCTACGGGAGGCAGCAGTGGGGA
AT-ATTGCACAATGGGCGCAAGCCTG-ATG-C-AGCCATGCCGC-GTGTATGA-AGAAGG
CCTTCGGGTTGTAAAG-TACTTT-A--CGTTA-CCC-A--CAGAAGAAGC--ACCGGCTA
ACTCCGT-GCCAGCAGCC-GCG-GTAATACGGAGGG-TGCAAGCGTTAATC-GGAATTAC
TGGGCGTAAAGCGCACGCAGGCGG-TC-TGT-TAAG-TC-AG-ATGTGAAATCCCCGGGC
---TCAAC-C-CGGGAACTGC-ATTTGAAACTGGCAGGC-TTGAGTCT-CGT-AGAGGGG
GGT-AGAATTCCAGGTGTAGCGGTGAAATGCGTAGAGATCTGGAGGAATAC-CGG-TGGC
GAAGGCGGCCCCCT-G-GAC-GAAGACTGACGCTCAGGTGCGAAAGCGTGGGGAGCAAAC
AGG---ATTAGATACCCTGGTAGTCCACGCCGTAAA--CGATG-TC--AACGCGTTAAGT
CGA-CCGCCTGGGGAGTA-CGGCCGCAA-GGTT-AAAACTCAAATGAATT-GACGGGGGC
CCGCACAAGCGGTGGAGCATGTG-GTTTAA-TTCGATGCAACGCGAAGAACC-TTACCTG
GCCT-TGAC-ATC--CGG---AA--CTC---TG-AG----AC-AGGTGCTGCATGGCTGT
CGT-CAGCTCGTGTT-GTGAAAT-GTTGGGTTAAGTC-CCGCAAC-GAGCGCAACCCT-G
G--A--C-TCAAAGGAG---ACTGCCGGTGATAAACCGGAGGAAGGTGGGGATGACGTCA
AGTCATCATGGCCCTT-ACGGCCAGGGCTACACACGTGC-TACAATGGCGCATACAAAGA
GA-AGCGACCTCGCGAGAGCAAGCGGAC--CTCA--TAAAGTGCGTC-G--TAGTCCGGA
TTGGAGTCTGCAACTCGACTCCATGAAGTCGGAATCGC-TAGTAATCGTGGAT-CAGA-A
TGCCACGGTGAATAC---GTTCCCGGGCCTTG--TACACACC----GC-CCGTCAC-ACC
----ATG-----------------------------------------------------
------------------------------------
>gi_AY131237_S000396754
GGC---G--G--ACG-G-GTGA----------GT--AATGTCTGGG-AAACTG---CCCG
ATGGA--GGGG--GAT---AAC-TACTGGAAACGGTAGC-TAATACCG--------C--A
T----------------A----------------------ACGT-CG-C-----------
----AAG----------A-----C--------------CAA-CAGATG--GGATTAGCTA
GT-TGGTGAGGTAAC-GGCTCACCAAGGCGACGATC-CCTAGCTGGTCTGAGAGGATGAC
CA-GCCAC-ACTGGAA--CTGAGACACGGTCCAGACTCCTACGGGAGGCAGCAGTGGGGA
AT-ATTGCACAATGGGCGCAAGCCTG-ATG-C-AGCCATGCCGC-GTGTATGA-AGAAGG
CCTTCGGGTTGTAAAG-TACTTT-A--CGTTA-CCC-G--CAGAAGAAGC--ACCGGCTA
ACTCCGT-GCCAGCAGCC-GCG-GTAATACGGAGGG-TGCAAGCGTTAATC-GGAATGAC
TGGGCGTAAAGCGCACGCAGGCGG-TC-TGT-TAAG-TC-AG-ATGTGAAATCCCCGGGC
---TTAAC-C-TGGGAACTGC-ATTTGAAACTGGCAGGC-TTGAGTCT-TGT-AGAGGGG
GGT-AGAATTCCAGGTGTAGCGGTGAAATGCGTAGAGATCTGGAGGAATAC-CGG-TGGC
GAAGGCGGCCCCCT-G-GAC-AAAGACTGACGCTCAGGTGCGAAAGCGTGGGGAGCAAAC
AGG---ATTAGATACCCTGGTAGTCCACGCCGTAAA--CGATG-TC--AACGCGTTAAAT
CGA-CCGCCTGGGGAGTA-CGGCCGCAA-GGTT-AAAACTCAAATGAATT-GACGGGGGC
CCGCACAAGCGGTGGAGCATGTG-GTTTAA-TTCGATGCAACGCGAAGAACC-TTACCTG
GCCT-TGAC-ATC--CGG---AA--CCG---TG-AG----AC-AGGTGCTGCATGGCTGT
GGT-CAGCTCGTGTT-GTGAAAT-GTTGGGTTAAGTC-CCGCAAC-GAGCGCAACCCT-G
G--A--C-TCAAAGGAG---ACTGCCGGTGATAAACCGGAGGAAGGTGGGGATGACGTCA
AGTCATCATGGCCCTT-ACGGCCAGGGCTACACACGTGC-TACAATGGCGCATACAAAGA
GA-AGCGACCTCGCGAGAGCAAGCGGAC--CTCA--TAAAGTGCGTC-G--TAGTCCGGA
TCGGAGTCTGCAACTCGACTCCGTGAAGTCGGAATCGC-TAGTAATCGTGGAT-CAGA-A
TGCCACGGTGAATAC---GTTCCCGGGCCTTG--TACACACC----GC-CCGTCAC-ACC
----ATG-----------------------------------------------------
------------------------------------
>gi_Z96084_S000128850
GGC---G--G--ACG-G-GTGA----------GT--AATGTCTGGG-AACCTG---CCCG
ATGGA--GGGG--GAT---AMC-TACTGGAAACGGTAGC-TAATACCS--------C--A
T----------------A----------------------MCGT-CT-T-----------
----CGG----------A-----C--------------CAA-CAGATG--GGATTAGCTG
GT-TGGTGAGGTAAC-GGCTCACCAAGGCGACGATC-CCTAGCTGGTCTGAGAGGATGAC
CA-GCCAC-ACTGGAA--CTGAGACACGGTCCAGACTCCTACGGGAGGCAGCAGTGGGGA
AT-ATTGCACAATGGGCGCMAGCCTG-ATG-C-AGCCATGCCGC-GTGTAYGA-AGAAGG
CCTTCGGGTTGTAAAG-YACTTT-A--CGTTA-CCC-G--CAGAAGAAGC--ACCGGCTA
ACTCCGT-GCCAGCAGCC-GCG-GTAATACGGAGGG-TGCAAGCGTTAATC-GGAATTAC
TGGGCGTAAAGCGCACGCAGGCGG-TC-TGT-TAAG-TC-AG-ATGTGAAATCCCCGGGC
---TTAAC-C-TGGGAACTGC-ATTTGAAACTGGCAGGC-TTGAGTCT-TGT-AGAGGGG
GGT-AGAATTCCAGGTGTAGCGGTGAAATGCGTAGAGATCTGGAGGAATAC-CGG-TGGC
GAAGGCGGCCCCCT-G-GAC-AAAGACTGACGCTCAGGTGCGAAAGCGTGGGGAGCAAAC
AGG---ATTAGATACCCTGGTAGTCCACGCCGTAAA--CGATG-TC--AACGCGTTAAAT
CGA-CCGCCTGGGGAGTA-CGGCCGCAA-GGTT-AAAACTCAAATGAATT-GACGGGGGC
CCGCACAAGCGGTGGAGCATGTG-GTTTAA-TTCGATGCAACGGGAAGAACC-TTACCTG
GCCT-TGAC-ATC--CGG---AA--CCG---TG-AG----AC-AGGTGCTGCATGGCTGT
CGT-CAGCTCGTGTT-GTGAAAT-GTTGGGTTAAGTC-CCGCAAC-GAGCGCAACCCT-G
G--A--C-TCAAAGGAG---ACTGCCGGTGATAAACCGGAGGAAGGTGGGGATGACGTCA
AGTCATCATGGCCCTT-ACGGCCAGGGCTACACACGTGC-TACAATGGCGCATACAAAGA
GA-AGCGACCTCGCGAGAGCAAGCGGAT--CTCA--TAAAGTGCGTC-G--TAGTCCGGA
TCGGAGTCTGCAACTCGACTCCGTGAAGTCGGAATCGC-TAGTAATCGTGGAT-CAGA-A
TGCCACGGTGAATAC---GTTCCCGGGCCTTG--TACACACC----GC-CCGTCAC-ACC
----ATG--TGA----T--------TCATGACTGGGG-TGAAGTCGTAACAAGGTAACCG
------------------------------------
>gi_AJ233414_S000021583
GGC---G--G--ACG-G-GTGA----------GT--AATGTCTGGG-AAACTG---CCCG
ATGGA--GGGG--GAT---AAC-TACTGGAAACGGTAGC-TAATACCG--------C--A
T----------------A----------------------ACGT-CT-T-----------
----CGG----------A-----C--------------CAA-CAGATG--GGATTAGCTG
GT-TGGTGAGGTAAC-GGCTCACCAAGGCGACGATC-CCTAGCTGGTCTGAGAGGATGAC
CA-GCCAC-ACTGGAA--CTGAGACACGGTCCAGACTCCTACGGGAGGCAGCAGTGGGGA
AT-ATTGCACAATGGGCGCAAGCCTG-ATG-C-AGCCATGCCGC-GTGTATGA-AGAAGG
CCTTCGGGTTGTAAAG-TACTTT-A--CGTTA-CCC-G--CAGAAGAAGC--ACCGGCTA
ACTCCGT-GCCAGCAGCC-GCG-GTAATACGGAGGG-TGCAAGCGTTAATC-GGAATTAC
TGGGCGTAAAGCGCACGCAGGCGG-TC-TGT-TAAG-TC-AG-ATGTGAAATCCCCGGGC
---TTAAC-C-TGGGAACTGC-ATTTGAAACTGGCAGGC-TTGAGTCT-TGT-AGAGGGG
GGT-AGAATTCCAGGTGTAGCGGTGAAATGCGTAGAGATCTGGAGGAATAC-CGG-TGGC
GAAGGCGGCCCCCT-G-GAC-AAAGACTGACGCTCAGGTGCGAAAGCGTGGGGAGCAAAC
AGG---ATTAGATACCCTGGTAGTCCACGCCGTAAA--CGATG-TC--AACGCGTTAAAT
CGA-CCGCCTGGGGAGTA-CGGCCGCAA-GGTT-AAAACTCAAATGAATT-GACGGGGGC
CCGCACAAGCGGTGGAGCATGTG-GTTTAA-TTCGATGCAACGCGAAGAACC-TTACCTG
GCCT-TGAC-ATC--CGG---AA--CCG---TG-AG----AC-AGGTGCTGCATGGCTGT
CGT-CAGCTCGTGTT-GTGAAAT-GTTGGGTTAAGTC-CCGCAAC-GAGCGCAACCCT-G
G--A--C-TCAAAGGAG---ACTGCCGGTGATAAACCGGAGGAAGGTGGGGATGACGTCA
AGTCATCATGGCCCTT-ACGGCCAGGGCTACACACGTGC-TACAATGGCGCATACAAAGA
GA-AGCGACCTCGCGAGAGCAAGCGGAT--CTCA--TAAAGTGCGTC-G--TAGTCCGGA
TCGGAGTCTGCAACTCGACTCCGTGAAGTCGGAATCGC-TAGTAATCGTGGAT-CAGA-A
TGCCACGGTGAATAC---GTTCCCGGGCCTTG--TACACACC----GC-CCGTCAC-ACC
----ATG--TGA----T--------TCATGACTGGGG-TGAAGTCGTAACAAGGTAACCG
TAGGGGAACCTG------------------------
>gi_AB242909_S000804226
------------------------------------------------------------
-------------------------------------GC-TAATACCG--------C--A
T----------------A----------------------ACGT-CT-T-----------
----CGG----------A-----C--------------CAA-CAGATG--GGATTAGCTG
GT-TGGTGAGGTAAC-GGCTCACCAAGGCGACGATC-CCTAGCTGGTCTGAGAGGATGAC
CA-GCCAC-ACTGGAA--CTGAGACACGGTCCAGACTCCTACGGGAGGCAGCAGTGGGGA
AT-ATTGCACAATGGGCGCAAGCCTG-ATG-C-AGCCATGCCGC-GTGTATGA-AGAAGG
CCTTCGGGTTGTAAAG-TACTTT-A--CGTTA-CCC-G--CAGAAGAAGC--ACCGGCTA
ACTCCGT-GCCAGCAGCC-GCG-GTAATACGGAGGG-TGCAAGCGTTAATC-GGAATTAC
TGGGCGTAAAGCGCACGCAGGCGG-TC-TGT-TAAG-TC-AG-ATGTGAAATCCCCGGGC
---TTAAC-C-TGGGAACTGC-ATTTGAAACTGGCAGGC-TTGAGTCT-TGT-AGAGGGG
GGT-AGAATTCCAGGTGTAGCGGTGAAATGCGTAGAGATCTGGAGGAATAC-CGG-TGGC
GAAGGCGGCCCCCT-G-GAC-AAAGACTGACGCTCAGGTGCGAAAGCGTGGGGAGCAAAC
AGG---ATTAGATACCCTGGTAGTCCACGCCGTAAA--CGATG-TC--AACGCGTTAAAT
CGA-CCGCCTGGGGAGTA-CGGCCGCAA-GGTT-AAAACTCAAATGAATT-GACGGGGGC
CCGCACAAGCGGTGGAGCATGTG-GTTTAA-TTCGATGCAACGCGAAGAACC-TTACCTG
GCCT-TGAC-ATC--CGG---AA--CCG---TG-AG----AC-AGGTGCTGCATGGCTGT
CGT-CAGCTCGTGTT-GTGAAAT-GTTGGGTTAAGTC-CCGCAAC-GAGCGCAACCCT-G
G--A--C-TCAAAGGAG---ACTGCCGGTGATAAACCGGAGGAAGGTGGGGATGACGTCA
AGTCATCATGGCCCTT-ACGGCCAGGGCTACACACGTGC-TACAATGGCGCATACAAAGA
GA-AGCGACCTCGCGAGAGCAAGC------------------------------------
------------------------------------------------------------
------------------------------------------------------------
------------------------------------------------------------
------------------------------------
>gi_Z96085_S000128851
GGC---G--G--ACG-G-GTGA----------GT--AATGTCTGGG-AAACTG---CCCG
ATGGA--GGGG--GAT---AAC-TACTGGAAACGGTAGC-TAATACCG--------C--A
T----------------A----------------------ACGT-CG-C-----------
----AAG----------A-----C--------------CAA-CAGATG--GGATTAGCTT
GT-TGGTGGGGTAAA-AGCTCACCAAGGCGACGATC-CCTAGCTGGTCTGAGAGGATGAC
CA-GCCAC-ACTGGAA--CTGAGACACGGTCCAGACTCCTACGGGAGGCAGCAGTGGGGA
AT-ATTGCACAATGGGCGCAAGCCTG-ATG-C-ASCCATGCCGC-GTGTATGA-AGAAGG
CCTTCGGGTTGTAAAG-TACTTT-A--CGTTA-CCC-G--CAGAAGAAGC--ACCGGCTA
ACTCCGT-GCCAGCAGCC-GCG-GTAATACGGAGGG-TGCAAGCGTTAATC-GGAATTAC
TGGGCGTAAAGCGCACGCAGGCGG-TC-TGT-TAAG-TC-AG-ATGTGAAATCCCCGGGC
---TTAAC-C-TGGGAACTGC-ATTTGAAACTGGCAGGC-TTGAGTCT-TGT-AGAGGGG
GGT-GGAATTCCAGGTGTAGCGGTGAAATGCGTAGAGATCTGGAGGAATAC-CGG-TGGC
GAAGGCGGCCCCCT-G-GAC-AAAGACTGACGCTCAGGTGCGAAAGCGTGGGGAGCAAAC
AGG---ATTAGATACCCTGGTAGTCCACGCCGTAAA--CGATG-TC--AACGCGTTAAAT
CGA-CCGCCTGGGGAGTA-CGGCCGCAA-GGTT-AAAACTCAAATGAATT-GACGGGGGC
CCGCACAAGCGGTGGAGCATGTG-GTTTAA-TTCGATGCAACGCGAAGAACC-TTACCTG
GCCT-TGAC-ATC--CGG---AA--CTG---TG-AG----AC-AGGTGCTGCATGGCTGT
CGT-CAGCTCGTGTT-GTGAAAT-GTTGGGTTAAGTC-CCGCAAC-GAGCGCAACCCT-G
G--A--C-TCAAAGGAG---ACTGCCGGTGATAAACCGGAGGAAGGTGGGGATGACGTCA
AGTCATCATGGCCCTT-ACGGCCAGGGCTACACACGTGC-TACAATGGCGCATACAAAGA
GA-AGCGACCTCGCGAGAGCAAGCGGAC--CTCA--TAAAGTGCGTC-G--TAGTCCGGA
TCGGAGTCTGCAACTCGACTCCGTGAAGTCGGAATCGC-TAGTAATCGTGGAT-CAGA-A
TGCCACGGTGAATAC---GTTCCCGGGCCTTG--TACACACC----GC-CCGTCAC-ACC
----ATG--TGA----T--------TCATGACTGGGG-TGAAGTCGTAACAAGGTAACCG
TAGGGGAACCTGC-----------------------
>gi_EU490598_S001153158
--------------------------------------TGTCTGGG-AAACTG---CCTG
ATGGA--GGGG--GAT---AAC-TACTGGAAACGGTCAC-TAATACCG--------C--A
T----------------A----------------------ACGT-CG-C-----------
----AAG----------A-----C--------------CAA-CAGATG--GGATTAGCTT
GT-TGGTGGGGTAAC-GGCTCACCTAGGCGACGATC-CCTAGCTGGTCTGAGAGGATGAC
CA-GCCAC-ACTGGAA--CTGAGACACGGTCCAGACTCCTACGGGAGGCAGCAGTGGGGA
AT-ATTGCACAATGGGCGCAAGCCTG-ATG-C-AGCCATGCCGC-GTGTATGA-AGAAGG
CCTTCGGGTTGTAAAG-TACTTT-A--CGTTA-CCC-G--CAGAAGAAGC--ACCGGCTA
ACTCCGT-GCCAGCAGCC-GCG-GTAATACGGAGGG-TGCAAGCGTTAATC-GGAATTAC
TGGGCGTAAAGCGCACGCAGGCGG-TC-TGT-TAAG-TC-AG-ATGTGAAATCCCCGGGC
---TTAAC-C-TGGGAACTGC-ATTTGAAACTGGCAGGC-TTGAGTCT-TGT-AGAGGGG
GGT-AGAATTCCAGGTGTAGCGGTGAAATGCGTAGAGATCTGGAGGAATAC-CGG-TGGC
GAAGGCGGCCCCCT-G-GAC-AAAGACTGACGCTCAGGTGCGAAAGCTTGGGGAGCAAAC
AGG---ATTAGATACCCTGGTAGTCCACGCCGTAAA--CGATG-TC--AACGCGTTAAGT
CGA-CCGCCTGGGGAGTA-CGGCCGCAA-GGTT-AAAACTCAAATGAATT-GACGGGGGC
CCGCACAAGCGGTGGAGCATGTG-GTTTAA-TTCGATGCAACGCGAAGAACC-TTACCTG
GCCT-TGAC-ATC--CGG---AA--CTG---TG-AG----AC-AGGTGCTGCATGGCTGT
CGT-CAGCTCGTGTT-GTGAAAT-GTTGGGTTAAGTC-CCGCAAC-GAGCGCAACCCT-G
G--A--C-TCAAAGGAG---ACTGCCGGTGATAAACCGGAGGAAGGTGGGGATGACGTCA
AGTCATCATGGCCCTT-ACGGCCAGGGCTACACACGTGC-TACAATGGCGCATACAAAGA
GA-AGCGACCTCGCGAGAGCAAGCGGAC--CTCA--TAAAGTGCGTC-G--TAGTCCGGA
TCGGAGTCTGCAACTCGACTCCGTGAAGTCGGAATCGC-T--------------------
------------------------------------------------------------
------------------------------------------------------------
------------------------------------
>gi_EF522135_S000859570
GGC---G--G--ACG-G-GTGA----------GT--AATGTCTGGG-AAACTG---CCCG
ATGGA--GGGG--GAT---AAC-TACTGGAAACGGTAGC-TAATACCG--------C--A
T----------------A----------------------ACGT-CG-C-----------
----AAG----------A-----C--------------CAA-CAGATG--GGATTAGCTA
GT-AGGTGGGGTAAT-GGCTCACCTAGGCGACGATC-CCTAGCTGGTCTGAGAGGATGAC
CA-GCCAC-ACTGGAA--CTGAGACACGGTCCAGACTCCTACGGGAGGCAGCAGTGGGGA
AT-ATTGCACAATGGGCGCAAGCCTG-ATG-C-AGCCATGCCGC-GTGTATGA-AGAAGG
CCTTCGGGTTGTAAAG-TACTTT-A--CGTTA-CCC-G--CAGAAGAAGC--ACCGGCTA
ACTCCGT-GCCAGCAGCC-GCG-GTAATACGGAGGG-TGCAAGCGTTAATC-GGAATTAC
TGGGCGTAAAGCGCACGCAGGCGG-TC-TGT-TAAG-TC-AG-ATGTGAAATCCCCGGGC
---TTAAC-C-TGGGAACTGC-ATTTGAAACTGGCAGGC-TTGAGTCT-CGT-AGAGGGG
GGT-AGAATTCCAGGTGTAGCGGTGAAATGCGTAGAGATCTGGAGGAATAC-CGG-TGGC
GAAGGCGGCCCCCT-G-GAC-GAAGACTGACGCTCAGGTGCGAAAGCGTGGGGAGCAAAC
AGG---ATTAGATACCCTGGTAGTCCACGCCGTAAA--CGATG-TC--AACGCGTTAAGT
CGA-CCGCCTGGGGAGTA-CGGCCGCAA-GGTT-AAAACTCAAATGAATT-GACGGGGGC
CCGCACAAGCGGTGGAGCATGTG-GTTTAA-TTCGATGCAACGCGAAGAACC-TTACCTG
GCCT-TGAC-ATC--CGG---AA--CTC---TG-AG----AC-AGGTGCTGCATGGCTGT
CGT-CAGCTCGTGTT-GTGAAAT-GTTGGGTTAAGTC-CCGCAAC-GAGCGCAACCCT-G
G--A--C-TCAAAGGAG---ACTGCCGGTGATAAACCGGAGGAAGGTGGGGATGACGTCA
AGTCATCATGGCCCTT-ACGGCCAGGGCTACACACGTGC-TACAATGGCGCATACAAAGA
GA-AGCGACCTCGCGAGAGCAAGCGGAC--CTCA--TAAAGTGCGTC-G--TAGTCCGGA
TTGGAGTCTGCAACTCGACTCCATGAAGTCGGAATCGC-TAGTAATCGTAGAT-CAGA-A
TGCTACGGTGAATAC---GTTCCCGGGCCTTG--TACACACC----GC-CCGTCAC-ACC
----ATG--TGA----T--------TCATGACTGGGG-TGAAGTCGTAACAAGGTAACCG
TAGGGGAACCTGTGGCTGGATCACCTCCTT------
>gi_FJ816023_S001351587
GGC---G--G--ACG-G-GTGA----------GT--AATGTCTGGG-AAACTG---CCCG
ATGGA--GGGG--GAT---AAC-TACTGGAAACGGTAGC-TAATACCG--------C--A
T----------------A----------------------ACGT-CG-C-----------
----AAG----------A-----C--------------CAA-CAGATG--GGATTAGCTA
GT-AGGTGGGGTAAT-GGCTCACCTAGGCGACGATC-CCTAGCTGGTCTGAGAGGATGAC
CA-GCCAC-ACTGGAA--CTGAGACACGGTCCAGACTCCTACGGGAGGCAGCAGTGGGGA
AT-ATTGCACAATGGGCGCAAGCCTG-ATG-C-AGCCATGCCGC-GTGTATGA-AGAAGG
CCTTCGGGTTGTAAAG-TACTTT-A--CGTTA-CCC-G--CAGAAGAAGC--ACCGGCTA
ACTCCGT-GCCAGCAGCC-GCG-GTAATACGGAGGG-TGCAAGCGTTAATC-GGAATTAC
TGGGCGTAAAGCGCACGCAGGCGG-TC-TGT-TAAG-TC-AG-ATGTGAAATCCCCGGGC
---TTAAC-C-TGGGAACTGC-ATTTGAAACTGGCAGGC-TTGAGTCT-CGT-AGAGGGG
GGT-AGAATTCCAGGTGTAGCGGTGAAATGCGTAGAGATCTGGAGGAATAC-CGG-TGGC
GAAGGCGGCCCCCT-G-GAC-GAAGACTGACGCTCAGGTGCGAAAGCGTGGGGAGCAAAC
AGG---ATTAGATACCCTGGTAGTCCACGCCGTAAA--CGATG-TC--AACGCGTTAAGT
CGA-CCGCCTGGGGAGTA-CGGCCGCAA-GGTT-AAAACTCAAATGAATT-GACGGGGGC
CCGCACAAGCGGTGGAGCATGTG-GTTTAA-TTCGATGCAACGCGAAGAACC-TTACCTG
GCCT-TGAC-ATC--CGG---AA--CTC---TG-AG----AC-AGGTGCTGCATGGCTGT
CGT-CAGCTCGTGTT-GTGAAAT-GTTGGGTTAAGTC-CCGCAAC-GAGCGCAACCCT-G
G--A--C-TCAAAGGAG---ACTGCCGGTGATAAACCGGAGGAAGGTGGGGATGACGTCA
AGTCATCATGGCCCTT-ACGGCCAGGGCTACACACGTGC-TACAATGGCGCATACAAAGA
GA-AGCGACCTCGCGAGAGCAAGCGGAC--CTCA--TAAAGTGCGTC-G--TAGTCCGGA
TTGGAGTCTGCAACTCGACTCCATGAAGTCGGAATCGC-TAGTAATCGTAGAT-CAGA-A
TGCTACGGTGAATAC---GTTCCCGGGCCTTG--TACACACC----GC-CCGTCAC-ACC
----ATG-----------------------------------------------------
------------------------------------
>gi_AY914790_S000644667
------------------------------------------------------------
------------------------------------------------------------
------------------------------------------------------------
------------------------------------------------------------
------------------------------------------------------------
------------------------------------------------------------
------------------------------------------------------------
------------------------------------------------------------
------------------------------------------------------------
-------------------------------------------ATGTGAAATCCCCGGGC
---TTAAC-C-TGGGAACTGC-ATTTGAAACTGGCAGGC-TTAGTTCT-CGT-AGAGGGG
GGT-AGAATTCCAGGTGTAGCGGTGAAATGCGTAGAGATCTGGAGGAATAC-CGG-TGGC
GAAGGCGGCCCCCT-G-GAC-GAAGACTGACGCTCAGGTGCGAAAGCGTGGGGAGCAAAC
AGG---ATTAGATACCCTGGTAGTCCACGCCGTAAA--CGATG-TC--AACGCGTTAAGT
CGA-CCGCCTGGGGAGTA-CGGCCGCAA-GGTT-AAAACTCAAATGAATT-GACGGGGGC
CCGCACAAGCGGTGGAGCATGTG-GTTTAA-TTCGATGCAACGCGAAGAACC-TTACCTG
GCCT-TGAC-ATC--CGG---AA--CTC---TG-AG----AC-AGGTGCTGCATGGCTGT
CGT-CAGCTCGTGTT-GTGAAAT-GTTGGGTTAAGTC-CCGCAAC-GAGCGCAACCCT-G
G--A--C-TCAAAGGAG---ACTGCCGGTGATAAACCGGAGGAAGGTGGGGATGACGTCA
AGTCATCATGGCCCTT-ACGGCCAGGGCTACACACGTGC-TACAATGGCGCATACAAAGA
GA-AGCGACCTCGCGAGAGCAAGCGGAC--CTCA--TAAAGTGCGTC-G--TAGTCCGGA
TCGGAGTCTGCAACTCGACTCCGTGAAGTCGGAATCGC-TAGTAATCGTAGAT-CAGA-A
TG----------------------------------------------------------
------------------------------------------------------------
------------------------------------
>gi_AY660693_S000372480
GGC---G--G--ACG-G-GTGA----------GT--AATGTCTGGG-AAACTG---CCCG
GTGGA--GGGG--GAT---AAC-TACTGGAAACGGTAGC-TAATACCG--------C--A
T----------------A----------------------ACGT-CT-T-----------
----CGG----------A-----C--------------CAA-CAGATG--GGATTAGCTA
GT-AGGTGGGGTAAC-GGCTCACCTAGGCGACGATC-CCTAGCTGGTCTGAGAGGATGAC
CA-GCCAC-ACTGGAA--CTGAGACACGGTCCAGACTCCTACGGGAGGCAGCAGTGGGGA
AT-ATTGCACAATGGGCGCAAGCCTG-ATG-C-AGCCATGCCGC-GTGTATGA-AGAAGG
CCTTCGGGTTGTAAAG-TACTTT-A--CGCTA-CCC-G--CAGAAGAAGC--ACCCGCTA
ACTCCGT-GCCAGCAGCC-GCG-GTAATACCGAGGG-TGCAAGCGTTAATC-CGAATTAC
TGGGCGTTAAGCGCACGCAGGCGG-TC-TGT-TCAG-TC-AG-ATGTGAAAGCCCCGGGC
---TTAAC-C-TGGGAACTGC-ATTTGAAACTGGCAGGC-TTGAGTCT-CGT-AGAGGGG
GGT-AGAATTCCAGGTGTAGCGGTGAAATGCGTAGAGATCTGGAGGAATAC-CGG-TGGC
GAAGGCGGCCCCCT-G-GAC-GAAGACTGACGCTCAGGTGCGAAAGCGTGGGAAGCAAAC
AGG---ATTAGATACCCTGGTAGTCCACGCCGTAAA--CGATG-TC--AACGCGTTAAGT
CGC-CCGCCTGGGGAGTA-CGGCCGCAA-GGTT-AAAACTCAAATGAATT-GACGGGGGC
CCGCACAAGCGGTGGAGCATGTG-GTTTAA-TTCGATGCAACGCGAAGAACC-TTACCTG
GCCT-TGAC-ATC--CGG---AA--CTC---TG-AG----AC-AGGTGCTGCATGGCTGT
CGT-CAGCTCGTGTT-GTGAAAT-GTTGGGTTAAGTC-CCGCAAC-GAGCGCAACCCT-G
G--A--C-TCAAAGGAG---ACTGCCAGTGATAAACCGGAGGAAGGTGGGGATGACGTCA
AGTCATCATGGCCCTT-ACGGCCAGGGCTACACACGTGC-TACAATGGCGCATACAAAGA
GA-AGCGACCTCGCGAGAGCAGGCGGAC--CTCA--TAAAGTGCGTC-G--TAGTCCGGA
TCGGAGTCTGCAACTCGACTCCGTGAAGTCGGAATCGC-TAGTAATCGTAGAT-CAGA-A
TGCTACGGTGAATAC---GTTCCCGGGCCTTG--TACACACC----GC-CCGTCAC-ACC
----ATG--TGA----T--------TCATGACTGGGG-TG--------------------
------------------------------------
>gi_EF195104_S000805392
GGC---G--G--ACG-G-GTGA----------GT--AATGTCTGGG-AAACTG---CCCG
GTGGA--GGGG--GAT---AAC-TACTGGAAACGGTAGC-TAATACCG--------C--A
T----------------A----------------------ACGT-CT-T-----------
----CGG----------A-----C--------------CAA-CAGATG--GGATTAGCTA
GT-AGGTGGGGTAAC-GGCTCACCTAGGCGACGATC-CCTAGCTGGTCTGAGAGGATGAC
CA-GCCAC-ACTGGAA--CTGAGACACGGTCCAGACTCCTACGGGAGGCAGCAGTGGGGA
AT-ATTGCACAATGGGCGCAAGCCTG-ATG-C-AGCCATGCCGC-GTGTATGA-AGAAGG
CCTTCGGGTTGTAAAG-TACTTT-A--CGTTA-CCC-G--CAGAAGAAGC--ACCGGCTA
ACTCCGT-GCCAGCAGCC-GCG-GTAATACGGAGGG-TGCAAGCGTTAATC-GGAATTAC
TGGGCGTAAAGCGCACGCAGGCGG-TC-TGT-TAAG-TC-AG-ATGTGAAATCCCCGGGC
---TTAAC-C-TGGGAACTGC-ATTTGAAACTGGCAGGC-TTGAGTCT-CGT-AGAGGGG
GGT-AGAATTCCAGGTGTAGCGGTGAAATGCGTAGAGATCTGGAGGAATAC-CGG-TGGC
GAAGGCGGCCCCCT-G-GAC-GAAGACTGACGCTCAGGTGCGAAAGCGTGGGGAGCAAAC
AGG---ATTAGATACCCTGGTAGTCCACGCCGTAAA--CGATG-TC--AACGCGTTAAGT
CAA-CCGCCTGGGGAGTA-CGGCCGCAA-GGTT-AAAACTCAAATGAATT-G--------
------------------------------------------------------------
------------------------------------------------------------
------------------------------------------------------------
------------------------------------------------------------
------------------------------------------------------------
------------------------------------------------------------
------------------------------------------------------------
------------------------------------------------------------
------------------------------------------------------------
------------------------------------
>gi_EF540892_S000860133
GGC---G--G--ACG-G-GTGA----------GT--AATGTCTGGG-AAACTG---CCCG
GTGGA--GGGG--GAT---AAC-TACTGGAAACGGTAGC-TAATACCG--------C--A
T----------------A----------------------ACGT-CT-T-----------
----CGG----------A-----C--------------CAA-CAGATG--GGATTAGCTA
GT-AGGTGGGGTAAC-GGCTCACCTAGGCGACGATC-CCTAGCTGGTCTGAGAGGATGAC
CA-GCCAC-ACTGGAA--CTGAGACACGGTCCAGACTCCTACGGGAGGCAGCAGTGGGGA
AT-ATTGCACAATGGGCGCAAGCCTG-ATG-C-AGCCATGCCGC-GTGTATGA-AGAAGG
CCTTCGGGTTGTAAAG-TACTTT-A--CGTTA-CCC-G--CAGAAGAAGC--ACCGGCTA
ACTCCGT-GCCAGCAGCC-GCG-GTAATACGGAGGG-TGCAAGCGTTAATC-GGAATTAC
TGGGCGTAAAGCGCACGCAGGCGG-TC-TGT-TAAG-TC-AG-ATGTGAAATCCCCGGGC
---TTAAC-C-TGGGAACTGC-ATTTGAAACTGGCAGGC-TTGAGTCT-CGT-AGAGGGG
GGT-AGAATTCCAGGTGTAGCGGTGAAATGCGTAGAGATCTGGAGGAATAC-CGG-TGGC
GAAGGCGGCCCCCT-G-GAC-GAAGACTGACGCTCAGGTGCGAAAGCGTGGGGAGCAAAC
AGG---ATTAGATACCCTGGTAGTCCACGCCGTAAA--CGATG-TC--AACGCGTTAAGT
CGA-CCGCCTGGGGAGTA-CGGCCGCAA-GGTT-AAAACTCAAATGAATT-GACGGGGGC
CCGCACAAGCGGTGGAGCATGTG-GTTTAA-TTCGATGCAACGCGAAGAACC-TTACCTG
GCCT-TGAC-ATC--CGG---AA--CTC---TG-AG----AC-AGGTGCTGCATGGCTGT
CGT-CAGCTCGTGTT-GTGAAAT-GTTGGGTTAAGTC-CCGCAAC-GAGCGCAACCCT-G
G--A--C-TCAAAGGAG---ACTGCCGGTGATAAACCGGAGGAAGGTGGGGATGACGTCA
AGTCATCATGGCCCTT-ACGGCCAGGGCTACACACGTGC-TACAATGGCGCATACAAAGA
GA-AGCGACCTCGCGAGAGCAAGCGGAC--CTCA--TAAAGTGCGTC-G--TAGTCCGGA
TCGGAGTCTGCAACTCGACTCCGTGAAGTCGGAATCGC-TAGTAATCGTAGAT-CAGA-A
TGCTACGGTGAATAC---GTTCCCGGGCCTTG--TACACACC----GC-CCGTCAC-ACC
----ATG-----------------------------------------------------
------------------------------------
>gi_EF540891_S000860132
GGC---G--G--ACG-G-GTGA----------GT--AATGTCTGGG-AAACTG---CCCG
GTGGA--GGGG--GAT---AAC-TACTGGAAACGGTAGC-TAATACCG--------C--A
T----------------A----------------------ACGT-CT-T-----------
----CGG----------A-----C--------------CAA-CAGATG--GGATTAGCTA
GT-AGGTGGGGTAAC-GGCTCACCTAGGCGACGATC-CCTAGCTGGTCTGAGAGGATGAC
CA-GCCAC-ACTGGAA--CTGAGACACGGTCCAGACTCCTACGGGAGGCAGCAGTGGGGA
AT-ATTGCACAATGGGCGCAAGCCTG-ATG-C-AGCCATGCCGC-GTGTATGA-AGAAGG
CCTTCGGGTTGTAAAG-TACTTT-A--CGTTA-CCC-G--CAGAAGAAGC--ACCGGCTA
ACTCCGT-GCCAGCAGCC-GCG-GTAATACGGAGGG-TGCAAGCGTTAATC-GGAATTAC
TGGGCGTAAAGCGCACGCAGGCGG-TC-TGT-TAAG-TC-AG-ATGTGAAATCCCCGGGC
---TTAAC-C-TGGGAACTGC-ATTTGAAACTGGCAGGC-TTGAGTCT-CGT-AGAGGGG
GGT-AGAATTCCAGGTGTAGCGGTGAAATGCGTAGAGATCTGGAGGAATAC-CGG-TGGC
GAAGGCGGCCCCCT-G-GAC-GAAGACTGACGCTCAGGTGCGAAAGCGTGGGGAGCAAAC
AGG---ATTAGATACCCTGGTAGTCCACGCCGTAAA--CGATG-TC--AACGCGTTAAGT
CGA-CCGCCTGGGGAGTA-CGGCCGCAA-GGTT-AAAACTCAAATGAATT-GACGGGGGC
CCGCACAAGCGGTGGAGCATGTG-GTTTAA-TTCGATGCAACGCGAAGAACC-TTACCTG
GCCT-TGAC-ATC--CGG---AA--CTC---TG-AG----AC-AGGTGCTGCATGGCTGT
CGT-CAGCTCGTGTT-GTGAAAT-GTTGGGTTAAGTC-CCGCAAC-GAGCGCAACCCT-G
G--A--C-TCAAAGGAG---ACTGCCGGTGATAAACCGGAGGAAGGTGGGGATGACGTCA
AGTCATCATGGCCCTT-ACGGCCAGGGCTACACACGTGC-TACAATGGCGCATACAAAGA
GA-AGCGACCTCGCGAGAGCAAGCGGAC--CTCA--TAAAGTGCGTC-G--TAGTCCGGA
TCGGAGTCTGCAACTCGACTCCGTGAAGTCGGAATCGC-TAGTAATCGTAGAT-CAGA-A
TGCTACGGTGAATAC---GTTCCCGGGCCTTG--TACACACC----GC-CCGTCAC-ACC
----ATG--TGA----T--------TCATGACTGGGG-TGAG------------------
------------------------------------
>gi_EF540893_S000860134
GGC---G--G--ACG-G-GTGA----------GT--AATGTCTGGG-AAACTG---CCCG
GTGGA--GGGG--GAT---AAC-TACTGGAAACGGTAGC-TAATACCG--------C--A
T----------------A----------------------ACGT-CT-T-----------
----CGG----------A-----C--------------CAA-CAGATG--GGATTAGCTA
GT-AGGTGGGGTAAC-GGCTCACCTAGGCGACGATC-CCTAGCTGGTCTGAGAGGATGAC
CA-GCCAC-ACTGGAA--CTGAGACACGGTCCAGACTCCTACGGGAGGCAGCAGTGGGGA
AT-ATTGCACAATGGGCGCAAGCCTG-ATG-C-AGCCATGCCGC-GTGTATGA-AGAAGG
CCTTCGGGTTGTAAAG-TACTTT-A--CGTTA-CCC-G--CAGAAGAAGC--ACCGGCTA
ACTCCGT-GCCAGCAGCC-GCG-GTAATACGGAGGG-TGCAAGCGTTAATC-GGAATTAC
TGGGCGTAAAGCGCACGCAGGCGG-TC-TGT-TAAG-TC-AG-ATGTGAAATCCCCGGGC
---TTAAC-C-TGGGAACTGC-ATTTGAAACTGGCAGGC-TTGAGTCT-CGT-AGAGGGG
GGT-AGAATTCCAGGTGTAGCGGTGAAATGCGTAGAGATCTGGAGGAATAC-CGG-TGGC
GAAGGCGGCCCCCT-G-GAC-GAAGACTGACGCTCAGGTGCGAAAGCGTGGGGAGCAAAC
AGG---ATTAGATACCCTGGTAGTCCACGCCGTAAA--CGATG-TC--AACGCGTTAAGT
CGA-CCGCCTGGGGAGTA-CGGCCGCAA-GGTT-AAAACTCAAATGAATT-GACGGGGGC
CCGCACAAGCGGTGGAGCATGTG-GTTTAA-TTCGATGCAACGCGAAGAACC-TTACCTG
GCCT-TGAC-ATC--CGG---AA--CTC---TG-AG----AC-AGGTGCTGCATGGCTGT
CGT-CAGCTCGTGTT-GTGAAAT-GTTGGGTTAAGTC-CCGCAAC-GAGCGCAACCCT-G
G--A--C-TCAAAGGAG---ACTGCCGGTGATAAACCGGAGGAAGGTGGGGATGACGTCA
AGTCATCATGGCCCTT-ACGGCCAGGGCTACACACGTGC-TACAATGGCGCATACAAAGA
GA-AGCGACCTCGCGAGAGCAAGCGGAC--CTCA--TAAAGTGCGTC-G--TAGTCCGGA
TCGGAGTCTGCAACTCGACTCCGTGAAGTCGGAATCGC-TAGTAATCGTAGAT-CAGA-A
TGCTACGGTGAATAC---GTTCCCGGGCCTTG--TACACACC----GC-CCGTCAC-ACC
----ATG-----------------------------------------------------
------------------------------------
>gi_EU490594_S001153154
----------------------------------------TGTTGG-AAACTG---CCTG
ATGGA--GGGG--GAT---AAC-TACTGGAAACGGTAGC-TAATACCG--------C--A
T----------------A----------------------ACGT-CG-C-----------
----CGG----------A-----C--------------CAA-CAGATG--GGATTAGCTA
GT-AGGCGGGGTAAT-GGCCCACCTAGGCGACGATC-CCTAGCTGGTCTGAGAGGATGAC
CA-GCCAC-ACTGGAA--CTGAGACACGGTCCAGACTCCTACGGGAGGCAGCAGTGGGGA
AT-ATTGCACAATGGGCGCAAGCCTG-ATG-C-AGCCATGCCGC-GTGTGTGA-AGAAGG
CCTTCGGGTTGTAAAG-CACTTT-A--CGTTA-CCC-G--CAGAAGAAGC--ACCGGCTA
ACTCCGT-GCCAGCAGCC-GCG-GTAATACGGAGGG-TGCAAGCGTTAATC-GGAATGAC
TGGGCGTAAAGCGCACGCAGGCGG-TC-TGT-TAAG-TT-GG-ATGTGAAATCCCCGGGC
---TTAAC-C-TGGGAACTGC-ATTCAAAACTGACAGGC-TAGAGTCT-TGT-AGAGGGG
GGT-AGAATTCCAGGTGTAGCGGTGAAATGCGTAGAGATCTGGAGGAATAC-CGG-TGGC
GAAGGCGGCCCCCT-G-GAC-TAAGACTGACGCTCAGGTGCGAAAGCGTGGGGAGCAAAC
AGG---ATTAGATACCCTGGTAGTCCACGCTGTAAA--CGATG-TC--AACGCGTTAAGT
CGA-CCGCCTGGGGAGTA-CGGCCGCAA-GGTT-AAAACTCAAATGAATT-GACGGGGGC
CCGCACAAGCGGTGGAGCATGTG-GTTTAA-TTCGATGCAACGCGAAGAACC-TTACCTA
CTCT-TGAC-ATC--CGG---AA--CTC---TG-AG----AC-AGGTGCTGCATGGCTGT
CGT-CAGCTCGTGTT-GTGAAAT-GTTGGGTTAAGTC-CCGCAAC-GAGCGCAACCCT-G
G--A--C-TCAAAGGAG---ACTGCCGGTGATAAACCGGAGGAAGGTGGGGATGACGTCA
AGTCATCATGGCCCTT-ACGAGTAGGGCTACACACGTGC-TACAATGGCGTATACAAAGA
GA-AGCGAACTCGCGAGAGCCAGCGGAC--CTC---TAAAGTGCGTG-G--TA-------
------------------------------------------------------------
------------------------------------------------------------
------------------------------------------------------------
------------------------------------
>gi_FJ463410_S001243170
GGC---G--G--ACG-G-GTGA----------GT--AATGTCTGGT-AAACTG---CC-G
ATGGA--GGGG--GAT---AAC-TACTGGAAACGGTAGC-TAATACCG--------C--A
T----------------A----------------------ACGT-CG-C-----------
----AAG----------A-----C--------------CAA-CAGATG--GGATTAGCTA
GT-AGGTGGGGTAAT-GGCTCACCTAGGCGACGATC-CCTAGCTGGTCTGAGAGGATGAC
CA-GCCAC-ACTGGAA--CTGAGACACGGTCCAGACTCCTACGGGAGGCAGCAGTGGGGA
AT-ATTGCACAATGGGCGCAAGCCTG-ATG-C-AGCCATGCCGC-GTGTATGA-AGAAGG
CCTTCGGGTTGTAAAG-TACTTT-A--CGTTA-CTC-G--CAGAAGAAGC--ACCGGCTA
ACTCCGT-GCCAGCAGCC-GCG-GTAATACGGAGGG-TGCAAGCGTTAATC-GGAATTAC
TGGGCGTAAAGCGCACGCAGGCGG-TC-TGT-CAAG-TC-GG-ATGTGAAATCCCCGGGC
---TCAAC-C-TGGGAACTGC-ATTCGAAACTGGCAGGC-TAGAGTCT-TGT-AGAGGGG
GGT-AGAATTCCAGGTGTAGTGGTGGAATGCGTAGAGATCTGGAGGAATAC-CGG-TGGC
GAAGGCGGCCCCCT-G-GAC-AAAAATTGACGCTCAGGTGCGAAAGTGTGGGAAGCAAAA
AGG---ATTA-ATACCCC-GTAGTTCAGACGGTTAA---GATG-TC--AACGCGTTAAGT
CGA-CCGCCTGGGGAGTA-CGGCCGCAA-GGTT-AAAACTCAAATGAATT-GACGGGGGC
CCGCACAAGCGGTGGAGCATGTG-GTTTAA-TTCGATGCAACGCGAAGAACC-TTACCTA
CTCT-TGAC-ATC--CGG---AA--CTC---TG-AG----AC-AGGTGCTGCATGGCTGT
CGT-CAGCTCGTGTT-GTGAAAT-GTTGGGTTAAGTC-CCGCAAC-GAGCGCAACCCT-G
G--A--C-TCAAAGGAG---ACTGCCAGTGACAAACTGGAGGAAGGTGGGGATGACGTCA
AGTCATCATGGCCCTT-ACGAGTAGGGCTACACACGTGC-TACAATGGCATATACAAAGA
GA-AGCGACCTCGCGAGAGCAAGCGGAC--CTCA--CAAAGTATGTC-G--TAGTCCGGA
GCGGAGTGTGCAACTCGACTCCGTGAAGTCGGAATCGC-TAGTAATCGTGGAT-CAGA-A
TGCCACGGTGAATAC---GTTCCCGGG-CTTG--TACACACC----GC-CCGTCAC-ACC
----ATG--TGA----T--------TCATGACTGGGG-TGAAGTCGTAACAAGGTAGCCG
TAAGGGATCCCGGG----------------------
>gi_AF130909_S000458494
------------------------------------------------------------
------------------------------------------------------------
------------------------------------------------------------
------------------------------------------------------------
-T-AGGYKGGGTAAY-GGCYCACCTAGGCKACGATC-CCTAGCTGGTCTKAKAGGATGAC
CA-GCCAC-ACTGGAA--CTKAGACACGGTCCAGACTCCTACSGGAGGCAGCAGTKGGGA
AT-ATTGCACAATGGGCGCAAGCYTG-ATG-C-AGCCATGCCGC-GTGTATGA-AGAARG
CCTTCGGGTTGTAAAG-TACTTT-A--CGTTA-CCC-G--CAGAAGAAGC--ACCGGCTA
ACTCCGT-GCCAGCAGCC-GCG-GTAATACGGAGGG-TGCAAGCGTTAATC-GGAATTAC
TGGGCGTAAAGCGCACGCAGGCGG-TC-TGT-TAAG-TC-AG-ATGTGAAATCCCCGGGC
---TCAAC-C-TGGGAACTGC-ATTTGAAACTGGCAGGC-TAGAGTCT-CGT-AGAGGGG
GGT-AGAATTCCAGGTGTAGCGGTGAAATGCGTAGAGATCTGGAGGAATAC-CGG-TGGC
GAAGGCGGCCCCCT-G-GAC-GAAGACTGACGCTCAGGTGCGAAAGCGTGGGGAGCAAAC
AGG---ATTAGATACCCTGGTAGTCCACGCCGTAAA--CGATG-TC--AACGCGTTAAGT
CGA-CCGCCTGGGGAGTA-CGGCCGCAA-GGTT-AAAACTCAAATGAATT-GACGGGGGC
CCGMACAAGCGGTGGAGCATGTG-GTTTAA-TTCGATGCAACGCGAAGAACC-TTACCTR
SYCT-TGAC-ATC--CGG---AA--CCG---TG-AG----AC-AGGTGCTGCATGGCTGT
CGT-CAGCTCGTGTT-GTGAAAT-GTTGGGTTAAGTC-CCGCAAC-GAGCGCAACCCT-G
G--A--C-TCAAAGGAG---ACTGCCGGTGATAAACCGGAGGAAGGTGGGGATGACGTCA
AGTCATCATGGCCCTT-ACGRSYAGGGCTACACACGTGC-TACAATGGCGCATACAAAGA
GA-AGCGAMCTCGCGAGAGCAAGCGGAC--CTCA--YAAAGTGCGTC-G--TAGTCCGGA
TCGGAGTCTGCAACTCGACTCCGTGAAGTCGGAATCGC-TAGTAATCGTRGAT-CAGA-A
TGCYACGGTGAATAC---GTTCCCGGGCCTTG--TACAYACC----GC-CCGTCAC-ACC
----ATG--TGA----T--------TCATGAMTGGGG-TGAAGTCGT-------------
------------------------------------
>gi_EU196322_S000966815
GGC---G--G--ACG-G-GTGA----------GT--AATGTCTGGG-AAACTG---CCTG
ATGGA--GGGG--GAT---AAC-TACTGGAAACGGTAGC-TAATACCG--------C--A
T----------------G----------------------ACCT-CG-C-----------
----AAG----------A-----G--------------CAA-CAGATG--GGATTAGCTA
GT-AGGTGAGGTAAT-GGCTCACCTAGGCGACGATC-CCTAGCTGGTCTGAGAGGATGAC
CA-GCCAC-ACTGGAA--CTGAGACACGGTCCAGACTCCTACGGGAGGCAGCAGTGGGGA
AT-ATTGCACAATGGGCGCAAGCCTG-ATG-C-AGCCATGCCGC-GTGTGTGA-AGAAGG
CCTTCGGGTTGTAAAG-CACTTT-A--CGTTA-CTC-G--CAGAAGAAGC--ACCGGCTA
ACTCCGT-GCCAGCAGCC-GCG-GTAATACGGAGGG-TGCAAGCGTTAATC-GGAATTAC
TGGGCGTAAAGCGCACGCAGGCGG-TT-TGT-TAAG-TC-AG-ATGTGAAATCCCCGAGC
---TTAAC-T-TGGGAACTGC-ATTTGAAACTGGCAAGC-TAGAGTCT-TGT-AGAGGGG
GGT-AGAATTCCAGGTGTAGCGGTGAAATGCGTAGAGATCTGGAGGAATAC-CGG-TGGC
GAAGGCGGCCCCCT-G-GAC-AAAGACTGACGCTCAGGTGCGAAAGCGTGGGGAGCAAAC
AGG---ATTAGATACCCTGGTAGTCCACGCTGTAAA--CGATG-TC--AACGCGTTAAGT
CGA-CCGCCTGGGGAGTA-CGGCCGCAA-GGTT-AAAACTCAAATGAATT-GACGGGGGC
CCGCACAAGCGGTGGAGCATGTG-GTTTAA-TTCGATGCAACGCGAAGAACC-TTACCTA
CTCT-TGAC-ATC--CGG---AA--CTC---TG-AG----AC-AGGTGCTGCATGGCTGT
CGT-CAGCTCGTGTT-GTGAAAT-GTTGGGTTAAGTC-CCGCAAC-GAGCGCAACCCT-G
G--A--C-TCAAAGGAG---ACTGCCGGTGACAAACCGGAGGAAGGTGGGGATGACGTCA
AGTCATCATGGCCCTT-ACGAGTAGGGCTACACACGTGC-TACAATGGCATATACAAAGA
GA-AGCGAACTCGCGAGAGCAAGCGGAC--CTCA--CAAAGTATGTC-G--TAGTCCGGA
TCGGAGTCTGCAACTCGACTCCGTGAAGTCGGAATCGC-TAGTAATCGTAGAT-CAGA-A
TGCTACGGTGAATAC---GTTCCCGGGCCTTG--TACACACC----GC-CCGTCAC-ACC
----ATG--TGA----T--------TCATGACTGGGG-TGAAGT----------------
------------------------------------
>gi_AM268318_S000721426
GGC---G--G--ACG-G-GTGA----------GT--AATGTCTGGG-AAACTG---CCTG
ATGGA--GGGG--GAT---AAC-TACTGGAAACGGTAGC-TAATACCG--------C--A
T----------------G----------------------ACGT-CG-C-----------
----AAG----------A-----C--------------CAA-CAGATG--GGATTAGCTA
GT-AGGTGAGGTAAT-GGCTCACCTAGGCGACGATC-CCTAGCTGGTCTGAGAGGATGAC
CA-GCCAC-ACTGGAA--CTGAGACACGGTCCAGACTCCTACGGGAGGCAGCAGTGGGGA
AT-ATTGCACAATGGGCGCAAGCCTG-ATG-C-AGCCATGCCGC-GTGTGTGA-AGAAGG
CCTTCGGGTTGTAAAG-CACTTT-A--CGTTA-CTC-G--CAGAAGAAGC--ACCGGCTA
ACTCCGT-GCCAGCAGCC-GCG-GTAATACGGAGGG-TGCAAGCGTTAATC-GGAATTAC
TGGGCGTAAAGCGCACGCAGGCGG-TT-TGT-TAAG-TC-AG-ATGTGAAATCCCCGAGC
---TTAAC-T-TGGGAACTGC-ATTTGAAACTGGCAAGC-TAGAGTCT-TGT-AGAGGGG
GGT-AGAATTCCAGGTGTAGCGGTGAAATGCGTAGAGATCTGGAGGAATAC-CGG-TGGC
GAAGGCGGCCCCCT-G-GAC-AAAGACTGACGCTCAGGTGCGAAAGCGTGGGGAGCAAAC
AGG---ATTAGATACCCTGGTAGTCCACGCTGTAAA--CGATG-TC--AACGCG-TAAAT
CGA-CCGCCTGGGAAG--------------------------------------------
------------------------------------------------------------
------------------------------------------------------------
------------------------------------------------------------
------------------------------------------------------------
------------------------------------------------------------
------------------------------------------------------------
------------------------------------------------------------
------------------------------------------------------------
------------------------------------------------------------
------------------------------------
>gi_AJ846288_S000417441
GGC---G--G--ACG-G-GTGA----------GT--AATGTCTGGG-AAACTG---CCTG
ATGGA--GGGG--GAT---AAC-TACTGGAAACGGTAGC-TAATACCG--------C--A
T----------------G----------------------ACCT-CG-C-----------
----AAG----------A-----G--------------CAA-CAGATG--GGATTAGCTA
GT-AGGTGAGGTAAT-GGCTCACCTAGGCGACGATC-CCTAGCTGGTCTGAGAGGATGAC
CA-GCCAC-ACTGGAA--CTGAGACACGGTCCAGACTCCTACGGGAGGCAGCAGTGGGGA
AT-ATTGCACAATGGGCGCAAGCCTG-ATG-C-AGCCATGCCGC-GTGTGTGA-AGAAGG
CCTTCGGGTTGTAAAG-CACTTT-A--CGTTA-CTC-G--CAGAAGAAGC--ACCGGCTA
ACTCCGT-GCCAGCAGCC-GCG-GTAATACGGAGGG-TGCAAGCGTTAATC-GGAATTAC
TGGGCGTAAAGCGCACGCAGGCGG-TT-TGT-TAAG-TC-AG-ATGTGAAATCCCCGAGC
---TTAAC-T-TGGGAACTGC-ATTTGAAACTGGCAAGC-TAGAGTCT-TGT-AGAGGGG
GGT-AGAATTCCAGGTGTAGCGGTGAAATGCGTAGAGATCTGGAGGAATAC-CGG-TGGC
GAAGGCGGCCCCCT-G-GAC-AAAGACTGACGCTCAGGTGCGAAAGCGTGGGGAGCAAAC
AGG---ATTAGATACCCTGGTAGTCCACGCTGTAAA--CGATG-TC--AACGCGTTAAAT
CGA-CCGCCTGGGGAGTA-CGGCCGCAA-GGTT-AAAACTCAAATGAATT-GACGGGGGC
CCGCACAAGCGGTGGAGCATGTG-GTTTAA-TTCGATGCAACGCGAAGAACC-TTACCTA
CTCT-TGAC-ATC--CGG---AA--CTC---TG-AG----AC-AGGTGCTGCATGGCTGT
CGT-CAGCTCGTGTT-GTGAAAT-GTTGGGTTAAGTC-CCGCAAC-GAGCGCAACCCT-G
G--A--C-TCAAAGGAG---ACTGCCGGTGATAAACCGGAGGAAGGTGGGGATGACGTCA
AGTCATCATGGCCCTT-ACGAGTAGGGCTACACACGTGC-TACAATGGCATATACAAAGA
GA-AGCGAACTCGCGAGAGCCAGCGGAC--CTCA--CAAAGTATGTC-G--TAGTCCGGA
TTGGAGTCTGCAACTCGACTCCATGAAGTCGGAATCGC-TAGTAATCGTAGAT-CAGA-A
TGCTACGGTGAATAC---GTTCCCGGGCCTTG--TACACACC----GC-CCGTCAC-ACC
----ATG--TGA----T--------TCATGACTGGGG-TGAAGTCGA-------------
------------------------------------
>gi_AJ846289_S000417442
GGC---G--G--ACG-G-GTGA----------GT--AATGTCTGGG-AAACTG---CCTG
ATGGA--GGGG--GAT---AAC-TACTGGAAACGGTAGC-TAATACCG--------C--A
T----------------G----------------------ACCT-CG-C-----------
----AAG----------A-----G--------------CAA-CAGATG--GGATTAGCTA
GT-AGGTGAGGTAAT-GGCTCACCTAGGCGACGATC-CCTAGCTGGTCTGAGAGGATGAC
CA-GCCAC-ACTGGAA--CTGAGACACGGTCCAGACTCCTACGGGAGGCAGCAGTGGGGA
AT-ATTGCACAATGGGCGCAAGCCTG-ATG-C-AGCCATGCCGC-GTGTGTGA-AGAAGG
CCTTCGGGTTGTAAAG-CACTTT-A--CGTTA-CTC-G--CAGAAGAAGC--ACCGGCTA
ACTCCGT-GCCAGCAGCC-GCG-GTAATACGGAGGG-TGCAAGCGTTAATC-GGAATTAC
TGGGCGTAAAGCGCACGCAGGCGG-TT-TGT-TAAG-TC-AG-ATGTGAAATCCCCGAGC
---TTAAC-T-TGGGAACTGC-ATTTGAAACTGGCAAGC-TAGAGTCT-TGT-AGAGGGG
GGT-AGAATTCCAGGTGTAGCGGTGAAATGCGTAGAGATCTGGAGGAATAC-CGG-TGGC
GAAGGCGGCCCCCT-G-GAC-AAAGACTGACGCTCAGGTGCGAAAGCGTGGGGAGCAAAC
AGG---ATTAGATACCCTGGTAGTCCACGCTGTAAA--CGATG-TC--AACGCGTTAAAT
CGA-CCGCCTGGGGAGTA-CGGCCGCAA-GGTT-AAAACTCAAATGAATT-GACGGGGGC
CCGCACAAGCGGTGGAGCATGTG-GTTTAA-TTCGATGCAACGCGAAGAACC-TTACCTA
CTCT-TGAC-ATC--CGG---AA--CTC---TG-AG----AC-AGGTGCTGCATGGCTGT
CGT-CAGCTCGTGTT-GTGAAAT-GTTGGGTTAAGTC-CCGCAAC-GAGCGCAACCCT-G
G--A--C-TCAAAGGAG---ACTGCCGGTGATAAACCGGAGGAAGGTGGGGATGACGTCA
AGTCATCATGGCCCTT-ACGAGTAGGGCTACACACGTGC-TACAATGGCATATACAAAGA
GA-AGCGAACTCGCGAGAGCCAGCGGAC--CTCA--CAAAGTATGTC-G--TAGTCCGGA
TTGGAGTCTGCAACTCGACTCCATGAAGTCGGAATCGC-TAGTAATCGTAGAT-CAGA-A
TGCTACGGTGAATAC---GTTCCCGGGCCTTG--TACACACC----GC-CCGTCAC-ACC
----ATG--TGA----T--------TCATGACTGGGG-TGAAGTCGA-------------
------------------------------------
>gi_AM403659_S000735233
GGC---G--G--ACG-G-GTGA----------GT--AATGTCTGGG-AAACTG---CCTG
ATGGA--GGGG--GAT---AAC-TACTGGAAACGGTAGC-TAATACCG--------C--A
T----------------G----------------------ACCT-CG-C-----------
----AAG----------A-----G--------------CAA-CAGATG--GGATTAGCTA
GT-AGGTGAGGTAAC-GGCTCACCTAGGCGACGATC-CCTAGCTGGTCTGAGAGGATGAC
CA-GCCAC-ACTGGAA--CTGAGACACGGTCCAGACTCCTACGGGAGGCAGCAGTGGGGA
AT-ATTGCACAATGGGCGCAAGCCTG-ATG-C-AGCCATGCCGC-GTGTGTGA-AGAAGG
CCTTCGGGTTGTAAAG-CACTTT-A--CGTTA-CTC-G--CAGAAGAAGC--ACCGGCTA
ACTCCGT-GCCAGCAGCC-GCG-GTAATACGGAGGG-TGCAAGCGTTAATC-GGAATTAC
TGGGCGTAAAGCGCACGCAGGCGG-TT-TGT-TAAG-TC-AG-ATGTGAAATCCCCGAGC
---TTAAC-T-TGGGAACTGC-ATTTGAAACTGGCAAGC-TAGAGTCT-TGT-AGAGGGG
GGT-AGAATTCCAGGTGTAGCGGTGAAATGCGTAGAGATCTGGAGGAATAC-CGG-TGGC
GAAGGCGGCCCCCT-G-GAC-AAAGACTGACGCTCAGGTGCGAAAGCGTGGGGAGCAAAC
AGG---ATTAGATACCCTGGTAGTCCACGCTGTAAA--CGATG-TC--AACGCGTTAAAT
CGA-CCGCCTGGGGAGTA-CGGCCGCAA-GGTT-AAAACTCAAATGAATT-GACGGGGGC
CCGCACAAGCGGTGGAGCATGTG-GTTTAA-TTCGATGCAACGCGAAGAACC-TTACCTA
CTCT-TGAC-ATC--CGG---AA--CTC---TG-AG----AC-AGGTGCTGCATGGCTGT
CGT-CAGCTCGTGTT-GTGAAAT-GTTGGGTTAAGTC-CCGCAAC-GAGCGCAACCCT-G
G--A--C-TCAAAGGAG---ACTGCCGGTGATAAACCGGAGGAAGGTGGGGATGACGTCA
AGTCATCATGGCCCTT-ACGAGTAGGGCTACACACGTGC-TACAATGGCATATACAAAGA
GA-AGCGAACTCGCGAGAGCAAGCGGAC--CTCA--CAAAGTATGTC-G--TAGTCCGGA
TTGGAGTCTGCAACTCGACTCCATGAAGTCGGAATCGC-TAGTAATCGTAGAT-CAGA-A
TGCTACGGTGAATAC---GTTCCCGGGCCTTG--TACACACC----GC-CCGTCAC-ACC
----ATG--TGA----T--------TCATGACTGGGG-TGAAGTCGTAACAAGGTAGCCG
T-----------------------------------
>gi_AM419021_S000768547
GGC---G--G--ACG-G-GTGA----------GT--AATGTCTGGG-AAACTG---CCTG
ATGGA--GGGG--GAT---AAC-TACTGGAAACGGTAGC-TAATACCG--------C--A
T----------------G----------------------ACCT-CG-C-----------
----AAG----------G-----G--------------CAA-CAGATG--GGATTAGCTA
GT-AGGTGAGGTAAT-GGCTCACCTAGGCGACGATC-CCTAGCTGGTCTGAGAGGATGAC
CA-GCCAC-ACTGGAA--CTGAGACACGGTCCAGACTCCTACGGGAGGCAGCAGTGGGGA
AT-ATTGCACAATGGGCGCAAGCCTG-ATG-C-AGCCATGCCGC-GTGTGTGA-AGAAGG
CCTTCGGGTTGTAAAG-CACTTT-A--CGTTA-CTC-G--CAGAAGAAGC--ACCGGCTA
ACTCCGT-GCCAGCAGCC-GCG-GTAATACGGAGGG-TGCAAGCGTTAATC-GGAATTAC
TGGGCGTAAAGCGCACGCAGGCGG-TT-TGT-TAAG-TC-AG-ATGTGAAATCCCCGAGC
---TTAAC-T-TGGGAACTGC-ATTTGAAACTGGCAAGC-TAGAGTCT-TGT-AGAGGGG
GGT-AGAATTCCAGGTGTAGCGGTGAAATGCGTAGAGATCTGGAGGAATAC-CGG-TGGC
GAAGGCGGCCCCCT-G-GAC-AAAGACTGACGCTCAGGTGCGAAAGCGTGGGGAGCAAAC
AGG---ATTAGATACCCTGGTAGTCCACGCTGTAAA--CGATG-TC--AACGCGTTAAAT
CGA-CCGCCTGGGGAGTA-CGGCCGCAA-GGTT-AAAACTCAAATGAATT-GACGGGGGC
CCGCACAAGCGGTGGAGCATGTG-GTTTAA-TTCGATGCAACGCGAAGAACC-TTACCTA
CTCT-TGAC-ATC--CGG---AA--CTC---TG-AG----AC-AGGTGCTGCATGGCTGT
CGT-CAGCTCGTGTT-GTGAAAT-GTTGGGTTAAGTC-CCGCAAC-GAGCGCAACCCT-G
G--A--C-TCAAAGGAG---ACTGCCGGTGATAAACCGGAGGAAGGTGGGGATGACGTCA
AGTCATCATGGCCCTT-ACGAGTAGGGCTACACACGTGC-TACAATGGCATATACAAAGA
GA-AGCGAACTCGCGAGAGCAAGCGGAC--CTCA--CAAAGTATGTC-G--TAGTCCGGA
TTGGAGTCTGCAACTCGACTCCATGAAGTCGGAATCGC-TAGTAATCGTAGAT-CAGA-A
TGCTACGGTGAATAC---GTTCCCGGGCCTTG--TACACACC----GC-CCGTCAC-ACC
----ATG--TGA----T--------TCATGACTGGGG-TGAAGTCGTAACAAGGTAGCCG
T-----------------------------------
>gi_GQ130025_S001544534
GGC---G--G--ACG-G-GTGA----------GT--AATGTCTGGG-GATCTG---CCCG
GTAGA--GGGG--GAT---AAC-CACTGGAAACGGT-GC-TAATACCG--------C--A
T----------------A----------------------ACGT-CG-C-----------
----AAG----------A-----C--------------CAA-CAGATG--GGATTAGCTA
GT-AGGTGGGGTAAC-GGCTCACCTAGGCGACGATC-CCTAGCTGGTCTGAGAGGATGAC
CA-GCCAC-ACTGGAA--CTGAGACACGGTCCAGACTCCTACGGGAGGCAGCAGTGGGGA
AT-ATTGCACAATGGGCGCAAGCCTG-ATG-C-AGCCATGCCGC-GTGTATGA-AGAAGG
CCTTCGGGTTGTAAA--TACTTT-A--CGTTA-CCC-G--CGGAAGAAGC--ACCGGCTA
ACTCCGT-GCCAGCAGCC-GCG-GTAATACGGAGGG-TGCAAGCGTTAATC-GGAATTAC
TGGGCGTAAAGCGCACGCAGGCGG-TC-TGT-TAAG-TC-AG-ATGTGAAATCCCCGGGC
---TTAAC-C-TGGGAACTGC-ATTTGAAACTGGCAGGC-TTGAGTCT-CGT-AGAGGGG
GGT-AGAATTCCAGGTGTAGCGGTGAAATGCGTAGAGATCTGGAGGAATAC-CGG-TGGC
GAA-GCGGC-CCCT-G-GAC-GAAGACTGACGCTCA-GTGCGAAAGCGTGGGGAGCAANC
AGN---NNTAGATACCCTGGTAGTCCACGC-GTAAA--CGATG-TC--AACGCGTTAAGT
CGA-CCGCCTGGGGAGTA-CGGCCGCAA-GGTT-AAAACTCAAATGAATT-GACGGGGGC
CCGCACAAGCGGTGGAGCATGTG-GTTTAA-TTCGATGCAACGCGAAGAACC-TTACCTG
GTCT-TGAC-ATC--CGG---AA--CCG---TG-AG----AC-AGGTGCTGCATGGCTGT
CGT-CAGCTCGTGTT-GTGAAAT-GTTGGGTTAAGTC-CCGCAAC-GAGCGCAACCCT-G
G--A--C-TCAAAGGAG---ACTGCCGGTGATAAACCGGAGGAAGGTGGGGATGACGTCA
AGTCATCATGGCCCTT-ACGACCAGGGCTACACACGTGC-TACAATGGCGCATACAAAGA
GA-AGCGACCTCGCGAGAGCAAGCGGAC--CTCA--TAAAGTGCGTC-G--TAGTCCGGA
TTGGAGTCTGCAACTCGACTCCATGAAGTCGGAATCGC-TAGTAATCGTGGAT-CAGA-A
TGCCACGGTGAATAC---GTTCCCGGGCCTTG--TACACACC----GC-CCGTCAC-ACC
----ATG--TGA----T--------TCATGACTGGGG-TGAAGTCGTAACAAGGTAT---
------------------------------------
>gi_AY914792_S000644669
------------------------------------------------------------
------------------------------------------------------------
------------------------------------------------------------
------------------------------------------------------------
------------------------------------------------------------
------------------------------------------------------------
------------------------------------------------------------
------------------------------------------------------------
------------------------------------------------------------
-------------------------------------------ATGTAAAATCCCGGGGC
---TCAAC-T-T-GGAACTGC-ATTTGAAACTGGCAGGC-TTGAGTCT-TGT---AAGGG
GGT-AGAATTCCAGGTGTACCGGTGAAATGCGTAGAGATCTGNAGGAATAC-CGG-TGGC
GAAGNCGGCCCCCT-G-GAC-AAAGACTGACGCTCAGGTGCGAAAGCGTGGGGAGCAAAC
AGG---ATTAGATACCCTGGTAGTCCACGCCGTAAA--CGATG-TC--AACGCGTTAAGT
CGA-CCGCCTGGGGAGTA-CGGCCGCAA-GGTT-AAAACTCAAATGAATT-GACGGGGGC
CCGCACAAGCGGTGGAGCATGTG-GTTTAA-TTCGATGCAACGCGAAGAACC-TTACCTA
CTCT-TGAC-ATC--CGG---AA--CTC---TG-AG----AC-AGGTGCTGCATGGCTGT
CGT-CAGCTCGTGTT-GTGAAAT-GTTGGGTTAAGTC-CCGCAAC-GAGCGCAACCCT-G
G--A--C-TCAAAGGAG---ACTGCCGGTGATAAACCGGAGGAAGGTGGGGATGACGTCA
AGTCATCATGGCCCTT-ACGAGTAGGGCTACACACGTGC-TACAATGGCGCATACAAAGA
GA-AGCGACCTCGCGAGAGCAAGCGGAC--CTCA--TAAAGTGCGTC-G--TAGTCCGGA
TTGGAGTCTGCAACTCGACTCCATGAAGTCGGAATCGC-TAGTAATCGTAGAT-CAGA-A
TGTTACGGTGAATA----------------------------------------------
------------------------------------------------------------
------------------------------------
>gi_DQ412565_S000651490
GGC---G--G--ACG-G-GTGA----------GT--AATGTCTGGG-AAACTG---CCTG
ATGGA--GGGG--GAT---AAC-TACTGGAAACGGTAGC-TAATACCG--------C--A
T----------------G----------------------ACGT-CT-T-----------
----CGG----------A-----C--------------CAA-CAGATG--GGATTAGCTA
GT-AGGTGGGGTAAT-GGCTCACCTAGGCGACGATC-TCTAGCTGGTCTGAGAGGATGAC
CA-GCCAC-ACTGGAA--CTGAGACACGGTCCAGACTCCTACGGGAGGCAGCAGTGGGGA
AT-ATTGCACAATGGGCGCAAGCCTG-ATG-C-AGCCATGCCGC-GTGTATGA-AGAAGG
CCTTCGGGTTGTAAAG-TACTTT-A--CGTTA-CTC-G--CAGAAGAAGC--ACCGGCTA
ACTCCGT-GCCAGCAGCC-GCG-GTAATACGGAGGG-TGCAAGCGTTAATC-GGAATTAC
TGGGCGTAAAGCGCACGCAGGCGG-TT-NGT-TAAG-TC-AG-ATGTGAAATCCCCGAGC
---TTAAC-T-TGGGAACTGC-ATTTGAAACTGGCAAGC-TAGAGTCT-TGT-AGAGGGG
GGT-AGAATTCCAGGTGTAGCGGTGAAATGCGTAGAGATCTGGAGGAATAC-CGG-TGGC
GAAGGCGGCCCCCT-G-GAC-AAAGACTGACGCTCAGGTGCGAAAGCGTGGGGAGCAAAC
AGG---ATTAGATACCCTGGTAGTCCACGCTGTAAA--CGATG-TC--AACGCGTTAAGT
CGA-CCGCCTGGGGAGTA-CGGCCGCAA-GGTT-AAAACTCAAATGAATT-GACGGGGGC
CCGCACAAGCGGTGGAGCATGTG-GTTTAA-TTCGATGCAACGCGAAGAACC-TTACCTA
CTCT-TGAC-ATC--CGG---AA--CTC---TG-AG----AC-AGGTGCTGCATGGCTGT
CGT-CAGCTCGTGTT-GTGAAAT-GTTGGGTTAAGTC-CCGCAAC-GAGCGCAACCCT-G
G--A--C-TCAAAGGAG---ACTGCCGGTGATAAACCGGAGGAAGGTGGGGATGACGTCA
AGTCATCATGGCCCTT-ACGAGTAGGGCTACACACGTGC-TACAATGGCATATACAAAGA
GA-AGCGAACTCGCGAGAGCAAGCGGAC--CTCA--TAAAGTATGTC-G--TAGTCCGGA
TTGGAGTCTGCAACTCGACTCCATGAAGTCGGAATCGC-TAGTAATCGTAGAT-CAGA-A
TGCTACGGTGAATAC---GTTCCCGGGCCTTG--TACACACC----GC-CCGTCAC-ANC
----ATG-----------------------------------------------------
------------------------------------
>gi_AY253923_S000357053
GGC---G--G--ACG-G-GTGA----------GT--AATGTCTGGG-AAACTG---CCTG
ATGGA--GGGG--GAT---AAC-TACTGGAAACGGTAGC-TAATACCG--------C--A
T----------------G----------------------ACGT-CT-T-----------
----CGG----------A-----C--------------CAA-CAGATG--GGATTAGCTA
GT-AGGTGGGGTAAT-GGCTCACCTAGGCGACGATC-TCTAGCTGGTCTGAGAGGATGAC
CA-GCCAC-ACTGGAA--CTGAGACACGGTCCAGACTCCTACGGGAGGCAGCAGTGGGGA
AT-ATTGCACAATGGGCGCAAGCCKG-ATG-C-AGCCATGCCGC-GTGTATGA-AGAAGG
CCTTCGGGTTGTAAAG-TACTTT-A--CGTTA-CTC-G--CAGAAGAAGC--ACCGGCTA
ACTCCGT-GCCAGCAGCC-GCG-GTAATACGGAGGG-TGCAAGCGTTAATC-GGAATTAC
TGGGCGTAAAGCGCACGCAGGCGG-TT-GAT-TAAG-TC-AG-ATGTGAAATCCCCGAGC
---TTAAC-T-TGGGAACTGC-ATTTGAAACTGGTCAGC-TAGAGTCT-TGT-AGAGGGG
GGT-AGAATTCCAGGTGTAGCGGTGAAATGCGTAGAGATCTGGAGGAATAC-CGG-TGGC
GAAGGCGGC-CCCT-G-GAC-AAAGACTGACGCTCAGGTGCGAAAGCGTGGGGAGCAAAC
AGG---ATTAGATACCCTGGTAGTCCACGCTGTAAA--CGATG-TC--AACGCGTTAAGT
CGA-CCGCCTGGGGAGTA-CGGCCGCAA-GGTT-AAAACTCAAATGAATT-GACGGGGGC
CCGCACAAGCGGTGGAGCATGTG-GTTTAA-TTCGATGCAACGCGAAGAACC-TTACCTA
CTCT-TGAC-ATC--CGG---AA--CTC---TG-AG----AC-AGGTGCTGCATGGCTGT
CGT-CAGCTCGTGTT-GTGAAAT-GTTGGGTTAAGTC-CCGCAAC-GAGCGCAACCCT-G
G--A--C-TCAAAGGAG---ACTGCCGGTGATAAACCGGAGGAAGGTGGGGATGACGTCA
AGTCATCATGGCCCTT-ACGAGTAGGGCTACACACGTGC-TACAATGGCATATACAAAGA
GA-AGCGAACTCGCGAGAGCAAGCGGAC--CTCA--TAAAGTATGTC-G--TAGTCCGGA
TTGGAGTCTGCAACTCGACTCCATGAAGTCGGAATCGC-TAGTAATCGTAGAT-CAGA-A
TGCTACGGTGAATAC---GTTCCCGGGCCTTG--TACACACC----GC-CCGTCAC-ACC
----ATG--TGA----T--------TCATGACTGGGG-TG--------------------
------------------------------------
>gi_AY572428_S000369521
GGC---G--G--ACG-G-GTGA----------GT--AATGTCTGGG-AAACTG---CCTG
ATGGA--GGGG--GAT---AAC-TACTGGAAACGGTAGC-TAATACCG--------C--A
T----------------G----------------------ACGT-CT-T-----------
----CGG----------A-----C--------------CAA-CAGATG--GGATTAGCTA
GT-AGGTGGGGTAAT-GGCTCACCTAGGCGACGATC-TCTAGCTGGTCTGAGAGGATGAC
CA-GCCAC-ACTGGAA--CTGAGACACGGTCCAGACTCCTACGGGAGGCAGCAGTGGGGA
AT-ATTGCACAATGGGCGCAAGCCTG-ATG-C-AGCCATGCCGC-GTGTATGA-AGAAGG
CCTTCGGGTTGTAAAG-TACTTT-A--CGTTA-CTC-G--CAGAAGAAGC--ACCGGCTA
ACTCCGT-GCCAGCAGCC-GCG-GTAATACGGAGGG-TGCAAGCGTTAATC-GGAATTAC
TGGGCGTAAAGCGCACGCAGGCGG-TT-GNT-TAAG-TC-AG-ATGTGAAATCCCCGAGC
---TTAAC-T-TGGGAACTGC-ATTTGAAACTGGTCAGC-TAGAGTCT-TGT-AGAGGGG
GGT-AGAATTCCAGGTGTAGCGGTGAAATGCGTAGAGATCTGGAGGAATAC-CGG-TGGC
GAAGGCGGCCCCCT-G-GAC-AAAGACTGACGCTCAGGTGCGAAAGCGTGGGGAGCAAAC
AGG---ATTAGATACCCTGGTAGTCCACGCTGTAAA--CGATG-TC--AACGCGTTAAGT
CGA-CCGCCTGGGGAGTA-CGGCCGCAA-GGTT-AAAACTCAAATGAATT-GACGGGGGC
CCGCACAAGCGGTGGAGCATGTG-GTTTAA-TTCGATGCAACGCGAAGAACC-TTACCTA
CTCT-TGAC-ATC--CGG---AA--CTC---TG-AG----AC-AGGTGCTGCATGGCTGT
CGT-CAGCTCGTGTT-GTGAAAT-GTTGGGTTAAGTC-CCGCAAC-GAGCGCAACCCT-G
G--A--C-TCAAAGGAG---ACTGCCGGTGATAAACCGGAGGAAGGTGGGGATGACGTCA
AGTCATCATGGCCCTT-ACGAGTAGGGCTACACACGTGC-TACAATGGCATATACAAAGA
GA-AGCGAACTCGCGAGAGCAAGCGGAC--CTCA--TAAAGTATGTC-G--TAGTCCGGA
TTGGAGTCTGCAACTCGACTCCATGAAGTCGGAATCGC-TAGTAATCGTAGAT-CAGA-A
TGCTACGGTGAATAC---GTTCCCGGGCCTTG--CACACACC----GC-CCGTCAC-ACC
----ATG--TGA----T--------TCATGACTGGGG-TGAAGTCGTAACAAGGTAACCG
TAGGGGAACCTGCGGCTGGAT---------------
>gi_AB244473_S000925421
GGC---G--G--ACG-G-GTGA----------GT--AATGTCTGGG-AAACTG---CCTG
ATGGA--GGGG--GAT---AAC-TACTGGAAACGGTAGC-TAATACCG--------C--A
T----------------G----------------------ACGT-CT-T-----------
----CGG----------A-----C--------------CAA-CAGATG--GGATTAGCTA
GT-AGGTGGGGTAAT-GGCTCACCTAGGCGACGATC-TCTAGCTGGTCTGAGAGGATGAC
CA-GCCAC-ACTGGAA--CTGAGACACGGTCCAGACTCCTACGGGAGGCAGCAGTGGGGA
AT-ATTGCACAATGGGCGCAAGCCTG-ATG-C-AGCCATGCCGC-GTGTATGA-AGAAGG
CCTTCGGGTTGTAAAG-TACTTT-A--CGTTA-CTC-G--CAGAAGAAGC--ACCGGCTA
ACTCCGT-GCCAGCAGCC-GCG-GTAATACGGAGGG-TGCAAGCGTTAATC-GGAATTAC
TGGGCGTAAAGCGCACGCAGGCGG-TT-GAT-TAAG-TC-AG-ATGTGAAATCCCCGAGC
---TTAAC-T-TGGGAACTGC-ATTTGAAACTGGTCAGC-TAGAGTCT-TGT-AGAGGGG
GGT-AGAATTCCAGGTGTAGCGGTGAAATGCGTAGAGATCTGGAGGAATAC-CGG-TGGC
GAAGGCGGCCCCCT-G-GAC-AAAGACTGACGCTCAGGTGCGAAAGCGTGGGGAGCAAAC
AGG---ATTAGATACCCTGGTAGTCCACGCTGTAAA--CGATG-TC--AACGCGTTAAGT
CGA-CCGCCTGGGGAGTA-CGGCCGCAA-GGTT-AAAACTCAAATGAATT-GACGGGGGC
CCGCACAAGCGGTGGAGCATGTG-GTTTAA-TTCGATGCAACGCGAAGAACC-TTACCTA
CTCT-TGAC-ATC--CGG---AA--CTC---TG-AG----AC-AGGTGCTGCATGGCTGT
CGT-CAGCTCGTGTT-GTGAAAT-GTTGGGTTAAGTC-CCGCAAC-GAGCGCAACCCT-G
G--A--C-TCAAAGGAG---ACTGCCGGTGATAAACCGGAGGAAGGTGGGGATGACGTCA
AGTCATCATGGCCCTT-ACGAGTAGGGCTACACACGTGC-TACAATGGCATATACAAAGA
GA-AGCGAACTCGCGAGAGCAAGCGGAC--CTCA--TAAAGTATGTC-G--TAGTCCGGA
TTGGAGTCTGCAACTCGACTCCATGAAGTCGGAATCGC-TAGTAATCGTAGAT-CAGA-A
TGCTACGGTGAATAC---GTTCCCGGGCCTTG--TACACACC----GC-CCGTCAC-ACC
----ATG--TGA----T--------TCATGACTGGGG-TG--------------------
------------------------------------
>gi_FM179943_S001156681
GGC---G--G--ACG-G-GTGA----------GT--AATGTCTGGG-AAACTG---CCTG
ATGGA--GGGG--GAT---AAC-TACTGGAAACGGTAGC-TAATACCG--------C--A
T----------------G----------------------ACGT-CT-T-----------
----CGG----------A-----C--------------CAA-CAGATG--GGATTAGCTA
GT-AGGTGGGGTAAT-GGCTCACCTAGGCGACGATC-TCTAGCTGGTCTGAGAGGATGAC
CA-GCCAC-ACTGGAA--CTGAGACACGGTCCAGACTCCTACGGGAGGCAGCAGTGGGGA
AT-ATTGCACAATGGGCGCAAGCCTG-ATG-C-AGCCATGCCGC-GTGTATGA-AGAAGG
CCTTCGGGTTGTAAAG-TACTTT-A--CGTTA-CTC-G--CAGAAGAAGC--ACCGGCTA
ACTCCGT-GCCAGCAGCC-GCG-GTAATACGGAGGG-TGCAAGCGTTAATC-GGAATTAC
TGGGCGTAAAGCGCACGCAGGCGG-TT-KRT-TAAG-TC-AG-ATGTGAAATCCCCGAGC
---TTAAC-T-TGGGAACTGC-ATTTGAAACTGGYMAGC-TAGAGTCT-TGT-AGAGGGG
GGT-AGAATTCCAGGTGTAGCGGTGAAATGCGTAGAGATCTGGAGGAATAC-CGG-TGGC
GAAGGCGGCCCCCT-G-GAC-AAAGACTGACGCTCAGGTGCGAAAGCGTGGGGAGCAAAC
AGG---ATTAGATACCCTGGTAGTCCACGCTGTAAA--CGATG-TC--AACGCGTTAAGT
CGA-CCGCCTGGGGAGTA-CGGCCGCAA-GGTT-AAAACTCAAATGAATT-GACGGGGGC
CCGCACAAGCGGTGGAGCATGTG-GTTTAA-TTCGATGCAACGCGAAGAACC-TTACCTA
CTCT-TGAC-ATC--CGG---AA--CTC---TG-AG----AC-AGGTGCTGCATGGCTGT
CGT-CAGCTCGTGTT-GTGAAAT-GTTGGGTTAAGTC-CCGCAAC-GAGCGCAACCCT-G
G--A--C-TCAAAGGAG---ACTGCCGGTGATAAACCGGAGGAAGGTGGGGATGACGTCA
AGTCATCATGGCCCTT-ACGAGTAGGGCTACACACGTGC-TACAATGGCATATACAAAGA
GA-AGCGAACTCGCGAGAGCAAGCGGAC--CTCA--TAAAGTATGTC-G--TAGTCCGGA
TTGGAGTCTGCAACTCGACTCCATGAAGTCGGAATCGC-TAGTAATCGTAGAT-CAGA-A
TGCTACGGTGAATAC---GTTCCCGGGCCTTG--TACACACC----GC-CCGTCAC-ACC
----ATG--TGA----T--------TCATGACTGGGG-TGAAGTCGTAACAAGGTAACCG
TAGGGGAACC--------------------------
>gi_FM179944_S001156682
GGC---G--G--ACG-G-GTGA----------GT--AATGTCTGGG-AAACTG---CCTG
ATGGA--GGGG--GAT---AAC-TACTGGAAACGGTAGC-TAATACCG--------C--A
T----------------G----------------------ACGT-CT-T-----------
----CGG----------A-----C--------------CAA-CAGATG--GGATTAGCTA
GT-AGGTGGGGTAAT-GGCTCACCTAGGCGACGATC-TCTAGCTGGTCTGAGAGGATGAC
CA-GCCAC-ACTGGAA--CTGAGACACGGTCCAGACTCCTACGGGAGGCAGCAGTGGGGA
AT-ATTGCACAATGGGCGCAAGCCTG-ATG-C-AGCCATGCCGC-GTGTATGA-AGAAGG
CCTTCGGGTTGTAAAG-TACTTT-A--CGTTA-CTC-G--CAGAAGAAGC--ACCGGCTA
ACTCCGT-GCCAGCAGCC-GCG-GTAATACGGAGGG-TGCAAGCGTTAATC-GGAATTAC
TGGGCGTAAAGCGCACGCAGGCGG-TT-KGT-TAAG-TC-AG-ATGTGAAATCCCCGAGC
---TTAAC-T-TGGGAACTGC-ATTTGAAACTGGYMAGC-TAGAGTCT-TGT-AGAGGGG
GGT-AGAATTCCAGGTGTAGCGGTGAAATGCGTAGAGATCTGGAGGAATAC-CGG-TGGC
GAAGGCGGCCCCCT-G-GAC-AAAGACTGACGCTCAGGTGCGAAAGCGTGGGGAGCAAAC
AGG---ATTAGATACCCTGGTAGTCCACGCTGTAAA--CGATG-TC--AACGCGTTAAGT
CGA-CCGCCTGGGGAGTA-CGGCCGCAA-GGTT-AAAACTCAAATGAATT-GACGGGGGC
CCGCACAAGCGGTGGAGCATGTG-GTTTAA-TTCGATGCAACGCGAAGAACC-TTACCTA
CTCT-TGAC-ATC--CGG---AA--CTC---TG-AG----AC-AGGTGCTGCATGGCTGT
CGT-CAGCTCGTGTT-GTGAAAT-GTTGGGTTAAGTC-CCGCAAC-GAGCGCAACCCT-G
G--A--C-TCAAAGGAG---ACTGCCGGTGATAAACCGGAGGAAGGTGGGGATGACGTCA
AGTCATCATGGCCCTT-ACGAGTAGGGCTACACACGTGC-TACAATGGCATATACAAAGA
GA-AGCGAACTCGCGAGAGCAAGCGGAC--CTCA--TAAAGTATGTC-G--TAGTCCGGA
TTGGAGTCTGCAACTCGACTCCATGAAGTCGGAATCGC-TAGTAATCGTAGAT-CAGA-A
TGCTACGGTGAATAC---GTTCCCGGGCCTTG--TACACACC----GC-CCGTCAC-ACC
----ATG--TGA----T--------TCATGACTGGGG-TGAAGTCGTAACAAGGTAACCG
TAGGGGAACC--------------------------
>gi_FJ811868_S001351505
GGC---G--G--ACG-G-GTGA----------GT--AATGTCTGGG-AAACTG---CCCG
ATGGA--GGGG--GAT---AAC-CACTGGAAACGGTGGC-TAATACCG--------C--A
T----------------A----------------------ATCT-CG-C-----------
----GAG----------A-----G--------------CAA-CAGATG--GGATTAGCTT
GT-TGGTGGGGTAAA-GGCTCACCAAGGCGACGATC-CCTAGCTGGTCTGAGAGGATGAC
CA-GCCAC-ACTGGAA--CTGAGACACGGTCCAGACTCCTACGGGAGGCAGCAGTGGGGA
AT-ATTGCACAATGGGCGCAAGCCTG-ATG-C-AGCCATGCCGC-GTGTATGA-AGAAGG
CCTTCGGGTTGTAAAG-TACTTT-A--CGTTA-CCC-G--CAGAAGAAGC--ACCGGCTA
ACTCCGT-GCCAGCAGCC-GCG-GTAATACGGAGGG-TGCAAGCGTTAATC-GGAATTAC
TGGGCGTAAAGCGCACGCAGGCGG-TC-TGA-CAAG-TC-AG-ATGTGAAATCCCCGGGC
---TTAAC-C-TGGGAACTGC-ATTTGAAACTGTCAGGC-TGGAGTCT-TGT-AGAGGGG
GGT-AGAATTCCAGGTGTAGCGGTGAAATGCGTAGAGATCTGGAGGAATAC-CGG-TGGC
GAAGGCGGCCCCCT-G-GAC-AAAGACTGACGCTCAGGTGCGAAAGCGTGGGGAGCAAAC
AGG---ATTAGATACCCTGGTAGTCCACGCTGTAAA--CGATG-TC--AACGCGTTAAGT
CGA-CCGCCTGGGGAGTA-CGGCCGCAA-GGTT-AAAACTCAAATGAATT-GACGGGGGC
CCGCACAAGCGGTGGAGCATGTG-GTTTAA-TTCGATGCAACGCGAAGAACC-TTACCTG
GCCT-TGAC-ATC--CGG---AA--CTG---TG-AG----AC-AGGTGCTGCATGGCTGT
CGT-CAGCTCGTGTT-GTGAAAT-GTTGGGTTAAGTC-CCGCAAC-GAGCGCAACCCT-G
G--A--C-TCAAAGGAG---ACTGCCGGTGATAAACCGGAGGAAGGTGGGGATGACGTCA
AGTCATCATGGCCCTT-ACGGCCAGGGCTACACACGTGC-TACAATGGCGCATACAAAGA
GA-AGCGAGCCTGCGAAGGGAAGCGGAC--CTCA--TAAAGTGCGTC-G--TAGTCCGGA
TCGGAGTCTGCAACTCGACTCCGTGAAGTCGGAATCGC-TAGTAATCGTGGAT-CAGA-A
TGCCACGGTGAATAC---GTTCCCGGGCCTTG--TACACACC----GC-CCGTCAC-ACC
----ATG--TG-------------------------------------------------
------------------------------------
>gi_FJ811869_S001351506
GGC---G--G--ACG-G-GTGA----------GT--AATGTCTGGG-AAACTG---CCCG
ATGGA--GGGG--GAT---AAC-CACTGGAAACGGTGGC-TAATACCG--------C--A
T----------------A----------------------ATCT-CG-C-----------
----GAG----------A-----G--------------CAA-CAGATG--GGATTAGCTT
GT-TGGTGGGGTAAA-GGCTCACCAAGGCGACGATC-CCTAGCTGGTCTGAGAGGATGAC
CA-GCCAC-ACTGGAA--CTGAGACACGGTCCAGACTCCTACGGGAGGCAGCAGTGGGGA
AT-ATTGCACAATGGGCGCAAGCCTG-ATG-C-AGCCATGCCGC-GTGTATGA-AGAAGG
CCTTCGGGTTGTAAAG-TACTTT-A--CGTTA-CCC-G--CAGAAGAAGC--ACCGGCTA
ACTCCGT-GCCAGCAGCC-GCG-GTAATACGGAGGG-TGCAAGCGTTAATC-GGAATTAC
TGGGCGTAAAGCGCACGCAGGCGG-TC-TGA-CAAG-TC-AG-ATGTGAAATCCCCGGGC
---TTAAC-C-TGGGAACTGC-ATTTGAAACTGTCAGGC-TGGAGTCT-TGT-A-AGGGG
GGT-AGAATTCCAGGTGTAGCGGTGAAATGCGTAGAGATCTGGAGGAATAC-CGG-TGGC
GAAGGCGGCCCCCT---GAC-AAAGACTGACGCTCAGGTGCGAAAGCGTGGG-AGC-AAC
AGG---ATTAGATA-CCTGGTAGTCC-CGCTGT-AA--CGATG-TC--AACGCGTTAAGT
CGA-CCGCCTGGGGAGTA-CGGCCGCAA-GGTT-AAAACTCAAATGAATT-GACGGGGGC
CCACACAAGCGGTGGAGCATGTG-GTTTAA-TTCGATGCAACGCGAAGAACC-TTACCTG
GCCT-TGAC-ATC--CGG---AA--CTG---TG-AG----AC-AGGTGCTGCATGGCTGT
CGT-CAGCTCGTGTT-GTGAAAT-GTTGGGTTAAGTC-CCGCAAC-GAGCGCAACCCT-G
G--A--C-TCAAAGGAG---ACTGCCGGTGATAAACCGGAGGAAGGTGGGGATGACGTCA
AGTCATCATGGCCCTT-ACGGCCAGGGCTACACACGTGC-TACAATGGCGCATACAAAGA
GA-AGCGAGCCTGCGAAGGGAAGCGGAC--CTCA--TAAAGTGCGTC-G--TAGTCCGGA
TCGGAGTCTGCAACTCGACTCCGTGAAGTCGGAATCGC-TAGTAATCGTGGAT-CAGA-A
TGCCACGGTGAATAC---GTTCCCGGGCCTTG--TACACACC----GC-CCGTCAC-ACC
----ATG--TG-------------------------------------------------
------------------------------------
>gi_AY914097_S000644665
------------------------------------------------------------
------------------------------------------------------------
------------------------------------------------------------
------------------------------------------------------------
------------------------------------------------------------
------------------------------------------------------------
------------------------------------------------------------
------------------------------------------------------------
------------------------------------------------------------
-------------------------------------TC-GG-ATGTGAAATCCCCNGGC
---TCAAC-C-TGGGAACTGC-ATTCGAAACTGNCAGGN-TAGAGTTT-TGT-AGAGGGG
GGT-AGAATTCCAGGTGTANCGGTGAAATGCGTAGAGATCTGGAGGAATAC-CCG-TGGC
GAAGGCGGCCCCCT-G-GAC-AAAGACTGACGNTCAGGTGCGAAAGCGTGGGGAGCAAAC
AGG---ATTAGATACCCTGNTAGTCCACGCCGTAAA--CGATG-TC--AACGCGTTAAGT
CGA-CCGCCTGGGGAGTA-CGGCCGCAA-GGTT-AAAACTCAAATGAATT-GACGGGGGC
CCGCACAAGCGGTGGAGCATGTG-NTTTAA-TTCGATGCAACGCGAAGAACC-TTACCTA
CTCT-TGAC-ATC--CGG---AA--CTC---TG-AG----AC-AGGTGCTGCATGGCTGT
CGT-CAGCTCGTGTT-GTGAAAT-GTTGGGTTAAGTC-CCGCAAC-GAGCGCAACCCT-G
G--A--C-TCAAAGGAG---ACTGCCAGTGATAAACTGGAGGAAGGTGGGGATGACGTCA
AGTCATCATGGCCCTT-ACGAGTAGGGCTACACACGTGC-TACAATGGCGCATACAAAGA
GA-AGCGACCTCGCGAGAGCAAGCGGAC--CTCA--TAAAGTGCGTC-G--TAGTCCGGA
TTGGAGTCTGCAACTCGACTCCATGAAGTCGGGATCGC-NNGTAATTGTAGAT-CAAG-A
ATGCT-------------------------------------------------------
------------------------------------------------------------
------------------------------------
>gi_EF679192_S000887346
GGC---G--G--ACG-G-GTGA----------GT--AATGTCTGGG-AAACTG---CCCG
ATGGA--GGGG--GAT---AAC-TACTGGAAACGGTAGC-TAATACCG--------C--A
T----------------A----------------------ATGT-CG-C-----------
----AAG----------A-----C--------------CAA-CAGATG--GGATTAGCTT
GT-TGGTGAGGTAAT-GGCTCACCAAGGCGACGATC-CCTAGCTGGTCTGAGAGGATGAC
CA-GCCAC-ACTGGAA--CTGAGACACGGTCCAGACTCCTACGGGAGGCAGCAGTGGGGA
AT-ATTGCACAATGGGCGCAAGCCTG-ATG-C-AGCCATGCCGC-GTGTATGA-AGAAGG
CCTTCGGGTTGTAAAG-TACTTT-A--CGTTA-CCC-G--CAGAAGAAGC--ACCGGCTA
ACTCCGT-GCCAGCAGCC-GNG--TANTACGGAGGG-TGCAAGCGTTAATC-GGAATTAC
TGGGCGTAAAGCGCACGCAGGCGG-TC-TGT-CAAG-TC-GG-ATGTGAAATCCCNGGGC
---TCANC-C-TGGGAACTGC-ATTCGAAACTGGCAGGC-TTGAGTCT-TGT-AGAGGGG
GGT-AGAATTCCAGGTGTAGCGGTGAAATGCGTAGAGATCTGGAGGAATAC-CGG-TGGC
GAAGGCGGCCCCCT-G-GAC-AAAGACTGACGCTCAGGTGCGAAAGCGTGGGGAGCAAAC
AGG---ATTAGATACCCTGGTAGTCCACGCCGTAAA--CGATG-TC--AACGCGTTAAGT
CGA-CCGCCTGGGGAGTA-CGGCCGCAA-GGTT-AAAACTCAAATGAATT-GACGGGGGC
CCGCACAAGCGGTGGAGCATGTG-GTTTAA-TTCGATGCAACGCGAAGAACC-TTACCTG
GTCT-TGAC-ATC--CGG---AA--CCG---TG-AG----AC-AGGTGCTGCATGGCTGT
CGT-CAGCTCGTGTT-GTGAAAT-GTTGGGTTAAGTC-CCGCAAC-GAGCGCAACCCT-G
G--A--C-TCAAAGGAG---ACTGCCAGTGACAAACTGGGGGAAGGTGGGGATGACGTCA
AGTCATCATGGCCCTT-ACGAGTAGGGCTACACACGTGC-TACAATGGCATATACAAAGA
GA-AGCGACCTCGCGAGAGCAAGCGGAC--CTCA--CAAAGTATGTC-G--TAGTCCGGA
TCGGAGTCTGCAACTCGACTCCGTGAAGTCGGAATCGC-TAGTAATCGTGGAT-CAGA-A
TGCCACGGTGAATAC---GTTCCCGGGCCTTG--TACACACC----GC-CCGTCAC-ACC
----ATG--TGA----T--------TCATGACTGGGG-TGAAGTCGTAACAAGGTAACC-
------------------------------------
>gi_AB480775_S001572563
GGC---G--G--ACG-G-GTGA----------GT--AATGTCTGGG-AAACTG---CCTG
ATGGA--GGGG--GAT---AAC-TACTGGAAACGGTAGC-TAATACCG--------C--A
T----------------A----------------------ACGT-CT-T-----------
----CGG----------A-----C--------------CAA-CAGATG--GGATTAGCTA
GT-AGGTGGGGTAAA-GGCTCACCTAGGCGACGATC-TCTAGCTGGTCTGAGAGGATGAC
CA-GCCAC-ACTGGAA--CTGAGACACGGTCCAGACTCCTACGGGAGGCAGCAGTGGGGA
AT-ATTGCACAATGGGCGCAAGCCTG-ATG-C-AGCCATGCCGC-GTGTATGA-AGAAGG
CCTTAGGGTTGTAAAG-TACTTT-A--CGTTA-CCC-G--CAGAAGAAGC--ACCGGCTA
ACTCCGT-GCCAGCAGCC-GCG-GTAATACGGAGGG-TGCAAGCGTTAATC-GGAATTAC
TGGGCGTAAAGCGCACGCAGGCGG-TC-TGT-CAAG-TC-GG-ATGTGAAATCCCCGGGC
---TTAAC-C-TGGGAACTGC-ATTCGAAACTGGCAGGC-TTGAGTCT-CGT-AGAGGGG
GGT-AGAATTCCAGGTGTAGCGGTGAAATGCGTAGAGATCTGGAGGAATAC-CGG-TGGC
GAAGGCGGCCCCCT-G-GAC-GAAGACTGACGCTCAGGTGCGAAAGCGTGGGGAGCAAAC
AGG---ATTAGATACCCTGGTAGTCCACGCTGTAAA--CGATG-TC--AACGCGTTAAGT
CGA-CCGCCTGGGGAGTA-CGGCCGCAA-GGTT-AAAACTCAAATGAATT-GACGGGGGC
CCGCACAAGCGGTGGAGCATGTG-GTTTAA-TTCGATGCAACGCGAAGAACC-TTACCTG
GCCT-TGAC-ATC--CGG--GAA--CCG---TG-AG----AC-AGGTGCTGCATGGCTGT
CGT-CAGCTCGTGTT-GTGAAAT-GTTGGGTTAAGTC-CCGCAAC-GAGCGCAACCCT-G
G--A--C-TCAAAGGAG---ACTGCCGGTGATAAACCGGAGGAAGGTGGGGATGACGTCA
AGTCATCATGGCCCTT-ACGGCCAGGGCTACACACGTGC-TACAATGGCGCATACAAAGA
GA-AGCGACCTCGCGAGAGCAAGCGGAC--CTCA--TAAAGTGCGTC-G--TAGTCCGGA
TCGGAGTCTGCAACTCGACTCCGTGAAGTCGGAATCGC-TAGTAATCGTAGAT-CAGA-A
TGCTACGGTGAATAC---GTTCCCGGGCCTTG--TACACACC----GC-CCGTCAC-ACC
----ATG--GGC----T--------TAGCGACTGGGG-TGAAGTCGTAACAAGGTAGCCG
TAG---------------------------------
>gi_AM117456_S000629404
GGC---G--G--ACG-G-GTGA----------GT--AATGTCTGGG-AAACTG---CCCG
ATGGA--GGGG--GAT---AAC-TACTGGAAACGGTAGC-TAATACCG--------C--A
T----------------A----------------------ACGT-CT-T-----------
----CGG----------A-----C--------------CAA-CAGATG--GGATTAGCTA
GT-AGGTGGGGTAAC-GGCTCACCTAGGCGACGATC-CCTAGCTGGTCTGAGAGGATGAC
CA-GCCAC-ACTGGAA--CTGAGACACGGTCCAGACTCCTACGGGAGGCAGCAGTGGGGA
AT-ATTGCACAATGGGCGCAAGCCTG-ATG-C-AGCCATGCCGC-GTGTGTGA-AGAAGG
CCTTCGGGTTGTAAAG-CACTTT-A--CGTTA-CTC-G--CAGAAGAAGC--ACCGGCTA
ACTCCGT-GCCAGCAGCC-GCG-GTAATACGGAGGG-TGCAAGCGTTAATC-GGAATTAC
TGGGCGTAAAGCGCACGCAGGCGG-TT-TGT-TAAG-TC-AG-ATGTGAAATCCCCGCGC
---TTAAC-G-TGGGAACTGC-ATTTGAAACTGGCAAGC-TAGAGTCT-TGT-AGAGGGG
GGT-AGAATTCCAGGTGTAGCGGTGAAATGCGTAGAGATCTGGAGGAATAC-CGG-TGGC
GAAGGCGGCCCCCT-G-GAC-AAAGACTGACGCTCAGGTGCGAAAGCGTGGGGAGCAAAC
AGG---ATTAGATACCCTGGTAGTCCACGCTGTAAA--CGATG-TC--AACGCGTTAAGT
CGA-CCGCCT--------------------------------------------------
------------------------------------------------------------
------------------------------------------------------------
------------------------------------------------------------
------------------------------------------------------------
------------------------------------------------------------
------------------------------------------------------------
------------------------------------------------------------
------------------------------------------------------------
------------------------------------------------------------
------------------------------------
>gi_AM117463_S000629411
GGC---G--G--ACG-G-GTGA----------GT--AATGTCTGGG-AAACTG---CCCG
ATGGA--GGGG--GAT---AAC-TACTGGAAACGGTAGC-TAATACCG--------C--A
T----------------A----------------------ACGT-CT-T-----------
----CGG----------A-----C--------------CAA-CAGATG--GGATTAGCTA
GT-AGGTGGGGTAAC-GGCTCACCTAGGCGACGATC-CCTAGCTGGTCTGAGAGGATGAC
CA-GCCAC-ACTGGAA--CTGAGACACGGTCCAGACTCCTACGGGAGGCAGCAGTGGGGA
AT-ATTGCACAATGGGCGCAAGCCTG-ATG-C-AGCCATGCCGC-GTGTGTGA-AGAAGG
CCTTCGGGTTGTAAAG-CACTTT-A--CGTTA-CTC-G--CAGAAGAAGC--ACCGGCTA
ACTCCGT-GCCAGCAGCC-GCG-GTAATACGGAGGG-TGCAAGCGTTAATC-GGAATTAC
TGGGCGTAAAGCGCACGCAGGCGG-TT-TGT-TAAG-TC-AG-ATGTGAAATCCCCGCGC
---TTAAC-G-TGGGAACTGC-ATTTGAAACTGGCAAGC-TAGAGTCT-TGT-AGAGGGG
GGT-AGAATTCCAGGTGTAGCGGTGAAATGCGTAGAGATCTGGAGGAATAC-CGG-TGGC
GAAGGCGGCCCCCT-G-GAC-AAAGACTGACGCTCAGGTGCGAAAGCGTGGGGAGCAAAC
AGG---ATTAGATACCCTGGTAGTCCACGCTGTAAA--CGATG-TC--AACGCGTTAAGT
CGA-CCGCCTGGGGAGTA-CGGCCGCAA-GGTT-AAAACTCAAATGAATT-GACGGGGGC
CCGC--------------------------------------------------------
------------------------------------------------------------
------------------------------------------------------------
------------------------------------------------------------
------------------------------------------------------------
------------------------------------------------------------
------------------------------------------------------------
------------------------------------------------------------
------------------------------------------------------------
------------------------------------
>gi_AM401579_S000728183
GGC---G--G--ACG-G-GTGA----------GT--AATGTCTGGG-AAACTG---CCCG
ATGGA--GGGG--GAT---AAC-TACTGGAAACGGTAGC-TAATACCG--------C--A
T----------------A----------------------ACGT-CT-T-----------
----CGG----------A-----C--------------CAA-CAGATG--GGATTAGCTA
GT-AGGTGGGGTAAC-GGCTCACCTAGGCGACGATC-CCTAGCTGGTCTGAGAGGATGAC
CA-GCCAC-ACTGGAA--CTGAGACACGGTCCAGACTCCTACGGGAGGCAGCAGTGGGGA
AT-ATTGCACAATGGGCGCAAGCCTG-ATG-C-AGCCATGCCGC-GTGTGTGA-AGAAGG
CCTTCGGGTTGTAAAG-CACTTT-A--CGTTA-CTC-G--CAGAAGAAGC--ACCGGCTA
ACTCCGT-GCCAGCAGCC-GCG-GTAATACGGAGGG-TGCAAGCGTTAATC-GGAATTAC
TGGGCGTAAAGCGCACGCAGGCGG-TT-TGT-TAAG-TC-AG-ATGTGAAATCCCCGCGC
---TTAAC-G-TGGGAACTGC-ATTTGAAACTGGCAAGC-TAGAGTCT-TGT-AGAGGGG
GGT-AGAATTCCAGGTGTAGCGGTGAAATGCGTAGAGATCTGGAGGAATAC-CGG-TGGC
GAAGGCGGCCCCCT-G-GAC-AAAGACTGACGCTCAGGTGCGAAAGCGTGGGGAGCAAAC
AGG---ATTAGATACCCTGGTAGTCCACGCTGTAAA--CGATG-TC--AACGCGTTAAGT
CGA-CCGCCTGGGGAGTA-CGGCCGCAA-GGTT-AAAACTCAAATGAATT-GACGGGGGC
C-----------------------------------------------------------
------------------------------------------------------------
------------------------------------------------------------
------------------------------------------------------------
------------------------------------------------------------
------------------------------------------------------------
------------------------------------------------------------
------------------------------------------------------------
------------------------------------------------------------
------------------------------------
>gi_DQ068763_S000735474
GGC---G--G--ACG-G-GTGA----------GT--AATGTCTGGG-AAACTG---CCCG
ATGGA--GGGG--GAT---AAC-TACTGGAAACGGTAGC-TAATACCG--------C--A
T----------------A----------------------ACGT-CT-T-----------
----CGG----------A-----C--------------CAA-CAGATG--GGATTAGCTA
GT-AGGTGGGGTAAT-GGCTCACCTAGGCGACGATC-CCTAGCTGGTCTGAGAGGATGAC
CA-GCCAC-ACTGGAA--CTGAGACACGGTCCAGACTCCTACGGGAGGCAGCAGTGGGGA
AT-ATTGCACAATGGGCGCAAGC-TG-ATG-C-AGCCATGCCGC-GTGTATGA-AGAAGG
CCTTCGGGTTGTAAAG-TACTTT-A--CGTTA-CCC-G--CAGAAGAAGC--ACCGGCTA
ACTCCGT-GCCAGCAGCC-GCG-GTAATACGGAGGG-TGCAAGCGTTAATC-GGAATTAC
TGGGCGTAAAGCGCACGCAGGCGG-TC-TGT-TAAG-TC-AG-ATGTGAAATCCCCGGGC
---TCAAC-C-CGGGAACTGC-ATTTGAAACTGGCAGGC-TTGAGTCT-CGT-AGAGGGG
GGT-AGAATTCCAGGTGTAGCGGTGAAATGCGTAGAGATCTGGAGGAATAC-CGG-TGGC
GAAGGCGGCCCCCT-G-GAC-GAAGACTGACGCTCAGGTGCGAAAGCGTGGGGAGCAAAC
AGG---ATTAGATACCCTGGTAGTCCACGCCGTAAA--CGATG-TC--AACGCGTTAAGT
CGA-CCGCCTGGGGAGTA-CGGCCGCAA-GGTT-AAAACTCAAATGAATT-GACGGGGGC
CCGCACAAGCGGTGGAGCATGTG-GTTTAA-TTCGATGCAACGCGAAGAACC-TTACCTG
GCCT-TGAC-ATC--CGG---AA--CTG---TG-AG----AC-AGGTGCTGCATGGCTGT
CGT-CAGCTCGTGTT-GTGAAAT-GTTGGGTTAAGTC-CCGCAAC-GAGCGCAACCCT-G
G--A--C-TCAGGGGAG---ACTGCCGGTGATAAACCGGAGGAAGGTGGGGATGACGTCA
AGTCATCATGGCCCTT-ACGGCCAGGGCTACACACGTGC-TACAATGGCGCATACAAAGA
GA-AGCGACCCCGCGAGGGCAAGCGGAT--CTCA--TAAAGTGCGTC-G--TAGTCCGGA
TCGGAGTCTGCAACTCGACTCCGTGAAGTCGGAATCGC-TAGTAATCGTGGAT-CAGA-A
TGCCACGGTGAATAC---GTTCCCGGGCCTTG--TACACACC----GC-CCGTCAC-ACC
----ATG--TGA----T--------TCATGACTGGGG-TGAAGTCGTAACAAGG------
------------------------------------
>gi_FJ372765_S001199443
--C---A--G--ACG-G-GTGA----------GT--AATGTCTGGG-AAACTG---CCTG
ATGGA--GGGG--GAT---AAC-TACTGGAAACGGTAGC-TAATACCG--------C--A
T----------------A----------------------ACGT-CG-C-----------
----AAG----------A-----C--------------CAA-CAGATG--GGATTAGCTA
GT-AGGTGGGGTAAC-GGCTCACCTAGGCGACGATC-CCTAGCTGGTCTGAGAGGATGAC
CA-GCCAC-ACTGGAA--CTGAGACACGGTCCAGACTCCTACGGGAGGCAGCAGTGGGGA
AT-ATTGCACAATGGGCGCAAGCCTG-ATG-C-AGCCATGCCGC-GTGTATGA-AGAAGG
CCTTCGGGTTGTAAAG-TACTTT-A--CGTTA-CCC-G--CAGAAGAAGC--ACCGGCTA
ACTCCGT-GCCAGCAGCC-GCG-GTAATACGGAGGG-TGCAAGCGTTAATC-GGAATTAC
TGGGCGTAAAGCGCACGCAGGCGG-TC-TGT-CAAG-TC-AG-ATGTGAAATCCCCGGGC
---TCAAC-C-TGGGAACTGC-ATTCGAAACTGGCGGGC-TAGAGTCT-TGT-AGAGGGG
GGT-AGAATTCCAGGTGTAGCGGTGAAATGCGTAGANATCTGGAGGAATAC-CGG-TGGC
GAAGGCGGCCCCCT-G-GAC-AAAGACTGACNNNNNNNNNNNNNAGCGTGGGGAGCAAAC
AGG---ATTAGATACCCTGGTAGTCCACGCCGTAAA--CGATG-TC--AACGCGTTAAGT
CGA-CCGCCTGGGGAGTA-CGGCCGCAA-GGTT-AAAACTCAAATGAATT-GACGGGGGC
CCGCACAAGCGGTGGAGCATGTG-GTTTAA-TTCGATGCAACGCGAAGAACC-TTACCTA
CTCT-TGAC-ATC--CGG---AA--CTC---TG-AG----AC-AGGTGCTGCATGGCTGT
CGT-CAGCTCGTGTT-GTGAAAT-GTTGGGTTAAGTC-CCGCAAC-GAGCGCAACCCT-G
G--A--C-TCAAAGGAG---ACTGCCAGTGATAAACTGGAGGAAGGTGGGGATGACGTCA
AGTCATCATGGCCCTT-ACGAGTAGGGCTACACACGTGC-TACAATGGCGCATACAAAGA
GA-AGCGACCTCGCGAGAGCAAGCGGAC--CTCA--TAAAGTGCGTC-G--TAGTCCGGA
TTGGAGTCTGCAACTCGACTCCATGAAGTCGGAATCGC-TAGTAATCGTAGAT-CAGA-A
TGCTACGGTGAATAC---GTTCCCGGGCCT------------------------------
------------------------------------------------------------
------------------------------------
>gi_GQ416333_S001600460
GGC---G--G--ACG-G-GTGA----------GT--AATGTCTGGG-AAACTG---CCTG
ATGGA--GGGG--GAT---AAC-TACTGGAAACGGTAGC-TAATACCG--------C--A
T----------------A----------------------ACGT-CG-C-----------
----AAG----------A-----C--------------CAA-CAGATG--GGATTAGCTA
GT-AGGTGGGGTAAT-GGCTCACCTAGGCGACGATC-CCTAGCTGGTCTGAGAGGATGAC
CA-GCCAC-ACTGGAA--CTGAGACACGGTCCAGACTCCTACGGGAGGCAGCAGTGGGGA
AT-ATTGCACAATGGGCGCAAGCCTG-ATG-C-AGCCATGCCGC-GTGTGTGA-AGAAGG
CCTTCGGGTTGTAAAG-CACTTT-A--CGTTA-CCC-G--CAGAAGAAGC--ACCGGCTA
ACTCCGT-GCCAGCAGCC-GCG-GTAATACGGAGGG-TGCAAGCGTTAATC-GGAATTAC
TGGGCGTAAAGCGCACGCAGGCGG-TC-TGT-CAAG-TC-GG-ATGTGAAATCCCCGGGC
---TCAAC-C-TGGGAACTGC-ATTCGAAACTGGCAGGC-TTGAGTCT-TGT-AGAGGGG
GGT-AGAATTCCAGGTGTAGCGGTGAAATGCGTAGAGATCTGGAGGAATAC-CGG-TGGC
GAAGGCGGCCCCCT-G-GAC-AAAGACTGACGCTCAGGTGCGAAAGCGTGGGGAGCAAAC
AGG---ATTAGATACCCTGGTAGTCCACGCCGTAAA--CGATG-TC--AACGCGTTAAGT
CGA-CCGCCTGGGGAGTA-CGGCCGCAA-GGTT-AAAACTCAAATGAATT-GACGGGGGC
CCGCACAAGCGGTGGAGCATGTG-GTTTAA-TTCGATGCAACGCGAAGAACC-TTACCTG
GTCT-TGAC-ATC--CGG---AA--CCG---TG-AG----AC-AGGTGCTGCATGGCTGT
CGT-CAGCTCGTGTT-GTGAAAT-GTTGGGTTAAGTC-CCGCAAC-GAGCGCAACCCT-G
G--A--C-TCAAAGGAG---ACTGCCAGTGATAAACTGGAGGAAGGTGGGGATGACGTCA
AGTCATCATGGCCCTT-ACGACCAGGGCTACACACGTGC-TACAATGGCGCATACAAAGA
GA-AGCGACCTCGCGAGAGCAAGCGGAC--CTCA--TAAAGTGCGTC-G--TAGTCCGGA
TTGGAGTCTGCAACTCGACTCCATGAAGTCGGAATCGC-TAGTAATCGTGGAT-CAGA-A
TGCCACGGTGAATAC---GTTCCCGGGCCTTG--TACACACC----GC-CCGTCAC-ACC
----ATG--TGA----T--------TCATGACTGGGG-TGA-------------------
------------------------------------
>gi_FJ611881_S001293769
--C---G--G--ACG-G-GTGA----------GT--AATGTCTGGG-AAACTG---CCCG
ATGGA--GGGG--GAT---AAC-TACTGGAAACGGTAGC-TAATACCG--------C--A
T----------------A----------------------ACGT-CG-C-----------
----AAG----------A-----C--------------CAA-CAGATG--GGATTAGCTA
GT-AGGTGGGGTAAT-GGCTCACCTAGGCGACGATC-CCTAGCTGGTCTGAGAGGATGAC
CA-GCCAC-ACTGGAA--CTGAGACACGGTCCAGACTCCTACGGGAGGCAGCAGTGGGGA
AT-ATTGCACAATGGGCGCAAGCCTG-ATG-C-AGCCATGCCGC-GTGTGTGA-AGAAGG
CCTTCGGGTTGTAAAG-CACTTT-A--CGTTA-CCC-G--CAGAAGAAGC--ACCGGCTA
ACTCCGT-GCCAGCAGCC-GCG-GTAATACGGAGGG-TGCAAGCGTTAATC-GGAATTAC
TGGGCGTAAAGCGCACGCAGGCGG-TC-TGT-CAAG-TC-GG-ATGTGAAATCCCCGGGC
---TCAAC-C-TGGGAACTGC-ATTCGAAACTGGCAGGC-TTGAGTCT-TGT-AGAGGGG
GGT-AGAATTCCAGGTGTAGCGGTGAAATGCGTAGAGATCTGGAGGAATAC-CGG-TGGC
GAAGGCGGCCCCCT-G-GAC-AAAGACTGACGCTCAGGTGGAAAAGCGTGGGGAGCAAAC
AGG---ATTAGATACCCTGGTAGTCCACGCCGTAAA--CGATG-TC--AACGCGTTAAGT
CGA-CCGCCTGGGGAGTA-CGGCCGCAA-GGTT-AAAACTCAAATGAATT-GACGGGGGC
CCGCACAAGCGGTGGAGCATGTG-GTTTAA-TTCGATGCAACGCGAAGAACC-TTACCTG
GTCT-TGAC-ATC--CGG---AA--CCG---TG-AG----AC-AGGTGCTGCATGGCTGT
CGT-CAGCTCGTGTT-GTGAAAT-GTTGGGTTAAGTC-CCGCAAC-GAGCGCAACCCT-G
G--A--C-TCAAAGGAG---ACTGCCAGTGATAAACTGGAGGAAGGTGGGGATGACGTCA
AGTCATCATGGCCCTT-ACGACCAGGGCTACACACGTGC-TACAATGGCGCATACAAAGA
GA-AGCGACCTCGCGAGAGCAAGCGGAC--CTCA--TAAAGTGCGTC-G--TAGTCCGGA
TTGGAGTCTGCAACTCGACTCCATGAAGTCGGAATCGC-TAGTAATCGTGGAT-CAGA-A
TGCCACGGTGAATAC---GTTCCCGGGCCTTG--TACACACC----GC-CCGTCAC-ACC
----ATG-----------------------------------------------------
------------------------------------
>gi_GQ416219_S001600346
GGC---G--G--ACG-G-GTGA----------AT--AATGTCTGGG-AAACTG---CCCG
ATGGA--GGGG--GAT---AAC-TACTGGAAACGGTAGC-TAATACCG--------C--A
T----------------A----------------------ACGT-CG-C-----------
----AAG----------A-----C--------------CAA-CAGATG--GGATTAGCTA
GT-AGGTGGGGTAAT-GGCTCACCTAGGCGACGATC-CCTAGCTGGTCTGAGAGGATGAC
CA-GCCAC-ACTGGAA--CTGAGACACGGTCCAGACTCCTACGGGAGGCAGCAGTGGGGA
AT-ATTGCACAATGGGCGCAAGCCTG-ATG-C-AGCCATGCCGC-GTGTGTGA-AGAAGG
CCTTCGGGTTGTAAAG-CACTTT-A--CGTTA-CCC-G--CAGAAGAAGC--ACCGGCTA
ACTCCGT-GCCAGCAGCC-GCG-GTAATACGGAGGG-TGCAAGCGTTAATC-GGAATTAC
TGGGCGTAAAGCGCACGCAGGCGG-TC-TGT-CAAG-TC-GG-ATGTGAAATCCCCGGGC
---TCAAC-C-TGGGAACTGC-ATTCGAAACTGGCAGGC-TTGAGTCT-TGT-AGAGGGG
GGT-AGAATTCCAGGTGTAGCGGTGAAATGCGTAGAGATCTGGAGGAATAC-CGG-TGGC
GAAGGCGGCCCCCT-G-GAC-AAAGACTGACGCTCAGGTGCGAAAGCGTGGGGAGCAAAC
AGG---ATTAGATACCCTGGTAGTCCACGCCGTAAA--CGATG-TC--AACGCGTTAAGT
CGA-CCGCCTGGGGAGTA-CGGCCGCAA-GGTT-AAAACTCAAATGAATT-GACGGGGGC
CCGCACAAGCGGTGGAGCATGTG-GTTTAA-TTCGATGCAACGCGAAGAACC-TTACCTG
GTCT-TGAC-ATC--CGG---AA--CCG---TG-AG----AC-AGGTGCTGCATGGCTGT
CGT-CAGCTCGTGTT-GTGAAAT-GTTGGGTTAAGTC-CCGCAAC-GAGCGCAACCCT-G
G--A--C-TCAAAGGAG---ACTGCCAGTGATAAACTGGAGGAAGGTGGGGATGACGTCA
AGTCATCATGGCCCTT-ACGACCAGGGCTACACACGTGC-TACAATGGCGCATACAAAGA
GA-AGCGACCTCGCGAGAGCAAGCGGAC--CTCA--TAAAGTGCGTC-G--TAGTCCGGA
TTGGAGTCTGCAACTCGACTCCATGAAGTCGGAATCGC-TAGTAATCGTGGAT-CAGA-A
TGCCACGGTGAATAC---GTTCCCGGGCCTTG--TACACACC----GC-CCGTCAC-ACC
----ATG--TGA----T--------TCATGACTGGGG-TGA-------------------
------------------------------------
>gi_GQ417446_S001601573
GGC---G--G--ACG-G-GTGA----------GT--AATGTCTGGG-AAACTG---CCCG
ATGGA--GGGG--GAT---AAC-TACTGGAAACGGTAGC-TAATACCG--------C--A
T----------------A----------------------ACGT-CG-C-----------
----AAG----------A-----C--------------CAA-CAGATG--GGATTAGCTA
GT-AGGTGGGGTAAT-GGCTCACCTAGGCGACGATC-CCTAGCTGGTCTGAGAGGATGAC
CA-GCCAC-ACTGGAA--CTGAGACACGGTCCAGACTCCTACGGGAGGCAGCAGTGGGGA
AT-ATTGCACAATGGGCGCAAGCCTG-ATG-C-AGCCATGCCGC-GTGTGTGA-AGAAGG
CCTTCGGGTTGTAAAG-CACTTT-A--CGTTA-CCC-G--CAGAAGAAGC--ACCGGCTA
ACTCCGT-GCCAGCAGCC-GCG-GTAATACGGAGGG-TGCAAGCGTTAATC-GGAATTAC
TGGGCGTAAAGCGCACGCAGGCGG-TC-TGT-CAAG-TC-GG-ATGTGAAATCCCCGGGC
---TCAAC-C-TGGGAACTGC-ATTCGAAACTGGCAGGC-TTGAGTCT-TGT-AGAGGGG
GGT-AGAATTCCAGGTGTAGCGGTGAAATGCGTAGAGATCTGGAGGAATAC-CGG-TGGC
GAAGGCGGCCCCCT-G-GAC-AAAGACTGACGCTCAGGTGCGAAAGCGTGGGGAGCAAAC
AGG---ATTAGATACCCTGGTAGTCCACGCCGTAAA--CGATG-TC--AACGCGTTAAGT
CGA-CCGCCTGGGGAGTA-CGGCCGCAA-GGTT-AAAACTCAAATGAATT-GACGGGGGC
CCGCACAAGCGGTGGAGCATGTG-GTTTAA-TTCGATGCAACGCGAAGAACC-TTACCTG
GTCT-TGAC-ATC--CGG---AA--CCG---TG-AG----AC-AGGTGCTGCATGGCTGT
CGT-CAGCTCGTGTT-GTGAAAT-GTTGGGTTAAGTC-CCGCAAC-GAGCGCAACCCT-G
G--A--C-TCAAAGGAG---ACTGCCAGTGATAAACTGGAGGAAGGTGGGGATGACGTCA
AGTCATCATGGCCCTT-ACGACCAGGGCTACACACGTGC-TACAATGGCGCATACAAAGA
GA-AGCGACCTCGCGAGAGCAAGCGGAC--CTCA--TAAAGTGCGTC-G--TAGTCCGGA
TTGGAGTCTGCAACTCGACTCCATGAAGTCGGAATCGC-TAGTAATCGTGGAT-CAGA-A
TGCCACGGTGAATAC---GTTCCCGGGCCTTG--TACACACC----GC-CCGTCAC-ACC
----ATG--TGA----T--------TCATGACTGGGG-TGA-------------------
------------------------------------
>gi_FJ611880_S001293768
--C---G--G--ACG-G-GTGA----------GT--AATGTTTGGG-AAACTG---CCCG
ATGGA--GGGG--GAT---AAC-TACTGGAAACGGTAGC-TAATACCG--------C--A
T----------------A----------------------ACGT-CG-C-----------
----AAG----------A-----C--------------CAA-CAGATG--GGATTAGCTA
GT-AGGTGGGGTAAT-GGCTCACCTAGGCGACGATC-CCTAGCTGGTCTGAGAGGATGAC
CA-GCCAC-ACTGGAA--CTGAGACACGGTCCAGACTCCTACGGGAGGCAGCAGTGGGGA
AT-ATTGCACAATGGGCGCAAGCCTG-ATG-C-AGCCATGCCGC-GTGTGTGA-AGAAGG
CCTTCGGGTTGTAAAG-CACTTT-A--CGTTA-CCC-G--CAGAAGAAGC--ACCGGCTA
ACTCCGT-GCCAGCAGCC-GCG-GTAATACGGAGGG-TGCAAGCGTTAATC-GGAATTAC
TGGGCGTAAAGCGCACGCAGGCGG-TC-TGT-CAAG-TC-GG-ATGTGAAATCCCCGGGC
---TCAAC-C-TGGGAACTGC-ATTCGAAACTGGCAGGC-TTGAGTCT-TGT-AGAGGGG
GGT-AGAATTCCAGGTGTAGCGGTGAAATGCGTAGAGATCTGGAGGAATAC-CGG-TGGC
GAAGGCGGCCCCCT-G-GAC-AAAGACTGACGCTCAGGTGCGAAAGCGTGGGGAGCAAAC
AGG---ATTAGATACCCTGGTAGTCCACGCCGTAAA--CGATG-TC--AACGCGTTAAGT
CGA-CCGCCTGGGGAGTA-CGGCCGCAA-GGTT-AAAACTCAAATGAATT-GACGGGGGC
CCGCACAAGCGGTGGAGCATGTG-GTTTAA-TTCGATGCAACGCGAAGAACC-TTACCTG
GTCT-TGAC-ATC--CGG---AA--CCG---TG-AG----AC-AGGTGCTGCATGGCTGT
CGT-CAGCTCGTGTT-GTGAAAT-GTTGGGTTAAGTC-CCGCAAC-GAGCGCAACCCT-G
G--A--C-TCAAAGGAG---ACTGCCAGTGATAAACTGGAGGAAGGTGGGGATGACGTCA
AGTCATCATGGCCCTT-ACGACCAGGGCTACACACGTGC-TACAATGGCGCATACAAAGA
GA-AGCGACCTCGCGAGAGCAAGCGGAC--CTCA--TAAAGTGCGTC-G--TAGTCCGGA
TTGGAGTCTGCAACTCGACTCCATGAAGTCGGAATCGC-TAGTAATCGTGGAT-CAGA-A
TGCCACGGTGAATAC---GTTCCCGGGCCTTG--TACACACC----GC-CCGTCAC-ACC
----ATG--TGT----T-------------------------------------------
------------------------------------
>gi_EU239106_S001198408
------------------------------------------------------------
--------GGG--GAT---A-C-TACTGGAAACGGTAGC-TAATACCG--------C--A
T----------------A----------------------ATGT-CG-C-----------
----AAG----------A-----C--------------CAA-CAGATG--GGATTAGCTA
GT-TGGTGAGGTAAT-GGCTCACCAAGGCGACGATC-CCTAGCTGGTCTGAGAGGATGAC
CA-GCCAC-ACTGGAA--CTGAGACACGGTCCAGACTCCTACGGGAGGCAGCAGTGGGGA
AT-ATTGCACAATGGGCGCAAGCCTG-ATG-C-AGCCATGCCGC-GTGTGTGA-AGAAGG
CCTTCGGGTTGTAAAG-CACTTT-A--CGTTA-CCC-G--CAGAAGAAGC--ACCGGCTA
ACTCCGT-GCCAGCAGCC-GCG-GTAATACGGAGGG-TGCAAGCGTTAATC-GGAATTAC
TGGGCGTAAAGCGCACGCAGGCGG-TC-TGT-CAAG-TC-GG-ATGTGAAATCCCCGGGC
---TCAAC-C-TGGGAACTGC-ATTCGAAACTGGCAGGC-TTGAGTCT-TGT-AGAGGGG
GGT-AGAATTCCAGGTGTAGCGGTGAAATGCGTAGAGATCTGGAGGAATAC-CGG-TGGC
GAAGGCGGCCCCCT-G-GAC-AAAGACTGACGCTCAGGTGCGAAAGCGTGGGGAGCAAAC
AGG---ATTAGATACCCTGGTAGTCCACGCCGTAAA--CGATG-TC--AACGCGTTAAGT
CGA-CCGCCTGGGGAGTA-CGGCCGCAA-GGTT-AAAACTCAAATGAATT-GACGGGGGC
CCGCACAAGCGGTGGAGCATGTG-GTTTAA-TTCGATGCAACGCGAAGAACC-TTACCTG
GTCT-TGAC-ATC--CGG---AA--CCG---TG-AG----AC-AGGTGCTGCATGGCTGT
CGT-CAGCTCGTGTT-GTGAAAT-GTTGGGTTAAGTC-CCGCAAC-GAGCGCAACCCT-G
G--A--C-TCAAAGGAG---ACTGCCAGTGATAAACTGGAGGAAGGTGGGGATGACGTCA
AGTCATCATGGCCCTT-ACGACCAGGGCTACACACGTGC-TACAATGGCATATACAAAGA
GA-AGCGACCTCGCGAGGGCAAGCGGAC--CTCA--TAAAGTATGTC-G--TAGTCCGGA
TTGGAGTCTGCAACTCGACTCCATGAAGTCGGAATCGC-TAGTAATCG-GGAT-CAGA-A
TGCCACGGTAA---------------------------TACT----GC-CCG--------
------------------------------------------------------------
------------------------------------
>gi_FJ611879_S001293767
--C---G--G--ACG-G-GTGA----------GT--AATGTCTGGG-AAACTG---CCCG
ATGGA--GGGG--GAT---AAC-TACTGGAAACGGTAGC-TAATACCG--------C--A
T----------------A----------------------AYGT-CG-C-----------
----AAG----------A-----C--------------CAA-CAGATG--GGATTAGCTT
GT-TGGTGAGGTAAT-GGCTCACCAAGGCGACGATC-CCTAGCTGGTCTGAGAGGATGAC
CA-GCCAC-ACTGGAA--CTGAGACACGGTCCAGACTCCTACGGGAGGCAGCAGTGGGGA
AT-ATRGCACAATGGGCGCAAGCCTG-ATG-C-AGCCATGCCGC-GTGTGTGA-AGAAGG
CCTTCGGGTTGTAAAG-CACTTT-A--CGTTA-CCC-G--CAGAAGAAGC--ACCGGCTA
ACTCCGT-GCCAGCAGCC-GCG-GTAATACGGAGGG-TGCAAGCGTTAATC-GGAATTAC
TGGGCGTAAAGCGCACGCAGGCGG-TC-TGT-CAAG-TC-GG-ATGTGAAATCCCCGGGC
---TCAAC-C-TGGGAACTGC-ATTCGAAACTGGCAGGC-TTGAGTCT-TGT-AGAGGGG
GGT-AGAATTCCAGGTGTAGCGGTGAAATGCGTAGAGATCTGGAGGAATAC-CGG-TGGC
GAAGGCGGCCCCCT-G-GAC-AAAGACTGACGCTCAGGTGCGAAAGCGTGGGGAGCAAAC
AGG---ATTAGATACCCTGGTAGTCCACGCCGTAAA--CGATG-TC--AACGCGTTAAGT
CGA-CCGCCTGGGGAGTA-CGGCCGCAA-GGTT-AAAACTCAAATGAATT-GACGGGGGC
CCGCACAAGCGGTGGAGCATGTG-GTTTAA-TTCGATGCAACGCGAAGAACC-TTACCTG
GTCT-TGAC-ATC--CGG---AR--CCG---TG-AG----AC-AGGTGCTGCATGGCTGT
CGT-CAGCTCGTGTT-GTGAAAT-GTTGGGTTAAGTC-CCGCAAC-GAGCGCAACCCT-G
G--A--C-TCAAAGGAG---ACTGCCAGTGATAAACTGGAGGAAGGTGGGGATGACGTCA
AGTCATCATGGCCCTT-ACGACCAGGGCTACACACGTGC-TACAATGGCATATACAAAGA
GA-AGCGACCTCGCGAGAGCAAGCGGAC--CTCA--TAAAGTATGTC-G--TAGTCCGGA
TTGGAGTCTGCAACTCGACTCCATGAAGTCGGAATCGC-TAGTAATCGTGGAT-CAGA-A
TGCCACGGTGAATAC---GTTCCCGGGCCTTG--TACACACC----GC-CCGTCAC-ACC
----ATG-----------------------------------------------------
------------------------------------
>gi_AJ506159_S000133722
GGC---G--G--ACG-G-GTGA----------GT--AATGTCTGGG-AAACTG---CCCG
ATGGA--GGGG--GAT---AAC-TACTGGAAACGGTAGC-TAATACCG--------C--A
T----------------A----------------------AYGT-CG-C-----------
----AAG----------A-----C--------------CAA-CAGATG--GGATTAGCTA
GT-TGGTGAGGTAAT-GGCTCACCAAGGCGACGATC-CCTAGCTGGTCTGAGAGGATGAC
CA-GCCAC-ACTGGAA--CTGAGACACGGTCCAGACTCCTACGGGAGGCAGCAGTGGGGA
AT-ATTGCACAATGGGCGCAAGCCTG-ATG-C-AGCCATGCCGC-GTGTGTGA-AGAAGG
CCTTCGGGTTGTAAAG-CACTTT-A--CGTTA-CCC-G--CAGAAGAAGC--ACCGGCTA
ACTCCGT-GCCAGCAGCC-GCG-GTAATACGGAGGG-TGCAAGCGTTAATC-GGAATTAC
TGGGCGTAAAGCGCACGCAGGCGG-TC-TGT-CAAG-TC-GG-ATGTGAAATCCCCGGGC
---TCAAC-C-TGGGAACTGC-ATTCGAAACTGGCAGGC-TTGAGTCT-TGT-AGAGGGG
GGT-AGAATTCCAGGTGTAGCGGTGAAATGCGTAGAGATCTGGAGGAATAC-CGG-TGGC
GAAGGCGGCCCCCT-G-GAC-AAAGACTGACGCTCAGGTGCGAAAGCGTGGGGAGCAAAC
AGG---ATTAGATACCCTGGTAGTCCACGCCGTAAA--CGATG-TC--AACGCGTTAAGT
CGA-CCGCCTGGGGAGTA-CGGCCGCAA-GGTT-AAAACTCAAATGAATT-GACGGGGGC
CCGCACAAGCGGTGGAGCATGTG-GTTTAA-TTCGATGCAACGCGAAGAACC-TTACCTG
GTCT-TGAC-ATC--CGG---AA--CCG---TG-AG----AC-AGGTGCTGCATGGCTGT
CGT-CAGCTCGTGTT-GTGAAAT-GTTGGGTTAAGTC-CCGCAAC-GAGCGCAACCCT-G
G--A--C-TCAAAGGAG---ACTGCCAGTGATAAACTGGAGGAAGGTGGGGATGACGTCA
AGTCATCATGGCCCTT-ACGACCAGGGCTACACACGTGC-TACAATGGCATATACAAAGA
GA-AGCGACCTCGCGAGAGCAAGCGGAC--CTCA--TAAAGTATGTC-G--TAGTCCGGA
TTGGAGTCTGCAACTCGACTCCATGAAGTCGGAATCGC-TAGTAATCGTGGAT-CAGA-A
TGCCACGGTGAATAC---GTTCCCGGGCCTTG--TACACACC----GC-CCGTCAC-ACC
----ATG--TGA----T--------TCATGACTGGGG-TGAAGTCGTAACAAGGTAACCG
TAGGGGAACCTGCGGYTGGATCACCTCCTT------
>gi_FJ611877_S001293765
--C---G--G--ACG-G-GTGA----------GT--AATGTCTGGG-AAACTG---CCCG
ATGGA--GGGG--GAT---AAC-TACTGGAAACGGTAGC-TAATACCG--------C--A
T----------------A----------------------ATGT-CG-C-----------
----AAG----------A-----C--------------CAA-CAGATG--GGATTAGCTW
GT-TGGTGAGGTAAT-GGCTCACCAAGGCGACGATC-CCTAGCTGGTCTGAGAGGATGAC
CA-GCCAC-ACTGGAA--CTGAGACACGGTCCAGACTCCTACGGGAGGCAGCAGTGGGGA
AT-ATTGCACAATGGGCGCAAGCCTG-ATG-C-AGCCATGCCGC-GTGTRTGA-AGAAGG
CCTTCGGGTTGTAAAG-YACTTT-A--CGTTA-CCC-G--CAGAAGAAGC--ACCGGCTA
ACTCCGT-GCCAGCAGCC-GCG-GTAATACGGAGGG-TGCAAGCGTTAATC-GGAATTAC
TGGGCGTAAAGCGCACGCAGGCGG-TC-TGT-CAAG-TC-GG-ATGTGAAATCCCCGGGC
---TCAAC-C-TGGGAACTGC-ATTCGAAACTGGCAGGC-TTGAGTCT-TGT-AGAGGGG
GGT-AGAATTCCAGGTGTAGCGGTGAAATGCGTAGAGATCTGGAGGAATAC-CGG-TGGC
GAAGGCGGCCCCCT-G-GAC-AAAGACTGACGCTCAGGTGCGAAAGCGTGGGGAGCAAAC
AGG---ATTAGATACCCTGGTAGTCCACGCCGTAAA--CGATG-TC--AACGCGTTAAGT
CGA-CCGCCTGGGGAGTA-CGGCCGCAA-GGTT-AAAACTCAAATGAATT-GACGGGGGC
CCGCACAAGCGGTGGAGCATGTG-GTTTAA-TTCGATGCAACGCGAAGAACC-TTACCTG
GTCT-TGAC-ATC--CGG---AA--CCG---TG-AG----AC-AGGTGCTGCATGGCTGT
CGT-CAGCTCGTGTT-GTGAAAT-GTTGGGTTAAGTC-CCGCAAC-GAGCGCAACCCT-G
G--A--C-TCAAAGGAG---ACTGCCAGTGATAAACTGGAGGAAGGTGGGGATGACGTCA
AGTCATCATGGCCCTT-ACGACCAGGGCTACACACGTGC-TACAATGGCATATACAAAGA
GA-AGCGACCTCGCGAGAGCAAGCGGAC--CTCA--TAAAGTATGTC-G--TAGTCCGGA
TTGGAGTCTGCAACTCGACTCCATGAAGTCGGAATCGC-TAGTAATCGTGGAT-CAGA-A
TGCCACGGTGAATAC---GTTCCCGGGCCTTG--TACACACC----GC-CCGTCAC-ACC
----ATG--GTT------------------------------------------------
------------------------------------
>gi_FJ611878_S001293766
--C---G--G--ACG-G-GTGA----------GT--AATGTCTGGG-AAACTG---CCCG
ATGGA--GGGG--GAT---AAC-TACTGGAAACGGTAGC-TAATACCG--------C--A
T----------------A----------------------ATGT-CG-C-----------
----AAG----------A-----C--------------CAA-CAGATG--GGATTAGCTW
GT-TGGTGAGGTAAT-GGCTCACCAAGGCGACGATC-CCTAGCTGGTCTGAGAGGATGAC
CA-GCCAC-ACTGGAA--CTGAGACACGGTCCAGACTCCTACGGGAGGCAGCAGTGGGGA
AT-ATTGCACAATGGGCGCAAGCCTG-ATG-C-AGCCATGCCGC-GTGTGTGA-AGAAGG
CCTTCGGGTTGTAAAG-CACTTT-A--CGTTA-CCC-G--CAGAAGAAGC--ACCGGCTA
ACTCCGT-GCCAGCAGCC-GCG-GTAATACGGAGGG-TGCAAGCGTTAATC-GGAATTAC
TGGGCGTAAAGCGCACGCAGGCGG-TC-TGT-CAAG-TC-GG-ATGTGAAATCCCCGGGC
---TCAAC-C-TGGGAACTGC-ATTCGAAACTGGCAGGC-TTGAGTCT-TGT-AGAGGGG
GGT-AGAATTCCAGGTGTAGCGGTGAAATGCGTAGAGATCTGGAGGAATAC-CGG-TGGC
GAAGGCGGCCCCCT-G-GAC-AAAGACTGACGCTCAGGTGCGAAAGCGTGGGGAGCAAAC
AGG---ATTAGATACCCTGGTAGTCCACGCCGTAAA--CGATG-TC--AACGCGTTAAGT
CGA-CCGCCTGGGGAGTA-CGGCCGCAA-GGTT-AAAACTCAAATGAATT-GACGGGGGC
CCGCACAAGCGGTGGAGCATGTG-GTTTAA-TTCGATGCAACGCGAAGAACC-TTACCTG
GTCT-TGAC-ATC--CGG---AA--CCG---TG-AG----AC-AGGTGCTGCATGGCTGT
CGT-CAGCTCGTGTT-GTGAAAT-GTTGGGTTAAGTC-CCGCAAC-GAGCGCAACCCT-G
G--A--C-TCAAAGGAG---ACTGCCAGTGATAAACTGGAGGAAGGTGGGGATGACGTCA
AGTCATCATGGCCCTT-ACGACCAGGGCTACACACGTGC-TACAATGGCATATACAAAGA
GA-AGCGACCTCGCGAGAGCAAGCGGAC--CTCA--TAAAGTATGTC-G--TAGTCCGGA
TTGGAGTCTGCAACTCGACTCCATGAAGTCGGAATCGC-TAGTAATCGTGGAT-CAGA-A
TGCCACGGTGAATAC---GTTCCCGGGCCTTG--TACACACC----GC-CCGTCAC-ACC
----ATG-----------------------------------------------------
------------------------------------
>gi_EF446889_S000825313
GG----G--G--ACC-G-GTGA----------GT--AATGTCTGGG-AAACTG---CCCG
ATGGA--GGGG--GAT---AAC-TACTGGAAACGGTAGC-TAATACCG--------C--A
T----------------A----------------------ACGT-CG-C-----------
----AAG----------A-----C--------------CAA-CAGATG--GGATTAGCTA
GT-AGGTGGGGTAAC-GGCTCACCTAGGCGAC--CC-CTTAGCTGGTCTGAGAGGATGAC
CA-GCCAC-ACTGGAA--CTGAGACACGGTCCAGACTCTTA-GGGAGGCA-CAGTGGGGA
AT-ATTGCAC-ATGGGGGCAA-CTTG-ATG-C-AGCCATGCCGC-GTGTG-----AAAAG
CCTTCGGGTTGTAAAG-TACTTT-A--CGTTA-CTC-G--CAG--GAAGC--ACCGGCTA
ACTCCGT-GCCAGCAGCC-GCG-GTAATAC-GAGGG-TGCAAGCGTTAATC-GGAATTAC
TGGGCGTAAAGCG--CGCAGGCGG-TT-TGT-CAAG-T--GG-ATGTGAAATCCCCGGGC
---TCAAC-C-TGGGAACTGC-ATCCGAAACTGGCAGGC-TAGAGTCT-TGT-AGAGGGG
GGT-AGAATTCCAGG-GTAGCGGTAAAATGCGTAGAGATCTGGAGGAATAC-CGG-TGGC
GAAGGCGGCCCCCT-G-GAC-AAAGACTGACGCTCAGGTGCGAAAGCGTGGGGAGCAAAC
AGG---ATTAGATACCCTGGTAGTCCACGCCGTAAA--CGATG-TC--AACGCGTTAAGT
CGA-CCGCCTGGGGAGTA-CGGCCGCAA-GGTT--AAACTCAAATGAATT-GACGGGG-C
CCGCACAAGCGGTGGAGCATGTG-GTTTAA-TTCGAT-CAACGCGAAGAACC-TTACCTA
-CCT-TGAC-ATC--CGG---AA--CTC----G-AG----AC-AGGTGCTGCATGGGCGT
CGT-CAGCTCGTGTT-GTGAAAT-GTTGGGTTAAGTC-CCGCAAC-GAGCGCAACC-T-G
G--A--C-TCAAAGGAG---ACTGCCAGTGATAA-CTGGAGGAAGGTGGGGATGACGT-A
AGTCATCATGGCCCTT-ACGAGTAGGGCTACACACGTGC-TACAAGGG------------
------------------------------------------------------------
------------------------------------------------------------
------------------------------------------------------------
------------------------------------------------------------
------------------------------------
>gi_AB167000_S000376125
GGC---G--G--ACG-G-GTGA----------GT--AATGTCTGGG-AAACTG---CCCG
ATGGA--GGGG--GAT---AAC-TACTGGAAACGGTAGC-TAATACCG--------C--A
T----------------A----------------------ACGT-CT-T-----------
----CGG----------A-----C--------------CAA-CAGATG--GGATTAGCTA
GT-AGGTGGGGTAAT-GGCTCACCTAGGCGACGATC-CCTAGCTGGTCTGAGAGGATGAC
CA-GCCAC-ACTGGAA--CTGAGACACGGTCCAGACTCCTACGGGAGGCAGCAGTGGGGN
AT-ATTGCACAATGGGNGCAAGCCTG-ATG-C-AGCCATGCCGC-GTGTATGA-AGAAGG
CCTTCGGGTTGTAAAG-TACTTT-A--CGTTA-CCC-G--CAGAAGAAGC--ACCGGCTA
ACTCCGT-GCCAGCAGCC-GCG-GTAATACGGAGGG-TGCAAGCGTTAATC-GGAATTAC
TGGGCGTAAAGCGCACGCAGGCGG-TC-TGT-CAAG-TC-GG-ATGTGAAATCCCCGGGC
---TTAAC-C-TGGGAACTGC-ATTCGAAACTGGCAGGC-TAGAGTCT-TGT-AGAGGGG
GGT-AGAATTCCAGGTGTAGCGGTGAAATGCGTAGAGATCTGGAGGAATAC-CGG-TGGC
GAAGGCGGCCCCCT-G-GAC-AAAGACTGACGCTCAGGTGCGAAAGCGTGGG-AGCAAAC
AGG---ATTAGATACCCTGGTAGTCCACGCCGTAAA--CGATG-TC--AACGCGTTAAGT
CGA-CCGCCTGGGGAGTA-CGGCCGCAA-GGTT-AAAACTCAAATGAATT-GACGGGGGC
CCGCACAAGCGGTGGAGCATGTG-GTTTAA-TTGGATGCAACGCGAAGAACC-TTACCTA
CTCT-TGAC-ATC--CGG---AA--CGC---TG-AG----AC-AGGTGCTGCATGGCTGT
CGT-CAGCTCGTGTT-GTGAAAT-GTTGGGTTAAGTC-CCGCAAC-GAGCGCAACCCT-G
G--A--C-TCAAAGGAG---ACTGCCAGTGATAAACTGGAGGAAGGTGGGGATGACGTCA
AGTCATCATGGCCCTT-ACGAGTAGGGCTACACACGTGC-TACAATGGCGCATACAAAGA
GA-AGCGACCTCGCGAGAGCAAGCGGAC--CTCA--TAAAGTGCGTC-G--TAGTCCGGA
TTGGAGTCTGCAACTCGACTCCATGAAGTCGGAATCGC-TAGTAATCGTAGAT-CAGA-A
TGCTACGGTGAATAC---GTTCCCGGGCCTTG--TACACACC----GC-CCGTCAC-ACC
----ATG-----------------------------------------------------
------------------------------------
>gi_AF025366_S000427772
GGC---G--G--ACG-G-GTGA----------GT--AATGTCTGGG-AAACTG---CCTG
ATGGA--GGGG--GAT---AAC-TACTGGAAACGGTAGC-TAATACCG--------C--A
T----------------A----------------------ACGT-CG-C-----------
----AAG----------A-----C--------------CAA-CAGATG--GGATTAGCTN
GT-TGGTGGGGTAAC-GGCTCACCAAGGCGACGATC-CCTAGCTGGTCTGAGAGGATGAC
CA-GCCAC-ACTGGAA--CTGAGACACGGTCCAGACTCCTACGGGAGGCAGCAGTGGGGA
AT-ATTGCACAATGGGCGCAAGCCTG-ATG-C-AGCCATGCCGC-GTGTATGA-AGAAGG
CCTTCGGGTTGTAAAG-TACTTT-A--CGTTA-CCC-G--CAGAAGAAGC--ACCGGCTA
ACTCCGT-GCCAGCAGCC-GCG-GTAATACGGAGGG-TGCAAGCGTTAATC-GGAATTAC
TGGGCGTAAAGCGCACGCAGGCGG-TC-TGT-TAAG-TC-AG-ATGTGAAATCCCCGGGC
---TCAAC-C-TGGGAACTGC-ATCTGATACTGGCAGGC-TTGAGTCT-CGT-AGAGGGG
GGT-AGAATTCCAGGTGTAGCGGTGAAATGCGTAGAGATCTGGAGGAATAC-CGG-TGGC
GAAGGCGGCCCCCT-G-GAC-GAAGACTGACGCTCAGGTGCGAAAGCGTGGGGAGCAAAC
AGG---ATTAGATACCCTGGTAGTCCACGCCGTAAA--CGATG-TC--AACGCGTTAAGT
CGA-CCGCCTGGGGAGTA-CGGCCGCAA-GGTT-AAAACTCAAATGAATT-GACGGGGGC
CCGCACAAGCGGTGGAGCATGTG-GTTTAA-TTCGATGCAACGCGAAGAACC-TTACCTG
GTCT-TGAC-ATC--CGG---AA--CCG---TG-AG----AC-AGGTGCTGCATGGCTGT
CGT-CAGCTCGTGTT-GTGAAAT-GTTGGGTTAAGTC-CCGCAAC-GAGCGCAACCCT-G
G--A--C-TCAAAGGAG---ACTGCCAGTGATAAACTGGAGGAAGGTGGGGATGACGTCA
AGTCATCATGGCCCTT-ACGACCAGGGCTACACACGTGC-TACAATGGCATATACAAAGA
GA-AGCGACCTCGCGAGAGCAAGCGGAC--CTCA--TAAAGTATGTC-G--TAGTCCGGA
TTGGAGTCTGCAACTCGACTCCATGAAGTCGGAATCGC-TAGTAATCGTGGAT-CAGA-A
TGCCACGGTGAATAC---GTCCCCGGGCCTTG--TACACACC----GC-CCGTCAC-ACC
----ATG--TGA----T--------TCATGACTGGGG-TGAAGTCGTAACAAGGTAACCG
TAGGGGA-----------------------------
>gi_FJ463779_S001243174
GGC---G--G--ACG-G-GTGA----------GT--AATGTCTGGG-AAACTG---CCTG
ATGGA--GGGG--GAT---AAC-TACTGGAAACGGTAGC-TAATACCG--------C--A
T----------------A----------------------ACGT-CG-C-----------
----AAG----------A-----C--------------CAA-CAGATG--GGATTAGCTT
GT-TGGTGGGGTAAC-GGCTCACCAAGGCGACGATC-CCTAGCTGGTCTGAGAGGATGAC
CA-GCCAC-ACTGGAA--CTGAGACACGGTCCAGACTCCTACGGGAGGCAGCAGTGGGGA
AT-ATTGCACAATGGGCGCAAGCCTG-ATG-C-AGCCATGCCGC-GTGTATGA-AGAAGG
CCTTCGGGTTGTAAAG-TACTTT-A--CGTTA-CCC-G--CAGAAGAAGC--ACCGGCTA
ACTCCGT-GCCAGCAGCC-GCG-GTAATACGGAGGG-TGCAAGCGTTAATC-GGAATTAC
TGGGCGTAAAGCGCACGCAGGCGG-TC-TGT-TAAG-TC-AG-ATGTGAAATCCCCGGGC
---TCAAC-C-TGGGAAATGC-ATCTGATACTGGCAGGC-TTGAGTCT-CGT-AGAGGG-
GGT-AGAATTCCAGGTGTAGCGGTGAAATGCGTAGAGATCTGGAGGAATAC-CGG-TGGC
GAAGGCGGCCCCCT-G-GAC-GAAGACTGACGCTCAGGTGCGAAAGCGTGGGGAGCAAAC
AGG---ATTAGATACCCTGGTAGTCCACGCCGTAAA--CGATG-TC--AACGCGTTAAGT
CGA-CCGCCTGGGGAGTA-CGGCCGCAA-GGTT-AAAACTCAAATGAATT-GACGGGGGC
CCGCACAAGCGGTGGAGCATGTG-GTTTAA-TTCGATGCAACGCGAAGAACC-TTACCTG
GTCT-TGAC-ATC--CGG---AA--CCG---TG-AG----AC-AGGTGCTGCATGGCTGT
CGT-CAGCTCGTGTT-GTGAAAT-GTTGGGTTAAGTC-CCGCAAC-GAGCGCAACCCT-G
G--A--C-TCAAAGGAG---ACTGCCAGTGATAAACTGGAGGAAGGTGGGGATGACGTCA
AGTCATCATGGCCCTT-ACGACCAGGGCTACACACGTGC-TACAATGGCATATACAAAGA
GA-AGCGACCTCGCGAGAGCAAGCGGAC--CTCA--TAAAGTATGTC-G--TAGTCCGGA
TTGGAGTCTGCAACTCGACTCCATGAAGTCGGAATCGC-TAGTAATCGTGGAT-CAGA-A
TGCCACGGTGAATAC---GTTCCCGGGCCTTG--TACACACC----GC-CCGTCAC-ACC
----ATG-------------------TATGATGGG-------------------------
------------------------------------
>gi_AF025372_S000427778
GGC---G--G--ACG-G-GTGA----------GT--AATGTCTGGG-AAACTG---CCTG
ATGGA--GGGG--GAT---AAC-TACTGGAAACGGTAGC-TAATACCG--------C--A
T----------------A----------------------ACGT-CG-C-----------
----AAG----------A-----C--------------CAA-CAGATG--GGATTAGCTT
GT-TGGTGGGGTAAC-GGCTCACCAAGGCGACGATC-CCTAGCTGGTCTGAGAGGATGAC
CA-GCCAC-ACTGGAA--CTGAGACACGGTCCAGACTCCTACGGGAGGCAGCAGTGGGGA
AT-ATTGCACAATGGGCGCAAGCCTG-ATG-C-AGCCATGCCGC-GTGTATGA-AGAAGG
CCTTCGGGTTGTAAAG-TACTTT-A--CGTTA-CCC-G--CAGAAGAAGC--ACCGGCTA
ACTCCGT-GCCAGCAGCC-GCG-GTAATACGGAGGG-TGCAAGCGTTAATC-GGAATTAC
TGGGCGTAAAGCGCACGCAGGCGG-TC-TGT-TAAG-TC-AG-ATGTGAAATCCCCGGGC
---TCAAC-C-TGGGAACTGC-ATCTGATACTGGCAGGC-TTGAGTCT-CGT-AGAGGGG
GGT-AGAATTCCAGGTGTAGCGGTGAAATGCGTAGAGATCTGGAGGAATAC-CGG-TGGC
GAAGGCGGCCCCCT-G-GAC-GAAGACTGACGCTCAGGTGCGAAAGCGTGGGGAGCAAAC
AGG---ATTAGATACCCTGGTAGTCCACGCCGTAAA--CGATG-TC--AACGCGTTAAGT
CGA-CCGCCTGGGGAGTA-CGGCCGCAA-GGTT-AAAACTCAAATGAATT-GACGGGGGC
CCGCACAAGCGGTGGAGCATGTG-GTTTAA-TTCGATGCAACGCGAAGAACC-TTACCTG
GTCT-TGAC-ATC--CGG---AG--CCG---TG-AG----AC-AGGTGCTGCATGGCTGT
CGT-CAGCTCGTGTT-GTGAAAT-GTTGGGTTAAGTC-CCGCAAC-GAGCGCAACCCT-G
G--A--C-TCAAAGGAG---ACTGCCAGTGATAAACTGGAGGAAGGTGGGGATGACGTCA
AGTCATCATGGCCCTT-ACGACCAGGGCTACACACGTGC-TACAATGGCATATACAAAGA
GA-AGCGACCTCGCGAGAGCAAGCGGAC--CTCA--TAAAGTATGTC-G--TAGTCCGGA
TTGGAGTCTGCAACTCGACTCCATGAAGTCGGAATCGC-TAGTAATCGTGGAT-CAGA-A
TGCCACGGTGAATAC---GTCCCCGGGCCTTG--TACACACC----GC-CCGTCAC-ACC
----ATG--TGA----T--------TCATGATTGGGG-TGAAGTCGTA-CAAGGTAACCG
TAGGGGAC----------------------------
>gi_EF059880_S000842707
GGC---G--G--ACG-G-GTGA----------GT--AATGTCTGGG-AAACTG---CCTG
ATGGA--GGGG--GAT---AAC-TACTGGAAACGGTAGC-TAATACCG--------C--A
T----------------A----------------------ACGT-CG-C-----------
----AAG----------A-----C--------------CAA-CAGATG--GGATTAGCTT
GT-TGGTGGGGTAAC-GGCTCACCAAGGCGACGATC-CCTAGCTGGTCTGAGAGGATGAC
CA-GCCAC-ACTGGAA--CTGAGACACGGTCCAGACTCCTACGGGAGGCAGCAGTGGGGA
AT-ATTGCACAATGGGCGCAAGCCTG-ATG-C-AGCCATGCCGC-GTGTATGA-AGAAGG
CCTTCGGGTTGTAAAG-TACTTT-A--CGTTA-CCC-G--CAGAAGAAGC--ACCGGCTA
ACTCCGT-GCCAGCAGCC-GCG-GTAATACGGAGGG-TGCAAGCGTTAATC-GGAATTAC
TGGGCGTAAAGCGCACGCAGGCGG-TC-TGT-TAAG-TC-AG-ATGTGAAATCCCCGGGC
---TCAAC-C-TGGGAACTGC-ATCTGATACTGGCAGGC-TTGAGTCT-CGT-AGAGGGG
GGT-AGAATTCCAGGTGTAGCGGTGAAATGCGTAGAGATCTGGAGGAATAC-CGG-TGGC
GAAGGCGGCCCCCT-G-GAC-GAAGACTGACGCTCAGGTGCGAAAGCGTGGGGAGCAAAC
AGG---ATTAGATACCCTGGTAGTCCACGCCGTAAA--CGATG-TC--AACGCGTTAAGT
CGA-CCGCCTGGGGAGTA-CGGCCGCAA-GGTT-AAAACTCAAATGAATT-GACGGGGGC
CCGCACAAGCGGTGGAGCATGTG-GTTTAA-TTCGATGCAACGCGAAGAACC-TTACCTG
GTCT-TGAC-ATC--CGG---AA--CNG---TG-AG----AC-AGGTGCTGCATGGCTGT
CGT-CAGCTCGTGTT-GTGAAAT-GTTGGGTTAAGTC-CCGCAAC-GAGCGCAACCCT-G
G--A--C-TCAAAGGAG---ACTGCCAGTGATAAACTGGAGGAAGGTGGGGATGACGTCA
AGTCATCATGGCCCTT-ACGACCAGGGCTACACACGTGC-TACAATGGCATATACAAAGA
GA-AGCGACCTCGCGAGAGCAAGCGGAC--CTCA--TAAAGTATGTC-G--TAGTCCGGA
TTGGAGTCTGCAACTCGACTCCATGAAGTCGGAATCGC-TAGTAATCGTGGAT-CAGA-A
TGCCACGGTGAATAC---GTTCCCGGGCCTTG--TACACACC----GC-CCGTCAC-ACC
----ATG-----------------------------------------------------
------------------------------------
>gi_EU644454_S001088797
GGC---G--G--ACG-G-GTGA----------GT--AATGTCTGGG-AAACTG---CCTG
ATGGA--GGGG--GAT---AAC-TACTGGAAACGGTAGC-TAATACCG--------C--A
T----------------A----------------------ACGT-CG-C-----------
----AAG----------A-----C--------------CAA-CAGATG--GGATTAGCTT
GT-TGGTGGGGTAAC-GGCTCACCAAGGCGACGATC-CCTAGCTGGTCTGAGAGGATGAC
CA-GCCAC-ACTGGAA--CTGAGACACGGTCCAGACTCCTACGGGAGGCAGCAGTGGGGA
AT-ATTGCACAATGGGCGCAAGCCTG-ATG-C-AGCCATGCCGC-GTGTATGA-AGAAGG
CCTTCGGGTTGTAAAG-TACTTT-A--CGTTA-CCC-G--CAGAAGAAGC--ACCGGCTA
ACTCCGT-GCCAGCAGCC-GCG-GTAATACGGAGGG-TGCAAGCGTTAATC-GGAATTAC
TGGGCGTAAAGCGCACGCAGGCGG-TC-TGT-TAAG-TC-AG-ATGTGAAATCCCCGGGC
---TCAAC-C-TGGGAACTGC-ATCTGATACTGGCAGGC-TTGAGTCT-CGT-AGAGGGG
GGT-AGAATTCCAGGTGTAGCGGTGAAATGCGTAGAGATCTGGAGGAATAC-CGG-TGGC
GAAGGCGGCCCCCT-G-GAC-GAAGACTGACGCTCAGGTGCGAAAGCGTGGGGAGCAAAC
AGG---ATTAGATACCCTGGTAGTCCACGCCGTAAA--CGATG-TC--AACGCGTTAAGT
CGA-CCGCCTGGGGAGTA-CGGCCGCAA-GGTT-AAAACTCAAATGAATT-GACGGGGGC
CCGCACAAGCGGTGGAGCATGTG-GTTTAA-TTCGATGCAACGCGAAGAACC-TTACCTG
GTCT-TGAC-ATC--CGG---AA--CTG---TG-AG----AC-AGGTGCTGCATGGCTGT
CGT-CAGCTCGTGTT-GTGAAAT-GTTGGGTTAAGTC-CCGCAAC-GAGCGCAACCCT-G
G--A--C-TCAAAGGAG---ACTGCCAGTGATAAACTGGAGGAAGGTGGGGATGACGTCA
AGTCATCATGGCCCTT-ACGACCAGGGCTACACACGTGC-TACAATGGCATATACAAAGA
GA-AGCGACCTCGCGAGAGCAAGCGGAC--CTCA--TAAAGTATGTC-G--TAGTCCGGA
TTGGAGTCTGCAACTCGACTCCATGAAGTCGGAATCGC-TAGTAATCGTGGAT-CAGA-A
TGCCACGGTGAATAC---GTTCCCGGGCCTTG--TACACACC----GC-CCGTCAC-ACC
----ATG--TGA----T--------TCATGACTGGGG-TGAAGTCGTAACAAGGTA----
------------------------------------
>gi_FJ463782_S001243177
GGC---G--G--ACG-G-GTGA----------GT--AATGTCTGGG-AAACTG---CCTG
ATGGA--GGGG--GAT---AAC-TACTGGAAACGGTAGC-TAATACCG--------C--A
T----------------A----------------------ACGT-CG-C-----------
----AAG----------A-----C--------------CAA-CAGATG--GGATTAGCTT
GT-TGGTGGGGTAAC-GGCTCACCAAGGCGACGATC-CCTAGCTGGTCTGAGAGGATGAC
CA-GCCAC-ACTGGAA--CTGAGACACGGTCCAGACTCCTACGGGAGGCAGCAGTGGGGA
AT-ATTGCACAATGGGCGCAAGCCTG-ATG-C-AGCCATGCCGC-GTGTATGA-AGAAGG
CCTTCGGGTTGTAAAG-TACTTT-A--CGTTA-CCC-G--CAGAAGAAGC--ACCGGCTA
ACTCCGT-GCCAGCAGCC-GCG-GTAATACGGAGGG-TGCAAGCGTTAATC-GGAATTAC
TGGGCGTAAAGCGCACGCAGGCGG-TC-TGT-TAAG-TC-AG-ATGTGAAATCCCCGGGC
---TCAAC-C-TGGGAACTGC-ATCTGATACTGGCAGGC-TTGAGTCT-CGT-AGAGGGG
GGT-AGAATTCCAGGTGTAGCGGTGAAATGCGTAGAGATCTGGAGGAATAC-CGG-TGGC
GAAGGCGGCCCCCT-G-GAC-GAAGACTGACGCTCAGGTGCGAAAGCGTGGGGAGCAAAC
AGG---ATTAGATACCCTGGTAGTCCACGCCGTAAA--CGATG-TC--AACGCGTTAAGT
CGA-CCGCCTGGGGAGTA-CGGCCGCAA-GGTT-AAAACTCAAATGAATT-GACGGGGGC
CCGCACAAGCGGTGGAGCATGTG-GTTTAA-TTCGATGCAACGCGAAGAACC-TTACCTG
GTCT-TGAC-ATC--CGG---AA--CCG---TG-AG----AC-AGGTGCTGCATGGCTGT
CGT-CAGCTCGTGTT-GTGAAAT-GTTGGGTTAAGTC-CCGCAAC-GAGCGCAACCCT-G
G--A--C-TCAAAGGAG---ACTGCCAGTGATAAACTGGAGGAAGGTGGGGATGACGTCA
AGTCATCATGGCCCTT-ACGACCAGGGCTACACACGTGC-TACAATGGCATATACAAAGA
GA-AGCGACCTCGCGAGAGCAAGCGGAC--CTCA--TAAAGTATGTC-G--TAGTCCGGA
TTGGAGTCTGCAACTCGACTCCATGAAGTCGGAATCGC-TAGTAATCGTGGAT-CAGA-A
TGCCACGGTGAATAC---GTTCCCGGGCCTTG--TACACACC----GC-CCGTCAC-ACC
----ATG-----------------------------------------------------
------------------------------------
>gi_EU780075_S001153545
GGC---G--G--ACG-G-GTGA----------GT--AATGTCTGGG-AAACTG---CCTG
ATGGA--GGGG--GAT---AAC-TACTGGAAACGGTAGC-TAATACCG--------C--A
T----------------A----------------------ACGT-CG-C-----------
----AAG----------A-----C--------------CAA-CAGATG--GGATTAGCTT
GT-TGGTGGGGTAAC-GGCTCACCAAGGCGACGATC-CCTAGCTGGTCTGAGAGGATGAC
CA-GCCAC-ACTGGAA--CTGAGACACGGTCCAGACTCCTACGGGAGGCAGCAGTGGGGA
AT-ATTGCACAATGGGCGCAAGCCTG-ATG-C-AGCCATGCCGC-GTGTATGA-AGAAGG
CCTTCGGGTTGTAAAG-TACTTT-A--CGTTA-CCC-G--CAGAAGAAGC--ACCGGCTA
ACTCCGT-GCCAGCAGCC-GCG-GTAATACGGAGGG-TGCAAGCGTTAATC-GGAATTAC
TGGGCGTAAAGCGCACGCAGGCGG-TC-TGT-TAAG-TC-AG-ATGTGAAATCCCCGGGC
---TCAAC-C-TGGGAACTGC-ATCTGATACTGGCAGGC-TTGAGTCT-CGT-AGAGGGG
GGT-AGAATTCCAGGTGTAGCGGTGAAATGCGTAGAGATCTGGAGGAATAC-CGG-TGGC
GAAGGCGGCCCCCT-G-GAC-GAAGACTGACGCTCAGGTGCGAAAGCGTGGGGAGCAAAC
AGG---ATTAGATACCCTGGTAGTCCACGCCGTAAA--CGATG-TC--------------
------------------------------------------------------------
------------------------------------------------------------
------------------------------------------------------------
------------------------------------------------------------
------------------------------------------------------------
------------------------------------------------------------
------------------------------------------------------------
------------------------------------------------------------
------------------------------------------------------------
------------------------------------------------------------
------------------------------------
>gi_EF059858_S000842685
GGC---G--G--ACG-G-GTGA----------GT--AATGTCTGGG-AAACTG---CCTG
ATGGA--GGGG--GAT---AAC-TACTGGAAACGGTAGC-TAATACCG--------C--A
T----------------A----------------------ACGT-CG-C-----------
----AAG----------A-----C--------------CAA-CAGATG--GGATTAGCTT
GT-TGGTGGGGTAAC-GGCTCACCAAGGCGACGATC-CCTAGCTGGTCTGAGAGGATGAC
CA-GCCAC-ACTGGAA--CTGAGACACGGTCCAGACTCCTACGGGAGGCAGCAGTGGGGA
AT-ATTGCACAATGGGCGCAAGCCTG-ATG-C-AGCCATGCCGC-GTGTATGA-AGAAGG
CCTTCGGGTTGTAAAG-TACTTT-A--CGTTA-CCC-G--CAGAAGAAGC--ACCGGCTA
ACTCCGT-GCCAGCAGCC-GCG-GTAATACGGAGGG-TGCAAGCGTTAATC-GGAATTAC
TGGGCGTAAAGCGCACGCAGGCGG-TC-TGT-TAAG-TC-AG-ATGTGAAATCCCCGGGC
---TCAAC-C-TGGGAACTGC-ATCTGATACTGGCAGGC-TTGAGTCT-CGT-AGAGGGG
GGT-AGAATTCCAGGTGTAGCGGTGAAATGCGTAGAGATCTGGAGGAATAC-CGG-TGGC
GAAGGCGGCCCCCT-G-GAC-GAAGACTGACGCTCAGGTGCGAAAGCGTGGGGAGCAAAC
AGG---ATTAGATACCCTGGTAGTCCACGCCGTAAA--CGATG-TC--AACGCGTTAAGT
CGA-CCGCCTGGGGAGTA-CGGCCGCAA-GGTT-AAAACTCAAATGAATT-GACGGGGGC
CCGCACAAGCGGTGGAGCATGTG-GTTTAA-TTCGATGCAACGCGAAGAACC-TTACCTG
GTCT-TGAC-ATC--CGG---AN--CNG---TG-AG----AC-AGGTGCTGCATGGCTGT
CGT-CAGCTCGTGTT-GTGAAAT-GTTGGGTTAAGTC-CCGCAAC-GAGCGCAACCCT-G
G--A--C-TCAAAGGAG---ACTGCCAGTGATAAACTGGAGGAAGGTGGGGATGACGTCA
AGTCATCATGGCCCTT-ACGACCAGGGCTACACACGTGC-TACAATGGCATATACAAAGA
GA-AGCGACCTCGCGAGAGCAAGCGGAC--CTCA--TAAAGTATGTC-G--TAGTCCGGA
TTGGAGTCTGCAACTCGACTCCATGAAGTCGGAATCGC-TAGTAATCGTGGAT-CAGA-A
TGCCACGGTGAATAC---GTTCCCGGGCCTTG--TACACACC----GC-CCGTCAC-ACC
----ATG-----------------------------------------------------
------------------------------------
>gi_EF523425_S000843904
-----------------------------------------------CAACTG---CCTG
ATGGA--GGGG--GAT---AAC-TCCTGGAAACGGTAGC-TAATACCG--------C--A
T----------------A----------------------ACGT-CG-C-----------
----AAG----------A-----C--------------CAA-CAGATG--GGATTAGCTA
GT-AGGTGGGGTAAT-GGCTCACCTAGGCGACGATC-CCTAGCTGGTCTGAGAGGATGAC
CA-GCCAC-ACTGGAA--CTGAGACACGGTCCAGACTCCTACGGGAGGCAGCAGTGGGGA
AT-ATTGCACAATGGGCGCAAGCCTG-ATG-C-ACCCATGCCGC-GTGTATGA-AGAAGG
CCTTCGGGTTGTAAAG-TACTTT-A--CGTTA-CCC-G--CAGAAGAAGC--ACCGGCTA
ACTCCGT-GCCAGCAGCC-GCG-GTAATACGGAGGG-TGCAAGCGTTAATC-GGAATTAC
TGGGCGTAAAGCGCACGCAGGCGG-TC-TGT-CAAG-TC-AG-ATGTGAAATCCCCGGGC
---TCAAC-C-TGGGAACTGC-ATTCGAAACTGGCAGGC-TAGAGTCT-TGT-AGAGGGG
GGT-AGAATTCCAGGTGTAGCGGTGAAATGCGTAGAGATCTGGAAGAATAC-CGG-TGGC
GAAAGCCGCCCCCT-G-GAC-AAAGACTGACGCTCATGTGCGAAAGCGTGGGGAGCAAAC
AAG---ATTATATACCCTGGTAGTCCACGCCGTAAA--CGATG-TC--AACGCGTTAAGT
CGA-CCGCCTGGGGAGTA-CGGCCGCAA-GGTT-AAAACTCAAATGAATT-GACGGGGGC
CCGCACAAGCGGTGGAGCATGTG-GTTTAA-TTCGATGCAACGCGAAGAACC-TTACCTA
CTCT-TGAC-ATC--CGG---AA--CTC---TG-AG----AC-AGGTGCTGCATGGCTGT
CGT-CAGCTCGTGTT-GTGAAAT-GTTGGGTTAAGTC-CCGCAAC-GAGCGCAACCCT-G
G--A--C-TCAAAGGAG---ACTGCCAGTGATAAACTGGAGGAAGGTGGGGATGACGTCA
AGTCATCATGGCCCTT-ACGAGTAGGGCTACACACGTGC-TACAATGGCGCATACAAAGA
GA-AGCGACCTCGCGAGAGCAAGCGGAC--CTCA--TAAAGTGCGTC-G--TAGTCCGGA
TTGGAGTCTGCAACTCGACTCCATGAAGTCGGAATCGC-TAGTAATCGTAGAT-CAGA-A
TGTTACGGTGAATAC---GTTCCCGGGCCC-----ACACACC----GC-CCGGCAC-CCC
----ATG-----------------------------------------------------
------------------------------------
>gi_GQ284538_S001577102
GGC---G--G--ACG-G-GTGA----------GT--AATGTCTGGG-AAACTG---CCTG
ATGGA--GGGG--GAT---AAC-TACTGGAAACGGTAGC-TAATACCG--------C--A
T----------------A----------------------ACGT-CG-C-----------
----AAG----------A-----C--------------CAA-CAGATG--GGATTAGCTA
GT-AGGTGGGGTAAC-GGCTCACCTAGGCGACGATC-CCTAGCTGGTCTGAGAGGATGAC
CA-GCCAC-ACTGGAA--CTGAGACACGGTCCAGACTCCTACGGGAGGCAGCAGTGGGGA
AT-ATTGCACAATGGGCGCAAGCCTG-ATG-C-AGCCATGCCGC-GTGTATGA-AGAAGG
CCTTCGGGTTGTAAAG-TACTTT-A--CGTTA-CCC-G--CAGAAGAAGC--ACCGGCTA
ACTCCGT-GCCAGCAGCC-GCG-GTAATACGGAGGG-TGCAAGCGTTAATC-GGAATTAC
TGGGCGTAAAGCGCACGCAGGCGG-TC-TGT-CAAG-TC-GG-ATGTGAAATCCCCGGGC
---TCAAC-C-TGGGAACTGC-ATTCGAAACTGGCAGGC-TAGAGTCT-TGT-AGAGGGG
GGT-AGAATTCCAGGTGTAGCGGTGAAATGCGTAGAGATCTGGAGGAATAC-CGG-TGGC
GAAGGCGGCCCCCT-G-GAC-AAAGACTGACGCTCAGGTGCGAAAGCGTGGGGAGCAAAC
AGG---ATTAGATACCCTGGTAGTCCACGCCGTAAA--CGATG-TC--AACGCGTTAAAT
CGA-CCGCCTGGGGAGTA-CGGCCGCAA-GGTT-AAAACTCAAATGAATT-GACGGGGGC
CCGCACAAGCGGTGGAGCATGTG-GTTTAA-TTCGATGCAACGCGAAGAACC-TTACCTG
GTCT-TGAC-ATC--CGG---AA--CTG---TG-AG----AC-AGGTGCTGCATGGCTGT
CGT-CAGCTCGTGTT-GTGAAAT-GTTGGGTTAAGTC-CCGCAAC-GAGCGCAACCCT-G
G--A--C-TCAAAGGAG---ACTGCCAGTGATAAACTGGAGGAAGGTGGGGATGACGTCA
AGTCATCATGGCCCTT-ACGACCAGGGCTACACACGTGC-TACAATGGCGCATACAAAGA
GA-AGCGACCTCGCGAGAGCAAGCGGAC--CTCA--TAAAGTGCGTC-G--TAGTCCGGA
TTGGAGTCTGCAACTCGACTCCATGAAGTCGGAATCGC-TAGTAATCGTAGAT-CAGA-A
TGCTACGGTGAATAC---GTTCCCGGGCCTTG--TACACACC----GC-CCGTCAC-ACC
----ATG--TGG----A--------TGATGA-----------------------------
------------------------------------
>gi_GU071205_S001745009
------------------------------------------------------------
------------------------------------------------------------
------------------------------------------------------------
------------------------------------------------------------
------------------------------------------------------------
------------------------------------------------------------
------------------------------------------------------------
------------------------------------------------------------
------------------------------------------------------------
---------------------------------AAG-TC-GG-ATGTGAAATCCCCGGGC
---TCAAC-C-TGGGAATTGC-ATTCGAAACGGGCAGGC-TAGAGTCT-TGT-AGAGGGG
GGT-AGAATTCCAGGTGTAGCGGTGAAATGCGTAGAGATCTGGAGGAATAC-CGG-TGGC
GAAGGCGGCCCCCT-G-GAC-AAAGACTGACGCTCAGGTGCGAAAGCGTGGGGAGCAAAC
AGG---ATTAGATACCCTGGTAGTCCACGCCGTAAA--CGATG-TC--AACGCGTTAAGT
CGA-CCGCCTGGGGAGTA-GGGCCGCAA-GCTT-AAAACTCAAACGAATT-GACGGGGGG
GCGCACAAGCGGTGGAGCATGTG-GTTTAA-TTCGATGCAACGTGAAGAACC-TTACCTA
CTCT-TGAC-ATC--CGG---AA--CTC---TG-AG----AC-AGG-ACTGCATGGCTGT
CGT-CAGCTCGTGTT-GTGAAAT-GTTGGGTTAAGTC-CCGCAAC-GAGCGCAARCCT-G
G--A--C-TCAAAGGAG---ACTGCCAGTGATAAACTGGAGGAAGGTGGGGATGACGTCA
AGTCATCATGGCCCTT-ACGCGTAGGGCTACACACCTGG-TACAATGGCGCATACAAAGA
GA-AGCGACCTCGCGAGAGCAAGCGGAC--CTCA--TAAACTGCGTC-G--TAGTCCGGA
TTGGAGTCTGCAACTCGACTCCATGAAGTCGGAATCGC-TTGTAATCGTGGAT-CAGA-A
TGCCACGGTGAATAC---GTTCCCGGGCCTTG--TACACACC----GC-CCGTCAC-ACC
----ATG-----------------------------------------------------
------------------------------------
>gi_EU239152_S001198454
------------------------------------------------------------
------------------------------------------------------------
------------------------------------------------------------
------------------------------------------------------------
------------------------------------------------------------
------------------------------------------------------------
------------------------------------------------------------
------------------ACTTT-A--CGTTA-CCC-G--CAGAAGAAGC--ACCGGCTA
ACTCCGT-GCCAGCAGCC-GCG-GTAATACGGAGGG-TGCAAGCGTTAATC-GGAATTAC
TGGGCGTAAAGCGCACGCAGGCGG-TC-TGT-CAAG-TC-GG-ATGTGAAATCCCCGGGC
---TCAAC-C-TGGGAACTGC-ATTCNAAACTGGCAGGC-TTGAGTCT-TGT-AGAGGGG
GGT-AGAATTCCAGGTGTAGCGGTGAAATGCGTAGAGATCTGGAGGAATAC-CGG-TGGC
GAAGGCGGCCCCCT-G-GAC-AAAGACTGACGCTCAGGTGCGAAAGCGTGGGGAGCAAAC
AGG---ATTAGATACCCTGGTAGTCCACGCCGTAAA--CGATG-TC--AACGCGTTAAGT
CGA-CCGCCTGGGGAGTA-CGGCCGCAA-GGTT-AAAACTCAAATGAATT-GACGGGGGC
CCGCACAAGCGGTGGAGCATGTG-GTTTAA-TTCGATGCAACGCGAAGAACC-TTACCTG
GTCT-TGAC-ATC--CGG---AA--CCG---TG-AG----AC-AGGTGCTGCATGGCTGT
CGT-CAGCTCGTGTT-GTGAAAT-GTTGGGTTAAGTC-CCGCAAC-GAGCGCAACCCT-G
G--A--C-TCAAAGGAG---ACTGCCAGTGATAAACTGGAGGAAGGTGGGGATGACGTCA
AGTCATCATGGCCCTT-ACGACCAGGGCTACACACGTGC-TACAATGGCATATACAAAGA
GA-AGCGACCTCGCGAGAGCAAGCGGAC--CTCA--TAAAGTATGTC-G--TAGTCCGGA
TTGGAGTCTGCAACTCGACTCCATGAAGTCGGAATCGC-TAGTAATTCGTGAT-CAGA-A
TGCCCCCGTAAT------------------------------------------------
------------------------------------------------------------
------------------------------------
>gi_AF126102_S000387283
GGC---G--G--ACG-G-GTGA----------GT--AATGTCTGGG-AAACTG---CCTG
ATGGA--GGGG--GAT---AAC-TACTGGAAACGGTAGC-TAATACCG--------C--A
T----------------A----------------------ACGT-CG-C-----------
----AAG----------A-----C--------------CAA-CAGATG--GGATTAGCTA
GT-ATGTGGGGTAAC-GGCTCACCTAGGCGACGATC-CCTAGCTGGTCTGAGAGGATGAC
CA-CCCAC-ACTGGAA--CTGAGACACGGTCCAGACTCCTACGGGAGGCAGCAGTGGGGA
AT-ATTGCACAATGGGCGCAAGCCTG-ATG-C-AGCCATGCCGC-GTGTATGA-AAAAGG
CCTTCGGGTTGTAAAG-TACTTT-A--CGTTA-CCC-G--CAGAAGAAGC--ACCGGCTA
ACTCCGT-GCCAGCAGCC-GCG-GTAATACGGAGGG-TGCAAGCGTTAATC-GGAATTAC
TGGGCGTAAAGCGCACGCAGGCGG-TC-TGT-CANG-TC-AG-ATGTGAAATCCCCGGGC
---TCAAC-C-TGGGAACTGC-ATTCGAAACTGGCAGGC-TAAAGTCT-TGT-AGAGGGG
GGT-AGAATTCCATGTGTAGCGGTGAAATGCGTANAAATCTGGAAGAATAC-CGG-TGGC
GAAGGCGGCCCCCT-G-GAC-AAAGACTGACGCTCAGGTGCGAAAGCGTGGGGAGCAAAC
AGG---ATTAGATACCCTGGTAGTCCACGCCGTAAA--CGATG-TC--AACGCGTTAAGT
CGA-CCGCCTGGGGAGTA-CGGCCGCAA-GGTT-AAAACTCAAATGAATT-GACGGGGGC
CCGCACAAGCGGTGGAGCATGTG-GTTTAA-TTCGATGCAACGCGAAGAACC-TTACCTA
CTCT-TGAC-ATC--CGG---AA--CTC---TG-AG----AC-AGGTGCTGCATGGCTGT
CGT-CAGCTCGTGTT-GTGAAAT-GTTGGGTTAAGTC-CCGCAAC-GAGCGCAACCCT-G
G--A--C-TCAAAGGAG---ACTGCCAGTGATAAACTGGAGGAAGGTGGGGATGACGTCA
AGTCATCATGGCCCTT-ACGAGTAGGGCTACACACGTGC-TACAATGGCGCATACAAAGA
GA-AGCGACCTCGCGAGAGCAAGCGGAC--CTCA--TAAAGTGCGTC-G--TAGTCCGGA
TTGGAGTCTGCAACTTGACTCCATGAAGTCGGAATCGC-TAGTAATCGTAGAT-CAGA-A
TGCTACGGTGAATAC---GTTCCCGGGCCTTG--TACACACC----GC-CCGTCAC-ACC
----ATG--TGA----T--------TCATGACTGGG------------------------
------------------------------------
>gi_EF523427_S000843906
------------------------------------------------------------
--------------------GC-TATTGGA------------------------------
------------------------------------------------------------
------------------------------------------CAGATG--GGATTAGCTA
GT-AGGGGGGGTAAT-GGCTCACCTAGGCGACGATC-CCTAGCTGGTCTGAGAGGATGAC
CA-GCCAC-ACTGGAA--CTGAGACACGGTCCAGACTCCTACGGGAGGCAGCAGTGGGGA
AT-ATTGCACAATGGGCGCAAGCCTG-ATG-C-AGCCATGCCGC-GTGTATGA-AGAAGG
CCTTCGGGTTGTAAAG-TACTTT-A--CGTTA-CCC-G--CAAAAGAAGC--ACCGGCTA
ACTCCGT-GCCAGCAGCC-GCG-GTAATACGGAGGG-TGCAAGCGTTAATC-GGAATTAC
TGGGCGTAAAGCGCACGCAGGCGG-TC-TGT-CAAG-TC-GG-ATGTGAAATCCCCGGGC
---TCAAC-C-TGGGAACTGC-ATTCGAAACTGGCAGGC-TAGAGTCT-TGT-AGAGGGG
GGT-AGAATTCCAGGTGTAGCGGTGAAATGCGTAGAGATCTGGAGGAATAC-CGG-TGGC
GAAGGCGGCCCCCT-G-GAC-AAAGACTGACGCTCAGGTGCGAAAGCGTGGGGAGCAAAC
AGG---ATTATATACCCTGGTAGTCCACGCCGTAAA--CGATG-TC--AACGCGTTAAGT
CGA-CCGCCTGGGGAGTA-CGGCCGCAA-GGTT-AAAACTCAAATGAATT-GACGGGGGC
CCGCACAAGCGGTGGAGCATGTG-GTTTAA-TTCGATGCAACGCGAAGAACC-TTACCTA
CTCT-TGAC-ATC--CGG---AA--CTC---TG-AG----AC-AGGTGCTGCATGGCTGT
CGT-CAGCTCGTGTT-GTGAAAT-GTTGGGTTAAGTC-CCGCAAC-GAGCGCAACCCT-G
G--A--C-TCAAAGGAG---ACTGCCAGTGATAAACTGGAGGAAGGTGGGGATGACGTCA
AGTCATCATGGCCCTT-ACGAGTAGGGCTACACACGTGC-TACAATGGCGCATACAAAGA
GA-AGCGACCTCGCGAGAGCAAGCGGAC--CTCA--TAAAGTGCGTC-G--TAGTCCGGA
TTGGAGTCTGCAACTCGACTCCATGAAGTCGGAAAACC-TAGTAATCGTAGAT-CAGA-A
T-TTACGGTGAATAC---GTTCCCGGTCCCCA-------ACC----GC-CCGGGAC-CCC
----ATG--GCT----C--------CCATAGATC--------------------------
------------------------------------
>gi_FJ823005_S001331517
GGC---G--G--ACG-G-GTGA----------GT--AATGTCTGGG-AAACTG---CCTG
ATGGA--GGGG--GAT---AAC-TACTGGAAACGGTAGC-TAATACCG--------C--A
T----------------A----------------------ATGT-CG-C-----------
----AAG----------A-----C--------------CAA-CAGATG--GGATTAGCTA
GT-AGGTGGGGTAAC-GGCTCACCTAGGCGACGATC-CCTAGCTGGTCTGAGAGGATGAC
CA-GCCAC-ACTGGAA--CTGAGACACGGTCCAGACTCCTACGGGAGGCAGCAGTGGGGA
AT-ATTGCACAATGGGCGCAAGCCTG-ATG-C-AGCCATGCCGC-GTGTATGA-AGAAGG
CCTTCGGGTTGTAAAG-TACTTT-A--CGTTA-CCC-G--CAGAAGAAGC--ACCGGCTA
ACTCCGT-GCCAGCAGCC-GCG-GTAATACGGAGGG-TGCAAGCGTTAATC-GGAATTAC
TGGGCGTAAAGCGCACGCAGGCGG-TC-TGT-CAAG-TC-GG-ATGTGAAATCCCCGGGC
---TCAAC-C-TGGGAACTGC-ATTCGAAACTGGCAGGC-TAGAGTCT-TGT-AGAGGGG
GGT-AGAATTCCAGGTGTAGCGGTGAAATGCGTAGAGATCTGGAGGAATAC-CGG-TGGC
GAAGGCGGCCCCCT-G-GAC-AAAGACTGACGCTCAGGTGCGAAAGCGTGGGGAGCAAAC
AGG---ATTAGATACCCTGGTAGTCCACGCCGTAAA--CGATG-TC--AACGCGTTAAAT
CGA-CCGCCTGGGGAGTA-CGGCCGCAA-GGTT-AAAACTCAAATGAATT-GACGGGGGC
CCGCACAAGCGGTGGAGCATGTG-GTTTAA-TTCGATGCAACGCGAAGAACC-TTACCTA
CTCT-TGAC-ATC--CGG---AA--CTC---TG-AG----AC-AGGTGCTGCATGGCTGT
CGT-CAGCTCGTGTT-GTGAAAT-GTTGGGTTAAGTC-CCGCAAC-GAGCGCAACCCT-G
G--A--C-TCAAAGGAG---ACTGCCAGTGATAAACTGGAGGAAGGTGGGGATGACGTCA
AGTCATCATGGCCCTT-ACGAGTAGGGCTACACACGTGC-TACAATGGCGCATACAAAGA
GA-AGCGACCTCGCGAGAGCAAGCGGAC--CTCA--TAAAATGCGTC-G--TAGTCCGGA
TTGGAGTCTGCAACTCGACTCCATGAAGTCGGAATCGC-TAGTAATCGTAGAT-CAGA-A
TGCTACGGTGAATAC---GTTCCCGGGCCTTG--TACACACC----GC-CCGTCAC-ACC
----ATG-----------------------------------------------------
------------------------------------
>gi_EU554428_S001096630
GGC---G--G--ACG-G-GTGA----------GT--AATGTCTGGG-AAACTG---CCTG
ATGGA--GGGG--GAT---AAC-TACTGGAAACGGTAGC-TAATACCG--------C--A
T----------------A----------------------ACGT-CG-C-----------
----AAG----------A-----C--------------CAA-CAGATG--GGATTAGCTA
GT-AGGTGGGGTAAC-GGCTCACCTAGGCGACGATC-CCTAGCTGGTCTGAGAGGATGAC
CA-GCCAC-ACTGGAA--CTGAGACACGGTCCAGACTCCTACGGGAGGCAGCAGTGGGGA
AT-ATTGCACAATGGGCGCAAGCCTG-ATG-C-AGCCATGCCGC-GTGTATGA-AGAAGG
CCTTCGGGTTGTAAAG-TACTTT-A--CGTTA-CCC-G--CAGAAGAAGC--ACCGGCTA
ACTCCGT-GCCAGCAGCC-GCG-GTAATACGGAGGG-TGCAAGCGTTAATC-GGAATTAC
TGGGCGTAAAGCGCACGCAGGCGG-TC-TGT-CAAG-TC-GG-ATGTGAAATCCCCGGGC
---TCAAC-C-TGGGAACTGC-ATTCGAAACTGGCAGGC-TAGAGTCT-TGT-AGAGGGG
GGT-AGAATTCCAGGTGTAGCGGTGAAATGCGTAGAGATCTGGAGGAATAC-CGG-TGGC
GAARGCGGCCCCCT-G-GAC-AAAGACTGACGCTCAGGTGCGAAAGCGTGGGGAGCAAAC
AGG---ATTAGATACCCTGGTAGTCCACGCCGTAAA--CGATG-TC--AACGCGTTAAGT
CGA-CCGCCTGGGGAGTA-CGGCCGCAA-GGTT-AAAACTCAAATGAATT-GACGGGGGC
CCGCGCAAGCGGTGGAGCATGTG-GTTTAA-TTCGATGCAACGCGAAGAACC-TTACCTA
CTCT-TGAC-ATC--CGG---AA--CTC---TG-AG----AC-AGGTGCTGCATGGCTGT
CGT-CAGCTCGTGTT-GTGAAAT-GTTGGGTTAAGTC-CCGCAAC-GAGCGCAACCCT-G
G--A--C-TCAAAGGAG---ACTGCCAGTGATAAACTGGAGGAAGGTGGGGATGACGTCA
AGTCATCATGGCCCTT-ACGAGTAGGGCTACACACGTGC-TACAATGGCGCATACAAAGA
GA-AGCGACCTCGCGAGAGCAAGCGGAC--CTCA--TAAAGTGCGTC-G--TAGTCCGGA
TTGGAGTCTGCAACTCGACTCCATGAAGTCGGAATCGC-TAGTAATCGTAGAT-CAGA-A
TGCTACGGTGAATAC---GTTCCCGGGCCTTG--TACACACC----GC-CCGTCAC-ACC
----ATG--TGA----T--------TCATGACTGGGG-TG--------------------
------------------------------------
>gi_FM881865_S001271383
GGC---G--G--ACG-G-GTGA----------GT--AATGTCTGGG-AAACTG---CCTG
ATGGA--GGGG--GAT---AAC-TACTGGAAACGGTAGC-TAATACCG--------C--A
T----------------A----------------------ACGT-CG-C-----------
----AAG----------A-----C--------------CAA-CAGATG--GGATTAGCTA
GT-AGGTGGGGTAAC-GGCTCACCTAGGCGACGATC-CCTAGCTGGTCTGAGAGGATGAC
CA-GCCAC-ACTGGAA--CTGAGACACGGTCCAGACTCCTACGGGAGGCAGCAGTGGGGA
AT-ATTGCACAATGGGCGCAAGCCTG-ATG-C-AGCCATGCCGC-GTGTATGA-AGAAGG
CCTTCGGGTTGTAAAG-TACTTT-A--CGTTA-CCC-G--CAGAAGAAGC--ACCGGCTA
ACTCCGT-GCCAGCAGCC-GCG-GTAATACGGAGGG-TGCAAGCGTTAATC-GGAATTAC
TGGGCGTAAAGCGCACGCAGGCGG-TT-TGT-TAAG-TC-AG-ATGTGAAATCCCCGGGC
---TCAAC-C-TGGGAACTGC-ATCTGATACTGGCAAGC-TTGAGTCT-CGT-AGAGGGG
GGT-AGAATTCCAGGTGTAGCGGTGAAATGCGTAGAGATCTGGAGGAATAC-CGG-TGGC
GAAGGCGGCCCCCT-G-GAC-GAAGACTGACGCTCAGGTGCGAAAGCGTGGGGAGCAAAC
AGG---ATTAGATACCCTGGTAGTCCACGCCGTAAA--CGATG-TC--AACGCGTTAAGT
CGA-CCGCC---------------------------------------------------
------------------------------------------------------------
------------------------------------------------------------
------------------------------------------------------------
------------------------------------------------------------
------------------------------------------------------------
------------------------------------------------------------
------------------------------------------------------------
------------------------------------------------------------
------------------------------------------------------------
------------------------------------
>gi_EF428236_S000892215
GGC---G--G--ACG-G-GTGA----------GT--AATGTCTGGG-AAACTG---CCTG
ATGGA--GGGG--GAT---AAC-TACTGGAAACGGTAGC-TAATACCG--------C--A
T----------------A----------------------ACGT-CG-C-----------
----AAG----------A-----C--------------CAA-CAGATG--GGATTAGCTA
GT-AGGTGGGGTAAT-GGCTCACCTAGGCGACGATC-CCTAGCTGGTCTGAGAGGATGAC
CA-GCCAC-ACTGGAA--CTGAGACACGGTCCAGACTCCTACGGGAGGCAGCAGTGGGGA
AT-ATTGCACAATGGGCGCAAGCCTG-ATG-C-AGCCATGCCGC-GTGTATGA-AGAAGG
CCTTCGGGTTGTAAAG-TACTTT-A--CGTTA-CCC-G--CAGAAGAAAC--ACCGGCTA
ACTCCGT-GCCAGCAGCC-GCG-GTAATACGGAGGG-TGCAAGCGTTAATC-GGAATTAC
TGGGCGTAAAGCGCACGCAGGCGG-TC-TGT-CAAG-TC-GG-ATGTGAAATCCCCGGGC
---TCAAC-C-TGGGAACTGC-ATTCGAAACTGACAGGC-TAGAGTCT-TGT-AGAGGGG
GGT-AGAATTCCAGGTGTAGCGGTGAAATGCGTAGAGATCTGGAGGAATAC-CGG-TGGC
GAAGGCGGCCCCCT-G-GAC-AAAGACTGACGCTCAGGTGCGAAAGCGTGGGGAGCAAAC
AGG---ATTAGATACCCTGGTAGTCCACGCTGTAAA--CGATG-TC--AACGCGTTAAGT
CGA-CCGCCTGGGGAGTA-CGGCCGCAA-GGTT-AAAACTCAAATGAATT-GACGGGGGC
CCGCACAAGCGGTGGAGCATGTG-GTTTAA-TTCGATGCAACGCGAAGAACC-TTACCTA
CTCT-TGAC-ATC--CGG---AA--CTC---TG-AG----AC-AGGTGCTGCATGGCTGT
CGT-CAGCTCGTGTT-GTGAAAT-GTTGGGTTAAGTC-CCGCAAC-GAGCGCAACCCT-G
G--A--C-TCAAAGGAG---ACTGCCAGTGATAAACTGGAGGAAGGTGGGGATGACGTCA
AGTCATCATGGCCCTT-ACGAGTAGGGCTACACACGTGC-TACAATGGCGCATACAAAGA
GA-AGCGAACTCGCGAGAGCAAGCGGAC--CTCA--TAAAGTGCGTC-G--TAGTCCGGA
TCGGAGTCTGCAACTCGACTCCGTGAAGTCGGAATCGC-TAGTAATCGTGGAT-CAGA-A
TGCCACGGTGAATAC---GTTCCCGGGCCTTG--TACACACC----GC-CCGTCAC-ACC
----ATG--TGA----T--------TCATGACTGGGG-TGAAGTCGTAACAAGGTAGCCG
TAATCT------------------------------
>gi_AY596467_S000379232
GGC---G--G--ACG-G-GTGA----------GT--AATGTCTGGG-AAACTG---CCTG
ATGGA--GGGG--GAT---AAC-TACTGGAAACGGTAGC-TAATACCG--------C--A
T----------------A----------------------ACGT-CG-C-----------
----AAG----------A-----C--------------CAA-CAGATG--GGATTAGCTA
GT-AGGTGGGGTAAC-GGCTCACCTAGGCGACGATC-CCTAGCTGGTCTGAGAGGATGAC
CA-GCCAC-ACTGGAA--CTGAGACACGGTCCAGACTCCTACGGGAGGCAGCAGTGGGGA
AT-ATTGCACAATGGGCGCAAGCCTG-ATG-C-AGCCATGCCGC-GTGTATGA-AGAAGG
CCTTCGGGTTGTAAAG-TACTTT-A--CGTTA-CCC-G--CAGAAGAAGC--ACCGGCTA
ACTCCGT-GCCAGCAGCC-GCG-GTAATACGGAGGG-TGCAAGCGTTAATC-GGAATTAC
TGGGCGTAAAGCGCACGCAGGCGG-TC-TGT-CAAG-TC-GG-ATGTGAAATCCCCGGGC
---TCAAC-C-TGGGAACTGC-ATTCGAAACTGGCAGGC-TAGAGTCT-TGT-AGAGGGG
GGT-AGAATTCCAGGTGTAGCGGTGAAATGCGTAGAGATCTGGAGGAATAC-CGG-TGGC
GAAGGCGGCCCCCT-G-GAC-AAAGACTGACGCTCAGGTGCGAAAGCGTGGGGAGCAAAC
AGG---ATTAGATACCCTGGTAGTCCACGCCGTAAA--CGATG-TC--AACGCGTTAAGT
CGA-CCGCCTGGGGAGTA-CGGCCGCAA-GGTT-AAAACTCAAATGAATT-GACGGGGGC
CCGCACAAGCGGTGGAGCATGTG-GTTTAA-TTCGATGCAACGCGAAGAACC-TTAMCTA
CTCT-TGAC-ATC--CGG---AA--CTC---TG-AG----AC-AGGTGCTGCATGGCTGT
CGT-CAGCTCGTGTT-GTGAAAT-GTTGGGTTAAGTC-CCGCAAC-GAGCGCAACCCT-G
G--A--C-TCAAAGGAG---ACTGCCAGTGATAAACTGGAGGAAGGTGGGGATGACGTCA
AGTCATCATGGCCCTT-ACGAGTAGGGCTACACACGTGC-TACAATGGCGCATACAAAGA
GA-AGCGACCTCGCGAGAGCAAGCGGAC--CTCA--TAAAGTGCGTC-G--TAGTCCGGA
TTGGAGTCTGCAACTCGACTCCATGAAGTCGGAATCGC-TAGTAATCGTAGAT-CAGA-A
TGCTACGGTGAATAC---GTTCCCGGGCCTTG--TACACACC----GC-CCGTCAC-ACC
----ATG--TGA----T--------TCATGACTGGGG-TGAAGTCGTAACAAGGTAACCG
TA----------------------------------
>gi_EF523428_S000843907
--------------G-G-GTGA----------GT--AATTTTGATC-CAACTG---CCTG
ATGGA--GGGG--GAT---AAC-TCCAGGATTTGGTC-C-TCTTACCT--------T--T
T----------------A----------------------ACGT-CG-C-----------
----AAG----------A-----C--------------CAA-CAGATG--GGATTAGCTA
GT-AGGTGGGGTAAT-GGCTCACCTAGGCGACGATC-CCTAGCTGGTCTGAGAGGATGAC
CA-GCCAC-ACTGGAA--CTGAGACACGGTCCAGACTCCTACGGGAGGCAGCAGTGGGGA
AT-ATTGCACAATGGGCGCAAGCCTG-ATG-C-AGCCATGCCGC-GTGTATGA-AGAAGG
CCTTCGGGTTGTAAAG-TACTTT-A--CGTTA-CCC-G--CAAAAGAAGC--ACCGGCTA
ACTCCGT-GCCAGCAGCC-GCG-GTAATACGGAGGG-TGCAAGCGTTAATC-GGAATTAC
TGGGCGTAAAGCGCACGCAGGCGG-TC-TGT-CAAG-TC-GG-ATGTGAAATCCCCGGGC
---TCAAC-C-TGGGAACTGC-ATTCGAAACTGGCAGGC-TAGAGTCT-TGT-AGAGGGG
GGT-AGAATTCCAGGTGTAGCGGTGAAATGCGTAGAGATCTGGAGGAATAC-CGG-TGGC
GAACGCGGCCCCCT-G-GAC-AAAGACTGACGCTCAGGTGCGAAAGCGTGGGGAGCAAAC
AGG---ATTAGATACCCTGGTAGTCCACGCCGTAAA--CGATG-TC--AACGCGTTAAGT
CGA-CCGCCTGGGGAGTA-CGGCCGCAA-GGTT-AAAACTCAAATGAATT-GACGGGGGC
CCGCACAAGCGGTGGAGCATGTG-GTTTAA-TTCGATGCAACGCGAAGAACC-TTACCTA
CTCT-TGAC-ATC--CGG---AA--CTC---TG-AG----AC-AGGTGCTGCATGGCTGT
CGT-CAGCTCGTGTT-GTGAAAT-GTTGGGTTAAGTC-CCGCAAC-GAGCGCAACCCT-G
G--A--C-TCAAAGGAG---ACTGCCAGTGATAAACTGGAGGAAGGTGGGGATGACGTCA
AGTCATCATGGCCCTT-ACGAGTAGGGCTACACACGTGC-TACAATGGCGCATACAAAGA
GA-AGCGACCTCGCGAGAGCAAGCGGAC--CTCA--TAAAGTGCGTC-G--TAGTCCGGA
TTGGAGTCTGCAACTCGACTCCATGAAGTCGGAATCGC-TAGTAATCGTAGAT-CAGA-A
TGTTACGGTGAATAC---GTTCCCGGGCCTTG--TACACACC----AC-CCGTCAC-CCC
----ATG---GT----C--------CCATGTTTC--------------------------
------------------------------------
>gi_FJ527676_S001264365
GGC---G--G--ACG-G-GTGA----------GT--AATGTCTGGG-AAACTG---CCTG
ATGGA--GGGG--GAT---AAC-TACTGGAAACGGTAGC-TAATACCG--------C--A
T----------------A----------------------ACGT-CG-C-----------
----AAG----------A-----C--------------CAA-CAGATG--GGATTAGCTA
GT-AGGTGGGGTAAC-AGCTCACCTAGGCGACGATC-CCTAGCTGGTCTGAGAGGATGAC
CA-GCCAC-ACTGGAA--CTGAGACACGGTCCAGACTCCTACGGGAGGCAGCAGTGGGGA
AT-ATTGCACAATGGGCGCAAGCCTG-ATG-C-AGCCATGCCGC-GTGTATGA-AGAAGG
CCTTCGGGTTGTAAAG-TACTTT-A--CGTTA-CCC-G--CAGAAGAAGC--ACCGGCTA
ACTCCGT-GCCAGCAGCC-GCG-GTAATACGGAGGG-TGCAAGCGTTAATC-GGAATTAC
TGGGCGTAAAGCGCACGCAGGCGG-TC-TGT-CAAG-TC-GG-ATGTGAAATCCCCGGGC
---TCAAC-C-TGGGAACTGC-ATTCGAAACTGGCAGGC-TAGAGTCT-TGT-GGAGGGG
GGT-AGAATTCCAGGTGTAGCGGTGAAATGCGTAGAGATCTGGAGGAATAC-CGG-TGGC
GAAGGCGGCCCCCT-G-GAC-AAAGACTGACGCTCAGGTGCGAAAGCGTGGGGAGCAAAC
AGG---ATTAGATACCCTGGTAGTCCACGCCGTAAA--CGATG-TC--AACGCGTTAAGT
CGA-CCGCCTGGGGAGTA-CGGCCGCAA-GGTT-AAAACTCAAATGAATT-GACGGGGGC
CCGCACAAGCGGTGGAGCATGTG-GTTTAA-TTCGATGCAACGCGAAGAACC-TTACCTA
CTCT-TGAC-ATC--CGG---AA--CTC---TG-AG----AC-AGGTGCTGCATGGCTGT
CGT-CAGCTCGTGTT-GTGAAAT-GTTGGGTTAAGTC-CCGCAAC-GAGCGCAACCCT-G
G--A--C-TCAAAGGAG---ACTGCCAGTGATAAACTGGAGGAAGGTGGGGATGACGTCA
AGTCATCATGGCCCTT-ACGAGTAGGGCTACACACGTGC-TACAATGGCGCATACAAAGA
GA-AGCGACCTCGCGAGAGCAAGCGGAC--CTCA--TAAAGTGCGTC-G--TAGTCCGGA
TTGGAGTCTGCAACTCGACTGCGTGAAGTCGGAATCGC-TAGTAATCGCGAAT-CAGA-A
TGTCGCGGTGAATAC---GTTCCCGGGCCTTG--TACACACC----GC-CCGTCAC-ACC
----ATG--TGA----T--------TCATGACTGGGG-TGAAGTCGTAACAAGGTAGCCG
TAG---------------------------------
>gi_GU143894_S001746500
------------------------------------------------------------
------------------------------------------------------------
------------------------------------------------------------
------------------------------------------------------------
------------------------------------------------------------
------------------------------------------------------------
-----------ATGGGCGCA-GCCTG-ATG-C-AGCCATGCCGC-GTGTATGA-AGAAGG
CCTTCGGGTTGTAAAG-TACTTT-A--CGTTA-CCC-G--CAGAAGAAGC--ACCGGCTA
ACTCCGT-GCCAGCAGCC-GCG-GTAATACGGAGGG-TGCAAGCGTTAATC-GGAATTAC
TGGGCGTAAAGCGCACGCAGGCGG-TC-TGT-CAAG-TC-GG-ATGTGAAATCCCCGGGC
---TCAAC-C-TGGGAACTGC-ATTCGAAACTGGCAGGC-TTGAGTCT-TGT-AGAGGGG
GGT-AGAATTCCAGGTGTAGCGGTGAAATGCGTAGAGATCTGGAGGAATAC-CGG-TGGC
GAAGGCGGCCCCCT-G-GAC-AAAGACTGACGCTCAGGTGCGAAAGCGTGGGGAGCAAAC
AGG---ATTAGATACCCTGGTAGTCCACGCCGTAAA--CGATG-TC--AACGCGTTAAAT
CGA-CCGCCTGGGGAGTA-CGGCCGCAA-GGTT-AAAACTCAAATGAATT-GACGGGGGC
CCGCACAAGCGGTGGAGCATGTG-GTTTAA-TTCTATGCAACGCGAAGAACC-TTACCTG
GTCT-TGAC-ATC--CGG---AA--CTG---TG-AG----AC-AGGTGCTGCATGGCTGT
CGT-CAGCTCGTGTT-GTGAAAT-GTTGGGTTAAGTC-CCGCAAC-GAGCGCAACCCT-G
G--A--C-TCAAAGGAG---ACTGCCAGTGATAAACTGGAGGAAGGTGGGGATGACGTCA
AGTCATCATGGCCCTT-ACGAGCATGGCTACACACGTGC-TACAATGGCACATACAAAGA
GA-AGCGACCTCGCGAGAGCAAGCGGAC--CTCA--TAAAGTGCGTC-G--TA-TCCGGA
TTGCAGTCTGCAACTCGACTCCATGAAGTCGGAATCGC-TAGTAATCGTAGAT-CAGA-A
TGCTAC-GTGAATAC---GTTCCCGGG-CTTG--TACACACC----GC-CCGTCCC-ACC
----ATG--TGA----T---------CATGACTGGGG-TGAGTCTAAAACA-GGTA----
------------------------------------
>gi_AM269471_S000701272
GGC---G--G--ACG-G-GTGA----------GT--AATGTCTGGG-AAACTG---CCTG
ATGGA--GGGG--GAT---AAC-TACTGGAAACGGTAGC-TAATACCG--------C--A
T----------------A----------------------ACGT-CG-C-----------
----AAG----------A-----C--------------CAA-CAGATG--GGATTAGCTA
GT-AGGTGGGGTAAC-GGCTCACCTAGGCGACGATC-CCTAGCTGGTCTGAGAGGATGAC
CA-GCCAC-ACTGGAA--CTGAGACACGGTCCAGACTCCTACGGGAGGCAGCAGTGGGGA
AT-ATTGCACAATGGGCGCAAGCCTG-ATG-C-AGCCATGCCGC-GTGTATGA-AGAAGG
CCTTCGGGTTGTAAAG-TACTTT-A--CGTTA-CCC-G--CAGAAGAAGC--ACCGGCTA
ACTCCGT-GCCAGCAGCC-GCG-GTAATACGGAGGG-TGCAAGCGTTAATC-GGAATTAC
TGGGCGTAAAGCGCACGCAGGCGG-TC-TGT-CAAG-TC-GG-ATGTGAAATCCCCGGGC
---TCAAC-C-TGGGAACTGC-ATTCGAAACTGGCAGGC-TAGAGTCT-TGT-AGAGGGG
GGT-AGAATTCCAGGTGTAGCGGTGAAATGCGTAGAGATCTGGAGGAATAC-CGG-TGGC
GAAGGCGGCCCCCT-G-GAC-AAAGACTGACGCTCAGGTGCGAAAGCGTGGGGAGCAAAC
AGG---ATTAGATACCGTGGTAGTCCACGCCGTAAA--CGATG-TC--AACGCGTTAAGT
CGA-CCGCGTGGGGAGTA-CGGCCGCAA-GGTT--AAACTCAAATGAATT-GACGGGGGC
CCGCACAAGCGGTGCAGCATGTG-GTTTAA-TTCGATGCAACGCGAA-AACC-TTACCTA
------------------------------------------------------------
------------------------------------------------------------
------------------------------------------------------------
------------------------------------------------------------
------------------------------------------------------------
------------------------------------------------------------
------------------------------------------------------------
------------------------------------------------------------
------------------------------------
>gi_EU430752_S001015330
GGC---G--G--ACG-G-GTGA----------GT--AATGTGTGGG-AAACTG---CCTG
ATGTA--GGGG--GAG---ATC-TACTGGAAACGGTAGC-GAATACCG--------C--A
T----------------A----------------------ACGT-CT-C-----------
----AAG----------A-----C--------------CAA-CAGATG--GGATTAGCTA
GT-AGGTGGGGTAAC-GCCTCTCCTAGGCGACGATC-CCTAGCTGGTCTGAGAGGATGAC
CA-GCCAC-ACTGGAA--CTGAGACACGGTCCACACTCCTACAGGAGGCACCACTGGGGA
AT-ATTGCGCAATGGGCGCAAGCCTG-ATG-C-AGCCATGCCGC-GTGTATGA-AGAAGG
CCTTCTGGTTGTAAAG-TACTTT-A--CGTTA-CCC-G--CAGAAAAAAC--ACCGGCTA
ACTCCGT-GCCAGCAGCC-GCG-GTAATACAGAGGG-TGCAAGCGTTAATC-GGAATTAC
TGGGCGTAAAGCGCACACACGCGG-TC-TGT-CAAG-TC-TG-ATGTGAAATCCCCCGGC
---TCTCC-C-TGTGAACTGC-ATTCGAAACTGGCAGGC-TAGAGTCT-TGT-AGAGGGG
GGT-AGAATTCCAGGTGTAGCGGTGAAATGCGTAGAGATCTGGAGGAATAC-CGG-TGGC
GAAGGCGGCCCCCT-G-GAC-AAAGACTGACGCTCAGGTGCGAAAGCGTGGGGAGCAAAC
AGG---ATTAGATACCCTGGTAGTCCACGCCGTAAA--CGATG-TC--AACGCGTTAAGT
CGA-CCGCCTGGGGAGTA-CGGCCGCAA-GGTT-AAAACTCAAATGAATT-GACGGGGGC
CCGCACAAGCGGTGGAGCATGTG-GTTTAA-TTCGATGCAACGCGAAGAACC-TTACCTA
CTCT-TGAC-ATC--CGG---AA--CTC---TG-AG----AC-AGGTGCTGCATGGCTGT
CGT-CAGCTCGTGTT-GTGAAAT-GTTGGGTTAAGTC-CCGCAAC-GAGCGCAACCCT-G
G--A--C-TCAAAGGAG---ACTGCCAGTGATAAACTGGAGGAAGGTGGGGATGACGTCA
AGTCATCATGGCCCTT-ACGAGTAGGGCTACACACGTGC-TACAATGGCGCATACAAAGA
GA-AGCGACCTCGCGAGAGCAAGCGGAC--CTCA--TAAAGTGCGTC-G--TAGTCCGGA
TTGGAGTCTGCAACTCGACTCCATGAAGTCGGAATCGC-TAGTAATCGTAGAT-CAGA-A
TGCTACGGTGAATAC---GTTCCCGGGCCTTG--TACACACC----GC-CCGTCAC-ACC
----ATG--TGA----T--------TCATGACTGGGG-TGAAGTCGTAACAAGGTAACCG
TAGGGGAACCTGC-----------------------
>gi_DQ124676_S000585347
GGC---G--G--ACG-G-GTGA----------GT--AATGTCTGGG-AAACTG---CCTG
ATGGA--GGGG--GAT---AAC-TACTGGAAACGGTAGC-TAATACCG--------C--A
T----------------A----------------------ATGT-CG-C-----------
----AAG----------A-----C--------------CAA-CAGATG--GGATTAGCTA
GT-AGGTGGGGTAAC-GGCTCACCTAGGCGACGATC-CCTAGCTGGTCTGAGAGGATGAC
CA-GCCAC-ACTGGAA--CTGAGACACGGTCCAGACTCCTACGGGAGGCAGCAGTGGGGA
AT-ATTGCACAATGGGCGCAAGCCTG-ATG-C-AGCCATGCCGC-GTGTATGA-AAAAGG
CCTTCGGGTTGTAAAG-TACTTT-A--CGTTA-CCC-G--CAGAAAAAAC--ACCGGCTA
ACTCCGT-GCCAGCAGCC-GCG-GTAATACGGAGGG-TGCAAGCGTTAATC-GGAATTAC
TGGGCGTAAAGCGCACGCAGGCGG-TC-TGT-CAAG-TC-GG-ATGTGAAATCCCCGGGC
---TCAAC-C-TGGGAACTGC-ATTCTAAACTGGCAGGC-TAGAGTCT-TGT-AGAGGGG
GGT-AGAATTCCAGGTGTAKCGGTGAAATGCGTAKAGATCTGGAGGAATAC-CGG-TGGC
GAAGGCGGCCCCCT-G-GAC-AAAGAATGACGCTCAGGTGCGAAAGCGTGGGGAGCAAAC
AGG---ATTAGATACCCTGGTAGTCCACGCCGTAAA--CGATG-TC--AACGCGTTAAGT
CGA-CCGCCTGGGGAGTA-CGGCCGCAA-GGTT-AAAACTCAAATGAATT-GACGGGGGC
CCGCACAAGCGGTGGAGCATGTG-GTTTAA-TTCGATGCAACGCGAAGAACC-TTACCTA
CTCT-TGAC-ATC--CGG---AA--CTC---TG-AG----AC-AGGTGCTGCATGGCTGT
CGT-CAGCTCGTGTT-GTGAAAT-GTTGGGTTAAGTC-CCGCAAC-GAGCGCAACCCT-G
G--A--C-TCAAAGGAG---ACTGCCAGTGATAAACTGGAGGAAGGTGGGGATGACGTCA
AGTCATCATGGCCCTT-ACGAGTAGGGCTACACACGTGC-TACAATGGCGCATACAAAGA
GA-AGCGACCTCGCGAGAGCAAGCGGAC--CTCA--TAAAGTGCGTC-G--TAGTCCGGA
TTGGAGTCTGCAACTCGACTCCATGAAGTCGGAATCGC-TAGTAATCGTAGAT-CAGA-A
TGCTACGGTGAATAC---GTTCCCGGGCCTTG--TACACACC----GC-CCGTCAC-ACC
----ATG--TGA----T--------TCATGACTGGGG-TGAAGTCGTAA-----------
------------------------------------
>gi_DQ988943_S000750437
GGC---G--G--ACG-G-GTGA----------GT--AATGTCTGGG-AAACTG---CCTG
ATGGA--GGGG--GAT---AAC-TACTGGAAACGGTAGC-TAATACCG--------C--A
T----------------A----------------------ACGT-CG-C-----------
----AAG----------A-----C--------------CAA-CAGATG--GGATTAGCTA
GT-AGGTGGGGTAAC-GGCTCACCTAGGCGACGATC-CCTAGCTGGTCTGAGAGGATGAC
CA-GCCAC-ACTGGAA--CTGAGACACGGTCCAGACTCCTACGGGAGGCAGCAGTGGGGA
AT-ATTGCACAATGGGCGCAAGCCTG-ATG-C-AGCCATGCCGC-GTGTATGA-AGAAGG
CCTTCGGGTTGTAAAG-TACTTT-A--CGTTA-CCC-G--CAGAAAAAGC--ACCGGCTA
ACTCCGT-GCCAGCAGCC-GCG-GTAATACGGAGGG-TGCAAGCGTTAATC-GGAATTAC
TGGGCGTAAAGCGCACGCAGGCGG-TC-TGT-CAAG-TC-GG-ATGTGAAATCCCCGGGC
---TCAAC-C-TGGGAACTGC-ATTCGAAACTGGCAGGC-TAGAGTCT-TGT-AGAGGGG
GGT-AGAATTCCAGGTGTAGCGGTGAAATGCGTAGAGATCTGGAGGAATAC-CGG-TGGC
GAAGGCGGCCCCCT-G-GAC-AAAGACTGACGCTCAGGTGCGAAAGCGTGGGGAGCAAAC
AGG---ATTAGATACCCTGGTAGTCCACGCCGTAAA--CGATG-TC--AACGCGTTAAGT
CGA-CCGCCTGGGGAGTA-CGGCCGCAA-GGTT-AAAACTCAAATGAATT-GACGGGGGC
CCGCACAAGCGGTGGAGCATGTG-GTTTAA-TTCGATGCAACGCGAAGAACC-TTACCTA
CTCT-TGAC-ATC--CGG---AA--CTC---TG-AG----AC-AGGTGCTGCATGGCTGT
CGT-CAGCTCGTGTT-GTGAAAT-GTTGGGTTAAGTC-CCGCAAC-GAGCGCAACCCT-G
G--A--C-TCAAAGGAG---ACTGCCAGTGATAAACTGGAGGAAGGTGGGGATGACGTCA
AGTCATCATGGCCCTT-ACGAGTAGGGCTACACACGTGC-TACAATGGCGCATACAAAGA
GA-AGCGACCTCGCGAGAGCAAGCGGAC--CTCA--TAAAGTGCGTC-G--TAGTCCGGA
TTGGAGTCTGCAACTCGACTCCATGAAGTCGGAATCGC-TAGTAATCGTAGAT-CAGA-A
TGGTACGGTGAATAC---GTTCCCGGGCCTTG--TACACACC----GC-CCGTCAC-ACC
----ATG--TGA----A--------TGAGTTCCATGG-CGAGCCCTTGA-----------
------------------------------------
>gi_EF072357_S000745751
GGC---G--G--ACG-G-GTGA----------GT--AATGTCTGGG-AAACTG---CCTG
ATGGA--GGGG--GAT---AAC-TACTGGAAACGGTAGC-TAATACCG--------C--A
T----------------A----------------------ACGT-CG-C-----------
----AAG----------A-----C--------------CAA-CAGATG--GGATTAGCTA
GT-AGGTGGGGTAAC-GGCTCACCTAGGCGACGATC-CCTAGCTGGTCTGAGAGGATGAC
CA-GCCAC-ACTGGAA--CTGAGACACGGTCCAGACTCCTACGGGAGGCAGCAGTGGGGA
AT-ATTGCACAATGGGCGCAAGCCTG-ATG-C-AGCCATGCCGC-GTGTATGA-AGAAGG
CCTTCGGGTTGTAAAG-TACTTT-A--CGTTA-CCC-G--CAGAAGAAGC--ACCGGCTA
ACTCCGT-GCCAGCAGCC-GCG-GTAATACGGAGGG-TGCAAGCGTTAATC-GGAATTAC
TGGGCGTAAAGCGCACGCAGGCGG-TC-TGT-CAAG-TC-GG-ATGTGAAATCCCCGGGC
---TCAAC-C-TGGGAACTGC-ATTCGAAACTGGCAGGC-TTGAGTCT-TGT-AGAGGGG
GGT-AGAATTCCAGGTGTAGCGGTGAAATGCGTAGAGATCTGGAGGAATAC-CGG-TGGC
GAAGGCGGCCCCCT-G-GAC-AAAGACTGACGCTCAGGTGCGAAAGCGTGGGGAGCAAAC
AGG---ATTAGATACCCTGGTAGTCCACGCTGTAAA--CGATG-TC--AACGCGTTAAGT
CGA-CCGCCTGGGGAGTA-CGGCCGCAA-GGTT-AAAACTCAAATGAATT-GACGGGGGC
CCGCACAAGCGGTGGAGCATGTG-GTTTAA-TTC--------------------------
------------------------------------------------------------
------------------------------------------------------------
------------------------------------------------------------
------------------------------------------------------------
------------------------------------------------------------
------------------------------------------------------------
------------------------------------------------------------
------------------------------------------------------------
------------------------------------
>gi_AF047174_S000428024
------------------------------------------------------------
------------------------------------------------------------
------------------------------------------------------------
------------------------------------------------------------
------------------------------------------------------------
---------------------------------------------------CAGTGGGGA
AT-ATTGCACAATGGGCGCAAGCCTG-ATG-C-AGCCATGCCGC-GTGTATGA-AGAAGG
CCTTCGGGTTGTAAAG-TACTTT-A--CGTTA-CCC-G--CAGAAGAAGC--ACCGGCTA
ACTCCGT-GCCAGCAGCC-GCG-GTAATACGGAGGG-TGCAAGCGTTAATC-GGAATTAC
TGGGCGTAAAGCGCACGCAGGCGG-TC-TGT-CAAG-TC-GG-ATGTGAAATCCCCGGGC
---TCAAC-C-TGGGAACTGC-ATTCGAAACTGGCAGGC-TAAAGTCT-TGT-AGAGGGG
GGT-AGAATTCCAGGTGTAGCGGTGAAATGCGTAGAGATCTGGAGGAATAC-CGG-TGGC
GAAGGCGGCCCCTT-G-GAC-AAAGACTGACGTTCAGGTGCGAAAGCGTGGGGAGCAAAC
AGG---ATTAGATACCCTGGTAGTCCACGCCGTAAA--CGATG-TC--AACGCGTTAAGT
CGA-CCGCCTGGGGAGTA-CGGCCGCAA-GGTT-AAAACTCAAATGAATT-GACGGGGGC
CCGCACAAGCGGTGGAGCATGTG-GTTTAA-TTCGATGCAACGCGAAGAACC-TTACCTA
CTCT-TGAC-ATC--CGG---AA--CTC---TG-AG----AC-AGGTGCTGCATGGCTGT
CGT-CAGCTCGTGTT-GTGAAAT-GTTGGGTTAAGTC-CCGCAAC-GAGCGCAACCCT-G
G--A--C-TCAAAGGAG---ACTGCCAGTGATAAACTGGAGGAAGGTGGGGATGACGTCA
AGTCATCATGGCCCTT-ACGAGTAGGGCTACACACGTGC-TACAATGGCGCATACAAAGA
GA-AGCGACCTCGCGAGAGCAAGCGGAC--CTCA--TAAAGTGCGTC-G--TAGTCCGGA
TTGGAGTCTGCAACTCGACTCCATGAAGTCGGAATCGC-TAGTAATCGTAGAT-CAGA-A
TGCTACGGTGAATAC---GTTCCCGGGCC-------------------------------
------------------------------------------------------------
------------------------------------
>gi_FJ158039_S001251502
GGC---G--G--ACG-G-GTGA----------GT--AATGTCTGGG-AAACTG---CCTG
ATGGT--GGGG--GAT---AAC-TACTGGAAACGGTAGC-TAATACCG--------C--A
T----------------A----------------------ACGT-CG-C-----------
----AAG----------A-----C--------------CAA-CAGATG--GGATTAGCTA
GC-AGGTGGGGTAAC-GGCTCACCTAGGCGACGATC-CCTAGCTGGTCTGAAAGGATGAC
CA-GCCAC-ACTGGAA--CTGAGACACGGTCCAGACTCCTACGGGAGGCAGCAGTGGGGA
AT-ATTGCACAATGGGCGCAAGCCTG-ATG-C-AGCCATGCCGC-GTGTATGA-AGAAGG
CCTTCGGGTTGTAAAG-TACTTT-A--CGTTA-CCC-G--CAGAAGAAGC--ACCGGCTA
ACTCCGT-GCCAGCAGCC-GCG-GTAATACGGAGGG-TGCAAGCGTTAATC-GGAATTAC
TGGGCGTAAAGCGCACGCAGGCGG-TC-TGT-CAAG-TC-GG-ATGTGAAATCCCCGGGC
---TCAAC-C-TGGGAACTGC-ATTCGAAACTGGCAGGC-TAGAGTCT-TGT-AGAGGGG
GGT-AGAATTCCAGGTGTAGCGGTGAAATGCGTAGAGATCTGGAGGAATAC-CGG-TGGC
GAAGGCGGCCCCCT-G-GAC-AAAGACTGACGCTCAGGTGCGAAAGCGTGGGGAGCAAAC
AGG---ATTAGATACCCTGGTAGTCCACGCCGTAAA--CGATG-TC--AACGCGTTAAGT
CGA-CCGCCTGGGGAGTA-CGGCCGCAA-GGTT-AAAACTCAAATGAATT-GACGGGGGC
CCGCACAGGCGGTGGAGCATGTG-GTTTAA-TTCGATGCAACGCGAAGAACC-TTACCTA
CTCT-TGAC-ATC--CGG---AA--CTC---TG-AG----AC-AGGTGCTGCATGGCTGT
CGT-CAGCTCGTGTT-GTGAAAT-GTTGGGTTAAGTC-CCGCAAC-GAGCGCAACCCT-G
G--A--C-TCAAAGGAG---ACTGCCAGTGATAAACTGGAGGAAGGTGGGGATGGCGTCA
AGTCATCATGGCCCTT-ACGAGTAGGGCTACACACGTGC-TACAATGGCGCATACAAAGA
GA-AGCGACCTCGCGAGAGCAAGCGGAC--CTCA--TAAAGTGCGTC-G--TAGTCCGGA
TTGGAGTCTGCAACTCGACTCCATGAAGTCGGAATCGC-TAGTAATCGTAGAT-CAGA-A
TGCTACGGTGAATAC---GTTCCCGGGCCTTG--TACACACC----GC-CCGTCAC-ACC
----ATG--TGA----T--------TCATGACTGGGG-TGAAGTCGTAACAAGGTAACC-
------------------------------------
>gi_AM491469_S000824195
GGC---G--G--ACG-G-GTGA----------GT--AATGTCTGGG-AAACTG---CCTG
ATGGA--GGGG--GAT---AAC-TACTGGAAACGGTAGC-TAATACCG--------C--A
T----------------A----------------------ACGT-CG-C-----------
----AAG----------A-----C--------------CAA-CAGATG--GGATTAGCTA
GT-AGGTGGGGTAAC-GGCTCACCTAGGCGACGATC-CCTAGCTGGTCTGAGAGGATGAC
CA-GCCAC-ACTGGAA--CTGAGACACGGTCCAGACTCCTACGGGAGGCAGCAGTGGGGA
AT-ATTGCACAATGGGCGCAAGCCTG-ATG-C-AGCCATGCCGC-GTGTATGA-AGAAGG
CCTTCGGGTTGTAAAG-TACTTT-A--CGTTA-CCC-G--CAGAAGAAGC--ACCGGCTA
ACTCCGT-GCCAGCAGCC-GCG-GTAATACGGAGGG-TGCAAGCGTTAATC-GGAATTAC
TGGGCGTAAAGCGCACGCAGGCGG-TT-TGT-TAAG-TC-AG-ATGTGAAATCCCCGGGC
---TCAAC-C-TGGGAACTGC-ATTCGAAACTGGCAGGC-TAGAGTCT-TGT-AGAGGGG
GGT-AGAATTCCAGGTGTAGCGGTGAAATGCGTAGAGATCTGGAGGAATAC-CGG-TGGC
GAAGGCGGCCCCCT-G-GAC-AAAGACTGACGCTCAGGTGCGAAAGCGTGGGGAGCAAAC
AGG---ATTAGATACCCTGGTAGTCCACGCCGTAAA--CGATG-TC--AACGCGTTAAGT
CGA-CCGCCTGGGGAGTA-CGGCCGCAA-GGTT-AAAACTCAAATGAATT-GACGGGGGC
CCGCACAAGCGGTGGAGCATGTG-GTTTAA-TTCGATGCAACGCGAAGAACC-TTACCTA
CTCT-TGAC-ATC--CGG---AA--CTC---TG-AG----AC-AGGTGCTGCATGGCTGT
CGT-CAGCTCGTGTT-GTGAAAT-GTTGGGTTAAGTC-CCGCAAC-GAGCGCAACCCT-G
G--A--C-TCAAAGGAG---ACTGCCAGTGATAAACTGGAGGAAGGTGGGGATGACGTCA
AGTCATCATGGCCCTT-ACGAGTAGGGCTACACACGTGC-TACAATGGCGCATACAAAGA
GA-AGCGACCTCGCGAGAGCAAGCGGAC--CTCA--TAAAGTGCGTC-G--TAGTCCGGA
TTGGAGTCTGCAACTCGACTCCATGAAGTCGGAATCGC-TAGTAATCGTAGAT-CAGA-A
TGCTACGGTGAATAC---GTTCCCGGGCCTTG--TACACACC----GC-CCGTCAC-ACC
----ATG--TGA----T--------TCATGACTGGGG-TGAAGTCGTAACAAGGTAACC-
------------------------------------
>gi_AF214133_S000389244
---------------------------------------------------TG---CCCG
ATGGA--GGGG--GAT---AAC-TACTGGAAACGGTAGC-TAATACCG--------C--A
T----------------A----------------------ACGT-CT-T-----------
----CGG----------A-----C--------------CAA-CAGATG--GGATTAGCTA
GT-AGGTGGGGTAAC-GGCTCACCTAGGCGACGATC-CCTAGCTGGTCTGAGAGGATGAC
CA-GCCAC-ACTGGAA--CTGAGACACGGTCCAGACTCCTACGGGAGGCAGCAGTGGGGA
AT-ATTGCACAATGGGCGCAAGCCTG-ATG-C-AGCCATGCCGC-GTGTATGA-AGAAGG
CCTTCGGGTTGTAAAG-TACTTT-A--CGTTA-CCC-G--CAGAAGAAGC--ACCGGCTA
ACTCCGT-GCCAGCAGCC-GCG-GTAATACGGAGGG-TGCAAGCGTTAATC-GGAATTAC
TGGGCGTAAAGCGCACGCAGGCGG-TC-TGT-CAAG-TC-GG-ATGTGAAATCCCCGGGC
---TCAAC-C-TGGGAACTGC-ATTCGAAACTGGCAGGC-TAGAGTCT-CGT-AGAGGGG
GGT-AGAATTCCAGGTGTAGCGGTGAAATGCGTAGAGATCTGGAGGAATAC-CGG-TGGC
GAAGGCGGCCCCCT-G-GAC-GAAGACTGACGCTCAGGTGCGAAAGCGTGGGGAGCAAAC
AGG---ATTAGATACCCTGGTAGTCCACGCCGTAAA--CGATG-TC--AACGCGTTAAGT
CGA-CCGCCTGGGGAGTA-CGGCCGCAA-GGTT-AAAACTCAAATGAATT-GACGGGGGC
CCGCACAAGCGGTGGAGCATGTG-GTTTAA-TTCGATGCAACGCGAAG------------
------------------------------------------------------------
------------------------------------------------------------
------------------------------------------------------------
------------------------------------------------------------
------------------------------------------------------------
------------------------------------------------------------
------------------------------------------------------------
------------------------------------------------------------
------------------------------------
>gi_FJ887943_S001417558
------------------------------------------------------------
------------------------------------------------------------
------------------------------------------------------------
------------------------------------------------------------
------------------------------------------------------------
------------------------------------------------------------
------------------------------------------------------------
------------------------------------------------------------
------------------------------------------------------------
------------------------------------------------------------
------------------------------------------------------------
------------------------------------------------------------
--AGGCGGCCCCCT-G-GAC-AAAGACTGACGCTCANGTGCGAAAGCGTGGGGAGCAAAC
AGG---ATTAGATACCCTGGTAGTCCNCGCCGTAAA--CGATG-TC--AACGCGTTAAGT
CGA-CCGCCTGGGGAGTA-CGGCCGCAA-GGTT-AAAACTCAAATGAATT-GACGGGGGC
CCGCACAAGCGGTGGAGCATGTG-GTTTAA-TTCGATGCAACGCGAAGAACC-TTACCTA
CTCT-TGAC-ATC--CGG---AA--CTC---TG-AG----AC-AGGTGCTGCATGGCTGT
CGT-CAGCTCGTGTT-GTGAAAT-GTTGGGTTAAGTC-CCGCAAC-GAGCGCAACCCT-G
G--A--C-TCAAAGGAG---ACTGCCAGTGATAAACTGGAGGAAGGTGGGGATGACGTCA
AGTCATCATGGCCCTT-ACGAGTAGGGCTACACACGTGC-TACAATGGCGCATACAAAGA
GA-AGCGACCTCGCGAGAGCAAGCGGAC--CTCA--TAAAGTGCGTC-G--TAGTCCGGA
TTGGAGTCTGCAACTCGACTCCATGAAGTCGGAATCGC-TAGTAATCGTGGAT-CAGA-A
TGCCACGGTGAATAC---GTTCCCGGGCCTTG--TACACACC----GC-CCGTCAC-ACC
----ATG--TGA----N--------TTC--------------------------------
------------------------------------
>gi_AY946283_S000514296
GGC---G--G--ACG-G-GTGA----------GT--AATGTCTGGG-AAACTG---CCTG
ATGGA--GGGG--GAT---AAC-TACTGGAAACGGTAGC-TAATACCG--------C--A
T----------------A----------------------ACGT-CG-C-----------
----AAG----------A-----C--------------CAA-CAGATG--GGATTAGCTA
GT-AGGTGGGGTAAC-GGCTCACCTAGGCGACGATC-CCTAGCTGGTCTGAGAGGATGAC
CA-GCCAC-ACTGGAA--CTGAGACACGGTCCAGACTCCTACGGGAGGCAGCAGTGGGGA
AT-ATTGCACAATGGGCGCAAGCCTG-ATG-C-AGCCATGCCGC-GTGTATGA-AGAAGG
CCTTCGGGTTGTAAAG-TACTTT-A--CGTTA-CCC-G--CAGAAGAAGC--ACCGGCTA
ACTCCGT-GCCAGCAGCC-GCG-GTAATACGGAGGG-TGCAAGCGTTAATC-GGAATTAC
TGGGCGTAAAGCGCACGCAGGCGG-TC-TGT-CAAG-TC-GG-ATGTGAAATCCCCGGGC
---TCAAC-C-TGGGAACTGC-ATCCGAAACTGGCAGGC-TAGAGTCT-TGT-AGAGGGG
GGT-AGAATTCCAGGTGTAGCGGTGAAATGCGTAGAGATCTGGAGGAATAC-CGG-TGGC
GAAGGCGGCCCCCT-G-GAC-AAAGACTGACGCTCAGGTGCGAAAGCGTGGGGAGCAAAC
AGG---ATTAGATACCCTGGTAGTCCACGCCGTAAA--CGATG-TC--AACGCGTTAAGT
CGA-CCGCCTGGGGAGTA-CGGCCGCAA-GGTT-AAAACTCAAATGAATT-GACGGGGGC
CCGCACAAGCGGTGGAGCATGTG-GTTTAA-TTCGATGCAACGCGAAGAACC-TTACCTA
CTCT-TGAC-ATC--CGG---AA--CTC---TG-AG----AC-AGGTGCTGCATGGCTGT
CGT-CAGCTCGTGTT-GTGAAAT-GTTGGGTTAAGTC-CCGCAAC-GAGCGCAACCCT-G
G--A--C-TCAAAGGAG---ACTGCCAGTGATAAACTGGAGGAAGGTGGGGATGACGTCA
AGTCATCATGGCCCTT-ACGAGTAGGGCTACACACGTGC-TACAATGGCGCATACAAAGA
GA-AGCGACCTCGCGAGAGCAAGCGGAC--CTCA--TAAAGTGCGTC-G--TAGTCCGGA
TTGGAGTCTGCAACTCGACTCCATGAAGTCGGAATCGC-TAGTAATCGTAGAT-CAGA-A
TGCTACGGTGAATAC---GTTCCCGGGCCTTG--TACACACC----GC-CCGTCAC-ACC
----ATG--TGA----T--------TCATGACTGGGG-TGAAGTCGTAACAAGGTAGCCG
T-----------------------------------
>gi_EU828348_S001143093
GGC---G--G--ACG-G-GTGA----------GT--AATGTCTGGG-AAACTG---CCTG
ATGGA--GGGG--GAT---AAC-TACTGGAAACGGTAGC-TAATACCG--------C--A
T----------------A----------------------ACGT-CG-C-----------
----AAG----------A-----C--------------CAA-CAGATG--GGATTAGCTA
GT-AGGTGGGGTAAC-GGCTCACCTAGGCGACGATC-CCTAGCTGGTCTGAGAGGATGAC
CA-GCCAC-ACTGGAA--CTGAGACACGGTCCAGACTCCTACGGGAGGCAGCAGTGGGGA
AT-ATTGCACAATGGGCGCAAGCCTG-ATG-C-AGCCATGCCGC-GTGTATGA-AGAAGG
CCTTCGGGTTGTAAAG-TACTTT-A--CGTTA-CCC-G--CAGAAGAAGC--ACCGGCTA
ACTCCGT-GCCAGCAGCC-GCG-GTAATACGGAGGG-TGCAAGCGTTAATC-GGAATTAC
TGGGCGTAAAGCGCACGCAGGCGG-TC-TGT-CAAG-TC-GG-ATGTGAAATCCCCGGGC
---TCAAC-C-TGGGAACTGC-ATTCGAAACTGGCAGGC-TAGAGTCT-TGT-AGAGGGG
GGT-AGAATTCCAGGTGTAGCGGTGAAATGCGTAGAGATCTGGAGGAATAC-CGG-TGGC
GAAGGCGGCCCCCT-G-GAC-AAAGACTGACGCTCAGGTGCGAAAGCGTGGGGAGCAAAC
AGG---ATTAGATACCCTGGTAGTCCACGCCGTAAA--CGATG-TC--AACGCGTTAAGT
CGA-CCGCCTGG------------------------------------------------
------------------------------------------------------------
------------------------------------------------------------
------------------------------------------------------------
------------------------------------------------------------
------------------------------------------------------------
------------------------------------------------------------
------------------------------------------------------------
------------------------------------------------------------
------------------------------------------------------------
------------------------------------
>gi_GQ417033_S001601160
GGC---G--G--ACG-G-GTGA----------GT--AATGTCTGGG-AAACTG---CCTG
ATGGA--GGGG--GAT---AAC-TACTGGAAACGGTAGC-TAATACCG--------C--A
T----------------A----------------------ACGT-CG-C-----------
----AAG----------A-----C--------------CAA-CAGATG--GGATTAGCTA
GT-AGGTGGGGTAAC-GGCTCACCTAGGCGACGATC-CCTAGCTGGTCTGAGAGGATGAC
CA-GCCAC-ACTGGAA--CTGAGACACGGTCCAGACTCCTACGGGAGGCAGCAGTGGGGA
AT-ATTGCACAATGGGCGCAAGCCTG-ATG-C-AGCCATGCCGC-GTGTATGA-AGAAGG
CCTTCGGGTTGTAAAG-TACTTT-A--CGTTA-CCC-G--CAGAAGAAGC--ACCGGCTA
ACTCCGT-GCCAGCAGCC-GCG-GTAATACGGAGGG-TGCAAGCGTTAATC-GGAATTAC
TGGGCGTAAAGCGCACGCAGGCGG-TC-TGT-CAAG-TC-GG-ATGTGAAATCCCCGGGC
---TCAAC-C-TGAGAACTGC-ATTCGAAACTGGCAGGC-TAGAGTCT-TGT-AGAGGGG
GGT-AGAATTCCAGGTGTAGCGGTGAAATGCGTAGAGATCTGGAGGAATAC-CGG-TGGC
GAAGGCGGCCCCCT-G-GAC-AAAGACTGACGCTCAGGTGCGAAAGCGTGGGGAGCAAAC
AGG---ATTAGATACCCTGGTAGTCCACGCCGTAAA--CGATG-TC--AACGCGTTAAGT
CGA-CCGCCTGGGGAGTA-CGGCTGCAA-GGTT-AAAACTCAAATGAATT-GACGGGGGC
CCGCACAAGCGGTGGAGCATGTG-GTTTAA-TTCGATGCAACGCGAAGAACC-TTACCTA
CTCT-TGAC-ATC--CGG---AA--CTC---TG-AG----AC-AGGTGCTGCATGGCTGT
CGT-CAGCTCGTGTT-GTGAAAT-GTTGGGTTAAGTC-CCGCAAC-GAGCGCAACCCT-G
G--A--C-TCAAAGGAG---ACTGCCAGTGATAAACTGGAGGAAGGTGGGGATGACGTCA
AGTCATCATGGCCCTT-ACGAGTAGGGCTACACACGTGC-TACAATGGCGCATACAAAGA
GA-AGCGACCTCGCGAGAGCAAGCGGAC--CTCA--TAAAGTGCGTC-G--TAGTCCGGA
TTGGAGTCTGCAACTCGACTCCATGAAGTCGGAATCGC-TAGTAATCGTGGAT-CAGA-A
TGCCACGGTGAATAC---GTTCCCGGGCCTTG--TACACACC----GC-CCGTCAC-ACC
----ATG--TGA----T--------TCATGACTGGGG-TGA-------------------
------------------------------------
>gi_FJ976607_S001574901
GGC---G--G--AGG-G-GTGA----------GT--AGTGTCTGGG-AAACTG---CCTG
ATGGA--GGGG--GAT---AAC-TACTGGAAACGGTATC-TAATACCG--------C--A
T----------------A----------------------GTGT-CG-C-----------
----AAG----------A-----C--------------CAA-CAGATG--GGATTAGCTA
GT-AGGGGGGGTAAC-GGCTCACCTAGGCGACTATC-CCTATGTGGTCTGAGAGGATGAC
CC-CCCAC-TCTGGAA--CTGACACACGGCCCACACTCCTACGGGAGGCAGCAGTGGGGA
AT-ATTGCACAGTGGGCGCAAGCCTG-ATG-C-ACCCGTGCCGC-GTGTATGA-AAAAGG
TCTTCGGGTTGTAAAG-TACTTT-A--CGTTA-CCC-G--CAGAAGAAGC--ACCGGCTA
ACTCCGT-GCCAGCAGCC-GCG-GTAATACGGAGGG-TGCAAGCGTTAATC-GGAATTAC
TGGGCGTAAAGCGCACGCAGGCGG-TC-TGT-CAAG-TC-GG-ATGTGAAATCCCCGGGC
---TCAAC-C-TGGGAACTGC-ATTCGAAACTGGCAGGC-TAGAGTCT-TGT-AGAGGGG
GGT-AGAATTCCAGGTGTAGCGGTGAAATGCGTAGAGATCTGGAGGAATAC-CGG-TGGC
GAAGGCGGCCCCCT-G-GAC-AAAGACTGACGCTCAGGTGCGAAAGCGTGGGGAGCAAAC
AGG---ATTAGATACCCTGGTAGTCCACGCCGTAAA--CGATG-TC--AACGCGTTAAGT
CGA-CCGCCTGGGGAGTA-CGGCCGCAA-GGTT-AAAACTCAAATGAATT-GACGGGGGC
CCGCACAAGCGGTGGAGCATGTG-GTTTAA-TTCGATGCAACGCGAAGAACC-TTACCTA
CTCT-TGAC-ATC--CGG---AA--CTC---TG-AG----AC-AGGTGCTGCATGGCTGT
CGT-CAGCTCGTGTT-GTGAAAT-GTTGGGTTAAGTC-CCGCAAC-GAGCGCAACCCT-G
G--A--C-TCAAAGGAG---ACTGCCAGTGATAAACTGGAGGAAGGTGGGGATGACGTCA
AGTCATCATGGCCCTT-ACGAGTAGGGCTACACACGTGC-TACAATGGCGCATACAAAGA
GA-AGCGACCTCGCGAGAGCAAGCGGAC--CTCA--TAAAGTGCGTC-G--TAGTCCGGA
TTGGAGTCTGCAACTCGACTCCATGAAGTCGGAATCGC-TAGTAATCGTAGAT-CAGA-A
TGCTACGGTGAATAC---GTTCCCGGGTCTTG---ACACACC----G-------------
------------------------------------------------------------
------------------------------------
>gi_FJ611868_S001293756
--C---G--G--ACG-G-GTGA----------GT--AATGTCTGGG-AAACTG---CCTG
ATGGA--GGGG--GAT---AAC-TACTGGAAACGGTAGC-TAATACCG--------C--A
T----------------A----------------------ACGT-CG-C-----------
----AAG----------A-----C--------------CAA-CAGATG--GGATTAGCTA
GT-AGGTGGGGTAAC-GGCTCACCTAGGCGACGATC-CCTAGCTGGTCTGAGAGGATGAC
CA-GCCAC-ACTGGAA--CTGAGACACGGTCCAGACTCCTACGGGAGGCAGCAGTGGGGA
AT-ATTGCACAATGGGCGCAAGCCTG-ATG-C-AGCCATGCCGC-GTGTATGA-AGAAGG
CCTTCGGGTTGTAAAG-TACTTT-A--CGTTA-CCC-G--CAGAAGAAGC--ACCGGCTA
ACTCCGT-GCCAGCAGCC-GCG-GTAATACGGAGGG-TGCAAGCGTTAATC-GGAATTAC
TGGGCGTAAAGCGCACGCAGGCGG-TC-TGT-CAAG-TC-GG-ATGTGAAATCCCCGGGC
---TCAAC-C-TGGGAACTGC-ATTCGAAACTGGCAGGC-TAGAGTCT-TGT-AGAGGGG
GGT-AGAATTCCAGGTGTAGCGGTGAAATGCGTAGAGATCTGGAGGAATAC-CGG-TGGC
GAAGGCGGCCCCCT-G-GAC-AAAGACTGACGCTCAGGTGCGAAAGCGTGGGGAGCAAAC
AGG---ATTAGATACCCTGGTAGTCCACGCCGTAAA--CGATG-TC--AACGCGTTAAGT
CGA-CCGCCTGGGGAGTA-CGGCCGCAA-GGTT-AAAACTCAAATGAATT-GACGGGGGC
CCGCACAAGCGGTGGAGCATGTG-GTTTAA-TTCGATGCAACGCGAAGAACC-TTACCTA
CTCT-TGAC-ATC--CGG---AG--CTC---TG-AG----AC-AGGTGCTGCATGGCTGT
CGT-CAGCTCGTGTT-GTGAAAT-GTTGGGTTAAGTC-CCGCAAC-GAGCGCAACCCT-G
G--A--C-TCAAAGGAG---ACTGCCAGTGATAAACTGGAGGAAGGTGGGGATGACGTCA
AGTCATCATGGCCCTT-ACGAGTAGGGCTACACACGTGC-TACAATGGCGCATACAAAGA
GA-AGCGACCTCGCGAGAGCAAGCGGAC--CTCA--TAAAGTGCGTC-G--TAGTCCGGA
TTGGAGTCTGCAACTCGACTCCATGAAGTCGGAATCGC-TAGTAATCGTGGAT-CAGA-A
TGCCACGGTGAATAC---GTTCCCGGGCCTTG--TACACACC----GC-CCGTCAC-ACC
----ATG-----------------------------------------------------
------------------------------------
>gi_GQ179704_S001546247
GGC---G--G--ACG-G-GTGA----------GT--AATGTCTGGG-GATCTG---CCTG
ATGGA--GGGG--GAT---AAC-TACTGGAAACGGTAGC-TAATACCG--------C--A
T----------------A----------------------ACGT-CG-C-----------
----AAG----------A-----C--------------CAA-CAGATG--GGATTAGCTA
GT-AGGTGGGGTAAT-GGCTCACCTAGGCGACGATC-CCTAGCTGGTCTGAGAGGATGAC
CA-GCCAC-ACTGGAA--CTGAGACACGGTCCAGACTCCTACGGGAGGCAGCAGTGGGGA
AT-ATTGCACAATGGGCGCAAGCCTG-ATG-C-AGCCATGCCGC-GTGTGTGA-AGAAGG
CCTTCGGGTTGTAAAG-CACTTT-A--CGTTA-CTC-G--CAGAAGAAGC--ACCGGCTA
ACTCCGT-GCCAGCAGCC-GCG-GTAATACGGAGGG-TGCAAGCGTTAATC-GGAATTAC
TGGGCGTAAAGCGCACGCAGGCGG-TT-TGT-TAAG-TC-GG-ATGTGAAATCCCCGGGC
---TCAAC-C-TGGGAACTGC-ATTCGAAACTGGCAAGC-TTGAGTCT-TGT-AGAGGGG
GGT-AGAATTCCAGGTGTAGCGGTGAAATGCGTAGAGATCTGGAGGAATAC-CGG-TGGC
GAAGGCGGCCCCCT-G-GAC-AAAGACTGACGCTCAGGTGCGAAAGCGTGGGGAGCAAAC
AGG---ATTAGATACCCTGGTAGTCCACGCCGTAAA--CGATG-TC--AACGCGTTAAGT
CGA-CCGCCTGGGGAGTA-CGGCCGCAA-GGTT-AAAACTCAAATGAATT-GACGGGGGC
CCGCACAAGCGGTGGAGCATGTG-GTTTAA-TTCGATGCAACGCGAAGAACC-TTACCTA
CTCT-TGAC-ATC--CGG---AA--CTC---TG-AG----AC-AGGTGCTGCATGGCTGT
CGT-CAGCTCGTGTT-GTGAAAT-GTTGGGTTAAGTC-CCGCAAC-GAGCGCAACCCT-G
G--A--C-TCAAAGGAG---ACTGCCAGTGATAAACTGGAGGAAGGTGGGGATGACGTCA
AGTCATCATGGCCCTT-ACGAGTAGGGCTACACACGTGC-TACAATGGCGCATACAAAGA
GA-AGTGACCTCGCGAGAGCAAGCGGAC--CTCA--TAAAGTGCGTC-G--TAGTCCGGA
TTGGAGTCTGCAACTCGACTCCATGAAGTCGGAATCGC-TAGTAATCGTAGAT-CAGA-A
TGCTACGGTGAATAC---GTTCCCGGGCCTTG--TACACACC----GC-CCGTCAC-ACC
----ATG--TGA----T--------TCATGACTGGGG-TGAAGTCGTAACAAGGTA----
------------------------------------
>gi_EU169681_S001173237
GGC---G--G--ACG-G-GTGA----------GT--AATGTCTGGG-AAACTG---CCTG
ATGGA--GGGG--GAT---AAC-TACTGGAAACGGTAGC-TAATACCG--------C--A
T----------------A----------------------ACGT-CG-C-----------
----AAG----------A-----C--------------CAA-CAGATG--GGATTAGCTA
GT-AGGTGGGGTAAC-GGCTCACCTAGGCGACGATC-CCTAGCTGGTCTGAGAGGATGAC
CA-GCCAC-ACTGGAA--CTGAGACACGGTCCAGACTCCTACGGGAGGCAGCAGTGGGGA
AT-ATTGCACAATGGGCGCAAGCCTG-ATG-C-AGCCATGCCGC-GTGTATGA-AGAAGG
CCTTCGGGTTGTAAAG-TACTTT-A--CGTTA-CCC-G--CAGAAGAAGC--ACCGGCTA
ACTCCGT-GCCAGCAGCC-GCG-GTAATACGGAGGG-TGCAAGCGTTAATC-GGAATTAC
TGGGCGTAAAGCGCACGCAGGCGG-TC-TGT-CAAG-TC-GG-ATGTGAAATCCCCGGGC
---TCAAC-C-TGGGAACTGC-ATTCGAAACTGGCAGGC-TAGAGTCT-TGT-AGAGGGG
GGT-AGAATTCCAGGTGTAGCGGTGAAATGCGTAGAGATCTGGAGGAATAC-CGG-TGGC
GAAGGCGGCCCCCT-G-GAC-AAAGACTGACGCTCAGGTGCGAAAGCGTGGGGAGCAAAC
AGG---ATTAGATACCCTGGTAGTCCACGCTGTAAA--CGATG-TC--AACGCGTTAAGT
CGA-CCGCCTGGGGAGTA-CGGCCGCAA-GGTT-AAAACTCAAATGAATT-GACGGGGGC
CCGCACAAGCGGTGGAGCATGTG-GTTTAA-TTCGATGCAACGCGAAGAACC-TTACCTA
CTCT-TGAC-ATC--CGG---AA--CTC---TG-AG----AC-AGGTGCTGCATGGCTGT
CGT-CAGCTCGTGTT-GTGAAAT-GTTGGGTTAAGTC-CCGCAAC-GAGCGCAACCCT-G
G--A--C-TCAAAGGAG---ACTGCCAGTGATAAACTGGAGGAAGGTGGGGATGACGTCA
AGTCATCATGGCCCTT-ACGAGTAGGGCTACACACGTGC-TACAATGGCATATACAAAGA
GA-AGCGACCTCGCGAGAGCAAGCGGAC--CTCA--TAAAGTATGTC-G--TAGTCCGGA
TCGGAGTCTGCAACTCGACTCCGTGAAGTCGGAATCGC-TAGTAATCGTGGAT-CAGA-A
TGCCACGGTGAATAC---GTTCCCGGGCCTTG--TACACACC----GC-CCGTCAC-ACC
----ATG-----------------------------------------------------
------------------------------------
>gi_FJ823004_S001331516
GGC---G--G--ACG-G-GTGA----------GT--AATGTCTGGG-AAACTG---CCTG
ATGGA--GGGG--GAT---AAC-TACTGGAAACGGTAGC-TAATACCG--------C--A
T----------------A----------------------ATGT-CG-C-----------
----AAG----------A-----C--------------CAA-CAGATG--GGATTAGCTA
GT-AGGTGGGGTAAC-GGCTCACCTAGGCGACGATC-CCTAGCTGGTCTGAGAGGATGAC
CA-GCCAC-ACTGGAA--CTGAGACACGGTCCAGACTCCTACGGGAGGCAGCAGTGGGGA
AT-ATTGCACAATGGGCGCAAGCCTG-ATG-C-AGCCATGCCGC-GTGTATGA-AGAAGG
CCTTCGGGTTGTAAAG-TACTTT-A--CGTTA-CCC-G--CAGAAGAAGC--ACCGGCTA
ACTCCGT-GCCAGCAGCC-GCG-GTAATACGGAGGG-TGCAAGCGTTAATC-GGAATTAC
TGGGCGTAAAGCGCACGCAGGCGG-TC-TGT-CAAG-TC-GG-ATGTGAAATCCCCGGGC
---TCAAC-C-TGGGAACTGC-ATTCGAAACTGGCAGGC-TAGAGTCT-TGT-AGAGGGG
GGT-AGAATTCCAGGTGTAGCGGTGAAATGCGTAGAGATCTGGAGGAATAC-CGG-TGGC
GAAGGCGGCCCCCT-G-GAC-AAAGACTGACGCTCAGGTGCGAAAGCGTGGGGAGCAAAC
AGG---ATTAGATACCCTGGTAGTCCACGCCGTAAA--CGATG-TC--AACGCGTTAAAT
CGA-CCGCCTGGGGAGTA-CGGCCGCAA-GGTT-AAAACTCAAATGAATT-GACGGGGGC
CCGCACAAGCGGTGGAGCATGTG-GTTTAA-TTCGATGCAACGCGAAGAACC-TTACCTA
CTCT-TGAC-ATC--CGG---AA--CTC---TG-AG----AC-AGGTGCTGCATGGCTGT
CGT-CAGCTCGTGTT-GTGAAAT-GTTGGGTTAAGTC-CCGCAAC-GAGCGCAACCCT-G
G--A--C-TCAAAGGAG---ACTGCCAGTGATAAACTGGAGGAAGGTGGGGATGACGTCA
AGTCATCATGGCCCTT-ACGAGTAGGGCTACACACGTGC-TACAATGGCGCATACAAAGA
GA-AGCGACCTCGCGAGAGCAAGCGGAC--CTCA--TAAAGTGCGTC-G--TAGTCCGGA
TTGGAGTCTGCAACTCGACTCCATGAAGTCGGAATCGC-TAGTAATCGTAGAT-CAGA-A
TGCTACGGTGAATAC---GTTCCCGGGCCTTG--TACACACC----GC-CCGTCAC-ACC
----ATG-----------------------------------------------------
------------------------------------
>gi_DQ363438_S000648652
GGC---G--G--ACG-G-GTGA----------GT--AATGTCTGGG-AAACTG---CCTG
ATGGA--GGGG--GAT---AAC-TACTGGAAACGGTAGC-TAATACCG--------C--A
T----------------A----------------------ACGT-CG-C-----------
----AAG----------A-----C--------------CAA-CAGATG--GGATTAGCTA
GT-AGGTGGGGTAAC-GGCTCACCTAGGCGACGATC-CCTAGCTGGTCTGAGAGGATGAC
CA-GCCAC-ACTGGAA--CTGAGACACGGTCCAGACTCCTACGGGAGGCAGCAGTGGGGA
AT-ATTGCACAATGGGCGCAAGCCTG-ATG-C-AGCCATGCCGC-GTGTATGA-AGAAGG
CCTTCGGGTTGTAAAG-TACTTT-A--CGTTA-CCC-G--CAGAAGAAGC--ACCGGCTA
ACTCCGT-GCCAGCAGCC-GCG-GTAATACGGAGGG-TGCAAGCGTTAATC-GGAATTAC
TGGGCGTAAAGCGCACGCAGGCGG-TC-TGT-CAAG-TC-GG-ATGTGAAATCCCCGGGC
---TCAAC-C-TGGGAACTGC-ATTCGAAACTGGCAGGC-TAGAGTCT-TGT-AGAGGGG
GGT-AGAATTCCAGGTGTAGCGGTGAAATGCGTAGAGATCTGGAGGAATAC-CGG-TGGC
GAAGGCGGCCCCCT-G-GAC-AAAGACTGACGCTCAGGTGCGAAAGCGTGGGGAGCAAAC
AGG---ATTAGATACCCTGGTAGTCCACGCCGTAAA--CGATG-TC--AACGCGTTAAGT
CGA-CCGCCTGGGGAGTA-CGGCCGCAA-GGTT-AAAACTCA-ATGAATT-GACGGGGGC
CCGCACAAGCGGTGGAGCATGTG-GTTTAA-TTCGATGCAACGCGAAGAACC-TTACCTA
CTCT-TGAC-ATC--CGG----A--CTC---TG-AG----AC-AGGTGCTGCATGGCTGT
CGT-CAGCTCGTGTT-GTGAAAT-GTTGGGTTAAGTC-CCGCAAC-GAGCGCAACCCT-G
G--A--C-TCAAAGGAG---ACTGCCAGTGATAAACTGGAGGAAGGTGGGGATGACGTCA
AGTCATCATGGCCCTT-ACGAGTAGGGCTACACACGTGC-TACAATGGCGCATACAAAGA
GA-AGCGACCTCGCGAGAGCAAGCGGAC--CTCA--TAAAGTGCGTC-G--TAGTCCGGA
TTGGAGTCTGCAACTCGACTCCATGAAGTCGGAATCGC-TAGTAATCGTAGAT-CAGA-A
TGCTACGGTGAATAC---GTTCCCGGGCCTTG--TACACACC----GC-CCGTCAC-ACC
----ATG--TGA----T--------TCATGACTGGGG-TGAAGTCGTAACAAGGTAACCG
TAGGGGAAC---------------------------
>gi_AM184247_S000711323
GGC---G--G--ACG-G-GTGA----------GT--AATGTCTGGG-AAACTG---CCTG
ATGGA--GGGG--GAT---AAC-TACTGGAAACGGTAGC-TAATACCG--------C--A
T----------------A----------------------ACGT-CG-C-----------
----AAG----------A-----C--------------CAA-CAGATG--GGATTAGCTA
GT-AGGTGGGGTAAC-GGCTCACCTAGGCGACGATC-CCTAGCTGGTCTGAGAGGATGAC
CA-GCCAC-ACTGGAA--CTGAGACACGGTCCAGACTCCTACGGGAGGCAGCAGTGGGGA
AT-ATTGCACAATGGGCGCAAGCCTG-ATG-C-AGCCATGCCGC-GTGTATGA-AGAAGG
CCTTCGGGTTGTAAAG-TACTTT-A--CGTTA-CCC-G--CAGAAGAAGC--ACCGGCTA
ACTCCGT-GCCAGCAGCC-GCG-GTAATACGGAGGG-TGCAAGCGTTAATC-GGAATTAC
TGGGCGTAAAGCGCACGCAGGCGG-TC-TGT-CAAG-TC-GG-ATGTGAAATCCCCGGGC
---TCAAC-C-TGGGAACTGC-ATTCGAAACTGGCAGGC-TAGAGTCT-TGT-AGAGGGG
GGT-AGAATTCCAGGTGTAGCGGTGAAATGCGTAGAGATCTGGAGGAATAC-CGG-TGGC
GAAGGCGGCCCCCT-G-GAC-AAAGACTGACGCTCAGGTGCGAAAGCGTGGGGAGCAAAC
AGG---ATTAGATACCCTGGTAGTCCACGCCGTAAA--CGATG-TC--AACGCGTTAAGT
CGA-CCGCCTGGGGAGTA-CGGCCGCAA-GGTT-AAAACTCAAATGAATT-GACGGGGGC
CCGCACAAGCGGTGGAGCATGTG-GTTTAA-TTCGATGCAACGCGAAGAACC-TTACCTA
CTCT-TGAC-ATC--CGG---AA--CTC---TG-AG----AC-AGGTGCTGCATGGCTGT
CGT-CAGCTCGTGTT-GTGAAAT-GTTGGGTTAAGTC-CCGCAAC-GAGCGCAACCCT-G
G--A--C-TCAAAGGAG---ACTGCCAGTGATAAACTGGAGGAAGGTGGGGATGACGTCA
AGTCATCATGGCCCTT-ACGAGTAGGGCTACACACGTGC-TACAATGGCGCATACAAAGA
GA-AGCGACCTCGCGAGAGCAAGCGGAC--CTCA--TAAAGTGCGTC-G--TAGTCCGGA
TTGGAGTCTGCAACTCGACTCCATGAAGTCGGAATCGC-TAGTAATCGTAGAT-CAGA-A
TGCTACGGTGAATAC---GTTCCCGGGCCTTG--TACACACC----GC-CCGTCAC-ACC
----ATG--TGA----T--------TCATGACTGGGG-TGAAGTCGT-------------
------------------------------------
>gi_Z96078_S000131263
GGC---G--G--ACG-G-GTGA----------GT--AATGTCTGGG-AAACTG---CCTG
ATGGA--GGGG--GAT---AAC-TACTGGAAACGGTAGC-TAATACCG--------C--A
T----------------A----------------------ACGT-CG-C-----------
----AAG----------A-----C--------------CAA-CAGATG--GGATTAGCTA
GT-AGGTGGGGTAAC-GGCTCACCTAGGCGACGATC-CCTAGCTGGTCTGAGAGGATGAC
CA-GCCAC-ACTGGAA--CTGAGACACGGTCCAGACTCCTACGGGAGGCAGCAGTGGGGA
AT-ATTGCACAATGGGCGCAASCCTG-ATG-C-AGCCATGCCGC-GTGTATGA-AGAAGG
CCTTCGGGTTGTAAAG-TACTTT-A--CGTTA-CCC-G--CAGAARAAGC--ACCGGCTA
ACTCCGT-GCCAGCAGCC-GCG-GTAATACGGAGGG-TGCAAGCGTTAATC-GGAATTAC
TGGGCGTAAAGCGCACGCAGGCGG-TC-TGT-CAAG-TC-GG-ATGTGAAATCCCCGGGC
---TCAAC-C-TGGGAACTGC-ATTCGAAACTGGCAGGC-TAGAGTCT-TGT-AGAGGGG
GGT-AGAATTCCAGGTGTAGCGGTGAAATGCGTAGAGATCTGGAGGAATAC-CGG-TGGC
GAAGGCGGCCCCCT-G-GAC-AAAGACTGACGCTCAGGTGCGAAAGCGTGGGGAGCAAAC
AGG---ATTAGATACCCTGGTAGTCCACGCCGTAAA--CGATG-TC--AACGCGTTAAGT
CGA-CCGCCTGGGGAGTA-CGGCCGCAA-GGTT-AAAACTCAAATGAATT-GACGGGGGC
CCGCACAAGCGGTGGAGCATGTG-GTTTAA-TTCGATGCAACGCGAAGAACC-TTACCTA
CTCT-TGAC-ATC--CGG---AA--CTC---TG-AG----AC-AGGTGCTGCATGGCTGT
CGT-CAGCTCGTGTT-GTGAAAT-GTTGGGTTAAGTC-CCGCAAC-GAGCGCAACCCT-G
G--A--C-TCAAAGGAG---ACTGCCAGTGATAAACTGGAGGAAGGTGGGGATGACGTCA
AGTCATCATGGCCCTT-ACGAGTAGGGCTACACACGTGC-TACAATGGCGCATACAAAGA
GA-AGCGACCTCGCGAGAGCAAGCGGAC--CTCA--TAAAGTGCGTC-G--TAGTCCGGA
TTGGAGTCTGCAACTCGACTCCATGAAGTCGGAATCGC-TAGTAATCGTAGAT-CAGA-A
TGCTACGGTGAATAC---GTTCCCGGGCCTTG--TACACACC----GC-CCGTCAC-ACC
----ATG--TGA----T--------TCATGACTGGGG-TGAAGTCGTAACAAGGTAACCG
TAGGGGAACCTGC-----------------------
>gi_FJ611867_S001293755
--C---G--G--ACG-G-GTGA----------GT--AATGTCTGGG-AAACTG---CCTG
ATGGA--GGGG--GAT---AAC-TACTGGAAACGGTAGC-TAATACCG--------C--A
T----------------A----------------------ACGT-CG-C-----------
----AAG----------A-----C--------------CAA-CAGATG--GGATTAGCTA
GT-AGGTGGGGTAAC-GGCTCACCTAGGCGACGATC-CCTAGCTGGTCTGAGAGGATGAC
CA-GCCAC-ACTGGAA--CTGAGACACGGTCCAGACTCCTACGGGAGGCAGCAGTGGGGA
AT-ATTGCACAATGGGCGCAASCCTG-ATG-C-AGCCATGCCGC-GTGTATGA-AGAAGG
CCTTCGGGTTGTAAAG-TACTTT-A--CGTTA-CCC-G--CAGAARAAGC--ACCGGCTA
ACTCCGT-GCCAGCAGCC-GCG-GTAATACGGAGGG-TGCAAGCGTTAATC-GGAATTAC
TGGGCGTAAAGCGCACGCAGGCGG-TC-TGT-CAAG-TC-GG-ATGTGAAATCCCCGGGC
---TCAAC-C-TGGGAACTGC-ATTCGAAACTGGCAGGC-TAGAGTCT-TGT-AGAGGGG
GGT-AGAATTCCAGGTGTAGCGGTGAAATGCGTAGAGATCTGGAGGAATAC-CGG-TGGC
GAAGGCGGCCCCCT-G-GAC-AAAGACTGACGCTCAGGTGCGAAAGCGTGGGGAGCAAAC
AGG---ATTAGATACCCTGGTAGTCCACGCCGTAAA--CGATG-TC--AACGCGTTAAGT
CGA-CCGCCTGGGGAGTA-CGGCCGCAA-GGTT-AAAACTCAAATGAATT-GACGGGGGC
CCGCACAAGCGGTGGAGCATGTG-GTTTAA-TTCGATGCAACGCGAAGAACC-TTACCTA
CTCT-TGAC-ATC--CGG---AA--CTC---TG-AG----AC-AGGTGCTGCATGGCTGT
CGT-CAGCTCGTGTT-GTGAAAT-GTTGGGTTAAGTC-CCGCAAC-GAGCGCAACCCT-G
G--A--C-TCAAAGGAG---ACTGCCAGTGATAAACTGGAGGAAGGTGGGGATGACGTCA
AGTCATCATGGCCCTT-ACGAGTAGGGCTACACACGTGC-TACAATGGCGCATACAAAGA
GA-AGCGACCTCGCGAGAGCAAGCGGAC--CTCA--TAAAGTGCGTC-G--TAGTCCGGA
TTGGAGTCTGCAACTCGACTCCATGAAGTCGGAATCGC-TAGTAATCGTAGAT-CAGA-A
TGCTACGGTGAATAC---GTTCCCGGGCCTTG--TACACACC----GC-CCGTCAC-ACC
----ATG--TGA----T--------TCATGACTGGGG-TGA-------------------
------------------------------------
>gi_EF491830_S000843681
GGC---G--G--ACG-G-GTGA----------GT--AATGTCTGGG-AAACTG---CCCG
ATGGA--GGGG--GAT---AAC-TACTGGAAACGGTAGC-TAATACCG--------C--A
T----------------A----------------------ACGT-CG-C-----------
----AAG----------A-----C--------------CAA-CAGATG--GGATTAGCTA
GT-AGGTGGGGTAAC-GGCTCACCTAGGCGACGATC-CCTAGCTGGTCTGAGAGGATGAC
CA-GCCAC-ACTGGAA--CTGAGACACGGTCCAGACTCCTACGGGAGGCAGCAGTGGGGA
AT-ATTGCACAATGGGCGCAAGCCTG-ATG-C-AGCCATGCCGC-GTGTATGA-AGAAGG
CCTTCGGGTTGTAAAG-TACTTT-A--CGTTA-CTC-G--CAGAAGAAGC--ACCGGCTA
ACTCCGT-GCCAGCAGCC-GCG-GTAATACGGAGGG-TGCAAGCGTTAATC-GGAATTAC
TGGGCGTAAAGCGCACGCAGGCGG-TC-TGT-CAAG-TC-GG-ATGTGAAATCCCCGGGC
---TCAAC-C-TGGGAACTGC-ATCCGAAACTGGCAGGC-TAGAGTCT-TGT-AGAGGGG
GGT-AGAATTCCAGGTGTAGCGGTGAAATGCGTAGAGATCTGGAGGAATAC-CGG-TGGC
GAAGGCGGCCCCCT-G-GAC-AAAGACTGACGCTCAGGTGCGAAAGCGTGGGGAGCAAAC
AGG---ATTAGATACCCTGGTAGTCCACGCCGTAAA--CGATG-TC--AACGCGTTAAGT
CGA-CCGCCTGGGGAGTA-CGGCCGCAA-GGTT-AAAACTCAAATGAATT-GACGGGGGC
CCGCACAAGCGGTGGAGCATGTG-GTTTAA-TTCGATGCAACGCGAAGAACC-TTACCTA
CTCT-TGAC-ATC--CGG---AA--CTC---TG-AG----AC-AGGTGCTGCATGGCTGT
CGT-CAGCTCGTGTT-GTGAAAT-GTTGGGTTAAGTC-CCGCAAC-GAGCGCAACCCT-G
G--A--C-TCAAAGGAG---ACTGCCAGTGATAAACTGGAGGAAGGTGGGGATGACGTCA
AGTCATCATGGCCCTT-ACGAGTAGGGCTACACACGTGC-TACAATGGCATATACAAAGA
GA-AGCGACCTCGCGAGAGCAAGCGGAC--CTCA--TAAAGTATGTC-G--TAGTCCGGA
TTGGAGTCTGCAACTCGACTCCATGAAGTCGGAATCGC-TAGTAATCGTGGAT-CAGA-A
TGCCACGGTGAATAC---GTTCCCGGGCCTTG--TACACACC----GC-CCGTCAC-ACC
----ATG--TGA----T--------TCATGACTGGGG-TGAAGTCGTAACA-GGTA----
------------------------------------
>gi_EF491832_S000843683
GGC---G--G--ACG-G-GTGA----------GT--AATGTCTGGG-AAACTG---CCCG
ATGGA--GGGG--GAT---AAC-TACTGGAAACGGTAGC-TAATACCG--------C--A
T----------------A----------------------ACGT-CG-C-----------
----AAG----------A-----C--------------CAA-CAGATG--GGATTAGCTA
GT-AGGTGGGGTAAC-GGCTCACCTAGGCGACGATC-CCTAGCTGGTCTGAGAGGATGAC
CA-GCCAC-ACTGGAA--CTGAGACACGGTCCAGACTCCTACGGGAGGCAGCAGTGGGGA
AT-ATTGCACAATGGGCGCAAGCCTG-ATG-C-AGCCATGCCGC-GTGTATGA-AGAAGG
CCTTCGGGTTGTAAAG-TACTTT-A--CGTTA-CTC-G--CAGAAGAAGC--ACCGGCTA
ACTCCGT-GCCAGCAGCC-GCG-GTAATACGGAGGG-TGCAAGCGTTAATC-GGAATTAC
TGGGCGTAAAGCGCACGCAGGCGG-TC-TGT-CAAG-TC-GG-ATGTGAAATCCCCGGGC
---TCAAC-C-TGGGAACTGC-ATCCGAAACTGGCAGGC-TAGAGTCT-TGT-AGAGGGG
GGT-AGAATTCCAGGTGTAGCGGTGAAATGCGTAGAGATCTGGAGGAATAC-CGG-TGGC
GAAGGCGGCCCCCT-G-GAC-AAAGACTGACGCTCAGGTGCGAAAGCGTGGGGAGCAAAC
AGG---ATTAGATACCCTGGTAGTCCACGCCGTAAA--CGATG-TC--AACGCGTTAAGT
CGA-CCGCCTGGGGAGTA-CGGCCGCAA-GGTT-AAAACTCAAATGAATT-GACGGGGGC
CCGCACAAGCGGTGGAGCATGTG-GTTTAA-TTCGATGCAACGCGAAGAACC-TTACCTA
CTCT-TGAC-ATC--CGG---AA--CTC---TG-AG----AC-AGGTGCTGCATGGCTGT
CGT-CAGCTCGTGTT-GTGAAAT-GTTGGGTTAAGTC-CCGCAAC-GAGCGCAACCCT-G
G--A--C-TCAAAGGAG---ACTGCCAGTGATAAACTGGAGGAAGGTGGGGATGACGTCA
AGTCATCATGGCCCTT-ACGAGTAGGGCTACACACGTGC-TACAATGGCATATACAAAGA
GA-AGCGACCTCGCGAGAGCAAGCGGAC--CTCA--TAAAGTATGTC-G--TAGTCCGGA
TTGGAGTCTGCAACTCGACTCCATGAAGTCGGAATCGC-TAGTAATCGTGGAT-CAGA-A
TGCCACGGTGAATAC---GTTCCCGGGCCTTG--TACACACC----GC-CCGTCAC-ACC
----ATG-----------------------------------------------------
------------------------------------
>gi_EF491826_S000843677
GGC---G--G--ACG-G-GTGA----------GT--AATGTCTGGG-AAACTG---CCCG
ATGGA--GGGG--GAT---AAC-TACTGGAAACGGTAGC-TAATACCG--------C--A
T----------------A----------------------ACGT-CG-C-----------
----AAG----------A-----C--------------CAA-CAGATG--GGATTAGCTA
GT-AGGTGGGGTAAC-GGCTCACCTAGGCGACGATC-CCTAGCTGGTCTGAGAGGATGAC
CA-GCCAC-ACTGGAA--CTGAGACACGGTCCAGACTCCTACGGGAGGCAGCAGTGGGGA
AT-ATTGCACAATGGGCGCAAGCCTG-ATG-C-AGCCATGCCGC-GTGTATGA-AGAAGG
CCTTCGGGTTGTAAAG-TACTTT-A--CGTTA-CTC-G--CAGAAGAAGC--ACCGGCTA
ACTCCGT-GCCAGCAGCC-GCG-GTAATACGGAGGG-TGCAAGCGTTAATC-GGAATTAC
TGGGCGTAAAGCGCACGCAGGCGG-TC-TGT-CAAG-TC-GG-ATGTGAAATCCCCGGGC
---TCAAC-C-TGGGAACTGC-ATCCGAAACTGGCAGGC-TAGAGTCT-TGT-AGAGGGG
GGT-AGAATTCCAGGTGTAGCGGTGAAATGCGTAGAGATCTGGAGGAATAC-CGG-TGGC
GAAGGCGGCCCCCT-G-GAC-AAAGACTGACGCTCAGGTGCGAAAGCGTGGGGAGCAAAC
AGG---ATTAGATACCCTGGTAGTCCACGCCGTAAA--CGATG-TC--AACGCGTTAAGT
CGA-CCGCCTGGGGAGTA-CGGCCGCAA-GGTT-AAAACTCAAATGAATT-GACGGGGGC
CCGCACAAGCGGTGGAGCATGTG-GTTTAA-TTCGATGCAACGCGAAGAACC-TTACCTA
CTCT-TGAC-ATC--CGG---AA--CTC---TG-AG----AC-AGGTGCTGCATGGCTGT
CGT-CAGCTCGTGTT-GTGAAAT-GTTGGGTTAAGTC-CCGCAAC-GAGCGCAACCCT-G
G--A--C-TCAAAGGAG---ACTGCCAGTGATAAACTGGAGGAAGGTGGGGATGACGTCA
AGTCATCATGGCCCTT-ACGAGTAGGGCTACACACGTGC-TACAATGGCATATACAAAGA
GA-AGCGACCTCGCGAGAGCAAGCGGAC--CTCA--TAAAGTATGTC-G--TAGTCCGGA
TTGGAGTCTGCAACTCGACTCCATGAAGTCGGAATCGC-TAGTAATCGTGGAT-CAGA-A
TGCCACGGTGAATAC---GTTCCCGGGCCTTG--TACACACC----GC-CCGTCAC-ACC
----ATG--TGA----T--------TCATGACTGGGG-TG--------------------
------------------------------------
>gi_EF491825_S000843676
GGC---G--G--ACG-G-GTGA----------GT--AATGTCTGGG-AAACTG---CCCG
ATGGA--GGGG--GAT---AAC-TACTGGAAACGGTAGC-TAATACCG--------C--A
T----------------A----------------------ACGT-CG-C-----------
----AAG----------A-----C--------------CAA-CAGATG--GGATTAGCTA
GT-AGGTGGGGTAAC-GGCTCACCTAGGCGACGATC-CCTAGCTGGTCTGAGAGGATGAC
CA-GCCAC-ACTGGAA--CTGAGACACGGTCCAGACTCCTACGGGAGGCAGCAGTGGGGA
AT-ATTGCACAATGGGCGCAAGCCTG-ATG-C-AGCCATGCCGC-GTGTATGA-AGAAGG
CCTTCGGGTTGTAAAG-TACTTT-A--CGTTA-CTC-G--CAGAAGAAGC--ACCGGCTA
ACTCCGT-GCCAGCAGCC-GCG-GTAATACGGAGGG-TGCAAGCGTTAATC-GGAATTAC
TGGGCGTAAAGCGCACGCAGGCGG-TC-TGT-CAAG-TC-GG-ATGTGAAATCCCCGGGC
---TCAAC-C-TGGGAACTGC-ATCCGAAACTGGCAGGC-TAGAGTCT-TGT-AGAGGGG
GGT-AGAATTCCAGGTGTAGCGGTGAAATGCGTAGAGATCTGGAGGAATAC-CGG-TGGC
GAAGGCGGCCCCCT-G-GAC-AAAGACTGACGCTCAGGTGCGAAAGCGTGGGGAGCAAAC
AGG---ATTAGATACCCTGGTAGTCCACGCCGTAAA--CGATG-TC--AACGCGTTAAGT
CGA-CCGCCTGGGGAGTA-CGGCCGCAA-GGTT-AAAACTCAAATGAATT-GACGGGGGC
CCGCACAAGCGGTGGAGCATGTG-GTTTAA-TTCGATGCAACGCGAAGAACC-TTACCTA
CTCT-TGAC-ATC--CGG---AA--CTC---TG-AG----AC-AGGTGCTGCATGGCTGT
CGT-CAGCTCGTGTT-GTGAAAT-GTTGGGTTAAGTC-CCGCAAC-GAGCGCAACCCT-G
G--A--C-TCAAAGGAG---ACTGCCAGTGATAAACTGGAGGAAGGTGGGGATGACGTCA
AGTCATCATGGCCCTT-ACGAGTAGGGCTACACACGTGC-TACAATGGCATATACAAAGA
GA-AGCGACCTCGCGAGAGCAAGCGGAC--CTCA--TAAAGTATGTC-G--TAGTCCGGA
TTGGAGTCTGCAACTCGACTCCATGAAGTCGGAATCGC-TAGTAATCGTGGAT-CAGA-A
TGCCACGGTGAATAC---GTTCCCGGGCCTTG--TACACACC----GC-CCGTCAC-ACC
----ATG--TGA----T--------TCATGACTGGGG-----------------------
------------------------------------
>gi_EF491828_S000843679
GGC---G--G--ACG-G-GTGA----------GT--AATGTCTGGG-AAACTG---CCCG
ATGGA--GGGG--GAT---AAC-TACTGGAAACGGTAGC-TAATACCG--------C--A
T----------------A----------------------ACGT-CG-C-----------
----AAG----------A-----C--------------CAA-CAGATG--GGATTAGCTA
GT-AGGTGGGGTAAC-GGCTCACCTAGGCGACGATC-CCTAGCTGGTCTGAGAGGATGAC
CA-GCCAC-ACTGGAA--CTGAGACACGGTCCAGACTCCTACGGGAGGCAGCAGTGGGGA
AT-ATTGCACAATGGGCGCAAGCCTG-ATG-C-AGCCATGCCGC-GTGTATGA-AGAAGG
CCTTCGGGTTGTAAAG-TACTTT-A--CGTTA-CTC-G--CAGAAGAAGC--ACCGGCTA
ACTCCGT-GCCAGCAGCC-GCG-GTAATACGGAGGG-TGCAAGCGTTAATC-GGAATTAC
TGGGCGTAAAGCGCACGCAGGCGG-TC-TGT-CAAG-TC-GG-ATGTGAAATCCCCGGGC
---TCAAC-C-TGGGAACTGC-ATCCGAAACTGGCAGGC-TAGAGTCT-TGT-AGAGGGG
GGT-AGAATTCCAGGTGTAGCGGTGAAATGCGTAGAGATCTGGAGGAATAC-CGG-TGGC
GAAGGCGGCCCCCT-G-GAC-AAAGACTGACGCTCAGGTGCGAAAGCGTGGGGAGCAAAC
AGG---ATTAGATACCCTGGTAGTCCACGCCGTAAA--CGATG-TC--AACGCGTTAAGT
CGA-CCGCCTGGGGAGTA-CGGCCGCAA-GGTT-AAAACTCAAATGAATT-GACGGGGGC
CCGCACAAGCGGTGGAGCATGTG-GTTTAA-TTCGATGCAACGCGAAGAACC-TTACCTA
CTCT-TGAC-ATC--CGG---AA--CTC---TG-AG----AC-AGGTGCTGCATGGCTGT
CGT-CAGCTCGTGTT-GTGAAAT-GTTGGGTTAAGTC-CCGCAAC-GAGCGCAACCCT-G
G--A--C-TCAAAGGAG---ACTGCCAGTGATAAACTGGAGGAAGGTGGGGATGACGTCA
AGTCATCATGGCCCTT-ACGAGTAGGGCTACACACGTGC-TACAATGGCATATACAAAGA
GA-AGCGACCTCGCGAGAGCAAGCGGAC--CTCA--TAAAGTATGTC-G--TAGTCCGGA
TTGGAGTCTGCAACTCGACTCCATGAAGTCGGAATCGC-TAGTAATCGTGGAT-CAGA-A
TGCCACGGTGAATAC---GTTCCCGGGCCTTG--TACACACC----GC-CCGTCAC-ACC
----ATG--TGA----T--------TCATGACTGGGG-TGAAGTCGTAACAAGGTAAC--
------------------------------------
>gi_EF491827_S000843678
GGC---G--G--ACG-G-GTGA----------GT--AATGTCTGGG-AAACTG---CCCG
ATGGA--GGGG--GAT---AAC-TACTGGAAACGGTAGC-TAATACCG--------C--A
T----------------A----------------------ACGT-CG-C-----------
----AAG----------A-----C--------------CAA-CAGATG--GGATTAGCTA
GT-AGGTGGGGTAAC-GGCTCACCTAGGCGACGATC-CCTAGCTGGTCTGAGAGGATGAC
CA-GCCAC-ACTGGAA--CTGAGACACGGTCCAGACTCCTACGGGAGGCAGCAGTGGGGA
AT-ATTGCACAATGGGCGCAAGCCTG-ATG-C-AGCCATGCCGC-GTGTATGA-AGAAGG
CCTTCGGGTTGTAAAG-TACTTT-A--CGTTA-CTC-G--CAGAAGAAGC--ACCGGCTA
ACTCCGT-GCCAGCAGCC-GCG-GTAATACGGAGGG-TGCAAGCGTTAATC-GGAATTAC
TGGGCGTAAAGCGCACGCAGGCGG-TC-TGT-CAAG-TC-GG-ATGTGAAATCCCCGGGC
---TCAAC-C-TGGGAACTGC-ATCCGAAACTGGCAGGC-TAGAGTCT-TGT-AGAGGGG
GGT-AGAATTCCAGGTGTAGCGGTGAAATGCGTAGAGATCTGGAGGAATAC-CGG-TGGC
GAAGGCGGCCCCCT-G-GAC-AAAGACTGACGCTCAGGTGCGAAAGCGTGGGGAGCAAAC
AGG---ATTAGATACCCTGGTAGTCCACGCCGTAAA--CGATG-TC--AACGCGTTAAGT
CGA-CCGCCTGGGGAGTA-CGGCCGCAA-GGTT-AAAACTCAAATGAATT-GACGGGGGC
CCGCACAAGCGGTGGAGCATGTG-GTTTAA-TTCGATGCAACGCGAAGAACC-TTACCTA
CTCT-TGAC-ATC--CGG---AA--CTC---TG-AG----AC-AGGTGCTGCATGGCTGT
CGT-CAGCTCGTGTT-GTGAAAT-GTTGGGTTAAGTC-CCGCAAC-GAGCGCAACCCT-G
G--A--C-TCAAAGGAG---ACTGCCAGTGATAAACTGGAGGAAGGTGGGGATGACGTCA
AGTCATCATGGCCCTT-ACGAGTAGGGCTACACACGTGC-TACAATGGCATATACAAAGA
GA-AGCGACCTCGCGAGAGCAAGCGGAC--CTCA--TAAAGTATGTC-G--TAGTCCGGA
TTGGAGTCTGCAACTCGACTCCATGAAGTCGGAATCGC-TAGTAATCGTGGAT-CAGA-A
TGCCACGGTGAATAC---GTTCCCGGGCCTTG--TACACACC----GC-CCGTCAC-ACC
----ATG--TGA----T--------TCATGACTGGGG-TGAAGTCGTAACAAGGTAA---
------------------------------------
>gi_EF489451_S000843641
GGC---G--G--ACG-G-GTGA----------GT--AATGTCTGGG-AAACTG---CCTG
ATGGA--GGGG--GAT---AAC-TACTGGAAACGGTAGC-TAATACCG--------C--A
T----------------A----------------------ACGT-CG-C-----------
----AAG----------A-----C--------------CAA-CAGATG--GGATTAGCTA
GT-AGGTGGGGTAAC-GGCTCACCTAGGCGACGATC-CCTAGCTGGTCTGAGAGGATGAC
CA-GCCAC-ACTGGAA--CTGAGACACGGTCCAGACTCCTACGGGAGGCAGCAGTGGGGA
AT-ATTGCACAATGGGCGCAAGCCTG-ATG-C-AGCCATGCCGC-GTGTATGA-AGAAGG
CCTTCGGGTTGTAAAG-TACTTT-A--CGTTA-CCC-G--CAGAAGAAGC--ACCGGCTA
ACTCCGT-GCCAGCAGCC-GCG-GTAATACGGAGGG-TGCAAGCGTTAATC-GGAATTAC
TGGGCGTAAAGCGCACGCAGGCGG-TC-TGT-CAAG-TC-GG-ATGTGAAATCCCCGGGC
---TCAAC-C-TGGGAACTGC-ATTCGAAACTGGCAGGC-TAGAGTCT-TGT-AGAGGGG
GGT-AGAATTCCAGGTGTAGCGGTGAAATGCGTAGAGATCTGGAGGAATAC-CGG-TGGC
GAAGGCGGCCCCCT-G-GAC-AAAGACTGACGCTCAGGTGCGAAAGCGTGGGGAGCAAAC
AGG---ATTAGATACCCTGGTAGTCCACGCCGTAAA--CGATG-TC--AACGCGTTAAGT
CGA-CCGCCTGGGGAGTA-CGGCCGCAA-GGTT-AAAACTCAAATGAATT-GACGGGGGC
CCGCACAAGCGGTGGAGCATGTG-GTTTAA-TTCGATGCAACGCGAAGAACC-TTACCTA
CTCT-TGAC-ATC--CGG---AA--CTC---TG-AG----AC-AGGTGCTGCATGGCTGT
CGT-CAGCTCGTGTT-GTGAAAT-GTTGGGTTAAGTC-CCGCAAC-GAGCGCAACCCT-G
G--A--C-TCAAAGGAG---ACTGCCAGTGATAAACTGGAGGAAGGTGGGGATGACGTCA
AGTCATCATGGCCCTT-ACGAGTAGGGCTACACACGTGC-TACAATGGCGCATACAAAGA
GA-AGCGAACTCGCGAGAGCAAGCGGAC--CTCA--TAAAGTGCGTC-G--TAGTCCGGA
TTGGAGTCTGCAACTTGACTCCATGAAGTCGGAATCGC-TAGTAATCGTAGAT-CAGA-A
TGCTACGGTGAATAC---GTTCCCGGGCCTTG--TACACACC----GT-CCGTCAC-ACC
----ATG-----------------------------------------------------
------------------------------------
>gi_DQ822788_S000735829
GGC---G--G--ACG-G-GTGA----------GT--AATGTCTGGG-AAACTG---CCTG
ATGGA--GGGG--GAT---AAC-TACTGGAAACGGTAGC-TAATACCG--------C--A
T----------------A----------------------ACGT-CG-C-----------
----AAG----------A-----C--------------CAA-CAGATG--GGATTAGCTA
GT-AGGTGGGGTAAC-GGCTCACCTAGGCGACGATC-CCTAGCTGGTCTGAGAGGATGAC
CA-GCCAC-ACTGGAA--CTGAGACACGGTCCAGACTCCTACGGGAGGCAGCAGTGGGGA
AT-ATTGCACAATGGGCGCAAGCCTG-ATG-C-AGCCATGCCGC-GTGTATGA-AGAAGG
CCTTCGGGTTGTAAAG-TACTTT-A--CGTTA-CCC-G--CAGAAGAAGC--ACCGGCTA
ACTCCGT-GCCAGCAGCC-GCG-GTAATACGGAGGG-TGCAAGCG-TAATC-GGAATTAC
TGGGCGTAAAGCGCACGCAGGCGG-TC-TGT-CAAG-TC-GG-ATGTGAATCCCC--GGC
---TCAAC-C-TGGGAACTGC-ATTCGAAACTGGCAGGC-TAGAGTCT-TGT-AGAGGGG
GGT-AGAATTCCAGGTGTAGCGGTGAAATGCGTAGAGATCTGGAGGAATAC-CGG-TGGC
GAAGGCGGCCCCCT-G-GAC-AAAGACTGACGCTCAGGTGCGAAAGCGTGGGGAGCAAAC
AGG---ATTAGATACCCTGGTAGTCCACGCCGTAAA--CGATG-TC--AACGCGTTAAGT
CGA-CCGCCTGGGGAGTA-CGGCCGCAA-GGTT-AAAACTCAAATGAATT-GACGGGGGC
CCGCACAAGCGGTGGAGCATGTG-GTTTAA-TTCGATGCAACGCGAAGAACC-TTACCTA
CTCT-TGAC-ATC--CGG---AA--CTC---TG-AG----AC-AGGTGCTGCATGGCTGT
CGT-CAGCTCGTGTT-GTGAAAT-GTTGGGTTAAGTC-CCGCAAC-GAGCGCAACCCT-G
G--A--C-TCAAAGGAG---ACTGCCAGTGATAAACTGGAGGAAGGTGGGGATGACGTCA
AGTCATCATGGCCCTT-ACGAGTAGGGCTACACACGTGC-TACAATGGCGCATACAAAGA
GA-AGCGACCTCGCGAGAGCAAGCGGAC--CTCA--TAAAGTGCGTC-G--TAGTCCGGA
TTGGAGTCTGCAACTCGACTCCATGAAGTCGGAATCGC-TAGTAATCGTGGAT-CAGA-A
TGC---------------------------------------------------------
------------------------------------------------------------
------------------------------------
>gi_GU086161_S001745163
GGC---G--G--ACG-G-GTGA----------GT--AATGTCTGGG-AAACTG---CCTG
ATGGA--GGGG--GAT---AAC-TACTGGAAACGGTAGC-TAATACCG--------C--A
T----------------A----------------------ACGT-CG-C-----------
----AAG----------A-----C--------------CAA-CAGATG--GGATTAGCTA
GT-AGGTGGGGTAAC-GGCTCACCTAGGCGACGATC-CCTAGCTGGTCTGAGAGGATGAC
CA-GCCAC-ACTGGAA--CTGAGACACGGTCCAGACTCCTACGGGAGGCAGCAGTGGGGA
AT-ATTGCACAATGGGCGCAAGCCTG-ATG-C-AGCCATGCCGC-GTGTATGA-AGAAGG
CCTTCGGGTTGTAAAG-TACTTT-A--CGTTA-CCC-G--CAGAAGAAGC--ACCGGCTA
ACTCCGT-GCCAGCAGCC-GCG-GTAATACGGAGGG-TGCAAGCGTTAATC-GGAATTAC
TGGGCGTAAAGCGCACGCAGGCGG-TC-TGT-CAAG-TC-GG-ATGTGAAATCCCCGGGC
---TCAAC-C-TGGGAACTGC-ATTCGAAACTGGCAGGC-TAGAGTCT-TGT-AGAGGGG
GGT-AGAATTCCAGGTGTAGCGGTGAAATGCGTAGAGATCTGGAGGAATAC-CGG-TGGC
GAAAGCGGCCCCCT-G-GAC-AAAGACTGACGCTCA-GTGCGAAAGCGTGGGGAGCAAAC
AGG---ATTAGATACCCTGGTAGTCCACGCCGTAAA--CGATG-TC--AACGCGTTAAGT
CGA-CCGCCTGGGGAGTA-CGGCCGCAA-GGTT-AAAACTCAAATGAATT-GACGGGGGC
CCGCACAAGCGGTGGAGCATGTG-GTTTAA-TTCGATGCAACGCGAAGAACC-TTACCTA
CTCT-TGAC-ATC--CGG---AA--CTC---TG-AG----AC-AGGTGCTGCATGGCTGT
CGT-CAGCTCGTGTT-GTGAAAT-GTTGGGTTAAGTC-CCGCAAC-GAGCGCAACCCT-G
G--A--C-TCAAAGGAG---ACTGCCAGTGATAAACTGGAGGAAGGTGGGGATGACGTCA
AGTCATCATGGCCCTT-ACGAGTAGGGCTACACACGTGC-TACAATGGCGCATACAAAGA
GA-AGCGACCTCGCGAGAGCAAGCGGAC--CTCA--TAAAGTGCGTC-G--TAGTCCGGA
TTGGAGTCTGCAACTCGACTCCATGAAGTCGGAATCGC-TAGTAATCGTAGAT-CAGA-A
TGCTACGGTGAATAC---GTTCCCGGGCCTTG--TACACACC----GC-CCGTCAC-ACC
----ATG-----------------------------------------------------
------------------------------------
>gi_FJ976591_S001574885
GGC---G--G--ACG-G-GTGA----------GT--AATGTCTGGG-AAACTG---CCTG
ATGGA--GGGG--GAT---AAC-TACTGGAAACGGTAGC-TAATACCG--------C--A
T----------------A----------------------ACGT-CG-C-----------
----AAG----------A-----C--------------CAA-CAGATG--GGATTAGCTA
GT-AGGTGGGGTAAC-GGCTCACCTAGGCGACAATC-CCTAGCTGGTCTGAGAGGATGAC
CA-GCCAC-ACTGGAA--CTGAGACACGGTCCAGACTCCTACGGGAGGCAGCAGTGGGGA
AT-ATTGCACAATGGGCGCAAGCCTG-ATG-C-ACCCATGCCGC-GTGTATGA-AGAAGG
CCTTCGGGTTGTAAAG-TACTTT-A--CGTTA-CCC-G--CAGAAGAAGC--ACCGGCTA
ACTCCGT-GCCAGCAGCC-GCG-GTAATACGGAGGG-TGCAAGCGTTAATC-GGAATTAC
TGGGCGTAAAGCGCACGCAGGCGG-TC-TGT-CAAG-TC-GG-ATGTGAAATCCCCGGGC
---TCAAC-C-TGGGAACTGC-ATTCGAAACTGGCAGGC-TAGAGTCT-TGT-AGAGGGG
GGT-AGAATTCCAGGTGTAGCGGTGAAATGCGTAGAGATCTGGAGGAATAC-CGG-TGGC
GAAGGCGGCCCCCT-G-GAC-AAAGACTGACGCTCAGGTGCGAAAGCGTGGGGAGCAAAC
AGG---ATTAGATACCCTGGTAGTCCACGCCGTAAA--CGATG-TC--AACGCGTTAAGT
CGA-CCGCCTGGGGAGTA-CGGCCGCAA-GGTT-AAAACTCAAATGAATT-GACGGGGGC
CCGCACAAGCGGTGGAGCATGTG-GTTTAA-TTCGATGCAACGCGAAGAACC-TTACCTA
CTCT-TGAC-ATC--CGG---AA--CTC---TG-AG----AC-AGGTGCTGCATGGCTGT
CGT-CAGCTCGTGTT-GTGAAAT-GTTGGGTTAAGTC-CCGCAAC-GAGCGCAACCCT-G
G--A--C-TCAAAGGAG---ACTGCCAGTGATAAACTGGAGGAAGGTGGGGATGACGTCA
AGTCATCATGGCCCTT-ACGAGTAGGGCTACACACGTGC-TACAATGGCGCATACAAAGA
GA-AGCGACCTCGCGAGAGCAAGCGGAC--CTCA--TAAAGTGCGTC-G--TAGTCCGGA
TTGGAGTCTGCAACTCGACTCCATGAAGTCGGAATCGC-TAGTAATCGTAGAT-CAGA-A
TGCTACGGTGAATAC---GTTCCCGGGTCTTG--AACACACC----GA-TCCTTAT-AC-
------------------------------------------------------------
------------------------------------
>gi_AY665975_S000574501
GGC---G--G--ACG-G-GTGA----------GT--AATGTCTGGG-AAACTG---CCTG
ATGGA--GGGG--GAT---AAC-TACTGGAAACGGTAGC-TAATACCG--------C--A
T----------------A----------------------ACGT-CG-C-----------
----AAG----------A-----C--------------CAA-CAGATG--GGATTAGCTA
GT-AGGTGGGGTAAC-GGCTCACCTAGGCGACGATC-CCTAGCTGGTCTGAGAGGATGAC
CA-CCCAC-ACTGGAA--CTGAGACACGGTCCAGACTCCTACGGGAGGCAGCAGTGGGGA
AT-ATTGCACAATGGGCGCAAGCCTG-ATG-C-AGCCATGCCGC-GTGTATGA-AGAAGG
CCTTCGGGTTGTAAAG-TACTTT-A--CGTTA-CCC-G--CAGAAGAAGC--ACCGGCTA
ACTCCGT-GCCAGCAGCC-GCG-GTAATACGGAGGG-TGCAAGCGTTAATC-GGAATTAC
TGGGCGTAAAGCGCACGCAGGCGG-TC-TGT-CAAG-TC-GG-ATGTGAAATCCCCGGGC
---TCAAC-C-TGGGAACTGC-ATTCGAAACTGGCAGGC-TAGAGTCT-TGT-AGAGGGG
GGT-AGAATTCCAGGTGTAGCGGTGAAATGCGTAGAGATCTGGAGGAATAC-CGG-TGGC
GAAGGCGGCCCCCT-G-GAC-AAAGACTGACGCTCAGGTGCGAAAGCGTGGGGAGCAAAC
AGG---ATTAGATACCCTGGTAGTCCACGCCGTAAA--CGATG-TC--AACGCGTTAAGT
CGA-CCGCCTGGGGAGTA-CGGCCGCAA-GGTT-AAAACTCAAATGAATT-GACGGGGGC
CCGCACAAGCGGTGGAGCATGTG-GTTTAA-TTCGATGCAACGCGAAGAACC-TTACCTA
CTCT-TGAC-ATC--CGG---AA--CTC---TG-AG----AC-AGGTGCTGCATGGCTGT
CGT-CAGCTCGTGTT-GTGAAAT-GTTGGGTTAAGTC-CCGCAAC-GAGCGCAACCCT-G
G--A--C-TCAAAGGAG---ACTGCCAGTGATAAACTGGAGGAAGGTGGGGATGACGTCA
AGTCATCATGGCCCTT-ACGAGTAGGGCTACACACGTGC-TACAATGGCGCATACAAAGA
GA-AGCGACCTCGCGAGAGCAAGCGGAC--CTCA--TAAAGTGCGTC-G--TAGTCCGGA
TTGGAGTCTGCAACTCGACTCCATGAAGTCGGAATCGC-TAGTAATCGTGGAT-CAGA-A
TGCCACGGTGAATAC---GTTCCCGGGCCTTG--TA------------------------
------------------------------------------------------------
------------------------------------
>gi_EU073021_S000926562
GGC---G--G--ACG-G-GTGA----------GT--AATGTCTGGG-AAACTG---CCTG
ATGGA--GGGG--GAT---AAC-TACTGGAAACGGTAGC-TAATACCG--------C--A
T----------------A----------------------ACGT-CG-C-----------
----AAG----------A-----C--------------CAA-CAGATG--GGATTAGCTA
GT-AGGTGGGGTAAC-GGCTCACCTAGGCGACGATC-CCTAGCTGGTCTGAGAGGATGAC
CA-GCCAC-ACTGGAA--CTGAGACACGGTCCAGACTCATACGGGAGGCAGCAGTGGGGA
AT-ATTGCACAATGGGCGCAAGCCTG-ATG-C-AGCCATGCCGC-GTGTATGA-AGAAGG
CCTTCGGGTTGTAAAG-TACTTT-A--CGTTA-CCC-G--CAGAAGAAGC--ACCGGCTA
ACTCCGT-GCCAGCAGCC-GCG-GTAATACGGAGGG-TGCAAGCGTTAATC-GGAATTAC
TGGGCGTAAAGCGCACGCAGGCGG-TC-TGT-CAAG-TC-GG-ATGTGAAATCCCCGGGC
---TCAAC-C-TGGGAACTGC-ATTCGAAACTGGCAGGC-TAGAGTCT-TGT-AGAGGGG
GGT-AGAATTCCAGGTGTAGCGGTGAAATGCGTAGAGATCTGGAGGAATAC-CGG-TGGC
GAAGGCGGCCCCCT-G-GAC-AAAGACTGACGCTCAGGTGCGAAAGCGTGGGGAGCAAAC
AGG---ATTAGATACCCTGGTAGTCCACGCCGTAAA--CGATG-TC--AACGCGTTAAGT
CGA-CCGCCTGGGGAGTA-CGGCCGCAA-GGTT-AAAACTCAAATGAATT-GACGGGGGC
CCGCACAAGCGGTGGAGCATGTG-GTTTAA-TTCGATGCAACGCGAAGAACC-TTACCTA
CTCT-TGAC-ATC--CGG---AA--CTC---TG-AG----AC-AGGTGCTGCATGGCTGT
CGT-CAGCTCGTGTT-GTGAAAT-GTTGGGTTAAGTC-CCGCAAC-GAGCGCAACCCT-G
G--A--C-TCAAAGGAG---ACTGCCAGTGATAAACTGGAGGAAGGTGGGGATGACGTCA
AGTCATCATGGCCCTT-ACGAGTAGGGCTACACACGTGC-TACAATGGCGCATACAAAGA
GA-AGCGACCTCGCGAGAGCAAGCGGAC--CTCA--TAAAGTGCGTC-G--TAGTCCGGA
TTGGAGTCTGCAACTCGACTCCATGAAGTCGGAATCGC-TAGTAATCGTGGAT-CAGA-A
TGCCACGGTGAATAC---GTTCCCGGGCCTTG--TACACACC----GC-CCGTCAC-ACC
----ATG-----------------------------------------------------
------------------------------------
>gi_EU260151_S000967766
GGC---G--G--ACG-G-GTGA----------GT--AATGTCTGGG-AAACTG---CCTG
ATGGA--GGGG--GAT---AAC-TACTGGAAACGGTAGC-TAATACCG--------C--A
T----------------A----------------------ACGT-CG-C-----------
----AAG----------A-----C--------------CAA-CAGATG--GGATTAGCTA
GT-AGGTGGGGTAAC-GGCTCACCTAGGCGACGATC-CCTAGCTGGTCTGAGAGGATGAC
CA-GCCAC-ACTGGAA--CTGAGACACGGTCCAGACTCCTACGGGAGGCAGCAGTGGGGA
AT-ATTGCACAATGGGCGCAAGCCTG-ATG-C-AGCCATGCCGC-GTGTATGA-AGAAGG
CCTTCGGGTTGTAAAG-TACTTT-A--CGTTA-CCC-G--CAGAAGAAGC--ACCGGCTA
ACTCCGT-GCCAGCAGCC-GCG-GTAATACGGAGGG-TGCAAGCGTTAATC-GGAATTAC
TGGGCGTAAAGCGCACGCAGGCGG-TC-TGT-CAAG-TC-GG-ATGTGAAATCCCCGGGC
---TCAAC-C-TGGGAACTGC-ATTCGAAACTGGCAGGC-TAGAGTCT-TGT-AGAGGGG
GGT-AGAATTCCAGGTGTAGCGGTGAAATGCGTAGAGATCTGGAGGAATAC-CGG-TGGC
GAAGGCGGCCACCT-G-GAC-AAAGACTGACGCTCAGGTGCGAAAGCGTGGGGAGCAAAC
AGG---ATTAGATA-CCTGGTAGTCCACGCCGTAAA--CGATG-TC--AACGCGTTAAGT
CGA-CCGCCTGGGGAGTA-CGGCCGCAA-GGTT-AAAACTCAAATGAATT-GACGGGGGC
CCGCACAAGCGGTGGAGCATGTG-GTTTAA-TTCGATGCAACGCGAAGAACC-TTACCTA
CTCT-TGAC-ATC--CGG---AA--CTC---TG-AG----AC-AGGTGCTGCATGGCTGT
CGT-CAGCTCGTGTT-GTGAAAT-GTTGGGTTAAGTC-CCGCAAC-GAGCGCAACCCT-G
G--A--C-TCAAAGGAG---ACTGCCAGTGATAAACTGGAGGAAGGTGGGGATGACGTCA
AGTCATCATGGCCCTT-ACGAGTAGGGCTACACACGTGC-TACAATGGCGCATACAAAGA
GA-AGCGACCTCGCGAGAGCAAGCGGAC--CTCA--TAAAGTGCGTC-G--TAGTCCGGA
TTGGAGTCTGCAACTCGACTCCATGAAGTCGGAATCGC-TAGTAATCGTAGAT-CAGA-A
TGCTACGGTGAATAC---GTTCCCGGGCCTTG--TACACACC----GC-CCGTCAC-ACC
----ATG-----------------------------------------------------
------------------------------------
>gi_FJ705887_S001329456
------------------------------------------------------------
------------------------------------------------------------
------------------------------------------------------------
------------------------------------------------------------
------------------------------------------------------------
------------------------------------------------------------
------------------------------------------------------------
------------------------------------------------------------
------------------------------------------------------------
-GGGCGTAA-GCGCACGCAGGCGG-TC-TGT-C-AG-TC-GG-ATGTGAAATCCCCGGGC
---TCAAC-C-TGGGAACTGC-ATTCGAAACTGGCAGGC-TAGAGTCT-TGT-AGAGGGG
GGT-AGAATTCCAGGTGTAGCGGTGAAATGCGTAGAGATCTGGAGGAATAC-CGG-TGGC
GAAGGCGGCCCCCT-G-GAC-AAAGACTGACGCTCAGGTGCGAAAGCGTGGGGAGCAAAC
AGG---ATTAGATACCCTGGTAGTCCACGCCGTAAA--CGATG-TC--AACGCGTTAAGT
CGA-CCGCCTGGGGAGTA-CGGCCGCAA-GGTT-AAAACTCAAATGAATT-GACGGGGGC
CCGCACAAGCGGTGGAGCATGTG-GTTTAA-TTCGATGCAACGCGAAGAACC-TTACCTA
CTCT-TGAC-ATC--CGG---AA--CTC---TG-AG----AC-AGGTGCTGCATGGCTGT
CGT-CAGCTCGTGTT-GTGAAAT-GTTGGGTTAAGTC-CCGCAAC-GAGCGCAACCCT-G
G--A--C-TCAAAGGAG---ACTGCCAGTGATAAACTGGAGGAAGGTGGGGATGACGTCA
AGTCATCATGGCCCTT-ACGAGTAGGGCTACACACGTGC-TACAATGGCGCATACAAAGA
GA-AGCGACCTCGCGAGAGCAAGCGGAC--CTCA--TAAAGTGCGTC-G--TAGTCCGGA
TTGGAGTCTGC-ACTCGACTCCATGAAGTCGGAATCGC-TAGTAATCGTAGAT-CAGA-A
TGCTACGGTGAATAC---GTTCCCGGGCCTTG--TACACACC----G--CCGTCAC-ACC
----ATG--TGA----T--------TCATGACTGGGG-TGAGTCTACGG-----------
------------------------------------
>gi_EU854160_S001198624
GGC---G--G--ACG-G-GTGA----------GT--AATGTCTGGG-AAACTG---CCTG
ATGGA--GGGG--GAT---AAC-TACTGGAAACGGTAGC-TAATACCG--------C--A
T----------------A----------------------ATGT-CG-C-----------
----AAG----------A-----C--------------CAA-CAGATG--GGATTAGCTA
GT-AGGTGGGGTAAT-GGCTCACCTAGGCGACGATC-CCTAGCTGGTCTGAGAGGATGAC
CA-GCCAC-ACTGGAA--CTGAGACACGGTCCAGACTCCTACGGGAGGCAGCAGTGGGGA
AT-ATTGCACAATGGGCGCAAGCCTG-ATG-C-AGCCATGCCGC-GTGTATGA-AGAAGG
CCTTCGGGTTGTAAAG-TACTTT-A--CGTTA-CCC-G--CAGAAGAAGC--ACCGGCTA
ACTCCGT-GCCAGCAGCC-GCG-GTAATACGGAGGG-TGCAAGCGTTAATC-GGAATTAC
TGGGCGTAAAGCGCACGCAGGCGG-TC-TGT-CAAG-TC-GG-ATGTGAAATCCCCGGGC
---TCAAC-C-TGGGAACTGC-ATTCGAAACTGGCAGGC-TAGAGTCT-TGT-AGAGGGG
GGT-AGAATTCCAGGTGTAGCGGTGAAATGCGTAGAGATCTGGAGGAATAC-CGG-TGGC
GAAGGCGGCCCCCT-G-GAC-AAAGACTGACGCTCAGGTGCGAAAGCGTGGGGAGCAAAC
AGG---ATTAGATACCCTGGTAGTCCACGCCGTAAA--CGATG-TC--AACGCGTTAAGT
CGA-CCGCCTGGGGAGTA-CGGCCGCAA-GGTT-AAAACTCAAATGAATT-GACGGGGGC
CCGCACAAGCGGTGGAGCATGTG-GTTTAA-TTCGATGCAACGCGAAGAACC-TTACCTA
CTCT-TGAC-ATC--CGG---AA--CTC---TG-AG----AC-AGGTGCTGCATGGCTGT
CGT-CAGCTCGTGTT-GTGAAAT-GTTGGGTTAAGTC-CCGCAAC-GAGCGCAACCCT-G
G--A--C-TCAAAGGAG---ACTGCCAGTGATAAACTGGAGGAAGGTGGGGATGACGTCA
AGTCATCATGGCCCTT-ACGAGTAGGGCTACACACGTGC-TACAATGGCGCATACAAAGA
GA-AGCGACCTCGCGAGAGCAAGCGGAC--CTCA--TAAAGTGCGTC-G--TAGTCCGGA
TTGGAGTCTGCAACTCGACTCCATGAAGTCGGAATCGC-TAGTAATCGTAGAT-CAGA-A
TGCTACGGTGAATAC---GTTCCCGGGCCTTG--TACACACC----GC-CCGTCAC-ACC
----ATG-----------------------------------------------------
------------------------------------
>gi_EU554442_S001096644
GGC---G--G--ACG-G-GTGA----------GT--AATGTCTGGG-AAACTG---CCTG
ATGGA--GGGG--GAT---AAC-TACTGGAAACGGTAGC-TAATACCG--------C--A
T----------------A----------------------ATGT-CG-C-----------
----AAG----------A-----C--------------CAA-CAGATG--GGATTAGCTA
GT-AGGTGGGGTAAC-GGCTCACCTAGGCGACGATC-CCTAGCTGGTCTGAGAGGATGAC
CA-GCCAC-ACTGGAA--CTGAGACACGGTCCAGACTCCTACGGGAGGCAGCAGTGGGGA
AT-ATTGCACAATGGGCGCAAGCCTG-ATG-C-AGCCATGCCGC-GTGTATGA-AGAAGG
CCTTCGGGTTGTAAAG-TACTTT-A--CGTTA-CCC-G--CAGAAGAAGC--ACCGGCTA
ACTCCGT-GCCAGCAGCC-GCG-GTAATACGGAGGG-TGCAAGCGTTAATC-GGAATTAC
TGGGCGTAAAGCGCACGCAGGCGG-TC-TGT-CAAG-TC-GG-ATGTGAAATCCCCGGGC
---TCAAC-C-TGGGAACTGC-ATTCGAAACTGGCAGGC-TAGAGTCT-TGT-AGAGGGG
GGT-AGAATTCCAGGTGTAGCGGTGAAATGCGTAGAGATCTGGAGGAATAC-CGG-TGGC
GAAGGCGGCCCCCT-G-GAC-AAAGACTGACGCTCAGGTGCGAAAGCGTGGGGAGCAAAC
AGG---ATTAGATACCCTGGTAGTCCACGCCGTAAA--CGATG-TC--AACGCGTTAAGT
CGA-CCGCCTGGGGAGTA-CGGCCGCAA-GGTT-AAAACTCAAATGAATT-GACGGGGGC
CCGCACAAGCGGTGGAGCATGTG-ATTTAA-TTCGATGCAACGCGAAGAACC-TTACCTA
CTCT-TGAC-ATC--CGG---AA--CTC---TG-AG----AC-AGGTGCTGCATGGCTGT
CGT-CAGCTCGTGTT-GTGAAAT-GTTGGGTTAAGTC-CCGCAAC-GAGCGCAACCCT-G
G--A--C-TCAAAGGAG---ACTGCCAGTGATAAACTGGAGGAAGGTGGGGATGACGTCA
AGTCATCATGGCCCTT-ACGAGTAGGGCTACACACGTGC-TACAATGGCGCATACAAAGA
GA-AGCGACCTCGCGAGAGCAAGCGGAC--CTCA--TAAAGTGCGTC-G--TAGTCCGGA
TTGGAGTCTGCAACTCGACTCCATGAAGTCGGAATCGC-TAGTAATCGTAGAT-CAGA-A
TGCTACGGTGAATAC---GTTCCCGGGCCTTG--TACACACC----GC-CCGTCAC-ACC
----ATG--TGA----T--------TCATGACTGGGG-TG--------------------
------------------------------------
>gi_FJ890899_S001417760
------------------------------------------------------------
------------------------------------------------------------
------------------------------------------------------------
------------------------------------------------------------
------------------------------------------------------------
------------------------------------------------------------
----------------CGCAAGC-TG-ATC-G-AGCCATGCTGC-GTGTATGA-AGAAGG
CCTTCGGGTTGTAAAG-TACTTT-A--CGTTA-CCC-G--CAGAAGAAGC--ACCGGCTA
ACTCCGT-GCCAGCAGCC-GCG-GTAATACGGAGGG-TGCAAGCGTTAATC-GGAATTAC
TGGGCGTAAAGCGCACGCAGGCGG-TC-TGT-CAAG-TC-GG-ATGTGAAATCCCCGGGC
---TCAAC-C-TGGGAACTGC-ATTCGAAACTGGCAGGC-TAGAGTCT-TGT-AGAGGGG
GGT-AGAATTCCAGGTGTAGCGGTGAAATGCGTAGAGATCTGGAGGAATAC-CGG-TGGC
GAAGGCGGCCCCCT-G-GAC-AAAGACTGACGCTCAGGTGCGAAAGCGTGGGGAGCAAAC
AGG---ATTAGATACCCTGGTAGTCCACGCCGTAAA--CAATG-TC--AACGCGTTAAGT
CGA-CCGCCTGGGGAGTA-CGGCCGCAA-GGTT-AAAACTCAAATGAATT-GACGGGGGC
CCGCACAAGCGGTGGAGCATGTG-GTTTAA-TTCGATGCAACGCGAAGAACC-TTACCTA
CTCT-TGAC-ATC--CGG---AA--CTC---TG-AG----AC-AGGTGCTGCATGGCTGT
CGT-CAGCTCGTGTT-GTGAAAT-GTTGGGTTAAGTC-CCGCAAC-GAGCGCAACCCT-G
G--A--C-TCAAAGGAG---ACTGCCAGTGATAAACTGGAGGAAGGTGGGGATGACGTCA
AGTCATCATGGCCCTT-ACGAGTAGGGCTACACACGTGC-TACAATGGCGCATACAAAGA
GA-AGCGACCTCGCGAGAGCAAGCGGAC--CTCA--TAAAGTGCGTC-G--TAGTCCGGA
TTGGAGTCTGCAACTCGACTCCATGAAGTCGGAATCGC-TAGTAATCGTAGAT-CAGA-A
TGCTACGGTGAATAC---GTTCCCGGGCCTTG--TACACACC----GC-CCGTCAC-ACC
----ATG--TGA----T--------TCATGACTGGGG-TGAAGTCGTAACAAGGTAGGGG
TAGGGGAACCTGCGGCTGGATCACCTCCTTA-----
>gi_EU078566_S000966061
GGC---G--G--ACG-G-GTGA----------GT--AATGTCTGGG-AAACTG---CCTG
ATGGA--GGGG--GAT---AAC-TACTGGAAACGGTAGC-TAATACCG--------C--A
T----------------A----------------------ACGT-CG-C-----------
----AAG----------A-----C--------------CAA-CAGATG--GGATTAGCTA
GT-AGGTGGGGTAAC-GGCTCACCTAGGCGACGATC-CCTAGCTGGTCTGAGAGGATGAC
CA-GCCAC-ACTGGAA--CTGAGACACGGTCCAGACTCCTACGGGAGGCAGCAGTGGGGA
AT-ATTGCACAATGGGCGCAAGCCTG-ATG-C-ACCCATGCCGC-GTGTATGA-AGAAGG
CCTTCGGGTTGTAAAG-TACTTT-A--CGTTA-CCC-G--CAAAAGAAGC--ACCGGCTA
ACTCCGT-GCCAGCAGCC-GCG-GTAATACGGAGGG-TGCAAGCGTTAATC-GGAATTAC
TGGGCGTAAAGCGCACGCAGGCGG-TC-TGT-CAAG-TC-GG-ATGTGAAATCCCCGGGC
---TCAAC-C-TGGGAACTGC-ATTCGAAACTGGCAGGC-TAGAGTCT-TGT-AGAGGGG
GGT-AGAATTCCAGGTGTAGCGGTGAAATGCGTAGAGATCTGGAGGAATAC-CGG-TGGC
GAAGGCGGCCCCCT-G-GAC-AAAGACTGACGCTCAGGTGCGAAAGCGTGGGGAGCAAAC
AGG---ATTAGATACCCTGGTAGTCCACGCCGTAAA--CGATG-TC--AACGCGTTAAGT
CGA-CCGCCTGGGGAGTA-CGGCCGCAA-GGTT-AAAACTCAAATGAATT-GACGGGGGC
CCGCACAAGCGGTGGAGCATGTG-GTTTAA-TTCGATGCAACGCGAAGAACC-TTACCTA
CTCT-TGAC-ATC--CGG---AA--CTC---TG-AG----AC-AGGTGCTGCATGGCTGT
CGT-CAGCTCGTGTT-GTGAAAT-GTTGGGTTAAGTC-CCGCAAC-GAGCGCAACCCT-G
G--A--C-TCAAAGGAG---ACTGCCAGTGATAAACTGGAGGAAGGTGGGGATGACGTCA
AGTCATCATGGCCCTT-ACGAGTAGGGCTACACACGTGC-TACAATGGCGCATACAAAGA
GA-AGCGACCTCGCGAGAGCAAGCGGAC--CTCA--TAAAGTGCGTC-G--TAGTCCGGA
TTGGAGTCTGCAACTCGACTCCATGAAGTCGGAATCGC-TAGTAATCGTAGAT-CAGA-A
TGCTACGGTGAATAC---GTTCCCGGGCCTTG--TACACACC----GC-CCGTCAC-ACC
----ATG-----------------------------------------------------
------------------------------------
>gi_AM184235_S000711311
GGC---G--G--ACG-G-GTGA----------GT--AATGTCTGGG-AAACTG---CCTG
ATGGA--GGGG--GAT---AAC-TACTGGAAACGGTAGC-TAATACCG--------C--A
T----------------A----------------------ACGT-CG-C-----------
----AAG----------A-----C--------------CAA-CAGATG--GGATTAGCTA
GT-AGGTGGGGTAAC-GGCTCACCTAGGCGACGATC-CCTAGCTGGTCTGAGAGGATGAC
CA-GCCAC-ACTGGAA--CTGAGACACGGTCCAGACTCCTACGGGAGGCAGCAGTGGGGA
AT-ATTGCACAATGGGCGCAAGCCTG-ATG-C-AGCCATGCCGC-GTGTATGA-AGAAGG
CCTTCGGGTTGTAAAG-TACTTT-A--CGTTA-CCC-G--CAGAAGAAGC--ACCGGCTA
ACTCCGT-GCCAGCAGCC-GCG-GTAATACGGAGGG-TGCAAGCGTTAATC-GGAATTAC
TGGGCGTAAAGCGCACGCAGGCGG-TC-TGT-CAAG-TC-GG-ATGTGAAATCCCCGGGC
---TCAAC-C-TGGGAACTGC-ATTCGAAACTGGCAGGC-TAGAGTCT-TGT-AGAGGGG
GGT-AGAATTCCAGGTGTAGCGGTGAAATGCGTAGAGATCTGGAGGAATAC-CGG-TGGC
GAAGGCGGCCCCCT-G-GAC-AAAGACTGACGCTCAGGTGCGAAAGCGTGGGGAGCAAAC
AGG---ATTAGATACCCTGGTAGTCCACGCCGTAAA--CGATG-TC--AACGCGTTAAGT
CGA-CCGCCTGGGGAGTA-CGGCCGCAA-GGTT-AAAACTCAAATGAATT-GACGGGGGC
CCGCACAAGCGGTGGAGCATGTG-GTTTAA-TTCGATGCAACGCGAAGAACC-TTACCTA
CTCT-TGAC-ATC--CGG---AA--CTC---TG-AG----AC-AGGTGCTGCATGGCTGT
CGT-CAGCTCGTGTT-GTGAAAT-GTTGGGTTAAGTC-CCGCAAC-GAGCGCAACCCT-G
G--A--C-TCAAAGGAG---ACTGCCAGTGATAAACTGGAGGAAGGTGGGGATGACGTCA
AGTCATCATGGCCCTT-ACGAGTAGGGCTACACACGTGC-TACAATGGCGCATACAAAGA
GA-AGCGACCTCGCGAGAGCAAGCGGAC--CTCA--TAAAGTGCGTC-G--TAGTCCGGA
TTGGAGTCTGCAACTCGACTCCATGAAGTCGGAATCGC-TAGTAATCGTAGAT-CAGA-A
TGCTACGGTGAATAC---GTTCCCGGGCCTTG--TACACACC----GC-CCGTCAC-ACC
----ATG--TGA----T--------TCATGACT---------------------------
------------------------------------
>gi_GQ247734_S001576362
GGC---G--G--ACG-G-GTGA----------GT--AATGTCTGGG-AAACTG---CCTG
ATGGA--GGGG--GAT---AAC-TACTGGAAACGGTAGC-TAATACCG--------C--A
T----------------A----------------------ACGT-CG-C-----------
----AAG----------A-----C--------------CAA-CAGATG--GGATTAGCTA
GT-AGGTGGGGTAAC-GGCTCACCTAGGCGACGATC-CCTAGCTGGTCTGAGAGGATGAC
CA-GCCAC-ACTGGAA--CTGAGACACGGTCCAGACTCCTACGGGAGGCAGCAGTGGGGA
AT-ATTGCACAATGGGCGCAAGCCTG-ATG-C-AGCCATGCCGC-GTGTATGA-AGAAGG
CCTTCGGGTTGTAAAG-TACTTT-A--CGTTA-CCC-G--CAGAAGAAGC--ACCGGCTA
ACTCCGT-GCCAGCAGCC-GCG-GTAATACGGAGGG-TGCAAGCGTTAATC-GGAATTAC
TGGGCGTAAAGCGCACGCAGGCGG-TC-TGT-CAAG-TC-GG-ATGTGAAATCCCCGGGC
---TCAAC-C-TGGGAACTGC-ATTCGAAACTGGCAGGC-TAGAGTCT-TGT-AGAGGGG
GGT-AGAATTCCAGGTGTAGCGGTGAAATGCGTAGAGATCTGGAGGAATAC-CGG-TGGC
GAAGGCGGCCCCCT-G-GAC-AAAGACTGACGCTCAGGTGCGAAAGCGTGGGGAGCAAAC
AGG---ATTAGATACCCTGGTAGTCCACGCCGTAAA--CGATG-TC--AACGCGTTAAGT
CGA-CCGCCTGGGGAGTA-CGGCCGCAA-GGTT-AAAACTCAAATGAATT-GACGGGGGC
CCGCACAAGCGGTGGAGCATGTG-GTTTAA-TTCGATGCAACGCGAAGAACC-TTACCTA
CTCT-TGAC-ATC--CGG---AA--CTC---TG-AG----AC-AGGTGCTGCATGGCTGT
CGT-CAGCTCGTGTT-GTGAAAT-GTTGGGTTAAGTC-CCGCAAC-GAGCGCAACCCT-G
G--A--C-TCAAAGGAG---ACTGCCAGTGATAAACTGGAGGAAGGTGGGGATGACGTCA
AGTCATCATGGCCCTT-ACGAGTAGGGCTACACACGTGC-TACAATGGCGCATACAAAGA
GA-AGCGACCTCGCGAGAGCAAGCGGAC--CTCA--TAAAGTGCGTC-G--TAGTCCGGA
TTGGAGTCTGCAACTCGACTCCATGAAGTCGGAATCGC-TAGTAATCGTAGAT-CAGA-A
TGCTACGGTGAATAC---GTTCCCGGGCCTTG--TACACACC----GC-CCGTCAC-ACC
----ATG-----------------------------------------------------
------------------------------------
>gi_EU268597_S001055824
----------------------------------------------------G---CCTG
ATGGA--GGGG--GAT---AAC-TACTGGAAACGGTAGC-TAATACCG--------C--A
T----------------A----------------------ACGT-CG-C-----------
----AAG----------A-----C--------------CAA-CAGATG--GGATTAGCTA
GT-AGGTGGGGTAAC-GGCTCACCTAGGCGACGATC-CCTAGCTGGTCTGAGAGGATGAC
CA-GCCAC-ACTGGAA--CTGAGACACGGTCCAGACTCCTACGGGAGGCAGCAGTGGGGA
AT-ATTGCACAATGGGCGCAAGCCTG-ATG-C-AGCCATGCCGC-GTGTATGA-AGAAGG
CCTTCGGGTTGTAAAG-TACTTT-A--CGTTA-CCC-G--CAGAAGAAGC--ACCGGCTA
ACTCCGT-GCCAGCAGCC-GCG-GTAATACGGAGGG-TGCAAGCGTTAATC-GGAATTAC
TGGGCGTAAAGCGCACGCAGGCGG-TC-TGT-CAAG-TC-GG-ATGTGAAATCCCCGGGC
---TCAAC-C-TGGGAACTGC-ATTCGAAACTGGCAGGC-TAGAGTCT-TGT-AGAGGGG
GGT-AGAATTCCAGGTGTAGCGGTGAAATGCGTAGAGATCTGGAGGAATAC-CGG-TGGC
GAAGGCNGCCCCCT-G-GAC-AAAGACTGACGCTCAGGTGCGAAAGCGTGGGGAGCAAAC
AGG---ATTAGATACCCTGGTAGTCCACGCCGTAAA--CGATG-TC--AACGCGTTAAGT
CGA-CCGCCTGGGGAGTA-CGGCCGCAA-GGTT-AAAACTCAAATGAATT-GACGGGGGC
CCGCACAAGCGGTGGAGCATGTG-GTTTAA-TTCGATGCAACGCGAAGAACC-TTACCTA
CTCT-TGAC-ATC--CGG---AA--CTC---TG-AG----AC-AGGTGCTGCATGGCTGT
CGT-CAGCTCGTGTT-GTGAAAT-GTTGGGTTAAGTC-CCGCAAC-GAGCGCAACCCT-G
G--A--C-TCAAAGGAG---ACTGCCAGTGATAAACTGGAGGAAGGTGGGGATGACGTCA
AGTCATCATGGCCCTT-ACGAGTAGGGCTACACACGTGC-TACAATGGCGCATACAAAGA
GA-AGCGACCTCGCGAGAGCAAGCGGAC--CTCA--TAAAGTGCGTC-G--TAGTCCGGA
TTGGAGTCTGCAACTC--------------------------------------------
------------------------------------------------------------
------------------------------------------------------------
------------------------------------
>gi_EF446901_S000825325
GGC---G--G--ACG-G-GTGA----------GT--AATGTCTGGG-AAACTG---CCTG
ATGGA--GGGG--GAT---AAC-TACTGGAAACGGTAGC-TAATACCG--------C--A
T----------------A----------------------ACGT-CG-C-----------
----AAG----------A-----C--------------CAA-CAGATG--GGATTAGCTA
GT-AGGTGGGGTAAC-GGCTCACCTAGGCGACGATC-CCTAGCTGGTCTGAGAGGATGAC
CA-GCCAC-ACTGGAA--CTGAGACACGGTCCAGACTCCTACGGGAGGCAGCAGTGGGGA
AT-ATTGCACAATGGGCGCAAGCCTG-ATG-C-AGCCATGCCGC-GTGTATGA-AGAAGG
CCTTCGGGTTGTAAAG-TACTTT-A--CGTTA-CCC-G--CAGAAGAAGC--ACCGGCTA
ACTCCGT-GCCAGCAGCC-GCG-GTAATACGGAGGG-TGCAAGCGTTAATC-GGAATTAC
TGGGCGTAAAGCGCACGCAGGCGG-TC-TGT-CAAG-TC-GG-ATGTGAAATCCCCGGGC
---TCAAC-C-TGGGAACTGC-ATTCGAAACTGGCAGGC-TAGAGTCT-TGT-AGAGGGG
GGT-AGAATTCCAGGTGTAGCGGTGAAATGCGTAGAGATCTGGAGGAATAC-CGG-TGGC
GAAGGCGGCCCCCT-G-GAC-AAAGACTGACGCTCAGGTGCGAAAGCGTGGGGAGCAAAC
AGG---ATTAGATACCCTGGTAGTCCACGCCGTAAA--CGATG-TC--AACGCGTTAAGT
CGA-CCGCCTGGGGAGTA-CGGCCGCAA-GGTT-AAAACTCAAATGAATT-GACGGGGGC
CCGCACAAGCGGTGGAGCATGTG-GTTTAA-TTCGATGCAACGCGAAGAACC-TTACCTA
CTCT-TGAC-ATC--CGG---AA--CTC---TG-AG----AC-AGGTGCTGCATGGCTGT
CGT-CAGCTCGTGTT-GTGAAAT-GTTGGGTTAAGTC-CCGCAAC-GAGCGCAACCCT-G
G--A--C-TCAAAGGAG---ACTGCCAGTGATAAACTGGAGGAAGGTGGGGATGACGTCA
AGTCATCATGGCCCTT-ACGAGTAGGGCTACACACGTGC-TACAATGGCGCATACAAAGA
GA-AGCGAACTCGCGAGAGCAAGCGGAC--CTCA--TAAAGTGCGTC-G--TAGTCCGGA
TTGGAGTCTGCAACTTGACTCCATGAAGTCGGAATCGC-TAGTAATCGCGGAT-CGGA-A
TGCCACGGGGACTAC---GTTCCCGGCCCTGG--GCCCCCCC----GC-CCGGCAC-GCC
----ATG--CAG----G--------TCGCAGCGGCTG-AAAAA-----------------
------------------------------------
>gi_EU268610_S001055837
----------------------------------------------------G---CCTG
ATGGA--GGGG--GAT---AAC-TACTGGAAACGGTAGC-TAATACCG--------C--A
T----------------A----------------------ACGT-CG-C-----------
----AAG----------A-----C--------------CAA-CAGATG--GGATTAGCTA
GT-AGGTGGGGTAAC-GGCTCACCTAGGCGACGATC-CCTAGCTGGTCTGAGAGGATGAC
CA-GCCAC-ACTGGAA--CTGAGACACGGTCCAGACTCCTACGGGAGGCAGCAGTGGGGA
AT-ATTGCACAATGGGCGCAAGCCTG-ATG-C-AGCCATGCCGC-GTGTATGA-AGAAGG
CCTTCGGGTTGTAAAG-TACTTT-A--CGTTA-CCC-G--CAGAAGAAGC--ACCGGCTA
ACTCCGT-GCCAGCAGCC-GCG-GTAATACGGAGGG-TGCAAGCGTTAATC-GGAATTAC
TGGGCGTAAAGCGCACGCAGGCGG-TC-TGT-CAAG-TC-GG-ATGTGAAATCCCCGGGC
---TCAAC-C-TGGGAACTGC-ATTCGAAACTGGCAGGC-TAGAGTCT-TGT-AGAGGGG
GGT-AGAATTCCAGGTGTAGCGGTGAAATGCGTAGAGATCTGGAGGAATAC-CGG-TGGC
GAAGGCGGCCCCCT-G-GAC-AAAGACTGACGCTCAGGTGCGAAAGCGTGGGGAGCAAAC
AGG---ATTAGATACCCTGCTAGTCCACGCCGTAAA--CGATG-TC--AACGCGTTAAGT
CGA-CCGCCTGGGGAGTA-CGGCCGCAA-GGTT-AAAACTCAAATGAATT-GACGGGGGC
CCGCACAAGCGGTGGAGCATGTG-GTTTAA-TTCGATGCAACGCGAAGAACC-TTACCTA
CTCT-TGAC-ATC--CGG---AA--CTC---TG-AG----AC-AGGTGCTGCATGGCTGT
CGT-CAGCTCGTGTT-GTGAAAT-GTTGGGTTAAGTC-CCGCAAC-GAGCGCAACCCT-G
G--A--C-TCAAAGGAG---ACTGCCAGTGATAAACTGGAGGAAGGTGGGGATGACGTCA
AGTCATCATGGCCCTT-ACGAGTAGGGCTACACACGTGC-TACAATGGCGCATACAAAGA
GA-AGCGAACTCGCGAGAGCAAGCGGAC--CTCA--TAAAGTGCGTC-G--TAGTCCGGA
TTGGAGTCTGCAACTC--------------------------------------------
------------------------------------------------------------
------------------------------------------------------------
------------------------------------
>gi_FJ605381_S001549126
GGC---G--G--ACG-G-GTGA----------GT--AATGTCTGGG-AAACTG---CCTG
ATGGA--GGGG--GAT---AAC-TACTGGAAACGGTAGC-TAATACCG--------C--A
T----------------A----------------------ACGT-CG-C-----------
----AAG----------A-----C--------------CAA-CAGATG--GGATTAGCTA
GT-AGGTGGGGTAAT-GGCTCACCTAGGCGACGATC-CCTAGCTGGTCTGAGAGGATGAC
CA-GCCAC-ACTGGAA--CTGAGACACGGTCCAGACTCCTACGGGAGGCAGCAGTGGGGA
AT-ATTGCACAATGGGCGCAAGCCTG-ATG-C-AGCCATGCCGC-GTGTATGA-AGAAGG
CCTTCGGGTTGTAAAG-TACTTT-A--CGTTA-CCC-G--CAGAAGAAGC--ACCGGCTA
ACTCCGT-GCCAGCAGCC-GCG-GTAATACGGAGGG-TGCAAGCGTTAATC-GGAATTAC
TGGGCGTAAAGCGCACGCAGGCGG-TC-TGT-CAAG-TC-GG-ATGTGAAATCCCCGGGC
---TCAAC-C-TGGGAACTGC-ATTCGAAACTGGCAGGC-TAGAGTCT-TGT-AGAGGGG
GGT-AGAATTCCAGGTGTAGCGGTGAAATGCGTAGAGATCTGGAGGAATAC-CGG-TGGC
GAAGGCGGCCCCCT-G-GAC-AAAGACTGACGCTCAGGTGCGAAAGCGTGGGGAGCAAAC
AGG---ATTAGATACCCTGGTAGTCCACGCCGTAAA--CGATG-TC--AACGCGTTAAGT
CGA-CCGCCTGGGGAGTA-CGGCCGCAA-GGTT-AAAACTCAAATGAATT-GACGGGGGC
CCGCACAAGCGGTGGAGCATGTG-GTTTAA-TTCGATGCAACGCGAAGAACC-TTACCTA
CTCT-TGAC-ATC--CGG---AA--CTC---TG-AG----AC-AGGTGCTGCATGGCTGT
CGT-CAGCTCGTGTT-GTGAAAT-GTTGGGTTAAGTC-CCGCAAC-GAGCGCAACCCT-G
G--A--C-TCAAAGGAG---ACTGCCAGTGATAAACTGGAGGAAGGTGGGGATGACGTCA
AGTCATCATGGCCCTT-ACGAGTAGGGCTACACACGTGC-TACAATGGCGCATACAAAGA
GA-AGCGACCTCGCGAGAGCAAGCGGAC--CTCA--TAAAGTGCGTC-G--TAGTCCGGA
TTGGAGTCTGCAACTCGACTCCATGAAGTCGGAATCGC-TAGTAATCGTAGAT-CAGA-A
TG----------------------------------------------------------
------------------------------------------------------------
------------------------------------
>gi_FJ605378_S001549123
GGC---G--G--ACG-G-GTGA----------GT--AATGTCTGGG-AAACTG---CCTG
ATGGA--GGGG--GAT---AAC-TACTGGAAACGGTAGC-TAATACCG--------C--A
T----------------A----------------------ACGT-CG-C-----------
----AAG----------A-----C--------------CAA-CAGATG--GGATTAGCTA
GT-AGGTGGGGTAAT-GGCTCACCTAGGCGACGATC-CCTAGCTGGTCTGAGAGGATGAC
CA-GCCAC-ACTGGAA--CTGAGACACGGTCCAGACTCCTACGGGAGGCAGCAGTGGGGA
AT-ATTGCACAATGGGCGCAAGCCTG-ATG-C-AGCCATGCCGC-GTGTATGA-AGAAGG
CCTTCGGGTTGTAAAG-TACTTT-A--CGTTA-CCC-G--CAGAAGAAGC--ACCGGCTA
ACTCCGT-GCCAGCAGCC-GCG-GTAATACGGAGGG-TGCAAGCGTTAATC-GGAATTAC
TGGGCGTAAAGCGCACGCAGGCGG-TC-TGT-CAAG-TC-GG-ATGTGAAATCCCCGGGC
---TCAAC-C-TGGGAACTGC-ATTCGAAACTGGCAGGC-TAGAGTCT-TGT-AGAGGGG
GGT-AGAATTCCAGGTGTAGCGGTGAAATGCGTAGAGATCTGGAGGAATAC-CGG-TGGC
GAAGGCGGCCCCCT-G-GAC-AAAGACTGACGCTCAGGTGCGAAAGCGTGGGGAGCAAAC
AGG---ATTAGATACCCTGGTAGTCCACGCCGTAAA--CGATG-TC--AACGCGTTAAGT
CGA-CCGCCTGGGGAGTA-CGGCCGCAA-GGTT-AAAACTCAAATGAATT-GACGGGGGC
CCGCACAAGCGGTGGAGCATGTG-GTTTAA-TTCGATGCAACGCGAAGAACC-TTACCTA
CTCT-TGAC-ATC--CGG---AA--CTC---TG-AG----AC-AGGTGCTGCATGGCTGT
CGT-CAGCTCGTGTT-GTGAAAT-GTTGGGTTAAGTC-CCGCAAC-GAGCGCAACCCT-G
G--A--C-TCAAAGGAG---ACTGCCAGTGATAAACTGGAGGAAGGTGGGGATGACGTCA
AGTCATCATGGCCCTT-ACGAGTAGGGCTACACACGTGC-TACAATGGCGCATACAAAGA
GA-AGCGACCTCGCGAGAGCAAGCGGAC--CTCA--TAAAGTGCGTC-G--TAGTCCGGA
TTGGAGTCTGCAACTCGACTCCATGAAGTCGGAATCGC-TAGTAATCGTAGAT-CAGA-A
TGCTACGGTGAATAC---GTTCCCGGGCCTTG--TACACACC----GC-CCGTCAC-ACC
----ATG-----------------------------------------------------
------------------------------------
>gi_EF491834_S000843685
GGC---G--G--ACG-G-GTGA----------GT--AATGTCTGGG-AAACTG---CCCG
ATGGA--GGGG--GAT---AAC-TACTGGAAACGGTAGC-TAATACCG--------C--A
T----------------A----------------------ACGT-CG-C-----------
----AAG----------A-----C--------------CAA-CAGATG--GGATTAGCTA
GT-AGGTGGGGTAAC-GGCTCACCTAGGCGACGATC-CCTAGCTGGTCTGAGAGGATGAC
CA-GCCAC-ACTGGAA--CTGAGACACGGTCCAGACTCCTACGGGAGGCAGCAGTGGGGA
AT-ATTGCACAATGGGCGCAAGCCTG-ATG-C-AGCCATGCCGC-GTGTATGA-AGAAGG
[truncated: 64,602,342 more chars]
