# Supplementary material for: Effects of 16S rDNA sampling on estimates of the number of endosymbiont lineages in sucking lice
Source: PeerJ. 2016 Jul 19;4:e2187. doi: 10.7717/peerj.2187 (PMC4958000; doi:10.7717/peerj.2187)
Supplement: Supplemental Information 1 [file peerj-04-2187-s001.zip › Alignment_Trees_Sequences/GENBANK/AnopluraBacteria.nex]

#NEXUS
[saved by seaview on Mon Dec  5 11:43:37 2011]
BEGIN DATA;
  DIMENSIONS NTAX=30 NCHAR=1583;
  FORMAT DATATYPE=DNA
  GAP=-
  ;
MATRIX
[1] LE_Wildebeast_JEL
---------------------TAACACATGCAAGTCGAACG-GCAGCGTAAAAGAA----
--TATTTTCTTTTGACGGCGAGTGGCGAACGGGTGAGTAATATCTGAGAATCTGCCTGTA
GAAGGGGGATAACCATTGGAAACGATGGCTAATACCGCATAATATCCAAA----------
-------AGATTAAAGT-GGGG---------GATCTTTTT------TCTTAAGACCTCAT
GTCTACAGATGAGCTCAGACGGGATTAGCTAGTATGTAAGGTAAAAGCTTACATAGGCTA
CGATCCCTAGCTGGTCTGAGAGGATGGACAGCCACACTGGAACTGAGATACGGTCCAGAC
TCCTACGGGAGGCAGCAGTGGGGAATATTGCACAATGAGGGAAACCTTGATGCAGCTATG
CCGCGTGTATGAAGAAGGCCTTAGGGTTGTAAAATACTTTCAGTAGAGAAGAAG-TAACT
AGTATAAATAGTAGTAGT-TATTGACGTTATCTACAAAAGAAGCACCGGCTAACTCCGTG
CCAGCAGCCGCGGTAATACGGAGGGTGCTAGCGTTAATCGGAATAACT-GGGCGTAAAGA
GCACGTAGGTTGTATAT-TAAGTC-AGACGTGAAATCCCTAAGCTCAACTTAGGAACTGC
ATTTGAAACTAATATGC-TAGAGTCTCGTAGA-GGCAGGTAGAATTCCAGGTGTAGCGGT
GAAATGCGTAGAGATCTGGAGGAATACCAGTGGCGAAGGCGGCCTGCTGGACGAATACTG
ACACTGAGGTGCGAAAGCGTGGGGAGCAAACAGGATTAGATACCCTGGTAGTCCACGCCG
TAAACGATGTCGACTTGGATACTGTAGTTTTATT------TTATGGGGTCCGTAGCTAAC
GCGTTAAGTCGACCGCCTGGGGAATACGACCGCAAGGTTAAAACTCAAATGAATTGACGG
GGGTCCGCACAAGCGGTGGAGCATGTGGTTTAATTCGATGCAACGCGAAAAACCTTACCC
GGTCTTGACATCCACAGAAAACTATAGAGATATGGTTGTGCCAAATTTGGAACTGTGAGA
CAGGTGCTGCATGGCTGTCGTCAGCTCGTGTT-GTGAAAT-GTTGGGTTAAGTCCCGCAA
CGAGCGCAACCCTTGTTCTTTATTGCCAGCACA----TAAAGGTGGGAACTTAAAGAAGA
CTGCCGGTGATAAACTGGAGGAAGGTGGGGACGACGTCAAGTCATCATGGCCCTT-ACGA
CCGGGGCTACACACGTGCTACAATGGTGTATACAAAGAGA-AGCAACCTCGCGAGAGTGA
GCGAAACTCACAAAGTACATCACAGTCCAGACTGGAGTCTGCAACTCGACTCCACGAAGT
CGGAATCGCTAGTAATCGTGGATCAGAATGCCACGGTGAATACGTTCCCGGGCCTTGTAC
ACACCGCCCGTCACACCATGGGAGTGG---------------------------------
------------------------------------------------------------
-----------------------
[2] LE_PedicinusPic_JMA
ATTGAACGCTGGCGGCAAGCCTAACACATGCAAGTCGAGCG-GCATCGGGAAAAAAGATT
TATTTCTTTTTTTGCCGGCGAGCGGCGCACGGGTGAGTAATATCTGGGGATCTACCATAA
GGATTGGGATAACTATTGGAAACGATAGCTAATACCAAATAAAATCATTTTTTAAAA---
-------TGATTAAAGT-AGGG---------GATCAA---------TTTTTTGACCTTAT
ACCTTTTGAGGAACCCAGACGAGATTAGCTAGTAGGTGAGGTAATGGCTTACCTAGGCTA
CGATCTCTAGCTGATCTGAGAGGATAGTCAGCCACACTGGAACTGAGATACGGTCCAGAC
TCCTACGGGAGGCAGCAGTGGGGAATATTGCACAATGGGGGAAACCCTGATGCAGCTATG
CCGCGTGTGCGAAGAAGGCCTTAGGGTTGTAAAGCACTTTCGGTAGGAAAGAAG-GTTTT
AATACTAAAAATGTTAAA-ACTTGACGTTACCTACAGAAGAAGCACTGGCTAACTCCGTG
CCAGCAGCCGCGGTAATACGGAGAGTGCTAGCGTTAATCGGAATTACT-GGGCGTAAAGA
GTGCGCAGGTTGTTTGT-CAAGTC-AGATGTGAAATCCCCAAGCTTAACTTAGGAACTGC
ATTTGAAACTAGCAAAC-TAGAGTATCGTAGAGGGGGGGTAGAATTCCAGGTGTAGCGGT
GAAATGCGTAGATATTTGGAAGAATACCGGTGGCGAAGGCGACCCCCTGGACGAATACTG
ACACTCATGCACGAAAGCGTGGGGAGCAAACAGGATTAGATACCCTGGTAGTCCACGCCG
TAAACGATGTCGATTTGAAGGTTGTAGTATGTTTTTAAAACTGTAGCTTTCGAAGTTAAC
ACGTTAAATCGACCGCCTGGGGAGTACAACCGCAAGGTTAAAACTCAAATGAATTGACGG
GGGTCCGCACAAGCGGTGGAGCATGTGGTTTAATTCGATGCAACGCGAAGAACCTTACCT
ACTCTTGACATCCAGAGAATTTAGCAGAGATGCTTTAGTGCCCT--CGGGAACTCTGAGA
CAGGTGCTGCATGGCTGTCGTCAGCTCGTGTT-GTGAAAT-GTTGGGTTAAGTCCCGCAA
CGAGCGCAACCCTTATCTTTTGTTGCCAGCGATTTTGTTTAGTCGGGAACTCAAAAGAGA
CTGCCGGTGATAAATCGGAGGAAGGCGAGGACGACGTCAAGTCATCATGGCCCTT-ACGA
GTAGGGCTACACACGTGCTACAATGGCATATACAAAAAGA-AGCGAATTCGCAAGAATTA
GCAAAACTTATAAAATATGTCGTAATCCGGATTGGAGTCTGCAACTCGACTCCATGAAGT
CGGAATCGCTAGTAATCGTGTATCAGAATGGCACGGTGAATACGTTCTCGGGCCTTGTAC
ACACCGCCCGTCACACCATGGAAGTGGGTTGCAAAAGAAGCAAGTA---GTTTAACC---
---ATTCACTTGGAGAACACTTACCACTTTGTGATTCATGACTGGGGTGAAGTCGTAACA
AGGTAACTGTAGGGGAACCTGCG
[3] LE_PediculusHeadWW
ATTGAACGCTGGCGGCAAGCCTAACACATGCAAGTCGTGCG-AAATGATGAAAA------
--------------TCATTTAGCGGCGGACGGGTGAGTAAGATATGGGAATCTACCTAAA
GATGGGGGATAACTATCGGAAACGGTAGCTAATACCGCGTAAGCTCTC--GATAAGGAAA
CTGATCGAGAGGAAAGC-GGGG---------GATATGTCATAATCATCGATATACCTCGC
GTCTTTAGATGAGCCCATACGAGATTAGCTAGTAGGTGAGGTAAAAGCTCACCTAGGCAA
CAATCTCTAGCTGGTCTGAGAGGACGACCAGCCACACTGGGACTGAGATACGGCCCAGAC
TCCTACGGGAGGCAGCAGTGGGGAATATTGCACAATGAGCGAAAGCTTGATGCAGCTATG
CCGCGTGTATGAAGAAGGCCCTAGGGTTGTAAAGTACTTTCAGTTGCGAAGAAA-AAGAT
GAAGATAACACCTTCTTC-GGATGACGTTAGCAACAGAAGAAGCACCGGCTAACTCCGTG
CCAGCAGCCGCGGTAATACGGAGGGTGCGAGCGTTAATCGGAATTACT-GGGCGTAAAGG
GCACGCAGGTGGTAAGT-TAAGTTGATTTGTGAAATCCCTGGGCTCAACCTAGGAAA-GC
ATTCAAAACTAATTTAC-TAGAGTCTTGTAGG-GGGGAATAGAATTCCATGTGTAGCGGT
GAAATGCGTAGAGATATGGAGGAATACCGATGGCGAAGGCAATTCCCTGGACAAAGACTG
ACACTCATGTGCGAAAGCATGGGGAGCAAACAGGATTAGATACCCTGGTAGTCCATGCCG
TAAACGATGTCGATTAGGAGGTTGCTACGTTTA-----AGTAGTGGCTTCCGAAGCTAAC
GCATTAAATCGACCGTCTGGGGAGTACGGCCGCAAGGTTAAAACTCAAATGAATTGACGG
GGGCCCGCACAAGCGGTGGAGCATGTGGTTTAATTCGATGCAACGCGAAAAACCTTACCT
ACTCTTGACATCCAAAGAAATCTGCAGAGATGTAGATGTGCCTT--CGGGAACTTTGAGA
CAGGTGCTGCATGGCTGTCGTCAGCTCGTGTT-GTGAAAT-GTTGGGTTAAGTCCCGCAA
CGAGCGCAACCCATATTCTTTGTTGCCATCGA-----TTCGGTCGGGAACTCAAAGAAGA
CTGCCGGTGATAAACCGGAGGAAGGAGAGGACGACGTCAAGTCATCATGGCCCTT-ACGA
GTAGGGCTACACACGTGCTACAATGGCGTATACAGAGAGA-AGCGAACTCGTAAGAGCGA
GCCAAACTAAAAAAGTACGTCACAGTCCGGATTGGAGTCTGCAACTCGACTCCATGAAGT
AGGAATCGCTAGTAATCGCGAATCAGCATGTCGCGGTGAATACGTTCTCGGGCCTTGTAC
ACACCGCCCGTCACACCATGGGAGTGGGTTGTAAAAGAAGCAGGTA---GCTTAACC---
-----TGTTCAGGAAAGCGCCTACCACTTTATGATTCATGACTGGGGTGAAGTCGTAACA
AGGTAACCGTAGGGGAACCTGTG
[4] LE_PEndoFarenErl_JEL236
ATTGAACGCTAGCGGCAGGCTTAACACATGCAAGTCGAGCG-GCAACGAGGAGGA-----
---TTAATTCTCTGTCGGCAAGCGGCGAACGGGTGAGTAATGTCTGGGAATCTACCTAAC
GGAGGGGGATAACTATTGGAAACGATAGCTAATACCGCATAATGTCGTA-----------
-------AGACCAAAGT-GGGG---------GACCTTT--------TTAGGAGGCCTCAT
GCCATTAGATGAGCCCAGATGGGATTAGCTAGTAGGTAAGGTAATGGCTTACCTAGGCAA
CGATCTCTAGCTGGTCTGAGAGGACGATCAGCCACACTGGAACTGAGACACGGTCCAGAC
TCCTACGGGAGGCAGCAGTGGGGAATATTGCACAATGGGAGAAATCCTGATGCAGCTATG
CCGCGTGTGTGAAGAAGGCCTTTGGGTTGTAAAGCACTTTCGGCAGGAAAGAAG-GTAAT
AATGGTAATATCATTATT-AGTTGACGTTACCTGTAGAAGAAGCACCGGCTAACTCCGTG
CCAGCAGCCGCGGTAATACGGAGGGTGCAAGCGTTAATCGGAATTACT-GGGCGTAAAGC
GTACGTAGGTGGTTTAT-CCAGTC-AGATGTGAAATCCTTAAGCTTAACTTAAGAACTGC
ATTTGAAACTAGTAAAC-TAGAGTTTCGTAGA-TGAGGGTAGAATTCCAGGTGTAGCGGT
GAAATGCGTAGAGATCTGGAGGAATACCAGTGGCGAAAGCGGCCCTCTAGACGAAAACTG
ACACTCAGGTACGAAAGCATGGGGAGCAAACAGGATTAGATACCCTGGTAGTCCATGCCG
TAAACGATGTCGATTTGAAGGTTGTAGTTTT-------AGCTATGGCTTTCGGAGCTAAC
GCGTTAAATCGACCGCCTGGGGAGTACGACCGCAAGGTTAAAACTCAAATGAATTGACGG
GGGCCCGCACAAGCGGTGGAGCATGTGGTTTAATTCGATGCAACACGAAGAACCTTACCT
ACTCTTGACATCCAGAGAATTTGGTAGAGATACCGAAGTGCCTTTATGGGAACTTTGAGA
CAGGTGCTGCATGGCTGTCGTCAGCTCGTGTT-GTGAAAT-GTTGGGTTAAGTCCCGCAA
CGAGCGCAACCCTTATCCTTTGTTACCATCG------TTTAGTCGGGGACTCAAAGGAGA
CTGCTAGTGATAAACTAGAGGAAGGCGAGGACGACGTCAAGTCATCATGGCCCTT-ATGA
GTAGGGCTACACACGTGCTACAATGGCGTATACAAAGAGACAGCAAACTTGTGAAAGCTA
GCAAATCTC-TAAAGTGCGTCTTAGTCCGGATTGGAGTCTGCAACTCGACTCCATGAAGT
CGGAATCGCTAGTAATCGTGGATCAGAATGCCACGGTGAATACATTCCCGGGCCTTGTAC
ACACCGCCCGTCACACCATGGAAGTGGATTGCAAAAGAAGTAAGAAATAGCTTAACCACA
ATTTTTTACGTGGAGGGCGCTTACCACTTTGTGGTTCATAACTGGGGTGAAGTCGTAACA
AGGTAACCGTAGGGGAACCTGCG
[5] LE_Ancistro_LAD3346_F01
ATTGAACGCTGGCGGCAGGCCTAACACATGCAAGTCGAGCG-GCAGCGGGAAGAGG----
--CTTTCCTCTTTGCCGGCGAGCGGCGGACGGGTGAGTGATGTCTGGGGATCTGCCCGAT
GGAGGGGGATAACTACTGGAAACGGTAGCTAATACCGCATAATGTCGCA-----------
-------AGACCAAAGT-GGGG---------GACC------------TT-TAGGCCTCAC
ACCGTCGGATGAACCCAGATGGGATTAGCTAGTAGGTGGGGTAATGGCTCACCTAGGCGA
CGATCCCTAGCTGGTCTGAGAGGATGACCAGCCACACTGGAACTGAGACACGGTCCAGAC
TCCTACGGGAGGCAGCAGTGGGGAATATTGCACAATGGGGGAAACCCTGATGCAGCCATG
CCGCGTGTGTGAAGAAGGCCTTCGGGTTGTAAAGCACTTTCAGCGGGGAAGAAG-GCAAT
GGCGTTAATAGCGCCATT-GATTGACGTTACCCGCAGAAGAAGCACCGGCTAACTCCGTG
CCAGCAGCCGCGGTAATACGGAGGGCGCGAGCGTTAATCGGAATTACT-GGGCGTAAAGC
GTACGCAGGCGGTCTGT-TAAGTC-AGATGTGAAATCCCCGGGCTCAACCTGGGGACGGC
ATTTGAAACTGGCAGGC-TAGAGTCTCGTAGA-GGGGGGTAGAATTCCAGGTGTAGCGGT
GAAATGCGTAGAGATCTGGAGGAATACCGATGGCGAAGGCGGCCCCCTGGACGAGGGCTG
ACGCTCAGGTACGAAAGCGTGGGGAGCAAACAGGATTAGATACCCTGGTAGTCCACGCCG
TAAACTATGTCGATTTGAAGGTTGTGGTCTTTG-----AGCCGCGGCTTTCGGAGCTAAC
GCGTTAAATCGACCGCCTGGGGAGTACGGCCGCAAGGTTAAAACTCAAATGAATTGACGG
GGGCCCGCACAGGCGGTGGAGCATGTGGTTTAATTCGATGCAACGCGAAGAACCTTACCT
ACTCTTGACATCCAGAGAACGAGGCAGAGATGCCTTGGTGCCTT--CAGGAACTCTGAGA
CAGGTGCTGCATGGCTGTCGTCAGCTCGTGTT-GTGAAAT-GTTGGGTTAAGTCCCGCAA
CGAGCGCAACCCTTATCCTTTGTTGCCAGCGA-----TTCGGTCGGGAACTCAAAGGAGA
CTGCCGGTGATAAACCGGAGGAAGGTGGGGATGACGTCAAGTCATCATGGCCCTT-ACGA
GTAGGGCTACACACGTGCTACAATGGTGCATACAAAGAGA-AGCGATCTCGCGAGAGTCA
GCGGACCTCATAAAGTGCGTCGTAGTCCGGATTGGAGTCTGCAACTCGACTCCATGAAGT
CGGAATCGCTAGTAATCGTGGATCAGAATGCCACGGTGAATACGTTCCCGGGCCTT----
------------------------------------------------------------
------------------------------------------------------------
-----------------------
[6] LE_PedSchaef
------------------------------------------------------------
------------------------------------------------------------
------------------------------------------------------------
------------------------------------------------------------
------------------------------------------------------------
------------------------------------------------------------
------------------------------------------------------------
------------------------------------------------------------
--------------------------------TACAGAAGAAGCACCGGCTAACTCCGTG
CCAGCAGCCGCGGTAATACGGAGGGTGCGAGCGTTAATCGGAATTACT-GGGCGTAAAGG
GCACGCAGGTGGTAGAT-TAAGTTGATTTGTGAAATCCCTGAGCTTAACTCAGGAAA-GC
ATTCAAAACTGATCTAC-TAGAGTCTTGTAGA-GGGGAATAGAATTCCATGTGTAGCGGT
GAAATGCGTAGAGATATGGAGGAATACCGATGGCGAAGGCAATTCCCTGGACAAAGACTG
ACACTCATGTGCGAAAGCATGGGGAGCAAACAGGATTAGATACCCTGGTAGTCCATGCTG
TAAACGATGTCGATTAGGAGGTTGTCACGATCA-----AGTGATGGCTTCCGAAGCTAAC
GCGTTAAATCGACCGTCTGGGGAGTACGGCCGCAAGGTTAAAACTCAAATGAATTGACGG
GGGCCCGCACAAGCGGTGGAGCATGTGGTTTAATTCGATGCAACGCGAAAAACCTTACCT
ACTCTTGACATCCAGAGAGATCTGCAGAGATGTAGATGTGCCTT--AGGGAACTCTGAGA
CAGGTGCTGCATGGCTGTCGTCAGCTCGTGTT-GTGAAAT-GTTGGGTTAAGTCCCGCAA
CGAGCGCAACCCTTGTTCTTTGTTGCCATCGA-----TTCGGTCGGGAACTCAAAGAAGA
CTGCCGGTGATGAACCGGAGGAAGGAGAGGACGACGTCAAGTCATCATGGCCCTT-ACGA
GTAGGGCTACACACGTGCTACAATGGCGTATACAGAGAGA-AGCGAACTTGCAAAAGAGA
GCCAAACTAAGAAAGTACGTCACAGTCCGGATTGGAGTCTGCAACTCGACTCCATGAAGT
AGGAATCGCTAGTAATCGCGAATCAGCATGTCGCGGTGAATACGTTCTCGGGCCTTGTAC
ACACCGCCCGTCACACCATGGAAGTGGGTTGTAAAAGAAGCAGGTA--TCTTTAACC---
---TATTCGTAGGATAGAGCCTACCACTTTATGATTCATGACTGGGGTGAAGTCGTAACA
AGGTAACCGTAGGGGAACCTGTG
[7] LE_Ancistro_LADCroc
ATTGAACGCTGGCGGCAGGCCTAACACATGCAAGTCGAGCG-GCAACAGGAAGAAG---T
TTTTTACTTATTTGCTGGCAAGCGGCGAACGGGTGAGTAATATCTGGGGATCTGCCTTAT
GGAGGGGGATAACTACTGGAAACGGTAGCTAATACCGCATAATGTCGTA-----------
-------GGACCAAAGT-GGGG---------GACC------------TTTTTGGCCTCAC
ACCATAAGATGAACCCAGATGGGATTAGCTAGTAGGTAAGGTAATGGCTTACCTAGGCAA
CGATCCCTAGCTGGTCTGAGAGGATGATCAGCCACACTGGAACTGAGATACGGTCCAGAC
TCCTACGGGAGGCAGCAGTGGGGAATATTGCACAATGGGGGAAACCCTGATGCAGCCATG
CCGCGTGTGTGAAGAAGGCCCTAGGGTTGTAAAGCACTTTCAGCAGGGAAGAAA-GTAAT
TGCACTAATATTGCCATT-AATTGACGTTACCTGCAGAAGAAGCACCGGCTAACTCCGTG
CCAGCAGCCGCGGTAATACGGAGGGTGCGAGCGTTAATCGGAATTACT-GGGCGTAAAGA
GTACGTAGGCGGTTTGTGTGGGTC-AGATGTGAAATCCCCGGGCTTAACCTGGGAACTGC
ATTTGAAACTAGCAAGC-TAGAGTCTCGTAGA-GGGGAGTAGAATTCCAGGTGTAGCGGT
GAAATGCGTAGATATCTGGAGGAATACCAGTGGCGAAGGCGACTCCCTGGACGAAGACTG
ACGCTAAGGTACGAAAGCGTGGGGAGCAAACAGGATTAGATACCCTGGTAGTCCATGCTG
TAAACGATGTCGATTTGAAGGTTGTGGCTTTA------AGCTGTGACTTTCGTAGTTAAA
GCGTTAAATCGACCGCCTGGGGAGTACGACCGCAAGGTTAAAACTCAAATGAATTGACGG
GGGCCCGCACAAGCGGTGGAGCATGTGGTTTAATTCGATGCAACGCGAAGAACCTTACCT
ACTCTTGACATCCAAAGAATAAAACAGAGATGTTTTAGTGCCTTTACAGGAGCTTTGAGA
CAGGTGCTGCATGGCTGTCGTCAGCTCGTGTT-GTGAAAT-GTTGGGTTAAGTCCCGCAA
CGAGCGCAACCCTTATCCTTTGTTGCCAGCGA-----TCCGGTCGGGAACTCAAAGGAGA
CTGCCGGTGATAAACCGGAGGAAGGTAGGGACGACGTCAAGTCATCATGGCCCTT-ACGA
GTAGGGCTACACACGTGCTACAATGGTGTATACAAAGAGA-AGCGATCTCGTGAGAGTCA
GCAAACCTCATAAAGTACATCACAGTCCGGATTGGAGTCTGCAACTCGACTCCATGAAGT
TGGAATCGCTAGTAATCGTGGATCAGAATGTCACGGTGAATACGTTCCCGGGCCTTGTAC
ACACCGCCCGTCACACCATGGAAGTGGGTTGCAAAAGAAGTAGGTA---GCTTAACC---
--AGTTTTATTGGAGGGCGCTTACCACTTTGTGATTCATAACTGGGGTGAAGTCGTAACA
AGGTAACCGTAGGGGAACCTGCG
[8] LE_PthPub
------------------------------------------------------------
------------------------------------------------------------
------------------------------------------------------------
------------------------------------------------------------
------------------------------------------------------------
------------------------------------------------------------
------------------------------------------------------------
------------------------------------------------------------
---------------------------------ACAGAAGAAGCACCGGCTAACTCCGTG
CCAGCAGCCGCGGTAATACGGAGGGTGCGAGCGTTAATCGGAATTACT-GGGCGTAAAGG
GCGAGTAGGCGGCAAAT-TAAGTT-AGATGTGAAATACCTAATCTTAAATTAGGAACTGC
ATTTAAAACTAATTTTC-TAGAGTTTTGTAGG-GGGGAGTAGAATTCCATGTGTAGCGGT
GAAATGCGTAGAGATATGGAAGAATACCAGTGGCGAAGGCGACTCCCTGGACAAAAACTG
ACGCTGATGCGCGAAAGCATGGGTAGCAAACAGGATTAGATACCCTGGTAGTCCATGCTG
TAAACTATGTCGATTTGGAGGTTGTAATGCAAATAA--AATTATGGCTTCCGTAGCTAAC
GCGTTAAATCGACCGCCTGGGGAGTACGGTCGCAAGATTAAAACTCAAATGAATTGACGG
GGGCCCGCACAAGCGGTGGAGCATGTGGTTTAATTCGATGCAACGCGAAAAACCTTACCT
ACTCTTGACATCCAAAGTAGTAAACAGAGATGTTTATGTGCCTT--AGGGAACTTTGAGA
CAGGTGCTGCATGGCTGTCGTCAGCTCGTGTT-GTGAAAT-GTTGGGTTAAGTCCCGCAA
CGAGCGCAACCCTTATCCTTTGTTGCCATCGA-----TTAAGTCGGGAACTCAAAGGAGA
CTGCCGGTGATAAATCGGAGGAAGGAGAGGACGACGTCAAGTCATCATGGCCCTT-ACGA
GTAGGGCTACACACGTGCTACAATGGTATATACAGAGAGA-AGCAATCCTATAAAGGGAA
GCGGAACTCAGAAAGTATATCGCAGTCCAGATTGGAGTCTGCAACTCGACTCCATGAAGT
CGGAATCGCTAGTAATCGCGAATCAGCATGTCGCGGTGAATACGTTCTCGGGCCTTGTAC
ACACCGCCCGTCACACCATGGAAGTGAGTTGTAAAAGAAGCAAGTA---GCTGAACC---
-------AAACGGACAGCACTTACCACTTTATGATTCATAACTGGGGTGAAGTCGTAACA
AGGTAACCGTAGGGGAACCTGTG
[9] LE_PedicinusPic_JMACB6_1
ATTGAACGCTGGCGGCAAGCCTAACACATGCAAGTCGAGCG-GCATCGGGAAAAAAGATT
TATTTCTTTTTTTGCCGGCGAGCGGCGCACGGGTGAGTAATATCTGGGGATCTACCATAA
GGATTGGGATAACTATTGGAAACGATAGCTAATACCAAATAAAATCATTTTTTAAAA---
-------TGATTAAAGT-AGGG---------GATCAA---------TTTTTTGACCTTAT
ACCTTTTGAGGAACCCAGACGAGATTAGCTAGTAGGTGAGGTAATGGCTTACCTAGGCTA
CGATCTCTAGCTGATCTGAGAGGATAGTCAGCCACACTGGAACTGAGATACGGTCCAGAC
TCCTACGGGAGGCAGCAGTGGGGAATATTGCACAATGGGGGAAACCCTGATGCAGCTATG
CCGCGTGTGCGAAGAAGGCCTTAGGGTTGTAAAGCACTTTCGGTAGGAAAGAAG-GTTTT
AATACTAAAAATGTTAAA-ACTTGACGTTACCTACAGAAGAAGCACTGGCTAACTCCGTG
CCAGCAGCCGCGGTAATACGGAGAGTGCTAGCGTTAATCGGAATTACT-GGGCGTAAAGA
GTGCGCAGGTTGTTTGT-TAAGTC-AGATGTGAAATCCCTAAGCTTAACTTAGGAACTGC
ATTTGAAACTAGCAAAC-TAGAGTATCGTAGA-GGGGGGTAGAATTCCAGGTGTAGCGGT
GAAATGCGTAGATATTTGGAAGAATACCAGTGGCGAAGGCGACCCCCTGGACGAATACTG
ACACTCATGCACGAAAGCGTGGGGAGCAAACAGGATTAGATACCCTGGTAGTCCACGCCG
TAAACGATGTCGATTTGAAGGTTGTAGTATGTTTTTAAAACTGTAGCTTTCGAAGTTAAC
ACGTTAAATCGACCGCCTGGGGAGTACAACCGCAAGGTTAAAACTCAAATGAATTGACGG
GGGTCCGCACAAGCGGTGGAGCATGTGGTTTAATTCGATGCAACGCGAAGAACCTTACCT
ACTCTTGACATCCAGAGAATTTAGCAGAGATGCTTTAGTGCCCT--CGGGAACTCTGAGA
CAGGTGCTGCATGGCTGTCGTCAGCTCGTGTT-GTGAAAT-GTTGGGTTAAGTCCCGCAA
CGAGCGCAACCCTTATCTTTTGTTGCCAGCGATTTTGTTTAGTCGGGAACTCAAAAGAGA
CTGCCGGTGATAAATCGGAGGAAGGCGAGGACGACGTCAAGTCATCATGGCCCTT-ACGA
GTAGGGCTACACACGTGCTACAATGGCATATACAAAAAGA-AGCGAATTCGCAAGAATTA
GCAAAACTTATAAAATATGTCGTAATCCGGATTGGAGTCTGCAACTCGACTCCATGAAGT
CGGAATCGCTAGTAATCGTGTATCAGAATGGCACGGTGAATACGTTCTCGGGCCTTGTAC
ACACCGCCCGTCACACCATGGAAGTGGGTTGCAAAAGAAGCAAGTA---GTTTAACC---
---ATTCACTTGGAGAACACTTACCACTTTGTGATTCATGACTGGGGTGAAGTCGTAACA
AGGTAACTGTAGGGGAACCTGCA
[10] LE_PedHum_Body
------------------------------------------------------------
------------------------------------------------------------
------------------------------------------------------------
------------------------------------------------------------
------------------------------------------------------------
------------------------------------------------------------
------------------------------------------------------------
------------------------------------------------------------
------------------------------------------------------------
------------------------------------------------------------
GCACGCAGGTGGTAAGT-TAAGTTGATTTGTGAAATCCCTGGGCTCAACCTAGGAAA-GC
ATTCAAAACTAATTTAC-TAGAGTCTTGTAGG-GGGGAATAGAATTCCATGTGTAGCGGT
GAAATGCGTAGAGATATGGAGGAATACCGATGGCGAAGGCAATTCCCTGGACAAAGACTG
ACACTCATGTGCGAAAGCATGGGGAGCAAACAGGATTAGATACTCTGGTAGTCCATGCCG
TAAACGATGTCGATTAGGAGGTTGCTACGTTTA-----AGTAGTGGCTTCCGAAGCTAGC
GCATTAAATCGACCGTCTGGGGAGTACGGCCGCAAGGTTAAAACTCAAATGAATTGACGG
GGGCCCGCACAAGCGGTGGAGCATGTGGTTTAATTCGATGCAACGCGAAAAACCTTACCT
ACTCTTGACATCCAAAGAAATCTGCAGAGATGTAGATGTGCCTT--CGGGAACTTTGAGA
CAGGTGCTGCATGGCTGTCGTCAGCTCGTGTT-GTGAAAT-GTTGGGTTAAGTCCCGCAA
CGAGCGCAACCCTTATTCTTTGTTGCCATCGA-----TTCGGTCGGGAACTCAAAGAAGA
CTGCCGGTGATAAACCGGAGGAAGGAGAGGACGACGTCAAGTCATCATGGCCCTT-ACGA
GTAGGGCTACACACGTGCTACAATGGCGTATACAGAGAGA-AGCGAACTCGTAAGAGCGA
GCCAAACTAAAAAAGTACGTCACAGTCCGGATTGGAGTCTGCAACTCGACTCCATGAAGT
AGGAATCGCTAGTAATCGCGAATCAGCATGTCGCGGTGAATACGTTCTCGGGCCTTGTAC
ACACCGCCCGTCACACCATGGGAGTGGGTTGTAAAAGAAGCAGGTA---GCTTAACC---
-----TGTTCAGGAAAGCGCCTACCACTTTATGATTCATGACTGGGGTGAAGTCGTAACA
AGGTAACCGTAGGGGAACCTGTG
[11] LE_PedHum_HeadNW
------------------------------------------------------------
------------------------------------------------------------
------------------------------------------------------------
------------------------------------------------------------
------------------------------------------------------------
------------------------------------------------------------
------------------------------------------------------------
------------------------------------------------------------
------------------------------------------------------------
-------------------------------------------TTACTAGGGCGTAAAGG
GCACGCAGGTGGTAAGT-TAAGTTGATTTGTGAAATCCCTGGGCTCAACCTAGGAAA-GC
ATTCAAAACTAATTTAC-TAGAGTCTTGTAGG-GGGGAATAGAATTCCATGTGTAGCGGT
GAAATGCGTAGAGATATGGAGGAATACCGATAGCGAAGGCAATTCCCTGGACAAAGACTG
ACACTCATGTGCGAAAGCATGGGGAGCAAACAGGATTAGATACCCTGGTAGTCCATGCTG
TAAACGATGTCGATTAGGAGGTTGCTACGTTTA-----AGTAGTGACTTCCGAAGCTAAC
GCATTAAATCGACCGTCTGGGGAGTACGGCCGCAAGGTTAAAACTCAAATGAATTGACGG
GGGCCCGCACAAGCGGTGGAGCATGTGGTTTAATTCGATGCAACGCGAAAAACCTTACCT
ACTCTTGACATCCAAAGAAATCTGCAGAGATGTAGATGTGCCTT--CGGGAACTTTGAGA
CAGGTGCTGCATGGCTGTCGTCAGCTCGTGTTGGTGAAATGGTKGGGTTAAGTCCCGCAA
CGAGCGCAACCCTTATTCTTTGTTGCCATCGA-----TTCGGTCGGGAACTCAAAGAAGA
CTGCCGGTAATAAACCGGAGGAAGGAGAGGACGACGTCAAGTCATCATGGCCCTT-ACGA
GTAGGGCTACACACGTGCTACAATGGCGTATACAGAGAGA-AGCGAACTCGTAAGAGTGA
GCCAAACTAAAAAAGTACGTCACAGTCCGGATTGGAGTCTGCAACTCGACTCCATGAAGT
AGGAATCGCTAGTAATCGCGAATCAGCATGTCGCGGTGAATACGTTCTCGGGCCTTGTAC
ACACCGCCCGTCACACCATGGGAGTGGGTTGTAAAAGAAGCAGGTA---GCTTAACCTG-
------------------------------------------------------------
-----------------------
[12] LE_FurSeal_RV
ATTGAACGCTGGCGGCAGGCCTAACACATGCAAGTCGAGCG-GCAGCGGGAAGAGG----
--CTTTCCTCTTTGCCGGCGAGCGGCGGACGGGTGAGTGATGTCTGGGGATCTGCCCGAT
GGAGGGGGATAACTACTGGAAACGGTAGCTAATACCGCATAATGTCGCA-----------
-------AGACCAAAGTGGGGG-------------A----------CCTTTAGGCCTCAC
ACCATCGGATGAACCCAGATGGGATTAGCTAGTAGGTGGGGTAATGGCTCACCTAGGCGA
CGATCCCTAGCTGGTCTGAGAGGATGACCAGCCACACTGGAACTGAGACACGGTCCAGAC
TCCTACGGGAGGCAGCAGTGGGGAATATTGCACAATGGGGGAAACCCTGATGCAGCCATG
CCGCGTGTGTGAAGAAGGCCTTCGGGTTGTAAAGCACTTTCAGCGGGGAAGAAG-GCAAT
GGCGTTAATAGCGCCATT-GATTGACGTTACCCGCAGAAGAAGCACCGGCTAACTCCGTG
CCAGCAGCCGCGGTAATACGGAGGGTGCGAGCGTTAATCGGAATTACT-GGGCGTAAAGC
GTACGCAGGCGGTCTGT-TAAGTC-AGATGTGAAATCCCCGGGCTCAACCTGGGGACGGC
ATTTGAAACTGGCAGGC-TAGAGTCTCGTAGA-GGGGGGTAGAATTCCAGGTGTAGCGGT
GAAATGCGTAGAGATCTGGAGGAATACCGATGGCGAAGGCGGCCCCCTGGACGAGGGCTG
ACGCTCAGGTACGAAAGCGTGGGGAGCAAACAGGATTAGATACCCTGGTAGTCCACGCCG
TAAACTATGTCGATTTGAAGGTTGTGGTCTTTG-----AGCCGTGGCTTTCGGAGCTAAC
GCGTTAAATCGACCGCCTGGGGAGTACGGCCGCAAGGTTAAAACTCAAATGAATTGACGG
GGGCCCGCACAAGCGGTGGAGCATGTGGTTTAATTCGATGCAACGCGAAGAACCTTACCT
ACTCTTGACATCCAGAGAACGAGGCAGAGATGCCTTGGTGCCTT--CAGGAACTCTGAGA
CAGGTGCTGCATGGCTGTCGTCAGCTCGTGTT-GTGAAAT-GTTGGGTTAAGTCCCGCAA
CGAGCGCAACCCTTATCCTTTGTTGCCAGCGA-----TTCGGTCGGGAACTCAAAGGAGA
CTGCCGGTGATAAACCGGAGGAAGGTGGGGATGACGTCAAGTCATCATGGCCCTT-ACGA
GTAGGGCTACACACGTGCTACAATGGTGCATACAAAGAGA-AGCGATCTCGCGAGAGTCA
GCGGACCTCATAAAGTGCGTCGTAGTCCGGATTGGAGTCTGCAACTCGACTCCATGAAGT
CGGAATCGCTAGTAATCGTGGATCAGAATGCCACGGTGAATACGTTCCCGGGCCTTGTAC
ACACCGCCCGTCACACCATGGGAGTGGGTTGCAAAAGAAGTAGGTA---GCTTAACC---
-------TACGGGAGGGCGCTTACCACTTTGTGATTCATGACTGGGGTGAAGTCGTAACA
AGGTAACCGTAGGGGAACCTGC-
[13] LE_LemurpedVerr_LAD426092
ATTGAACGCTAGCGACAAGCCTAACACATGCAAGTCGAGCG-GCATCGAAAAAAAATCAA
T-TTGATTTTTTTGTCGGCAAGCGGCGTACGGGTGAGTAATATCTGGGGATCTACCCAAT
GGAGGGGGACAACCATTGGAAACGATGGCTAATACCGCATAATGTCTTTT----------
-------TGACCAAAAT-GGGG---------GACCAATAAA-----ATAATTGGCCTCAT
GCCATAGGATGAACCCAGACGAGATTAGCTAGTAGGTGAGGTAAAAGCTTACCTAGGCTA
CGATCTCTAGCTGGTCTGAGAGGACGATCAGCCACACTGGAACTGAAACACGGTCCAGAC
TCCTACGGGAGGCAGCAGTGGGGAATATTGCACAATGGGGGAAACCCTGATGCAGCTATG
TCGCGTGTGTGAAGAAGGCCTTAGGGTTGTAAAGCACTTTCAGTAGGGAAGAAGATAAAT
ATAGTGAATAACTTATTT-ATTTGACGTTACTTACAGAAGAAGTACTGGCTAACTCCGTG
CCAGCAGCCGCGGTAATACGGGGGGTGCGAGCGTTAATCGGAATTACT-GGGCGTAAAGC
GTACGTAGGCCGTTTAC-TAAGTC-AAATGTGAAATCCTTAGGCTTAACCTAAGAACTGC
ATATGAAACTAGTTAAC-TAGAGTTTTGTAGA-GGGGAGTAGAATTCCAGGTGTAGCGGT
GAAATGCGTAGATATCTGGAGGAATACCAGTGGCGAAGGCGACTCCCTGGACAAAAACTG
ACGCTTAGGTACGAAAGCGTGGGGAGCAAACAGGATTAGATACCCTGGTAGTCCATGCTG
TAAACGATGTTGATTTGAAGGTTGTAGTTTTTT-------CTATGGCTTTCGTAGCTAAC
GCGTTAAATCAACCGCCTGGGGAATACGACCGCAAGGTTAAAACTCAAATGAATTGACGG
GGGCCCGCACAAGCGGTGGAGCATGTGGTTTAATTCGATGCAACGCGAAAAACCTTACCT
ACTCTTGACATCCAGAGTACTTAGCAGAGATGCTTAGGTGCCTT--CGGGAACTCTGAGA
CAGGTGCTGCATGGCTGTCGTCAGCTCGTGTT-GTGAAAT-GTTGGGTTAAGTCCCGCAA
CGAGCGCAACCCTTATCCTTTGTTGCCATCGGA----TTAGGACGGGAACTCAAAGGAAA
CTGCCAGTGATAAACTGGAGGAAGGTGGGGACGACGTCAAGTCATCATGGCCCTT-ACGA
GTAGGGCTACACACGTGCTACAATGGTGTACACAAAGAGA-TGCGATCTTGCAAAAGTTA
GCTAACCTCAAAAAATACATCTTAGTCCGGATTGGAGTCTGCAACTCGACTCCATGAAGT
CGGAATCGCTAGTAATCGTGAATCAGCATGTCACGGTGAATACGTTCCCGGGCCTTGTAC
ACACCGCCCGTCACACCATGGAAGTGGGTTGCAAAAGAAGTAAGTA---GTTTAACC---
----AAATTTTGGAGGGCACTTACCACTTTGTGGTCCATAACTGGGGTGAAGTCGTAACA
AGGTAACCGTAGGGGAACCTGC-
[14] LE_Ancistro_LAD3346_F05
ATTGAACGCTGGCGGCAGGCCTAACACATGCAAGTCGAGCG-GCAACAGGAATAAG----
TTTTTACTTTTTTGCTGGCGAGCGGCGAACGGGTGAGTAATATCTGGGGATCTGCCTTAT
GGAGGGGGATAACTACTGGAAACGGTAGCTAATACCGCATAATGTCGTA-----------
-------GGACCAAAGT-GGGG---------GACC------------TTTTTGGCCTCAC
ACCATAAGATGAACCCAGATGGGATTAGCTAGTAGGTAGGGTAATGGCTTACCTAGGCAA
CGATCCCTAGCTGGTCTGAGAGGATGATCAGCCACACTGGAACTGAGATACGGTCCAGAC
TCCTACGGGAGGCAGCAGTGGGGAATATTGCACAATGGGGGAAACCCTGATGCAGCCATG
CCGCGTGTGTGAAGAAGGCCTTAGGGTTGTAAAGCACTTTCAGCAGGGAAGAAA-GTAAT
TGCACTAATATTGCTATT-AATTGACGTTACCTGCAGAAGAAGCACCGGCTAACTCCGTG
CCAGCAGCCGCGGTAATACGGAGGGTGCGAGCGTTAATCGGAATTACT-GGGCGTAAAGA
GTACGTAGGCGGTTTGTGTGGGTC-AGATGTGAAATCCCCGGGCTTAACCTGGGAACTGC
ATTTGAAACTAGCAAGC-TAGAGTCTCGTAGA-GGGGAGTAGAATTCCAGGTGTAGCGGT
GAAATGCGTAGATATCTGGAGGAATACCAGTGGCGAAGGCGACTCCCTGGACGAAGACTG
ACGCTAAGGTACGAAAGCGTGGGGAGCAAACAGGATTAGATACCCTGGTAGTCCATGCTG
TAAACGATGTCGATTTGAAGGTTGTGGCCTTG------AGCTGTGACTTTCGTAGTTAAC
GCGTTAAATCGACCGCCTGGGGAGTACGGCCGCAAGGTTAAAACTCAAATGAATTGACGG
GGGCCCGCACAAGCGGTGGAGCATGTGGTTTAATTCGATGCAACGCGAAGAACCTTACCT
ACTCTTGACATCCAAAGAATAAAACAGAGATGTTTTAGTGCCTTTATAGGAGCTTTGAGA
CAGGTGCTGCATGGCTGTCGTCAGCTCGTGTT-GTGAAAT-GTTGGGTTAAGTCCCGCAA
CGAGCGCAACCCTTATCCTTTGTTGCCAGCGA-----TTCGGTCGGGAACTCAAAGGAGA
CTGCCGGTGATAAACCGGAGGAAGGTAGGGATGACGTCAAGTCATCATGGCCCTT-ACGA
GTAGGGCTACACACGTGCTACAATGGTGTATACAAAGAGA-AGCGATCTCGCGAGAGTCA
GCAAACCTCATAAAGTACATCACAGTCCGGATTGGAGTCTGCAACTCGACTCCATAAAGT
TGGAATCGCTAGTAATCGTGGATCAGAATGTCACGGTGAATACGTTCCCGGGCCTTGCAC
ACACCGCCCGTGGATCCGTG----------------------------------------
------------------------------------------------------------
-----------------------
[15] LE_PthGorillae
------------------------------------------------------------
------------------------------------------------------------
------------------------------------------------------------
------------------------------------------------------------
------------------------------------------------------------
------------------------------------------------------------
------------------------------------------------------------
------------------------------------------------------------
------------------------------------------------------------
-----AGCCGCGGTAATACGGAGGGTGCGAGCGTTAATCGGAATTACT-GGGCGTAAAGG
GCGAGTAGGCGGTAAAT-TAAGTT-AGATGTGAAATACCTAATCTTAAATTAGGAACTGC
ATTTAAAACTAGTTTTC-TAGAGTTTTGTAGG-GGGGAGTAGAATTCCATGTGTAGCGGT
GAAATGCGTAGAGATATGGAAGAATACCAGTGGCGAAGGCGACTCCCTGGACAAAAACTG
ACGCTGCTGCGCGAAAGCATGGGTAGCAAACAGGATTAGATACCCTGGTAGTCCATGCTG
TAAACTATGTCGATTTGGAGGTTGTAATGCAAGTAA--AATTATGGCTTCCGTAGCTAAC
GCGTTAAATCGACCGCCTGGGGAGTACGGTCGCAAGATTAAAACTCAAATGAATTGACGG
GGGCCCGCACAAGCGGTGGAGCATGTGGTTTAATTCGATGCAACGCGAAAAACCTTACCT
ACTCTTGACATCCAAAGTAGTAAACAGAGATGTTTATTTGCCTT--GGGGAACTTTGAGA
CAGGTGCTGCATGGCTGTCGTCAGCTCGTGTT-GTGAAAT-GTTGGGTTAAGTCCCGCAA
CGAGCGCAACCCTTATCCTTTGTTGCCATCGA-----TTAAGTCGGGAACTCAAAGGAGA
CTGCCGGTGATAAATCGGAGGAAGGAGAGGACGACGTCAAGTCATCATGGCCCTT-ACGA
GTAGGGCTACACACGTGCTACAATGGTATATACAGAGAGA-AGCAATCCTATAAAGGGAA
GCGGAACTCAGAAAGTATATCGTAGTCCAGATTGGAGTCTGCAACTCGACTCCATGAAGT
CGGAATCGCTAGTAATCGCGAATCAGCATGTCGCGGTGAATACGTTCTCGGGCCTTGTAC
ACACCGCCCGTCACACCATGGAAGTGAGTTGTAAAAGAAGCAAGTA---GCTGAACC---
-------AAATGGACAGCACTTACCACTTTATGATTCATAACTGGGGTGAAGTCGTAACA
AGGTAACCGTAGGGGAACCTGTG
[16] LE_PedicinusHPoly_JMACP9_2
ATTGAACGCTGGCGGCAAGCCTAACACATGCAAGTCGAGCG-GCATCGGGAAAAAAGATT
TATTTCTTTTTTTGCCGGCGAGCGGCGCACGGGTGAGTAATATCTGGGGATCTACCATAA
GGATTGGGATAACTATTGGAAACGATAGCTAATACCAAATAAAATCATTTTTTAAAA---
-------TGATTAAAGT-AGGG---------GATCAA---------TTTTTTGACCTTAT
ACCTTTTGAGGAACCCAGACGAGATTAGCTAGTAGGTGAGGTAATGGCTTACCTAGGCTA
CGATCTCTAGCTGATCTGAGAGGATAGTCAGCCACACTGGAACTGAGATACGGTCCAGAC
TCCTACGGGAGGCAGCAGTGGGGAATATTGCACAATGGGGGAAACCCTGATGCAGCTATG
CCGCGTGTGCGAAGAAGGCCTTAGGGTTGTAAAGCACTTTCGGTAGGAAAGAAG-GTTTT
AATACTAAAAATGTTAAA-ACTTGACGTTACCTACAGAAGAAGCACTGGCTAACTCCGTG
CCAGCAGCCGCGGTAATACGGAGAGTGCTAGCGTTAATCGGAATTACT-GGGCGTAAAGA
GTGCGCAGGTTGTTTGT-TAAGTC-AGATGTGAAATCCCTAAGCTTAACTTAGGAACTGC
ATTTGAAACTAGCAAAC-TAGAGTATCGTAGA-GGGGGGTAGAATTCCAGGTGTAGCGGT
GAAATGCGTAGATATTTGGAAGAATACCAGTGGCGAAGGCGACCCCCTGGACGAATACTG
ACACTCATGCACGAAAGCGTGGGGAGCAAACAGGATTAGATACCCTGGTAGTCCACGCCG
TAAACGATGTCGATTTGAAGGTTGTAGTATGTTTTTAAAACTGTAGCTTTCGAAGTTAAC
ACGTTAAATCGACCGCCTGGGGAGTACAACCGCAAGGTTAAAACTCAAATGAATTGACGG
GGGTCCGCACAAGCGGTGGAGCATGTGGTTTAATTCGATGCAACGCGAAGAACCTTACCT
ACTCTTGACATCCAGAGAATTTAGCAGAGATGCTTTAGTGCCCT--CGGGAACTCTGAGA
CAGGTGCTGCATGGCTGTCGTCAGCTCGTGTT-GTGAAAT-GTTGGGTTAAGTCCCGCAA
CGAGCGCAACTCTTATCTTTTGTTGCCAGCGATTTTGTTTAGTCGGGAACTCAAAAGAGA
CTGCCGGTGATAAATCGGAGGAAGGCGAGGACGACGTCAAGTCATCATGGCCCTT-ACGA
GTAGGGCTACACACGTGCTACAATGGCATATACAAAAAGA-AGCGAATTCGCAAGAATTA
GCAAAACTTATAAAATATGTCGTAATCCGGATTGGAGTCTGCAACTCGACTCCATGAAGT
CGGAATCGCTAGTAATCGTGTATCAGAATGGCACGGTGAATACGTTCTCGGGCCTTGTAC
ACACCGCCCGTCACACCATGGAAGTGGGTTGCAAAAGAAGCAAGTA---GTTTAACC---
---ATTCACTTGGAGAACACTTACCACTTTGTGATTCATGACTGGGGTGAAGTCGTAACA
AGGTAACTGTAGGGGAACCTGCA
[17] LE_SathDur_LAD426093
ATTGAACGCTGGCGGCAGGCCTAACACATGCAAGTCGAGCG-GCAGCGGGAAGAGG----
--CTTTCCTCTTTGCCGGCGAGCGGCGGACGGGTGAGTGATGTCTGGGGATCTGCCCGAT
GGAGGGGGATAACTACTGGAAACGGTAGCTAATACCGCATAATGTCGCA-----------
-------AGACCAAAGT-GGGG---------GACCTT-------------TAGGCCTCAC
ACCATCGGATGAACCCAGATGGGATTAGCTAGTAGGTGGGGTAATGGCTCACCTAGGCGA
CGATCCCTAGCTGGTCTGAGAGGATGACCAGCCACACTGGAACTGAGACACGGTCCAGGC
TCCTACGGGAGGCAGCAGTGGGGAATATTGCACAATGGGGGAAACCCTGATGCAGCCATG
CCGCGTGTGTGAAGAAGGCCTTCGGGTTGTAAAGCACTTTCAGCGGGGAAGAAG-GCAAT
GGCGTTAATAGCGCCATT-GATTGACGTTACCCGCAGAAGAAGCACCGGCTAACTCCGTG
CCAGCAGCCGCGGTAATACGGAGGGTGCGAGCGTTAATCGGAATTACT-GGGCGTAAAGC
GTACGCAGGCGGTCTGT-TAAGTC-AGATGTGAAATCCCCGGGCTCAACCTGGGGACGGC
ATTTGAAACTGGCAGGC-TAGAGTCTCGTAGA-GGGGGGTAGAATTCCAGGTGTAGCGGT
GAAATGCGCAGAGATCTGGAGGAATACCGATGGCGAAGGCGGCCCCCTGGACGAGGGCTG
ACGCTCAGGTACGAAAGCGTGGGGAGCAAACAGGATTAGATACCCTGGTAGTCCACGCCG
TAAACTGTGTCGATTTGAAGGTTGTGGTCTTTG-----AGCCGTGGCTCTCGGAGCTAAC
GCGTTAAATCGACCGCCTGGGGAGTACGGCCGCAAGGTTAAAACTCAAATGAATTGACGG
GGGCCCGCACAAGCGGTGGAGCATGTGGTTTAATTCGATGCAACGCGAAGAACCTTACCT
ACTCTTGACATCCAGAGAACGAGGCAGAGATGCCTTGGTGCCTT--CAGGAACTCTGAGA
CAGGTGCTGCATGGCTGTCGTCAGCTCGTGTT-GTGAAAT-GTTGGGTTAAGTCCCGCAA
CGAGCGCAACCCTTATCCTTTGTTGCCAGCGA-----TTCGGTCGGGAACTCAAAGGAGA
CTGCCGGTGATAAACCGGAGGAAGGTGGGGATGACGTCAAGTCATCATGGCCCTT-ACGA
GTAGGGCTACACACGTGCTACAATGGTGCATACAAAGAGA-AGCGATCTCGCGAGAGTCA
GCGGACCTCATAAAGTGCGTCGTAGTCCGGATTGGAGTCTGCAACTCGACTCCATGAAGT
CGGAATCGCTAGTAATCGTGGATCAGAATGCCACGGTGAATACGTTCCCGGGTCTTGTAC
ACACCGCCCGTCACACCATGGGAGTGGGTTGCAAAAGAAGTAGGTA---GCTTAACC---
-------TACGGGAGGGCGCTTACCACTTTGTGATTCGTGACTGGGGTGAAGTCGTAACA
AGGTAACCGTAGGGGAACCTGC-
[18] LE_PedicinusBad_JMA724068
ATTGAACGCTGGCGGCAAGCTTAACACATGCAAGTCGAGCG-GCAGCGGAAAAAAAGATT
TATTTCTTTTTTTGCCGGCGAGCGGCGAACGGGTGAGTAAAATCTGGGGATCTACCATAA
GGATTGGGATAACTATTGGAAACGATAGCTAATACCGAATAGAATCATTCTTTTTAAAA-
-------TGATTAAAGT-AGGG---------GATCAA---------TTTTTTGACCTTAT
GCCTTTTGAGGAACCCAGACGAGATTAGCTAGTAGGTAAGGTAACGGCTTACCTAGGCTA
CGATCTCTAGCTGATCTGAGAGGATAATCAGCCACACTGGAACTGAGACACGGTCCAGAC
TCCTACGGGAGGCAGCAGTGGGGAATATTGCACAATGGGGGAAACCCTGATGCAGCTATG
CCGCGTGTGCGAAGAAGGCCTTAGGGTTGTAAAGCACTTTCGGTGGGAAAGAAG-ATTTT
AATACTAATAATATTAAA-ATTTGACGTTACCTACAGAAGAAGCACTGGCTAACTCCGTG
CCAGCAGCCGCGGTAATACGGAGAGTGCTAGCGTTAATCGGAATTACT-GGGCGTAAAGA
GTGCGCAGGTTGTTTAT-TAAGTC-AGATGTGAAATCCCTAAGCTTAACTTAGGAACTGC
ATTTGAAACTAACAAAC-TAGAGTATCGTAGA-GGGGGGTAGAATTCCAGGTGTAGCGGT
GAAATGCGTAGATATTTGGAAGAATACCAGTGGCGAAGGCGACCCCCTGGACGAATACTG
ACACTCATGCACGAAAGCGTGGGGAGCAAACAGGATTAGATACCCTGGTAGTCCACGCCG
TAAACGATGTCGATTTGAAGGTTGTAGTGTATTTTA--AACTGTAGCTTTCGAAGTTAAC
ACGTTAAATCGACCGCCTGGGGAGTACAACCGCAAGGTTAAAACTCAAATGAATTGACGG
GGGTCCGCACAAGCGGTGGAGCATGTGGTTTAATTCGATGCAACGCGAAGAACCTTACCT
ACTCTTGACATCCAGAGAATTTAGCAGAGATGCTTTAGTGCCTT--CGGGAACTCTGAGA
CAGGTGCTGCATGGCTGTCGTCAGCTCGTGTT-GTGAAAT-GTTGGGTTAAGTCCCGCAA
CGAGCGCAACCCTTATCTTTTGTTGCCAGCGATTTTGTTCAGTCGGGAACTCAAAAGAGA
CTGCCGGTGATAAATCGGAGGAAGGCGAGGACGACGTCAAGTCATCATGGCCCTT-ACGA
GTAGGGCTACACACGTGCTACGATGGCATATACAAAAGGA-AGCGAGTTCGCAAGAATTA
GCAAAACTTATAAAATATGTCGTAATCCGGATTGGAGTCTGCAACTCGACTCCATGAAGT
CGGAATCGCTAGTAATCGTGTATCAGAATGGCACGGTGAATACGTTCTCGGGCCTCGTAC
ACACCGCCCGTGGATCCGTG----------------------------------------
------------------------------------------------------------
-----------------------
[19] LE_LinMarm_LBT2
ATTGAACGCTAGCGGCAAGCTTAACACATGCAAGTCGAGCGTGTATTCTAAATGAAAA--
---------TTTAGAAGATAAGCGGCGAACGGGTGAGTAATGTATGGGAATCTGCCTATT
GGAGGGGGATAACTATTAGAAATGATAGCTAATACCGCGTATTCTCTTA-----------
-------GGAGGAAAGTAGGGGATTTATTAAAATAATAAAATTATCTTGATAAACCTTAT
GCCAATAGATGAGCCCATATGAGATTAGCTAGTAGGTAAGGTAAAGGCTTACCTAGGCAA
CGATCTCTAGCTGGTCTGAGAGGACGGACAGCCACACTGGGACTGAGATACGGCCCAGAC
TCCTATGGGAGGCAGCAGTGGGGAATATTGCACAATGGGCGAAAGCCTGATGCAGCTATG
TCGCGTGTATGAAGAAGGCCTTAGGGTTGTAAAGTACTTTCAGTCATGAAGAAG-TTATT
TAATTTAATAAATTAAAT-AATTGACGTTAGTGAAAGAAGAAGCACCGGCTAACTCCGTG
CCAGCAGCCGCGGTAATACGGAGGGTGCGAGCGTTAATCAGAATTACT-GGGCGTAAAGG
GCATGTAGGTGGTTAAT-TAAGTT-AATTGTGAAATCCCAAAGCTTAACTTTGGAATTGC
ATTTAAAACTGATTAGC-TAGAGTTTTGAAGA-GGGGAGTAGAATTCCATGTGTAGCGGT
GAAATGCGTAGAGATATGGAGGAATACCAGTGGCGAAGGCGACTCCCTGGTCAAAAACTG
ACACTCATGTGCGAAAGCGTGGGGAGCAAACAGGATTAGATACCCTGGTAGTCCATGCTG
TAAACGATGTCGATTTGGAGGTTGTAAATT----------TTATGGCTTCCGTAGCAAAC
GTGTTAAATCGACCGCCTGGGGATTACGACCGCAAGGTTAAAACTCAAATGAATTGACGG
GGGCCCGCACAAGCGGTGGAGCATGTGGTTTAATTCGATGCAACGCGAAAAACCTTACCT
ACTCTTGACATCCAGAGTAGTTAATAGAGATATTGATTTGCCTT--AGGGAGCTCTGAGA
CAGGTGCTGCATGGCTGTCGTCAGCTCGTGTT-GTGAAAT-GTTGGGTTAAGTCCCGCAA
CGAGCGCAACCCTTGTTCTTTGTTGCCAGCGAG----TTAAGTCGGGAACTCAAGGAAGA
CTGCCGGTGACAAATCGGAGGAAGGAAGGGATGACGTCAAGTCATCATGGCCCTT-ACGA
GTAGGGCTACACACGTGCTACAATGGTGTACACAAAGGGA-AGCTATCCAGCGATGGTAA
GCAAAGCCCAAAAAATACATCTAAGTCCGGATTGGAGTCTGCAACTCGACTCCATGAAGT
CGGAATCGCTAGTAATCGCGAATCAGCATGTCGCGGTGAATACGTTCTCGGGCCTTGTAC
ACACCGCCCGTCACACCATGGGAGTGGGTTGCAAAAGAAGCAGG--------TAACCGAA
CCATTTATGATGGAAGGAGCCTACCACTTTGTGATTCATGACTGGGGTGAAGTCGTAACA
AGGTAACTGTAGGGGAACCTGT-
[20] LE_FarenEhrl_JEL158
ATTGAACGCTAGCGGCAGGCTTAACACATGCAAGTCGAGCG-GCAACGAGGAGAA-----
---TTAATTCTCTGGCGGCAAGCGGCGAACGGGTGAGTAATGTCTGGGAATCTACCTAAA
GGAGGGGGATAACTATTGGAAACGGTAGCTAATACCGCATAATGTCGCA-----------
-------AGACCAAAGT-GGGG---------GACCTT---------TTAGGAGGCCTCAT
GCCATTAGATGAGCCCAGATGGGATTAGCTAGTAGGTAAGGTAATGGCTTACCTAGGCAA
CGATCTCTAGCTGGTCTGAGAGGACGATCAGCCACACTGGAACTGAGACACGGTCCAGAC
TCCTACGGGAGGCAGCAGTGGGGAATATTGCACAATGGGAGAAATCCTGATGCAGCTATG
TCGCGTGTGTGAAGAAGGCCTTTGGGTTGTAAAGCACTTTCGGCAGGAAAGAAG-GTAAT
AATGGTAATATCGTTATT-AGTTGACGTTACCTGCAAAAGAAGCACCGGCTAACTCCGTG
CCAGCAGCCGCGGTAATACGGAGGGTGCAAGCGTTAATCGGAATTACT-GGGCGTAAAGC
GTACGTAGGTGGTTTAT-CCAGTC-AGATGTGAAATCCTTAAGCTTAACTTAAGAACTGC
ATTTGAAACTAGTAAAC-TAGAGTTTCGTAGA-TGGGGGTAGAATTCCAGGTGTAGCGGT
GAAATGCGTAGATATCTGGAGGAATACCAGTGGCGAAAGCGGCCCTCTAGACGAAAACTG
ACACTCAGGTACGAAAGCATGGGGAGCAAACAGGATTAGATACCCTGGTAGTCCACGCCG
TAAACGATGTCGATTTGAAGGTTGTAGTTT--------AACTATGGCTTTCGGAGCTAAC
GCGTTAAATCGACCGCCTGGGGAGTACGACCGCAAGGTTAAAACTCAAATGAATTGACGG
GGGCCCGCACAAGCGGTGGAGCATGTGGTTTAATTCGATGCAACACGAAGAACCTTACCT
ACTCTTGACATCCAGAGAATTTGGTAGAAATACCGAAGTGCCCTTATGGGAACTTTGAGA
CAGGTGCTGCATGGCTGTCGTCAGCTCGTGTT-GTGAAAT-GTTGGGTTAAGTCCCGCAA
CGAGCGCAACCCTTATCCTTTGTTACCATCG------TTCAGTCGGGGACTCAAAGGAGA
CTGCTAGTGATAAACTAGAGGAAGGTGAGGACGACGTCAAGTCATCATGGCCCTT-ATGA
GTAGGGCTACACACGTGCTACAATGGCGTATACAAAGAGACAGCAAACTTGTGAAAGCCA
GCAAATCTC-TAAAGTGCGTCTTAGTCCGGATTGGAGTCTGCAACTCGACTCCATGAAGT
CGGAATCGCTAGTAATCGTGGATCAGAATGCCACGGTGAATACGTTCCCGGGCCTTGTAC
ACACCGCCCGTCACACCATGGAAGTGGATTGCAAAAGAAGTAAGAAATAGCTTAACC-AC
AAATTTTACGTGGAGGGCACTTACCACTTTGTGGTTCATAACTGGGGTGAAGTCGTAACA
AGGTAACCGTAGGGGAACCTGCG
[21] LE_NeohaemScuri_TM1778
ATTAAACGCTAGCGGCAAGCTTAACACATGCAAGTCGTGCG-TCA---------------
--------TTTTGTTTTATGAGCGGCGGACGGGTGAGTAATATATGGGTATCTACCCGAA
GAATTGGGATAACTATTGGAAACGATAGCTAATACCATATAATCTCTAT-----------
-------GGAGTAAAGT-GGGG---------GATTATTTA------AAAGATAACCTCAT
GTCTTCGGATGAGTTCATACGAGATTAGCTAGTAGGTGAAGTAAAGGTTTACCTAGGCAA
CAATCTCTAGCTGATCTGAGAGGATGGTCAGCCACACTGGGACTGAGACACGGCCCAGAC
TCCTACGGGAGGCAGCAGTGGGGAATATTGCACAATGGGCGAAAGCCTGATGCAGCTATG
CCGCGTGTATGAAGAAGGCCTTAGGGTTGTAAAGTACTTTCAGTCGTGAAGAAG-ATTTT
ATTGATAATACCAATAAT-TTTTGACGTTAGCGAAAGAAGAAGCACCGGCTAACTCCGTG
CCAGCAGCCGCGGTAATACGGAGGGTGCAAGCGTTAATCGGAATTACT-GGGCGTAAAGG
GCGCGTAGGTTGTTAAT-TAAGTT-GATTGTGAAATCCCTAGGCTTAACCTAGGAACTGC
ATTCAATACTAATTTAC-TAGAGTTTTGTAGA-GGAAGGTAGAATTCCATGTGTAGCGGT
GAAATGCGTAGATATATGGAGGAATACCAGTGGCGAAGGCGACCTTCTGGACAATTACTG
ACGCTGATGCGCGAAAGCGTGGGGAGCAAACAGGATTAGATACCCTGGTAGTCCATGCTG
TAAACTATGTCAATTTGGAGGTTGTTAATTAT--------TAATGGCTTCCGTAGCAAAC
GCGTTAAATTGACCGCCCGGGGAGTACGGCCGCAAGGTTAAAACTCAAATGAATTGACGG
GGGCCCGCACAAGCGGTGGAGCATGTGGTTTAATTCGATGCAACGCGAAAAACCTTACCT
ACTCTTGACATCCAAAGTAATAAATAGAGATATTTATGTGCCTT--AGGGAACTTTGAGA
CAGGTGCTGCATGGCTGTCGTCAGCTCGTGTT-GTGAAAT-GTTGGGTTAAGTCCCGCAA
CGAGCGCAACCCTTTTCCTTTGTTGCCAACGAG----TAAAGTCGGGAACTCAAAGGATA
CTGCCGGCGAAAAACCGGAGGAAGGTGAGGACGACGTCAAGTCATCATGGCCCTT-ACGA
GTAGGGCTACACACGTGCTACAATGGCGTATACAAAGGGA-GGCTACCCAGTAATGGCAA
GCAGAACTCAAAAAGTACGTCAAAGTTCGGATTGGAGTCTGCAATTCGACTCCATGAAGT
CGGAATCGCTAGTAATCGCGAATCAGCATGTCGCGGTGAATACGTTCTCGGGCCTTGTAC
ACACCGCCCGTCACACCATGGAAGTGAGTTGCAAAAGAAGCAGGTA--TGTTTAACC---
------GTTTAGGAAAACACCTACCACTTTGTGATTCATGACTGGGGTGAAGTCGTAACA
AGGTAACCGTAGGGGAACCTGCG
[22] LE_SusScrof_CW1
ATTGAACGCTGGCGGCAGACCTAACACATGCAAGTCGAGCG-GCAACAGAAAAAG----C
TAGTACAGTTTTTGCTGGCAAGCGGCGAACGGGTGAGTAATATCTGGGGATCTGCCCAAT
GAAGGGGGATAACTACTGGAAACGGTAGCTAATACCGCATAATGTCGGG-----------
-------AGACTAAAGT-GGGG---------GATTATAAATGTAT-TTTTATAACCTCAT
GTCATTGGATGAACCCAGACGAGATTAGCTAGTAGGTAAGGTAATGGCTTACCTAGGCTA
CGATCTCTAGCTGGTCTAAGAGGATGGACAGCCACACTGGAACTGAGATACGGTCCAGAC
TCCTACGGGAGGCAGCAGTGGGGAATATTGCACAATGGGGGAAACCCTGATGCAGTCATG
CCGCGTGTGTGAAGAAGGCCTTAGGGTTGTAAAGCACTTTCAGCAGGTAAGAAG-TTAGT
TGTACTAATAATACAATT-AATTGACGTCAACTGCAGAAGAAGCACCGGCTAACTCCGTG
CCAGCAGCCGCGGTAATACGGAGGGTGCGAGCGTTAATCGGAATTACT-GGGCGTAAAGG
GTACGTAGGCTGTTTAT-TAAGTC-GGATGTGAAATCCCTAAGCTTAACTTAGGAACTGC
ATTCGAAACTGATATTC-TAGAGTCTCGTAGA-GGGGAGTAGAATTCCAGGTGTAGCGGT
GAAATGCGTAGAGATCTGGAGGAATACCAGTGGCGAAGGCGACTCCCTGGACGAAGACTG
ACGCTCAGGTACGAAAGCATGGGGAGCAAACAGGATTAGATACCCTGGTAGTCCATGCCG
TAAACGATGTCGATTTGAAGGTTGCAGATAGTTA----TATTGTGGCTTTCGTAGCTAAC
GCGTTAAATCGACCGCCTGGGAAGTACGGCCGCAAGGCTAAAACTCAAATGAATTGACGG
GGGCCCGCACAAGCGGTGGAGCATGTGGTTTAATTCGATGCAACACGAAGAACCTTACCT
ACTCTTGACATCCAAAGAACTTAACAGAAATGTTTTGGTGCCTT--CGGGAACTTTGAGA
CAGGTGCTGCATGGCTGTCGTCAGCTCGTGTT-GTGAAAT-GTTGGGTTAAGTCCCGCAA
CGAGCGCAACCCTTATCCTTTGTTGCCAGCGA-----TACGGTCGGGAACTCAAAGGAAA
CTGCCAGTGATAAACTGGAGGAAGGCGGGGATGACGTCAAGTCATCATGGCCCTT-ACGA
GTAGGGCTACACACGTGCTACAATGGTATATACAAAGAGA-AGCTAACCCGCGAGGATAA
GCAAAACTCATAAAATATATCTTAGTTCGGATTGGAGTCTGCAACTCGACTCCATGAAGT
CGGAATCGCTAGTAATCGTGGATCAGAATGCCACGGTGAATACGTTCCCGGGCCTTGTAC
ACACCGCCCGTCACACCATGGAAGTGGGTTGCAAAAGAAGTAAGTA---GCTTAACC---
---TAGTATTAGGAGAGAGCTTACCACTTTGTGATTCATAACTGGGGTGAAGTCGTAACA
AGGTAACCGTAGGGGAACCTGCG
[23] LE_Haematomyzus_elephantis_DQ076663
-----------------------------------cgagcg-gcagcaaaataaaataag
aaattattttattgttggcaagcggcgaacgggtgagtaatacctaggaatctacctaat
ggagcgggacaactattagaaatgatagctaatacctcataaagtcatttttttttaaat
ttaattttgaccaaaggcgggg---------gatt-----------ttaactaacctcgc
gccgttagatgagcttaggcaagattagctagtaggtaaggtaaatgcttacctaggcaa
tgatctttagctggtctgagaggacgaacagccacactggaactgagacacggtccagac
tcctacgggaggcagcagtggggaatattgcacaatgagggaaaccttgatgcagctata
ccgtgtgtgtgatgaaggcctttgggttgtaaagcactttcagcaaagaagaag-atgtt
tatgataataccataaat-atttgacgttatttgaagaagaagcaccggctaactccgtg
ccagcagccgcggtaatacggagggtgcaagcgttaatcggaattact-gggcgtaaagc
gtatgtaggtggtttat-taagtc-agatatgaaat-cctaagcttaacttaatggctgt
atttgaaactaataaac-tagagtctcgtaga-ggagggtagaattccaagtgtagcggt
gaaatgcgtagatatttggaggaataccagtggcgaaagcggccctctagacgaatactg
acactcagatacgaaagcgtggggagcaaacaggattagataccctggtagtccatgctg
taaacgatgtcaatttgaaggttgtgatatat------aattgtgactttcgtagctaac
gcgttaaattgaccgcctggggagtacgaccgcaaggttaaaactcaaatgaattgacgg
gggcccgcacaagcggtggagcatgtggtttaattcgatgcaacgcgaaaaaccttacct
actcttgacatccaaagaactgaatagagatatttaggtgcctt--cgggaactttgaga
caggtgctgcatggctgtcgtcagctcgtgtt-gtgaaat-gttgggttaagtcccgcaa
cgagcgcaacccttatccttttttgccatcgat----taaagtcgggaacttaaaggaaa
ctgccagcgataagctggaggaaggtgaggacgacgtcaagtcatcatggccctt-atga
gtagggctacccacgtgctacaatgg----------------------------------
------------------------------------------------------------
------------------------------------------------------------
------------------------------------------------------------
------------------------------------------------------------
-----------------------
[24] LE_HaematopinApri_DQ076665
-----------------------------------cgagcg-gcaacagaaaaag----c
tagtatagtttttgctggcaaacggcgaacgggtgagtaatatctggggatctgcccaat
gaagggggataactactggaaacggtagctaataccgcataatgtcggg-----------
-------agactaaagt-gggg---------gattataaatttat-ttttatgacctcat
gtcattggatgaacccagacgagattagctagtaggtaaggtaatggcttacctaggcta
cgatctctagctggtctaagaggatgaacagccacactggaactgagatacggtccagac
tcctacgggaggcagcagtggggaatattgcacaatgggggaaaccctgatgcagtcatg
ccgcgtgtgtgaagaaggccttagggttgtaaagcactttcagcaggtaagaag-ttgat
tatactaataatataatt-aattgacgtta-ctgcagaagaagcaccggctaactccgtg
ccagcagccgcggtaatacggagggtgcaagcgttaatcggaattact-gggcgtaaagg
gtacgtaggctgtttat-taagtcgggatgtgaaatccctaagcttaacttaggaactgc
attcgaaactggtattc-tagagtctcgtaga-ggggagtagaattccaggtgtagcggt
gaaatgcgtagagatctggaggaataccagtggcgaaggcgactccctggacgaagactg
acgctcaggtacgaaagcatggggagcaaacaggattagataccctggtagtccatgccg
taaacgatgtcgatttgaaggttgcagatagtta----tattgtggctttcgtagctaac
gcgttaaatcgaccgcctgggaagtacggccgcaaggctaaaactcaaatgaattgacgg
gggcccgcacaagcggtggagcatgtggtttaattcgatgcaacNcgaagaaccttacct
actcttgacatccaaagaacttaacagaaatgttttggtgcctt--cgggaactttgaga
caggtgctgcatggctgtcgtcagctcgtgtt-gtgaaat-gttgggttaagtcccgcaa
cgagcgcaacccttatcctttgttgccagcga-----tatagtcgggaactcaaaggaaa
ctgccagtgataaactggaggaaggtggggatgacgtcaagtcatcatggccctt-acga
gtagggctacacacgtgctacaatgg----------------------------------
------------------------------------------------------------
------------------------------------------------------------
------------------------------------------------------------
------------------------------------------------------------
-----------------------
[25] LE_HaematoEurysternus_DQ0776661
-----------------------------------cgtgcg-gcaacagaaaaag----c
tagtacagtttttgctggcaagcggcgaacgggtgagtaatatctggggatctacccaat
gaagagggataactgttggaaacgacagctaataccacataatgtcgat-----------
-------agaccaaagc-gggg---------gattatatttttat-aaatataacctcgt
gtcattggatgaacccagacgagattagcttgtaggtaaggtaatggcttacctaggcta
cgatctctagctggtctgagaggatggacagccacactggaactgagatacggtccagac
tcctacgggaggcagcagtggggaatattgcacaatgggggaaaccctgatgcagtcatg
ccgcgtgtgtgaagaaggccttagggttgtaaagcactttcagcaggaaagaagtttact
tatattaataatacaagtaaattgacgttaactgcaaaagaagcaccggctaactccgtg
ccggcagccgcggtaatacggagggtgcaagcgttaatcggaattact-gggcgtaaaga
gtacgtaggctgtttgt-taagtc-aaatgtgaaatccctaagcttaacttaggaatggc
atttgaaactgacatac-tagagtcccgtaga-ggggagtagaattccaggtgtagcggt
gaaatgcgtagatatctggaggaataccagtggcgaaggcgactccctggacgaagactg
acgctcaggtacgaaagcatggggagcaaacaggattagataccctggtagtccatgccg
taaacgatgtcgatctgaaggttgcagatttta-----aattgtgactttcgtagctaac
gcgttaaatcgaccgcctgggaagtacggccgcaaggctaaaactcaaatgaattgacgg
gggcccgcacaagcggtggagcatgtggtttaattcgatgcaacacgaagaaccttacct
actcttgacatccaaagaacttaacagaaatgttttggtgcctt--agggaactttgaga
caggtgctgcatggctgtcgtcagctcgtgtt-gtgaaat-gttgggttaagtcccgcaa
cgggcgcaacccttatcctttgttgccagcgat----tttagtcgggaactcaaaggaaa
ctgccagtgataaactggaggaaggtgaggacgacgtcaagtcatcatggccctt-acga
gtagggctacccacgtgctacaatgg----------------------------------
------------------------------------------------------------
------------------------------------------------------------
------------------------------------------------------------
------------------------------------------------------------
-----------------------
[26] LE_SolenoCap_DQ076664
------------------------------------------------------------
------------------------------------------------------------
------------------------------------------------------------
------------------------------------------------------------
------------------------------------------------------------
--------------------------------cacactggaactgagatacggtccagac
tcctacgggaggcagcagtggggaatattgcacaatgggggaaaccctgatgcagccatg
ccgcgtgtgtgaagaaggccttcgggttgtaaagcactttcagcggggaagaaa-tcgat
attgctaatatcaatatc-gcttgacgttacccgaagaagaagcaccggctaactccgtg
ccagcagccgcggtaatacggagggtgcaagcgttaatcggaattact-gggcgtaaagc
gtatgtaggcagtttat-taagtc-agatgtgaaatccctaagcttaacttaggaactgc
atttgaaactgataggc-tagagtctcgtaga-ggggggtagaattccaagtgtagcggt
gaaatgcgtagatatttggaggaataccagtggcggaggcgaccccctggacgaagactg
acgctcaagtacgaaagcgtggggagcaaacaggattagataccctggtagtccacgccg
taaacgatgtcgaattaaaggtcgtgttccctttaaaagaatgtgacttttgaagctaac
gcgttaaatcgaccgcctggggaatacgtcccca--------------------------
------------------------------------------------------------
------------------------------------------------------------
------------------------------------------------------------
------------------------------------------------------------
------------------------------------------------------------
------------------------------------------------------------
------------------------------------------------------------
------------------------------------------------------------
------------------------------------------------------------
------------------------------------------------------------
-----------------------
[27] LE_PolySerr_DQ076667
------------------------------------------------------------
------------------------------------------------------------
------------------------------------------------------------
------------------------------------------------------------
------------------------------------------------------------
--------------------------------cacactggaactgagacacggcccagac
tcctacgggRggcagcagtggggaatatWggacaatgggggaaaccctgatccagcaatg
ccgcgtgtgtgaagaaggcctgagggttgtaaagcacttttagtaaggaagatgaatata
aaatttaatacattttat-gtttgacgttacttacagaataagcaccggcaaactccgtg
ccagcagccgcggtaatacggagggtgcgagcgttaatcggaattact-gggcgtaaagg
gtgcgtaggtggtgtgg-taagtt-atttgtgaaagacctaagcttaacttaggaagtgc
agataaaactgccagacttagagtataggata-gggtagtggaatttccggtgtagcagt
gaaatgcgtagatatcggaaggaacatcagtggcgaaggcgactacctggcctaaaactg
acactgaggcacgaaagcatggggagcaaacaggattagataccctggtagtccatgctg
taaacgttgtcaactagctgttggtcataatttt----aatgataagtagcgaagctaac
gcgttaagttgaccgcctggggagtacggtcgcaagattaaaactcaaaggaattgacgg
gggcccgcacaagcggtggagcatgtggtttaattcgatgcaacgcgaggaaccttacct
acccttgacatacagcgaatttaacagagatgttaaagtgccgg--gaggaacgctgata
caggtgctgcatggctgtcgtcagctcgtgtc-g--------------------------
------------------------------------------------------------
------------------------------------------------------------
------------------------------------------------------------
------------------------------------------------------------
------------------------------------------------------------
------------------------------------------------------------
------------------------------------------------------------
-----------------------
[28] LE_PolySpinu_DQ076666
-------------------cttaacacatgcaagttgaacg-gcagcatggtttaa-gat
tttgtcttaaattgatggcgagtagcgaacgggtgagtataacgcaggaatgtgtcttaa
agtttaggataacctagggaaacttaggctaatactgaatgtactctat-----------
-------ggagtaaagc-tggg---------gacc------------taaatggcctggc
gctttaagggcagcctgtgtctgattagctagttggtaaggtaaaagcttaccaaggcaa
cgatcagtagctggtcttagaggacggtcagccacactgggactgagacacggcccagac
tcctacgggaggcagcagtggggaatattggacaatgggggaaaccctgatccagcaatg
ccgcgtgtgtgaagaaggcctgagggttgtaaagcacttttggtaaggaagattgatata
aagtttaatacattttat-attggacgttacttacagaataagcaccggcaaactccgtg
ccagcagccgcggtaatacggagggtgcgagcgttaatcggaattatt-gggcgtaaagg
gtgcgtaNgtggtataa-caagtt-atttgtgaaagacctaagcttaacttaggaagtgc
agataaaactgttaaac-tagagtatgggata-gggtagtggaatttccggtgtagcagt
gaaatgcgtagatatcggaaggaacatcagtggcgaaggcgactacctggcctaaaactg
acactggggcacgaaagcatggggagcaaacaggattagataccctggtagtccatgctg
taaacgttgtcaactagctgttggtcatgattg-----aatgataagtagcgaagctaac
gcgttaagttgaccgcctggggagtacgatcgcaagattaaaactcaaaggaattgacgg
gggcccgcacaagcggtggagcatgtggtttaattcgatgcaacgcgaggaaccttacct
acccttgacatacagcgaatttaacagagatgttaaagtgccgg--gaggaacgctgata
caggtgctgcatggctgtcgtcagctcgtgtt-gtgagat-attgggttaagtcccgtaa
cgagcgtaacccttgttcttagttgccaacgat----taaagtcgggaactctaagaaga
ctgccgatgaaaagtcggaggaagggggggatgaggtcaagtcatcatggccctt-atgg
gtagggctacacacgtgctacaatgg----------------------------------
------------------------------------------------------------
------------------------------------------------------------
------------------------------------------------------------
------------------------------------------------------------
-----------------------
[29] LE_HaematSuis_DQ076662
-----------------------------------cgagcg-gcaacagaaaaag----c
tagtacagtttttgctggcaagcggcgaacgggtgagtaatatctggggatctgcccaat
gaagggggataactactggaaacggtagctaataccgcataatgtcggg-----------
-------agactaaagt-gggg---------gattataaatgtat-ttttataacctcat
gtcattggatgaacccagacgagattagctagtaggtaaggtaatggcttacctaggcta
cgatctctagctggtctaagaggatggacagccacactggaactgagatacggtccagac
tcctacgggaggcagcagtggggaatattgcacagtgggggaaaccctgatgcagtcatg
ccgcgtgtgtgaagaaggccttagggttgtaaagcactttcagcaggtaagaag-ttagt
tgtactaataatacaatt-aattgacgtcaactgcagaagaagcaccggctaactccgtg
ccagcagccgcggtaatacggagggtgcgagcgttaatcggaattact-gggcgtaaagg
gtacgtaggctgtttat-taagtc-ggatgtgaaatccctaagcttaacttaggaactgc
attcgaaactgatattc-tagagtctcgtaga-ggggagtagaattccaggtgtagcggt
gaaatgcgtagagatctggaggaataccagtggcgaaggcgactccctggacgaagactg
acgctcaggtacgaaagcatggggagcaaacaggattagataccctggtagtccatgccg
taaacgatgtcgatttgaaggttgcagatagtta----tattgtggctttcgtagctaac
gcgttaaatcgaccgcctgggaagtacggccgcaaggctaaaactcaaatgaattgacgg
gggcccgcacaagcggtggagcatgtggtttaattcgatgtaacacgaagaaccttacct
actcttgacatccaaagaacttaacagaaatgttttggtgcctt--cgggaactttgaga
caggtgctgcatggctgtcgtcagctcgtgtc-gtgaaat-gttgggttaagtcccgcaa
cgagcgcaacccttatcctttgttgccagcga-----tacggtcgggaactcaaaggaaa
ctgccagtgataaactggaggaaggcggggatgacgtc-agtcatcatggcccttaacga
gtagggctacccacgtgctacaatgg----------------------------------
------------------------------------------------------------
------------------------------------------------------------
------------------------------------------------------------
------------------------------------------------------------
-----------------------
[30] LE_PediciObtusus_AB478979
------------------------------------------------------------
------------TGCCGGCGAGCGGCGAACGGGTGAGTAATATCTGGGGATCTGCCATTA
GGATTGGGACAACTATTGGAAACGATGGCTAATACCAAATGGTATCGTATTTATTA----
-------CGATTAAAGT-AGGG---------GATC-----------ATTTTTGACCTTAT
GCCTTTTGAGGAACCCAGACGAGATTAGCTAGTAGGTAAGGTAAAGGCTTACCTAGGCTA
CGATCTCTAGCTGATCTGAGAGGATAATCAGCCACACTGGAACTGAGATACGGTCCAGAC
TCCTACGGGAGGCAGCAGTGGGGAATATTGCACAATGGGGGAAACCCTGATGCAGCTATG
CCGCGTGTGTGAAGAAGGCCTTAGGGTTGTAAAACACTTTCGGTAGGAAAGAAG-ATATT
ATTACTAATAATAATAGT-ATTTGACGTTACTTACAGAAGAAGCACTGGCTAACTCCGTG
CCAGCAGCCGCGGTAATACGGAGAGTGCTAGCGTTAATCGGAATTACT-GGGCGTAAAGC
GTGCGCAGGTTGTTTAT-TAAGTC-AGATGTGAAATCCCTAAGCTTAACTTAGGAACTGC
ATTTGAAACTAATAAGC-TAGAGTATCGTAGA-GGGGGGTAGAATTCCAGGTGTAGCGGT
GAAATGCGTAGAGATCTGGAAGAATACCAGTGGCGAAGGCGACCCCCTGGACGAATACTG
ACACTCATGCACGAAAGCGTGGGGAGCAAACAGGATTAGATACCCTGGTAGTCCACGCCG
TAAACGATGTCGATTTGAAGGTTGCAGTATTTTTTTTAAATTGTAGCTTTCGAAGTTAAC
ACGTTAAATCGACCGCCTGGGGAGTACAACCGCAAGGTTAAAACTCAAATGAATTGACGG
GGGTCCGCACAAGCGGTGGAGCATGTGGTTTAATTCGATGCAACGCGAAGAACCTTACCT
ACTCTTGACATCCAGAGAATTTAGCAGAGATGCTTTAGTGCCCT--CGGGAACTCTGAGA
CAGGTGCTGCATGGCTGTCGTCAGCTCGTGTT-GTGAAAT-GTTGGGTTAAGTCCCGCAA
CGAGCGCAACCCTTATCTTTTGTTGCCAGCGATGTTGTTTAGTCGGGAACTCAAAAGAGA
CTGCCGGTGATAAATCGGAGGAAGGTGAGGATGACGTCAAGTCATCATGGCCCTT-ACGA
GTAGGGCTACACACGTGCTACAATGGCATATACAAAGAGA-AGCAAATTCGCAAGAATTA
GCAAAACTTATAAAATATGTCGTAATCCGGATTGGAGTCTGCAACTCGACTTCATGAAGT
CGGAATCGCTAGTAATCGTGTATCAGAATGGCACGGTGAATACGTTCTCGGGCCTTGTAC
ACACCGCCCGTCACACCATGGAAGTGGGTTGCAAAAGAAGTAAGTA---GTTTAACC---
------ATTTCGGAGAACACTTACCACTTTGTGATTCATGACTGGGGTG-----------
-----------------------
;
END;
