# Supplementary material for: Effects of 16S rDNA sampling on estimates of the number of endosymbiont lineages in sucking lice
Source: PeerJ. 2016 Jul 19;4:e2187. doi: 10.7717/peerj.2187 (PMC4958000; doi:10.7717/peerj.2187)
Supplement: Supplemental Information 1 [file peerj-04-2187-s001.zip › Alignment_Trees_Sequences/GENBANK/NewSequences.fas]

>Proechinophthirus_fluctus 
ATTGAACGCTGGCGGCAGGCCTAACACATGCAAGTCGAGCG-GCAGCGGGAAGAGG----
--CTTTCCTCTTTGCCGGCGAGCGGCGGACGGGTGAGTGATGTCTGGGGATCTGCCCGAT
GGAGGGGGATAACTACTGGAAACGGTAGCTAATACCGCATAATGTCGCA-----------
-------AGACCAAAGTGGGGG-------------A----------CCTTTAGGCCTCAC
ACCATCGGATGAACCCAGATGGGATTAGCTAGTAGGTGGGGTAATGGCTCACCTAGGCGA
CGATCCCTAGCTGGTCTGAGAGGATGACCAGCCACACTGGAACTGAGACACGGTCCAGAC
TCCTACGGGAGGCAGCAGTGGGGAATATTGCACAATGGGGGAAACCCTGATGCAGCCATG
CCGCGTGTGTGAAGAAGGCCTTCGGGTTGTAAAGCACTTTCAGCGGGGAAGAAG-GCAAT
GGCGTTAATAGCGCCATT-GATTGACGTTACCCGCAGAAGAAGCACCGGCTAACTCCGTG
CCAGCAGCCGCGGTAATACGGAGGGTGCGAGCGTTAATCGGAATTACT-GGGCGTAAAGC
GTACGCAGGCGGTCTGT-TAAGTC-AGATGTGAAATCCCCGGGCTCAACCTGGGGACGGC
ATTTGAAACTGGCAGGC-TAGAGTCTCGTAGA-GGGGGGTAGAATTCCAGGTGTAGCGGT
GAAATGCGTAGAGATCTGGAGGAATACCGATGGCGAAGGCGGCCCCCTGGACGAGGGCTG
ACGCTCAGGTACGAAAGCGTGGGGAGCAAACAGGATTAGATACCCTGGTAGTCCACGCCG
TAAACTATGTCGATTTGAAGGTTGTGGTCTTTG-----AGCCGTGGCTTTCGGAGCTAAC
GCGTTAAATCGACCGCCTGGGGAGTACGGCCGCAAGGTTAAAACTCAAATGAATTGACGG
GGGCCCGCACAAGCGGTGGAGCATGTGGTTTAATTCGATGCAACGCGAAGAACCTTACCT
ACTCTTGACATCCAGAGAACGAGGCAGAGATGCCTTGGTGCCTT--CAGGAACTCTGAGA
CAGGTGCTGCATGGCTGTCGTCAGCTCGTGTT-GTGAAAT-GTTGGGTTAAGTCCCGCAA
CGAGCGCAACCCTTATCCTTTGTTGCCAGCGA-----TTCGGTCGGGAACTCAAAGGAGA
CTGCCGGTGATAAACCGGAGGAAGGTGGGGATGACGTCAAGTCATCATGGCCCTT-ACGA
GTAGGGCTACACACGTGCTACAATGGTGCATACAAAGAGA-AGCGATCTCGCGAGAGTCA
GCGGACCTCATAAAGTGCGTCGTAGTCCGGATTGGAGTCTGCAACTCGACTCCATGAAGT
CGGAATCGCTAGTAATCGTGGATCAGAATGCCACGGTGAATACGTTCCCGGGCCTTGTAC
ACACCGCCCGTCACACCATGGGAGTGGGTTGCAAAAGAAGTAGGTA---GCTTAACC---
-------TACGGGAGGGCGCTTACCACTTTGTGATTCATGACTGGGGTGAAGTCGTAACA
AGGTAACCGTAGGGGAACCTGC-
>Haematopinus_suis 
ATTGAACGCTGGCGGCAGACCTAACACATGCAAGTCGAGCG-GCAACAGAAAAAG----C
TAGTACAGTTTTTGCTGGCAAGCGGCGAACGGGTGAGTAATATCTGGGGATCTGCCCAAT
GAAGGGGGATAACTACTGGAAACGGTAGCTAATACCGCATAATGTCGGG-----------
-------AGACTAAAGT-GGGG---------GATTATAAATGTAT-TTTTATAACCTCAT
GTCATTGGATGAACCCAGACGAGATTAGCTAGTAGGTAAGGTAATGGCTTACCTAGGCTA
CGATCTCTAGCTGGTCTAAGAGGATGGACAGCCACACTGGAACTGAGATACGGTCCAGAC
TCCTACGGGAGGCAGCAGTGGGGAATATTGCACAATGGGGGAAACCCTGATGCAGTCATG
CCGCGTGTGTGAAGAAGGCCTTAGGGTTGTAAAGCACTTTCAGCAGGTAAGAAG-TTAGT
TGTACTAATAATACAATT-AATTGACGTCAACTGCAGAAGAAGCACCGGCTAACTCCGTG
CCAGCAGCCGCGGTAATACGGAGGGTGCGAGCGTTAATCGGAATTACT-GGGCGTAAAGG
GTACGTAGGCTGTTTAT-TAAGTC-GGATGTGAAATCCCTAAGCTTAACTTAGGAACTGC
ATTCGAAACTGATATTC-TAGAGTCTCGTAGA-GGGGAGTAGAATTCCAGGTGTAGCGGT
GAAATGCGTAGAGATCTGGAGGAATACCAGTGGCGAAGGCGACTCCCTGGACGAAGACTG
ACGCTCAGGTACGAAAGCATGGGGAGCAAACAGGATTAGATACCCTGGTAGTCCATGCCG
TAAACGATGTCGATTTGAAGGTTGCAGATAGTTA----TATTGTGGCTTTCGTAGCTAAC
GCGTTAAATCGACCGCCTGGGAAGTACGGCCGCAAGGCTAAAACTCAAATGAATTGACGG
GGGCCCGCACAAGCGGTGGAGCATGTGGTTTAATTCGATGCAACACGAAGAACCTTACCT
ACTCTTGACATCCAAAGAACTTAACAGAAATGTTTTGGTGCCTT--CGGGAACTTTGAGA
CAGGTGCTGCATGGCTGTCGTCAGCTCGTGTT-GTGAAAT-GTTGGGTTAAGTCCCGCAA
CGAGCGCAACCCTTATCCTTTGTTGCCAGCGA-----TACGGTCGGGAACTCAAAGGAAA
CTGCCAGTGATAAACTGGAGGAAGGCGGGGATGACGTCAAGTCATCATGGCCCTT-ACGA
GTAGGGCTACACACGTGCTACAATGGTATATACAAAGAGA-AGCTAACCCGCGAGGATAA
GCAAAACTCATAAAATATATCTTAGTTCGGATTGGAGTCTGCAACTCGACTCCATGAAGT
CGGAATCGCTAGTAATCGTGGATCAGAATGCCACGGTGAATACGTTCCCGGGCCTTGTAC
ACACCGCCCGTCACACCATGGAAGTGGGTTGCAAAAGAAGTAAGTA---GCTTAACC---
---TAGTATTAGGAGAGAGCTTACCACTTTGTGATTCATAACTGGGGTGAAGTCGTAACA
AGGTAACCGTAGGGGAACCTGCG
>Ancistroplax_crocidurae_1
ATTGAACGCTGGCGGCAGGCCTAACACATGCAAGTCGAGCG-GCAACAGGAAGAAG---T
TTTTTACTTATTTGCTGGCAAGCGGCGAACGGGTGAGTAATATCTGGGGATCTGCCTTAT
GGAGGGGGATAACTACTGGAAACGGTAGCTAATACCGCATAATGTCGTA-----------
-------GGACCAAAGT-GGGG---------GACC------------TTTTTGGCCTCAC
ACCATAAGATGAACCCAGATGGGATTAGCTAGTAGGTAAGGTAATGGCTTACCTAGGCAA
CGATCCCTAGCTGGTCTGAGAGGATGATCAGCCACACTGGAACTGAGATACGGTCCAGAC
TCCTACGGGAGGCAGCAGTGGGGAATATTGCACAATGGGGGAAACCCTGATGCAGCCATG
CCGCGTGTGTGAAGAAGGCCCTAGGGTTGTAAAGCACTTTCAGCAGGGAAGAAA-GTAAT
TGCACTAATATTGCCATT-AATTGACGTTACCTGCAGAAGAAGCACCGGCTAACTCCGTG
CCAGCAGCCGCGGTAATACGGAGGGTGCGAGCGTTAATCGGAATTACT-GGGCGTAAAGA
GTACGTAGGCGGTTTGTGTGGGTC-AGATGTGAAATCCCCGGGCTTAACCTGGGAACTGC
ATTTGAAACTAGCAAGC-TAGAGTCTCGTAGA-GGGGAGTAGAATTCCAGGTGTAGCGGT
GAAATGCGTAGATATCTGGAGGAATACCAGTGGCGAAGGCGACTCCCTGGACGAAGACTG
ACGCTAAGGTACGAAAGCGTGGGGAGCAAACAGGATTAGATACCCTGGTAGTCCATGCTG
TAAACGATGTCGATTTGAAGGTTGTGGCTTTA------AGCTGTGACTTTCGTAGTTAAA
GCGTTAAATCGACCGCCTGGGGAGTACGACCGCAAGGTTAAAACTCAAATGAATTGACGG
GGGCCCGCACAAGCGGTGGAGCATGTGGTTTAATTCGATGCAACGCGAAGAACCTTACCT
ACTCTTGACATCCAAAGAATAAAACAGAGATGTTTTAGTGCCTTTACAGGAGCTTTGAGA
CAGGTGCTGCATGGCTGTCGTCAGCTCGTGTT-GTGAAAT-GTTGGGTTAAGTCCCGCAA
CGAGCGCAACCCTTATCCTTTGTTGCCAGCGA-----TCCGGTCGGGAACTCAAAGGAGA
CTGCCGGTGATAAACCGGAGGAAGGTAGGGACGACGTCAAGTCATCATGGCCCTT-ACGA
GTAGGGCTACACACGTGCTACAATGGTGTATACAAAGAGA-AGCGATCTCGTGAGAGTCA
GCAAACCTCATAAAGTACATCACAGTCCGGATTGGAGTCTGCAACTCGACTCCATGAAGT
TGGAATCGCTAGTAATCGTGGATCAGAATGTCACGGTGAATACGTTCCCGGGCCTTGTAC
ACACCGCCCGTCACACCATGGAAGTGGGTTGCAAAAGAAGTAGGTA---GCTTAACC---
--AGTTTTATTGGAGGGCGCTTACCACTTTGTGATTCATAACTGGGGTGAAGTCGTAACA
AGGTAACCGTAGGGGAACCTGCG
>Ancistroplax_crocidurae_2_endo_1
ATTGAACGCTGGCGGCAGGCCTAACACATGCAAGTCGAGCG-GCAGCGGGAAGAGG----
--CTTTCCTCTTTGCCGGCGAGCGGCGGACGGGTGAGTGATGTCTGGGGATCTGCCCGAT
GGAGGGGGATAACTACTGGAAACGGTAGCTAATACCGCATAATGTCGCA-----------
-------AGACCAAAGT-GGGG---------GACC------------TT-TAGGCCTCAC
ACCGTCGGATGAACCCAGATGGGATTAGCTAGTAGGTGGGGTAATGGCTCACCTAGGCGA
CGATCCCTAGCTGGTCTGAGAGGATGACCAGCCACACTGGAACTGAGACACGGTCCAGAC
TCCTACGGGAGGCAGCAGTGGGGAATATTGCACAATGGGGGAAACCCTGATGCAGCCATG
CCGCGTGTGTGAAGAAGGCCTTCGGGTTGTAAAGCACTTTCAGCGGGGAAGAAG-GCAAT
GGCGTTAATAGCGCCATT-GATTGACGTTACCCGCAGAAGAAGCACCGGCTAACTCCGTG
CCAGCAGCCGCGGTAATACGGAGGGCGCGAGCGTTAATCGGAATTACT-GGGCGTAAAGC
GTACGCAGGCGGTCTGT-TAAGTC-AGATGTGAAATCCCCGGGCTCAACCTGGGGACGGC
ATTTGAAACTGGCAGGC-TAGAGTCTCGTAGA-GGGGGGTAGAATTCCAGGTGTAGCGGT
GAAATGCGTAGAGATCTGGAGGAATACCGATGGCGAAGGCGGCCCCCTGGACGAGGGCTG
ACGCTCAGGTACGAAAGCGTGGGGAGCAAACAGGATTAGATACCCTGGTAGTCCACGCCG
TAAACTATGTCGATTTGAAGGTTGTGGTCTTTG-----AGCCGCGGCTTTCGGAGCTAAC
GCGTTAAATCGACCGCCTGGGGAGTACGGCCGCAAGGTTAAAACTCAAATGAATTGACGG
GGGCCCGCACAGGCGGTGGAGCATGTGGTTTAATTCGATGCAACGCGAAGAACCTTACCT
ACTCTTGACATCCAGAGAACGAGGCAGAGATGCCTTGGTGCCTT--CAGGAACTCTGAGA
CAGGTGCTGCATGGCTGTCGTCAGCTCGTGTT-GTGAAAT-GTTGGGTTAAGTCCCGCAA
CGAGCGCAACCCTTATCCTTTGTTGCCAGCGA-----TTCGGTCGGGAACTCAAAGGAGA
CTGCCGGTGATAAACCGGAGGAAGGTGGGGATGACGTCAAGTCATCATGGCCCTT-ACGA
GTAGGGCTACACACGTGCTACAATGGTGCATACAAAGAGA-AGCGATCTCGCGAGAGTCA
GCGGACCTCATAAAGTGCGTCGTAGTCCGGATTGGAGTCTGCAACTCGACTCCATGAAGT
CGGAATCGCTAGTAATCGTGGATCAGAATGCCACGGTGAATACGTTCCCGGGCCTT----
------------------------------------------------------------
------------------------------------------------------------
-----------------------
>Ancistroplax_crocidurae_2_endo_2
ATTGAACGCTGGCGGCAGGCCTAACACATGCAAGTCGAGCG-GCAACAGGAATAAG----
TTTTTACTTTTTTGCTGGCGAGCGGCGAACGGGTGAGTAATATCTGGGGATCTGCCTTAT
GGAGGGGGATAACTACTGGAAACGGTAGCTAATACCGCATAATGTCGTA-----------
-------GGACCAAAGT-GGGG---------GACC------------TTTTTGGCCTCAC
ACCATAAGATGAACCCAGATGGGATTAGCTAGTAGGTAGGGTAATGGCTTACCTAGGCAA
CGATCCCTAGCTGGTCTGAGAGGATGATCAGCCACACTGGAACTGAGATACGGTCCAGAC
TCCTACGGGAGGCAGCAGTGGGGAATATTGCACAATGGGGGAAACCCTGATGCAGCCATG
CCGCGTGTGTGAAGAAGGCCTTAGGGTTGTAAAGCACTTTCAGCAGGGAAGAAA-GTAAT
TGCACTAATATTGCTATT-AATTGACGTTACCTGCAGAAGAAGCACCGGCTAACTCCGTG
CCAGCAGCCGCGGTAATACGGAGGGTGCGAGCGTTAATCGGAATTACT-GGGCGTAAAGA
GTACGTAGGCGGTTTGTGTGGGTC-AGATGTGAAATCCCCGGGCTTAACCTGGGAACTGC
ATTTGAAACTAGCAAGC-TAGAGTCTCGTAGA-GGGGAGTAGAATTCCAGGTGTAGCGGT
GAAATGCGTAGATATCTGGAGGAATACCAGTGGCGAAGGCGACTCCCTGGACGAAGACTG
ACGCTAAGGTACGAAAGCGTGGGGAGCAAACAGGATTAGATACCCTGGTAGTCCATGCTG
TAAACGATGTCGATTTGAAGGTTGTGGCCTTG------AGCTGTGACTTTCGTAGTTAAC
GCGTTAAATCGACCGCCTGGGGAGTACGGCCGCAAGGTTAAAACTCAAATGAATTGACGG
GGGCCCGCACAAGCGGTGGAGCATGTGGTTTAATTCGATGCAACGCGAAGAACCTTACCT
ACTCTTGACATCCAAAGAATAAAACAGAGATGTTTTAGTGCCTTTATAGGAGCTTTGAGA
CAGGTGCTGCATGGCTGTCGTCAGCTCGTGTT-GTGAAAT-GTTGGGTTAAGTCCCGCAA
CGAGCGCAACCCTTATCCTTTGTTGCCAGCGA-----TTCGGTCGGGAACTCAAAGGAGA
CTGCCGGTGATAAACCGGAGGAAGGTAGGGATGACGTCAAGTCATCATGGCCCTT-ACGA
GTAGGGCTACACACGTGCTACAATGGTGTATACAAAGAGA-AGCGATCTCGCGAGAGTCA
GCAAACCTCATAAAGTACATCACAGTCCGGATTGGAGTCTGCAACTCGACTCCATAAAGT
TGGAATCGCTAGTAATCGTGGATCAGAATGTCACGGTGAATACGTTCCCGGGCCTTGCAC
ACACCGCCCGTGGATCCGTG----------------------------------------
------------------------------------------------------------
-----------------------
>Linognathus_spicatus 
---------------------TAACACATGCAAGTCGAACG-GCAGCGTAAAAGAA----
--TATTTTCTTTTGACGGCGAGTGGCGAACGGGTGAGTAATATCTGAGAATCTGCCTGTA
GAAGGGGGATAACCATTGGAAACGATGGCTAATACCGCATAATATCCAAA----------
-------AGATTAAAGT-GGGG---------GATCTTTTT------TCTTAAGACCTCAT
GTCTACAGATGAGCTCAGACGGGATTAGCTAGTATGTAAGGTAAAAGCTTACATAGGCTA
CGATCCCTAGCTGGTCTGAGAGGATGGACAGCCACACTGGAACTGAGATACGGTCCAGAC
TCCTACGGGAGGCAGCAGTGGGGAATATTGCACAATGAGGGAAACCTTGATGCAGCTATG
CCGCGTGTATGAAGAAGGCCTTAGGGTTGTAAAATACTTTCAGTAGAGAAGAAG-TAACT
AGTATAAATAGTAGTAGT-TATTGACGTTATCTACAAAAGAAGCACCGGCTAACTCCGTG
CCAGCAGCCGCGGTAATACGGAGGGTGCTAGCGTTAATCGGAATAACT-GGGCGTAAAGA
GCACGTAGGTTGTATAT-TAAGTC-AGACGTGAAATCCCTAAGCTCAACTTAGGAACTGC
ATTTGAAACTAATATGC-TAGAGTCTCGTAGA-GGCAGGTAGAATTCCAGGTGTAGCGGT
GAAATGCGTAGAGATCTGGAGGAATACCAGTGGCGAAGGCGGCCTGCTGGACGAATACTG
ACACTGAGGTGCGAAAGCGTGGGGAGCAAACAGGATTAGATACCCTGGTAGTCCACGCCG
TAAACGATGTCGACTTGGATACTGTAGTTTTATT------TTATGGGGTCCGTAGCTAAC
GCGTTAAGTCGACCGCCTGGGGAATACGACCGCAAGGTTAAAACTCAAATGAATTGACGG
GGGTCCGCACAAGCGGTGGAGCATGTGGTTTAATTCGATGCAACGCGAAAAACCTTACCC
GGTCTTGACATCCACAGAAAACTATAGAGATATGGTTGTGCCAAATTTGGAACTGTGAGA
CAGGTGCTGCATGGCTGTCGTCAGCTCGTGTT-GTGAAAT-GTTGGGTTAAGTCCCGCAA
CGAGCGCAACCCTTGTTCTTTATTGCCAGCACA----TAAAGGTGGGAACTTAAAGAAGA
CTGCCGGTGATAAACTGGAGGAAGGTGGGGACGACGTCAAGTCATCATGGCCCTT-ACGA
CCGGGGCTACACACGTGCTACAATGGTGTATACAAAGAGA-AGCAACCTCGCGAGAGTGA
GCGAAACTCACAAAGTACATCACAGTCCAGACTGGAGTCTGCAACTCGACTCCACGAAGT
CGGAATCGCTAGTAATCGTGGATCAGAATGCCACGGTGAATACGTTCCCGGGCCTTGTAC
ACACCGCCCGTCACACCATGGGAGTGG---------------------------------
------------------------------------------------------------
-----------------------
>Pedicinus_pictus_1
ATTGAACGCTGGCGGCAAGCCTAACACATGCAAGTCGAGCG-GCATCGGGAAAAAAGATT
TATTTCTTTTTTTGCCGGCGAGCGGCGCACGGGTGAGTAATATCTGGGGATCTACCATAA
GGATTGGGATAACTATTGGAAACGATAGCTAATACCAAATAAAATCATTTTTTAAAA---
-------TGATTAAAGT-AGGG---------GATCAA---------TTTTTTGACCTTAT
ACCTTTTGAGGAACCCAGACGAGATTAGCTAGTAGGTGAGGTAATGGCTTACCTAGGCTA
CGATCTCTAGCTGATCTGAGAGGATAGTCAGCCACACTGGAACTGAGATACGGTCCAGAC
TCCTACGGGAGGCAGCAGTGGGGAATATTGCACAATGGGGGAAACCCTGATGCAGCTATG
CCGCGTGTGCGAAGAAGGCCTTAGGGTTGTAAAGCACTTTCGGTAGGAAAGAAG-GTTTT
AATACTAAAAATGTTAAA-ACTTGACGTTACCTACAGAAGAAGCACTGGCTAACTCCGTG
CCAGCAGCCGCGGTAATACGGAGAGTGCTAGCGTTAATCGGAATTACT-GGGCGTAAAGA
GTGCGCAGGTTGTTTGT-TAAGTC-AGATGTGAAATCCCTAAGCTTAACTTAGGAACTGC
ATTTGAAACTAGCAAAC-TAGAGTATCGTAGA-GGGGGGTAGAATTCCAGGTGTAGCGGT
GAAATGCGTAGATATTTGGAAGAATACCAGTGGCGAAGGCGACCCCCTGGACGAATACTG
ACACTCATGCACGAAAGCGTGGGGAGCAAACAGGATTAGATACCCTGGTAGTCCACGCCG
TAAACGATGTCGATTTGAAGGTTGTAGTATGTTTTTAAAACTGTAGCTTTCGAAGTTAAC
ACGTTAAATCGACCGCCTGGGGAGTACAACCGCAAGGTTAAAACTCAAATGAATTGACGG
GGGTCCGCACAAGCGGTGGAGCATGTGGTTTAATTCGATGCAACGCGAAGAACCTTACCT
ACTCTTGACATCCAGAGAATTTAGCAGAGATGCTTTAGTGCCCT--CGGGAACTCTGAGA
CAGGTGCTGCATGGCTGTCGTCAGCTCGTGTT-GTGAAAT-GTTGGGTTAAGTCCCGCAA
CGAGCGCAACCCTTATCTTTTGTTGCCAGCGATTTTGTTTAGTCGGGAACTCAAAAGAGA
CTGCCGGTGATAAATCGGAGGAAGGCGAGGACGACGTCAAGTCATCATGGCCCTT-ACGA
GTAGGGCTACACACGTGCTACAATGGCATATACAAAAAGA-AGCGAATTCGCAAGAATTA
GCAAAACTTATAAAATATGTCGTAATCCGGATTGGAGTCTGCAACTCGACTCCATGAAGT
CGGAATCGCTAGTAATCGTGTATCAGAATGGCACGGTGAATACGTTCTCGGGCCTTGTAC
ACACCGCCCGTCACACCATGGAAGTGGGTTGCAAAAGAAGCAAGTA---GTTTAACC---
---ATTCACTTGGAGAACACTTACCACTTTGTGATTCATGACTGGGGTGAAGTCGTAACA
AGGTAACTGTAGGGGAACCTGCA
>Pedicinus_pictus_2
ATTGAACGCTGGCGGCAAGCCTAACACATGCAAGTCGAGCG-GCATCGGGAAAAAAGATT
TATTTCTTTTTTTGCCGGCGAGCGGCGCACGGGTGAGTAATATCTGGGGATCTACCATAA
GGATTGGGATAACTATTGGAAACGATAGCTAATACCAAATAAAATCATTTTTTAAAA---
-------TGATTAAAGT-AGGG---------GATCAA---------TTTTTTGACCTTAT
ACCTTTTGAGGAACCCAGACGAGATTAGCTAGTAGGTGAGGTAATGGCTTACCTAGGCTA
CGATCTCTAGCTGATCTGAGAGGATAGTCAGCCACACTGGAACTGAGATACGGTCCAGAC
TCCTACGGGAGGCAGCAGTGGGGAATATTGCACAATGGGGGAAACCCTGATGCAGCTATG
CCGCGTGTGCGAAGAAGGCCTTAGGGTTGTAAAGCACTTTCGGTAGGAAAGAAG-GTTTT
AATACTAAAAATGTTAAA-ACTTGACGTTACCTACAGAAGAAGCACTGGCTAACTCCGTG
CCAGCAGCCGCGGTAATACGGAGAGTGCTAGCGTTAATCGGAATTACT-GGGCGTAAAGA
GTGCGCAGGTTGTTTGT-CAAGTC-AGATGTGAAATCCCCAAGCTTAACTTAGGAACTGC
ATTTGAAACTAGCAAAC-TAGAGTATCGTAGAGGGGGGGTAGAATTCCAGGTGTAGCGGT
GAAATGCGTAGATATTTGGAAGAATACCGGTGGCGAAGGCGACCCCCTGGACGAATACTG
ACACTCATGCACGAAAGCGTGGGGAGCAAACAGGATTAGATACCCTGGTAGTCCACGCCG
TAAACGATGTCGATTTGAAGGTTGTAGTATGTTTTTAAAACTGTAGCTTTCGAAGTTAAC
ACGTTAAATCGACCGCCTGGGGAGTACAACCGCAAGGTTAAAACTCAAATGAATTGACGG
GGGTCCGCACAAGCGGTGGAGCATGTGGTTTAATTCGATGCAACGCGAAGAACCTTACCT
ACTCTTGACATCCAGAGAATTTAGCAGAGATGCTTTAGTGCCCT--CGGGAACTCTGAGA
CAGGTGCTGCATGGCTGTCGTCAGCTCGTGTT-GTGAAAT-GTTGGGTTAAGTCCCGCAA
CGAGCGCAACCCTTATCTTTTGTTGCCAGCGATTTTGTTTAGTCGGGAACTCAAAAGAGA
CTGCCGGTGATAAATCGGAGGAAGGCGAGGACGACGTCAAGTCATCATGGCCCTT-ACGA
GTAGGGCTACACACGTGCTACAATGGCATATACAAAAAGA-AGCGAATTCGCAAGAATTA
GCAAAACTTATAAAATATGTCGTAATCCGGATTGGAGTCTGCAACTCGACTCCATGAAGT
CGGAATCGCTAGTAATCGTGTATCAGAATGGCACGGTGAATACGTTCTCGGGCCTTGTAC
ACACCGCCCGTCACACCATGGAAGTGGGTTGCAAAAGAAGCAAGTA---GTTTAACC---
---ATTCACTTGGAGAACACTTACCACTTTGTGATTCATGACTGGGGTGAAGTCGTAACA
AGGTAACTGTAGGGGAACCTGCG
>Pedicinus_pictus_3
ATTGAACGCTGGCGGCAAGCCTAACACATGCAAGTCGAGCG-GCATCGGGAAAAAAGATT
TATTTCTTTTTTTGCCGGCGAGCGGCGCACGGGTGAGTAATATCTGGGGATCTACCATAA
GGATTGGGATAACTATTGGAAACGATAGCTAATACCAAATAAAATCATTTTTTAAAA---
-------TGATTAAAGT-AGGG---------GATCAA---------TTTTTTGACCTTAT
ACCTTTTGAGGAACCCAGACGAGATTAGCTAGTAGGTGAGGTAATGGCTTACCTAGGCTA
CGATCTCTAGCTGATCTGAGAGGATAGTCAGCCACACTGGAACTGAGATACGGTCCAGAC
TCCTACGGGAGGCAGCAGTGGGGAATATTGCACAATGGGGGAAACCCTGATGCAGCTATG
CCGCGTGTGCGAAGAAGGCCTTAGGGTTGTAAAGCACTTTCGGTAGGAAAGAAG-GTTTT
AATACTAAAAATGTTAAA-ACTTGACGTTACCTACAGAAGAAGCACTGGCTAACTCCGTG
CCAGCAGCCGCGGTAATACGGAGAGTGCTAGCGTTAATCGGAATTACT-GGGCGTAAAGA
GTGCGCAGGTTGTTTGT-TAAGTC-AGATGTGAAATCCCTAAGCTTAACTTAGGAACTGC
ATTTGAAACTAGCAAAC-TAGAGTATCGTAGA-GGGGGGTAGAATTCCAGGTGTAGCGGT
GAAATGCGTAGATATTTGGAAGAATACCAGTGGCGAAGGCGACCCCCTGGACGAATACTG
ACACTCATGCACGAAAGCGTGGGGAGCAAACAGGATTAGATACCCTGGTAGTCCACGCCG
TAAACGATGTCGATTTGAAGGTTGTAGTATGTTTTTAAAACTGTAGCTTTCGAAGTTAAC
ACGTTAAATCGACCGCCTGGGGAGTACAACCGCAAGGTTAAAACTCAAATGAATTGACGG
GGGTCCGCACAAGCGGTGGAGCATGTGGTTTAATTCGATGCAACGCGAAGAACCTTACCT
ACTCTTGACATCCAGAGAATTTAGCAGAGATGCTTTAGTGCCCT--CGGGAACTCTGAGA
CAGGTGCTGCATGGCTGTCGTCAGCTCGTGTT-GTGAAAT-GTTGGGTTAAGTCCCGCAA
CGAGCGCAACTCTTATCTTTTGTTGCCAGCGATTTTGTTTAGTCGGGAACTCAAAAGAGA
CTGCCGGTGATAAATCGGAGGAAGGCGAGGACGACGTCAAGTCATCATGGCCCTT-ACGA
GTAGGGCTACACACGTGCTACAATGGCATATACAAAAAGA-AGCGAATTCGCAAGAATTA
GCAAAACTTATAAAATATGTCGTAATCCGGATTGGAGTCTGCAACTCGACTCCATGAAGT
CGGAATCGCTAGTAATCGTGTATCAGAATGGCACGGTGAATACGTTCTCGGGCCTTGTAC
ACACCGCCCGTCACACCATGGAAGTGGGTTGCAAAAGAAGCAAGTA---GTTTAACC---
---ATTCACTTGGAGAACACTTACCACTTTGTGATTCATGACTGGGGTGAAGTCGTAACA
AGGTAACTGTAGGGGAACCTGCA
>Pediculus_humanus_capitis
------------------------------------------------------------
------------------------------------------------------------
------------------------------------------------------------
------------------------------------------------------------
------------------------------------------------------------
------------------------------------------------------------
------------------------------------------------------------
------------------------------------------------------------
------------------------------------------------------------
-------------------------------------------TTACTAGGGCGTAAAGG
GCACGCAGGTGGTAAGT-TAAGTTGATTTGTGAAATCCCTGGGCTCAACCTAGGAAA-GC
ATTCAAAACTAATTTAC-TAGAGTCTTGTAGG-GGGGAATAGAATTCCATGTGTAGCGGT
GAAATGCGTAGAGATATGGAGGAATACCGATAGCGAAGGCAATTCCCTGGACAAAGACTG
ACACTCATGTGCGAAAGCATGGGGAGCAAACAGGATTAGATACCCTGGTAGTCCATGCTG
TAAACGATGTCGATTAGGAGGTTGCTACGTTTA-----AGTAGTGACTTCCGAAGCTAAC
GCATTAAATCGACCGTCTGGGGAGTACGGCCGCAAGGTTAAAACTCAAATGAATTGACGG
GGGCCCGCACAAGCGGTGGAGCATGTGGTTTAATTCGATGCAACGCGAAAAACCTTACCT
ACTCTTGACATCCAAAGAAATCTGCAGAGATGTAGATGTGCCTT--CGGGAACTTTGAGA
CAGGTGCTGCATGGCTGTCGTCAGCTCGTGTTGGTGAAATGGTKGGGTTAAGTCCCGCAA
CGAGCGCAACCCTTATTCTTTGTTGCCATCGA-----TTCGGTCGGGAACTCAAAGAAGA
CTGCCGGTAATAAACCGGAGGAAGGAGAGGACGACGTCAAGTCATCATGGCCCTT-ACGA
GTAGGGCTACACACGTGCTACAATGGCGTATACAGAGAGA-AGCGAACTCGTAAGAGTGA
GCCAAACTAAAAAAGTACGTCACAGTCCGGATTGGAGTCTGCAACTCGACTCCATGAAGT
AGGAATCGCTAGTAATCGCGAATCAGCATGTCGCGGTGAATACGTTCTCGGGCCTTGTAC
ACACCGCCCGTCACACCATGGGAGTGGGTTGTAAAAGAAGCAGGTA---GCTTAACCTG-
------------------------------------------------------------
-----------------------
>Pediculus_humanus_humanus
------------------------------------------------------------
------------------------------------------------------------
------------------------------------------------------------
------------------------------------------------------------
------------------------------------------------------------
------------------------------------------------------------
------------------------------------------------------------
------------------------------------------------------------
------------------------------------------------------------
------------------------------------------------------------
GCACGCAGGTGGTAAGT-TAAGTTGATTTGTGAAATCCCTGGGCTCAACCTAGGAAA-GC
ATTCAAAACTAATTTAC-TAGAGTCTTGTAGG-GGGGAATAGAATTCCATGTGTAGCGGT
GAAATGCGTAGAGATATGGAGGAATACCGATGGCGAAGGCAATTCCCTGGACAAAGACTG
ACACTCATGTGCGAAAGCATGGGGAGCAAACAGGATTAGATACTCTGGTAGTCCATGCCG
TAAACGATGTCGATTAGGAGGTTGCTACGTTTA-----AGTAGTGGCTTCCGAAGCTAGC
GCATTAAATCGACCGTCTGGGGAGTACGGCCGCAAGGTTAAAACTCAAATGAATTGACGG
GGGCCCGCACAAGCGGTGGAGCATGTGGTTTAATTCGATGCAACGCGAAAAACCTTACCT
ACTCTTGACATCCAAAGAAATCTGCAGAGATGTAGATGTGCCTT--CGGGAACTTTGAGA
CAGGTGCTGCATGGCTGTCGTCAGCTCGTGTT-GTGAAAT-GTTGGGTTAAGTCCCGCAA
CGAGCGCAACCCTTATTCTTTGTTGCCATCGA-----TTCGGTCGGGAACTCAAAGAAGA
CTGCCGGTGATAAACCGGAGGAAGGAGAGGACGACGTCAAGTCATCATGGCCCTT-ACGA
GTAGGGCTACACACGTGCTACAATGGCGTATACAGAGAGA-AGCGAACTCGTAAGAGCGA
GCCAAACTAAAAAAGTACGTCACAGTCCGGATTGGAGTCTGCAACTCGACTCCATGAAGT
AGGAATCGCTAGTAATCGCGAATCAGCATGTCGCGGTGAATACGTTCTCGGGCCTTGTAC
ACACCGCCCGTCACACCATGGGAGTGGGTTGTAAAAGAAGCAGGTA---GCTTAACC---
-----TGTTCAGGAAAGCGCCTACCACTTTATGATTCATGACTGGGGTGAAGTCGTAACA
AGGTAACCGTAGGGGAACCTGTG
>Fahrenholzia_ehrlichi_1
ATTGAACGCTAGCGGCAGGCTTAACACATGCAAGTCGAGCG-GCAACGAGGAGGA-----
---TTAATTCTCTGTCGGCAAGCGGCGAACGGGTGAGTAATGTCTGGGAATCTACCTAAC
GGAGGGGGATAACTATTGGAAACGATAGCTAATACCGCATAATGTCGTA-----------
-------AGACCAAAGT-GGGG---------GACCTTT--------TTAGGAGGCCTCAT
GCCATTAGATGAGCCCAGATGGGATTAGCTAGTAGGTAAGGTAATGGCTTACCTAGGCAA
CGATCTCTAGCTGGTCTGAGAGGACGATCAGCCACACTGGAACTGAGACACGGTCCAGAC
TCCTACGGGAGGCAGCAGTGGGGAATATTGCACAATGGGAGAAATCCTGATGCAGCTATG
CCGCGTGTGTGAAGAAGGCCTTTGGGTTGTAAAGCACTTTCGGCAGGAAAGAAG-GTAAT
AATGGTAATATCATTATT-AGTTGACGTTACCTGTAGAAGAAGCACCGGCTAACTCCGTG
CCAGCAGCCGCGGTAATACGGAGGGTGCAAGCGTTAATCGGAATTACT-GGGCGTAAAGC
GTACGTAGGTGGTTTAT-CCAGTC-AGATGTGAAATCCTTAAGCTTAACTTAAGAACTGC
ATTTGAAACTAGTAAAC-TAGAGTTTCGTAGA-TGAGGGTAGAATTCCAGGTGTAGCGGT
GAAATGCGTAGAGATCTGGAGGAATACCAGTGGCGAAAGCGGCCCTCTAGACGAAAACTG
ACACTCAGGTACGAAAGCATGGGGAGCAAACAGGATTAGATACCCTGGTAGTCCATGCCG
TAAACGATGTCGATTTGAAGGTTGTAGTTTT-------AGCTATGGCTTTCGGAGCTAAC
GCGTTAAATCGACCGCCTGGGGAGTACGACCGCAAGGTTAAAACTCAAATGAATTGACGG
GGGCCCGCACAAGCGGTGGAGCATGTGGTTTAATTCGATGCAACACGAAGAACCTTACCT
ACTCTTGACATCCAGAGAATTTGGTAGAGATACCGAAGTGCCTTTATGGGAACTTTGAGA
CAGGTGCTGCATGGCTGTCGTCAGCTCGTGTT-GTGAAAT-GTTGGGTTAAGTCCCGCAA
CGAGCGCAACCCTTATCCTTTGTTACCATCG------TTTAGTCGGGGACTCAAAGGAGA
CTGCTAGTGATAAACTAGAGGAAGGCGAGGACGACGTCAAGTCATCATGGCCCTT-ATGA
GTAGGGCTACACACGTGCTACAATGGCGTATACAAAGAGACAGCAAACTTGTGAAAGCTA
GCAAATCTC-TAAAGTGCGTCTTAGTCCGGATTGGAGTCTGCAACTCGACTCCATGAAGT
CGGAATCGCTAGTAATCGTGGATCAGAATGCCACGGTGAATACATTCCCGGGCCTTGTAC
ACACCGCCCGTCACACCATGGAAGTGGATTGCAAAAGAAGTAAGAAATAGCTTAACCACA
ATTTTTTACGTGGAGGGCGCTTACCACTTTGTGGTTCATAACTGGGGTGAAGTCGTAACA
AGGTAACCGTAGGGGAACCTGCG
>Fahrenholzia_ehrlichi_2
ATTGAACGCTAGCGGCAGGCTTAACACATGCAAGTCGAGCG-GCAACGAGGAGAA-----
---TTAATTCTCTGGCGGCAAGCGGCGAACGGGTGAGTAATGTCTGGGAATCTACCTAAA
GGAGGGGGATAACTATTGGAAACGGTAGCTAATACCGCATAATGTCGCA-----------
-------AGACCAAAGT-GGGG---------GACCTT---------TTAGGAGGCCTCAT
GCCATTAGATGAGCCCAGATGGGATTAGCTAGTAGGTAAGGTAATGGCTTACCTAGGCAA
CGATCTCTAGCTGGTCTGAGAGGACGATCAGCCACACTGGAACTGAGACACGGTCCAGAC
TCCTACGGGAGGCAGCAGTGGGGAATATTGCACAATGGGAGAAATCCTGATGCAGCTATG
TCGCGTGTGTGAAGAAGGCCTTTGGGTTGTAAAGCACTTTCGGCAGGAAAGAAG-GTAAT
AATGGTAATATCGTTATT-AGTTGACGTTACCTGCAAAAGAAGCACCGGCTAACTCCGTG
CCAGCAGCCGCGGTAATACGGAGGGTGCAAGCGTTAATCGGAATTACT-GGGCGTAAAGC
GTACGTAGGTGGTTTAT-CCAGTC-AGATGTGAAATCCTTAAGCTTAACTTAAGAACTGC
ATTTGAAACTAGTAAAC-TAGAGTTTCGTAGA-TGGGGGTAGAATTCCAGGTGTAGCGGT
GAAATGCGTAGATATCTGGAGGAATACCAGTGGCGAAAGCGGCCCTCTAGACGAAAACTG
ACACTCAGGTACGAAAGCATGGGGAGCAAACAGGATTAGATACCCTGGTAGTCCACGCCG
TAAACGATGTCGATTTGAAGGTTGTAGTTT--------AACTATGGCTTTCGGAGCTAAC
GCGTTAAATCGACCGCCTGGGGAGTACGACCGCAAGGTTAAAACTCAAATGAATTGACGG
GGGCCCGCACAAGCGGTGGAGCATGTGGTTTAATTCGATGCAACACGAAGAACCTTACCT
ACTCTTGACATCCAGAGAATTTGGTAGAAATACCGAAGTGCCCTTATGGGAACTTTGAGA
CAGGTGCTGCATGGCTGTCGTCAGCTCGTGTT-GTGAAAT-GTTGGGTTAAGTCCCGCAA
CGAGCGCAACCCTTATCCTTTGTTACCATCG------TTCAGTCGGGGACTCAAAGGAGA
CTGCTAGTGATAAACTAGAGGAAGGTGAGGACGACGTCAAGTCATCATGGCCCTT-ATGA
GTAGGGCTACACACGTGCTACAATGGCGTATACAAAGAGACAGCAAACTTGTGAAAGCCA
GCAAATCTC-TAAAGTGCGTCTTAGTCCGGATTGGAGTCTGCAACTCGACTCCATGAAGT
CGGAATCGCTAGTAATCGTGGATCAGAATGCCACGGTGAATACGTTCCCGGGCCTTGTAC
ACACCGCCCGTCACACCATGGAAGTGGATTGCAAAAGAAGTAAGAAATAGCTTAACC-AC
AAATTTTACGTGGAGGGCACTTACCACTTTGTGGTTCATAACTGGGGTGAAGTCGTAACA
AGGTAACCGTAGGGGAACCTGCG
>Linognathoides_marmotae_1
ATTGAACGCTAGCGGCAAGCTTAACACATGCAAGTCGAGCGTGTATTCTAAATGAAAA--
---------TTTAGAAGATAAGCGGCGAACGGGTGAGTAATGTATGGGAATCTGCCTATT
GGAGGGGGATAACTATTAGAAATGATAGCTAATACCGCGTATTCTCTTA-----------
-------GGAGGAAAGTAGGGGATTTATTAAAATAATAAAATTATCTTGATAAACCTTAT
GCCAATAGATGAGCCCATATGAGATTAGCTAGTAGGTAAGGTAAAGGCTTACCTAGGCAA
CGATCTCTAGCTGGTCTGAGAGGACGGACAGCCACACTGGGACTGAGATACGGCCCAGAC
TCCTATGGGAGGCAGCAGTGGGGAATATTGCACAATGGGCGAAAGCCTGATGCAGCTATG
TCGCGTGTATGAAGAAGGCCTTAGGGTTGTAAAGTACTTTCAGTCATGAAGAAG-TTATT
TAATTTAATAAATTAAAT-AATTGACGTTAGTGAAAGAAGAAGCACCGGCTAACTCCGTG
CCAGCAGCCGCGGTAATACGGAGGGTGCGAGCGTTAATCAGAATTACT-GGGCGTAAAGG
GCATGTAGGTGGTTAAT-TAAGTT-AATTGTGAAATCCCAAAGCTTAACTTTGGAATTGC
ATTTAAAACTGATTAGC-TAGAGTTTTGAAGA-GGGGAGTAGAATTCCATGTGTAGCGGT
GAAATGCGTAGAGATATGGAGGAATACCAGTGGCGAAGGCGACTCCCTGGTCAAAAACTG
ACACTCATGTGCGAAAGCGTGGGGAGCAAACAGGATTAGATACCCTGGTAGTCCATGCTG
TAAACGATGTCGATTTGGAGGTTGTAAATT----------TTATGGCTTCCGTAGCAAAC
GTGTTAAATCGACCGCCTGGGGATTACGACCGCAAGGTTAAAACTCAAATGAATTGACGG
GGGCCCGCACAAGCGGTGGAGCATGTGGTTTAATTCGATGCAACGCGAAAAACCTTACCT
ACTCTTGACATCCAGAGTAGTTAATAGAGATATTGATTTGCCTT--AGGGAGCTCTGAGA
CAGGTGCTGCATGGCTGTCGTCAGCTCGTGTT-GTGAAAT-GTTGGGTTAAGTCCCGCAA
CGAGCGCAACCCTTGTTCTTTGTTGCCAGCGAG----TTAAGTCGGGAACTCAAGGAAGA
CTGCCGGTGACAAATCGGAGGAAGGAAGGGATGACGTCAAGTCATCATGGCCCTT-ACGA
GTAGGGCTACACACGTGCTACAATGGTGTACACAAAGGGA-AGCTATCCAGCGATGGTAA
GCAAAGCCCAAAAAATACATCTAAGTCCGGATTGGAGTCTGCAACTCGACTCCATGAAGT
CGGAATCGCTAGTAATCGCGAATCAGCATGTCGCGGTGAATACGTTCTCGGGCCTTGTAC
ACACCGCCCGTCACACCATGGGAGTGGGTTGCAAAAGAAGCAGG--------TAACCGAA
CCATTTATGATGGAAGGAGCCTACCACTTTGTGATTCATGACTGGGGTGAAGTCGTAACA
AGGTAACTGTAGGGGAACCTGT-
>Lemurpediculus_verruculosus_1
ATTGAACGCTAGCGACAAGCCTAACACATGCAAGTCGAGCG-GCATCGAAAAAAAATCAA
T-TTGATTTTTTTGTCGGCAAGCGGCGTACGGGTGAGTAATATCTGGGGATCTACCCAAT
GGAGGGGGACAACCATTGGAAACGATGGCTAATACCGCATAATGTCTTTT----------
-------TGACCAAAAT-GGGG---------GACCAATAAA-----ATAATTGGCCTCAT
GCCATAGGATGAACCCAGACGAGATTAGCTAGTAGGTGAGGTAAAAGCTTACCTAGGCTA
CGATCTCTAGCTGGTCTGAGAGGACGATCAGCCACACTGGAACTGAAACACGGTCCAGAC
TCCTACGGGAGGCAGCAGTGGGGAATATTGCACAATGGGGGAAACCCTGATGCAGCTATG
TCGCGTGTGTGAAGAAGGCCTTAGGGTTGTAAAGCACTTTCAGTAGGGAAGAAGATAAAT
ATAGTGAATAACTTATTT-ATTTGACGTTACTTACAGAAGAAGTACTGGCTAACTCCGTG
CCAGCAGCCGCGGTAATACGGGGGGTGCGAGCGTTAATCGGAATTACT-GGGCGTAAAGC
GTACGTAGGCCGTTTAC-TAAGTC-AAATGTGAAATCCTTAGGCTTAACCTAAGAACTGC
ATATGAAACTAGTTAAC-TAGAGTTTTGTAGA-GGGGAGTAGAATTCCAGGTGTAGCGGT
GAAATGCGTAGATATCTGGAGGAATACCAGTGGCGAAGGCGACTCCCTGGACAAAAACTG
ACGCTTAGGTACGAAAGCGTGGGGAGCAAACAGGATTAGATACCCTGGTAGTCCATGCTG
TAAACGATGTTGATTTGAAGGTTGTAGTTTTTT-------CTATGGCTTTCGTAGCTAAC
GCGTTAAATCAACCGCCTGGGGAATACGACCGCAAGGTTAAAACTCAAATGAATTGACGG
GGGCCCGCACAAGCGGTGGAGCATGTGGTTTAATTCGATGCAACGCGAAAAACCTTACCT
ACTCTTGACATCCAGAGTACTTAGCAGAGATGCTTAGGTGCCTT--CGGGAACTCTGAGA
CAGGTGCTGCATGGCTGTCGTCAGCTCGTGTT-GTGAAAT-GTTGGGTTAAGTCCCGCAA
CGAGCGCAACCCTTATCCTTTGTTGCCATCGGA----TTAGGACGGGAACTCAAAGGAAA
CTGCCAGTGATAAACTGGAGGAAGGTGGGGACGACGTCAAGTCATCATGGCCCTT-ACGA
GTAGGGCTACACACGTGCTACAATGGTGTACACAAAGAGA-TGCGATCTTGCAAAAGTTA
GCTAACCTCAAAAAATACATCTTAGTCCGGATTGGAGTCTGCAACTCGACTCCATGAAGT
CGGAATCGCTAGTAATCGTGAATCAGCATGTCACGGTGAATACGTTCCCGGGCCTTGTAC
ACACCGCCCGTCACACCATGGAAGTGGGTTGCAAAAGAAGTAAGTA---GTTTAACC---
----AAATTTTGGAGGGCACTTACCACTTTGTGGTCCATAACTGGGGTGAAGTCGTAACA
AGGTAACCGTAGGGGAACCTGC-
>Neohaematopinus_sciuropteri
ATTAAACGCTAGCGGCAAGCTTAACACATGCAAGTCGTGCG-TCA---------------
--------TTTTGTTTTATGAGCGGCGGACGGGTGAGTAATATATGGGTATCTACCCGAA
GAATTGGGATAACTATTGGAAACGATAGCTAATACCATATAATCTCTAT-----------
-------GGAGTAAAGT-GGGG---------GATTATTTA------AAAGATAACCTCAT
GTCTTCGGATGAGTTCATACGAGATTAGCTAGTAGGTGAAGTAAAGGTTTACCTAGGCAA
CAATCTCTAGCTGATCTGAGAGGATGGTCAGCCACACTGGGACTGAGACACGGCCCAGAC
TCCTACGGGAGGCAGCAGTGGGGAATATTGCACAATGGGCGAAAGCCTGATGCAGCTATG
CCGCGTGTATGAAGAAGGCCTTAGGGTTGTAAAGTACTTTCAGTCGTGAAGAAG-ATTTT
ATTGATAATACCAATAAT-TTTTGACGTTAGCGAAAGAAGAAGCACCGGCTAACTCCGTG
CCAGCAGCCGCGGTAATACGGAGGGTGCAAGCGTTAATCGGAATTACT-GGGCGTAAAGG
GCGCGTAGGTTGTTAAT-TAAGTT-GATTGTGAAATCCCTAGGCTTAACCTAGGAACTGC
ATTCAATACTAATTTAC-TAGAGTTTTGTAGA-GGAAGGTAGAATTCCATGTGTAGCGGT
GAAATGCGTAGATATATGGAGGAATACCAGTGGCGAAGGCGACCTTCTGGACAATTACTG
ACGCTGATGCGCGAAAGCGTGGGGAGCAAACAGGATTAGATACCCTGGTAGTCCATGCTG
TAAACTATGTCAATTTGGAGGTTGTTAATTAT--------TAATGGCTTCCGTAGCAAAC
GCGTTAAATTGACCGCCCGGGGAGTACGGCCGCAAGGTTAAAACTCAAATGAATTGACGG
GGGCCCGCACAAGCGGTGGAGCATGTGGTTTAATTCGATGCAACGCGAAAAACCTTACCT
ACTCTTGACATCCAAAGTAATAAATAGAGATATTTATGTGCCTT--AGGGAACTTTGAGA
CAGGTGCTGCATGGCTGTCGTCAGCTCGTGTT-GTGAAAT-GTTGGGTTAAGTCCCGCAA
CGAGCGCAACCCTTTTCCTTTGTTGCCAACGAG----TAAAGTCGGGAACTCAAAGGATA
CTGCCGGCGAAAAACCGGAGGAAGGTGAGGACGACGTCAAGTCATCATGGCCCTT-ACGA
GTAGGGCTACACACGTGCTACAATGGCGTATACAAAGGGA-GGCTACCCAGTAATGGCAA
GCAGAACTCAAAAAGTACGTCAAAGTTCGGATTGGAGTCTGCAATTCGACTCCATGAAGT
CGGAATCGCTAGTAATCGCGAATCAGCATGTCGCGGTGAATACGTTCTCGGGCCTTGTAC
ACACCGCCCGTCACACCATGGAAGTGAGTTGCAAAAGAAGCAGGTA--TGTTTAACC---
------GTTTAGGAAAACACCTACCACTTTGTGATTCATGACTGGGGTGAAGTCGTAACA
AGGTAACCGTAGGGGAACCTGCG
>Sathrax_durus
ATTGAACGCTGGCGGCAGGCCTAACACATGCAAGTCGAGCG-GCAGCGGGAAGAGG----
--CTTTCCTCTTTGCCGGCGAGCGGCGGACGGGTGAGTGATGTCTGGGGATCTGCCCGAT
GGAGGGGGATAACTACTGGAAACGGTAGCTAATACCGCATAATGTCGCA-----------
-------AGACCAAAGT-GGGG---------GACCTT-------------TAGGCCTCAC
ACCATCGGATGAACCCAGATGGGATTAGCTAGTAGGTGGGGTAATGGCTCACCTAGGCGA
CGATCCCTAGCTGGTCTGAGAGGATGACCAGCCACACTGGAACTGAGACACGGTCCAGGC
TCCTACGGGAGGCAGCAGTGGGGAATATTGCACAATGGGGGAAACCCTGATGCAGCCATG
CCGCGTGTGTGAAGAAGGCCTTCGGGTTGTAAAGCACTTTCAGCGGGGAAGAAG-GCAAT
GGCGTTAATAGCGCCATT-GATTGACGTTACCCGCAGAAGAAGCACCGGCTAACTCCGTG
CCAGCAGCCGCGGTAATACGGAGGGTGCGAGCGTTAATCGGAATTACT-GGGCGTAAAGC
GTACGCAGGCGGTCTGT-TAAGTC-AGATGTGAAATCCCCGGGCTCAACCTGGGGACGGC
ATTTGAAACTGGCAGGC-TAGAGTCTCGTAGA-GGGGGGTAGAATTCCAGGTGTAGCGGT
GAAATGCGCAGAGATCTGGAGGAATACCGATGGCGAAGGCGGCCCCCTGGACGAGGGCTG
ACGCTCAGGTACGAAAGCGTGGGGAGCAAACAGGATTAGATACCCTGGTAGTCCACGCCG
TAAACTGTGTCGATTTGAAGGTTGTGGTCTTTG-----AGCCGTGGCTCTCGGAGCTAAC
GCGTTAAATCGACCGCCTGGGGAGTACGGCCGCAAGGTTAAAACTCAAATGAATTGACGG
GGGCCCGCACAAGCGGTGGAGCATGTGGTTTAATTCGATGCAACGCGAAGAACCTTACCT
ACTCTTGACATCCAGAGAACGAGGCAGAGATGCCTTGGTGCCTT--CAGGAACTCTGAGA
CAGGTGCTGCATGGCTGTCGTCAGCTCGTGTT-GTGAAAT-GTTGGGTTAAGTCCCGCAA
CGAGCGCAACCCTTATCCTTTGTTGCCAGCGA-----TTCGGTCGGGAACTCAAAGGAGA
CTGCCGGTGATAAACCGGAGGAAGGTGGGGATGACGTCAAGTCATCATGGCCCTT-ACGA
GTAGGGCTACACACGTGCTACAATGGTGCATACAAAGAGA-AGCGATCTCGCGAGAGTCA
GCGGACCTCATAAAGTGCGTCGTAGTCCGGATTGGAGTCTGCAACTCGACTCCATGAAGT
CGGAATCGCTAGTAATCGTGGATCAGAATGCCACGGTGAATACGTTCCCGGGTCTTGTAC
ACACCGCCCGTCACACCATGGGAGTGGGTTGCAAAAGAAGTAGGTA---GCTTAACC---
-------TACGGGAGGGCGCTTACCACTTTGTGATTCGTGACTGGGGTGAAGTCGTAACA
AGGTAACCGTAGGGGAACCTGC-
>Pthirus_gorillae
------------------------------------------------------------
------------------------------------------------------------
------------------------------------------------------------
------------------------------------------------------------
------------------------------------------------------------
------------------------------------------------------------
------------------------------------------------------------
------------------------------------------------------------
------------------------------------------------------------
-----AGCCGCGGTAATACGGAGGGTGCGAGCGTTAATCGGAATTACT-GGGCGTAAAGG
GCGAGTAGGCGGTAAAT-TAAGTT-AGATGTGAAATACCTAATCTTAAATTAGGAACTGC
ATTTAAAACTAGTTTTC-TAGAGTTTTGTAGG-GGGGAGTAGAATTCCATGTGTAGCGGT
GAAATGCGTAGAGATATGGAAGAATACCAGTGGCGAAGGCGACTCCCTGGACAAAAACTG
ACGCTGCTGCGCGAAAGCATGGGTAGCAAACAGGATTAGATACCCTGGTAGTCCATGCTG
TAAACTATGTCGATTTGGAGGTTGTAATGCAAGTAA--AATTATGGCTTCCGTAGCTAAC
GCGTTAAATCGACCGCCTGGGGAGTACGGTCGCAAGATTAAAACTCAAATGAATTGACGG
GGGCCCGCACAAGCGGTGGAGCATGTGGTTTAATTCGATGCAACGCGAAAAACCTTACCT
ACTCTTGACATCCAAAGTAGTAAACAGAGATGTTTATTTGCCTT--GGGGAACTTTGAGA
CAGGTGCTGCATGGCTGTCGTCAGCTCGTGTT-GTGAAAT-GTTGGGTTAAGTCCCGCAA
CGAGCGCAACCCTTATCCTTTGTTGCCATCGA-----TTAAGTCGGGAACTCAAAGGAGA
CTGCCGGTGATAAATCGGAGGAAGGAGAGGACGACGTCAAGTCATCATGGCCCTT-ACGA
GTAGGGCTACACACGTGCTACAATGGTATATACAGAGAGA-AGCAATCCTATAAAGGGAA
GCGGAACTCAGAAAGTATATCGTAGTCCAGATTGGAGTCTGCAACTCGACTCCATGAAGT
CGGAATCGCTAGTAATCGCGAATCAGCATGTCGCGGTGAATACGTTCTCGGGCCTTGTAC
ACACCGCCCGTCACACCATGGAAGTGAGTTGTAAAAGAAGCAAGTA---GCTGAACC---
-------AAATGGACAGCACTTACCACTTTATGATTCATAACTGGGGTGAAGTCGTAACA
AGGTAACCGTAGGGGAACCTGTG
