# Supplementary material for: Effects of 16S rDNA sampling on estimates of the number of endosymbiont lineages in sucking lice
Source: PeerJ. 2016 Jul 19;4:e2187. doi: 10.7717/peerj.2187 (PMC4958000; doi:10.7717/peerj.2187)
Supplement: Supplemental Information 1 [file peerj-04-2187-s001.zip › Alignment_Trees_Sequences/TREES/RIBO.Best.100.names.tre]

(Francisella_philomiragia_strain_1951_AY496933_S000358827,(((((Francisella_sp_MA067296_EU031810_S000979760,Francisella_sp_PA051188_EU031811_S000979761),(((((((Uncultured_gamma_proteobacterium_clone_G1-38_EU005281_S000890074,((Uncultured_gamma_proteobacterium_clone_SGPZ420_GQ346844_S001676458,((Uncultured_gamma_proteobacterium_clone_ESP60-K23I-33_DQ810436_S000716070,(((_Uncultured_gamma_proteobacterium_clone_HF770_27E13_small_subunit_ribosomal_RNA_gene,_partial_sequence_EU361582_S001103432,((_Uncultured_gamma_proteobacterium_clone_HF500_05P21_small_subunit_ribosomal_RNA_gene,_partial_sequence_EU361578_S001103428,_Uncultured_gamma_proteobacterium_clone_HF500_07A09_small_subunit_ribosomal_RNA_gene,_partial_sequence_EU361584_S001103434),(_Uncultured_gamma_proteobacterium_clone_HF770_11A05_small_subunit_ribosomal_RNA_gene,_partial_sequence_EU361580_S001103430,((Uncultured_marine_gamma_proteobacterium_DHB-2_AF257292_S001100217,_Uncultured_gamma_proteobacterium_clone_HF4000_15L21_small_subunit_ribosomal_RNA_gene,_partial_sequence_EU361583_S001103433),_Uncultured_gamma_proteobacterium_clone_HF770_28K04_small_subunit_ribosomal_RNA_gene,_partial_sequence_EU361581_S001103431)))),(_Uncultured_gamma_proteobacterium_clone_HF130_22O14_small_subunit_ribosomal_RNA_gene,_partial_sequence_EU361587_S001103437,(((Uncultured_gamma_proteobacterium_partial_AM748240_S001020943,Uncultured_gamma_proteobacterium_clone_SGPZ756_GQ347037_S001676651),((Uncultured_gamma_proteobacterium_clone_AEGEAN_243_AF406536_S000470601,Uncultured_gamma_proteobacterium_clone_AEGEAN_165_AF406529_S000470594),Uncultured_gamma_proteobacterium_clone_T41_71_DQ436686_S000739159)),(_Uncultured_gamma_proteobacterium_clone_HF130_25M15_small_subunit_ribosomal_RNA_gene,_partial_sequence_EU361588_S001103438,(_Uncultured_gamma_proteobacterium_clone_HF130_33N20_small_subunit_ribosomal_RNA_gene,_partial_sequence_EU361592_S001103442,(_Uncultured_gamma_proteobacterium_clone_HF130_29D01_small_subunit_ribosomal_RNA_gene,_partial_sequence_EU361589_S001103439,_Uncultured_gamma_proteobacterium_clone_HF130_30I03_small_subunit_ribosomal_RNA_gene,_partial_sequence_EU361590_S001103440)))))),((Uncultured_gamma_proteobacterium_clone_EB080-L93H08_16S_ribosomal_RNA_gene_and_AY627374_S000332804,(Uncultured_gamma_proteobacterium_clone_SHAG673_GQ349043_S001678657,(((Uncultured_gamma_proteobacterium_clone_SHAN615_GQ349236_S001678850,((((((Uncultured_gamma_proteobacterium_clone_SHAZ422_GQ349884_S001679498,(Uncultured_gamma_proteobacterium_clone_SHBC817_GQ350551_S001680165,((Uncultured_gamma_proteobacterium_clone_SHAB532_GQ348635_S001678249,Uncultured_gamma_proteobacterium_clone_SHAG480_GQ348903_S001678517),Uncultured_gamma_proteobacterium_clone_SGST554_GQ348044_S001677658))),Uncultured_gamma_proteobacterium_clone_SHAZ409_GQ349874_S001679488),Uncultured_gamma_proteobacterium_clone_SHAZ682_GQ350056_S001679670),Uncultured_gamma_proteobacterium_clone_SGPZ533_GQ346912_S001676526),(Uncultured_gamma_proteobacterium_clone_SGSC858_GQ347281_S001676895,(Uncultured_gamma_proteobacterium_clone_SGST707_GQ348122_S001677736,Uncultured_gamma_proteobacterium_clone_SHAB764_GQ348822_S001678436))),((Uncultured_gamma_proteobacterium_clone_SGST528_GQ348025_S001677639,(Uncultured_gamma_proteobacterium_clone_SHAG425_GQ348861_S001678475,Uncultured_gamma_proteobacterium_clone_SHBC1054_GQ350150_S001679764)),Uncultured_gamma_proteobacterium_clone_SGST620_GQ348077_S001677691))),((Uncultured_gamma_proteobacterium_clone_SHBC535_GQ350333_S001679947,Uncultured_gamma_proteobacterium_clone_SHBC1018_GQ350125_S001679739),Uncultured_gamma_proteobacterium_clone_SHAN537_GQ349197_S001678811)),Uncultured_gamma_proteobacterium_clone_SHBC1033_GQ350136_S001679750))),Uncultured_marine_bacterium_ZD0417_AJ400353_S000251742))),(Uncultured_gamma_proteobacterium_partial_AM748239_S001020942,((Uncultured_gamma_proteobacterium_clone_ESP450-K6IV-64_DQ810750_S000716384,Uncultured_gamma_proteobacterium_clone_33-FL92B00_AF469228_S000350009),_Uncultured_gamma_proteobacterium_clone_HF500_38M20_small_subunit_ribosomal_RNA_gene,_partial_sequence_EU361579_S001103429)))),(((Uncultured_Vibrio_sp_clone_ME2_DQ917857_S000828870,Uncultured_Oleiphilus_sp_clone_ME92_DQ917880_S000828893),(Uncultured_gamma_proteobacterium_clone_C2P1-C1_EU780397_S001131358,Uncultured_gamma_proteobacterium_clone_C2P1-E1_EU780398_S001131359)),((Uncultured_gamma_proteobacterium_gene_for_AB244977_S001272468,(Uncultured_gamma_proteobacterium_clone_SHWN_night2_16S_517_FJ745049_S001324066,(((((Uncultured_gamma_proteobacterium_clone_PI_RT245_AY580768_S000486798,(Uncultured_gamma_proteobacterium_clone_SHWN_night2_16S_446_FJ745238_S001324255,Uncultured_gamma_proteobacterium_clone_SHWN_night2_16S_602_FJ745105_S001324122)),Uncultured_gamma_proteobacterium_clone_SIMO-4370_DQ421735_S000664679),Uncultured_gamma_proteobacterium_clone_SIMO-4276_DQ421641_S000664585),((Uncultured_gamma_proteobacterium_clone_SIMO-3991_DQ295936_S000625914,Uncultured_gamma_proteobacterium_clone_SIMO-2839_DQ189814_S000604864),Uncultured_gamma_proteobacterium_clone_SIMO-2596_DQ189571_S000604621)),Uncultured_gamma_proteobacterium_clone_SIMO-4341_DQ421706_S000664650))),(Uncultured_gamma_proteobacterium_clone_4_C4_EU600744_S001030957,((Uncultured_gamma_proteobacterium_clone_SGPZ712_GQ347012_S001676626,(Uncultured_gamma_proteobacterium_clone_PEACE2006/228_P3_EU394672_S001103813,Uncultured_gamma_proteobacterium_clone_SHAS642_GQ349489_S001679103)),((Uncultured_gamma_proteobacterium_clone_SHAZ475_GQ349915_S001679529,Uncultured_gamma_proteobacterium_clone_PI_4r10f_AY580763_S000486793),((((Uncultured_gamma_proteobacterium_partial_AM748188_S001020891,Uncultured_gamma_proteobacterium_clone_T41_25_DQ436680_S000739153),Uncultured_gamma_proteobacterium_clone_wmm-2_DQ223922_S000614773),(((Uncultured_marine_bacterium_ZD0405_AJ400348_S000251905,((((((((_Uncultured_Thiotrichales_bacterium_clone_HF500_07L13_small_subunit_ribosomal_RNA_gene,_partial_sequence_EU361713_S001103563,_Uncultured_Thiotrichales_bacterium_clone_HF4000_23M21_small_subunit_ribosomal_RNA_gene,_partial_sequence_EU361722_S001103572),(_Uncultured_Thiotrichales_bacterium_clone_HF500_34G20_small_subunit_ribosomal_RNA_gene,_partial_sequence_EU361716_S001103566,(Uncultured_gamma_proteobacterium_clone_ESP450-K6V-48_DQ810779_S000716413,((_Uncultured_Thiotrichales_bacterium_clone_HF4000_16M12_small_subunit_ribosomal_RNA_gene,_partial_sequence_EU361720_S001103570,_Uncultured_Thiotrichales_bacterium_clone_HF4000_23L14_small_subunit_ribosomal_RNA_gene,_partial_sequence_EU361721_S001103571),_Uncultured_Thiotrichales_bacterium_clone_HF770_39G12_small_subunit_ribosomal_RNA_gene,_partial_sequence_EU361718_S001103568)))),_Uncultured_Thiotrichales_bacterium_clone_HF500_25D10_small_subunit_ribosomal_RNA_gene,_partial_sequence_EU361715_S001103565),_Uncultured_Thiotrichales_bacterium_clone_HF500_08H17_small_subunit_ribosomal_RNA_gene,_partial_sequence_EU361714_S001103564),_Uncultured_Thiotrichales_bacterium_clone_HF500_38D22_small_subunit_ribosomal_RNA_gene,_partial_sequence_EU361717_S001103567),Uncultured_gamma_proteobacterium_clone_33-FL87B00_AF469226_S000350007),(Uncultured_gamma_proteobacterium_clone_ESP200-K1-17_DQ810529_S000716163,((((Uncultured_gamma_proteobacterium_clone_ESP200-K10-4_DQ810541_S000716175,((Uncultured_gamma_proteobacterium_clone_ESP200-K15-43_DQ810579_S000716213,(((Uncultured_gamma_proteobacterium_clone_ESP200-K17I-4_DQ810593_S000716227,Uncultured_gamma_proteobacterium_clone_ESP60-Khe2-36_DQ810518_S000716152),(Uncultured_gamma_proteobacterium_clone_ESP450-K6V-52_DQ810782_S000716416,(Uncultured_gamma_proteobacterium_clone_ESP450-K6IV-9_DQ810752_S000716386,Uncultured_gamma_proteobacterium_clone_ESP200-K15-3_DQ810564_S000716198))),((Uncultured_gamma_proteobacterium_clone_ESP200-K15-7_DQ810583_S000716217,(((Uncultured_gamma_proteobacterium_clone_ESP200-K15-9_DQ810585_S000716219,Uncultured_gamma_proteobacterium_clone_ESP60-K23II-44_DQ810485_S000716119),(((((Uncultured_gamma_proteobacterium_clone_ESP60-Khe2-24_DQ810507_S000716141,Uncultured_gamma_proteobacterium_clone_ESP200-Khe1-19_DQ810634_S000716268),Uncultured_gamma_proteobacterium_clone_ESP60-K23I-55_DQ810450_S000716084),Uncultured_gamma_proteobacterium_clone_ESP200-K15-32_DQ810567_S000716201),(Uncultured_gamma_proteobacterium_clone_ESP200-K17I-15_DQ810589_S000716223,Uncultured_gamma_proteobacterium_clone_ESP200-K17I-16_DQ810590_S000716224)),(Uncultured_gamma_proteobacterium_clone_ESP200-K15-5_DQ810581_S000716215,(Uncultured_gamma_proteobacterium_clone_ESP200-K15-34_DQ810569_S000716203,(Uncultured_gamma_proteobacterium_clone_ESP60-K23II-19_DQ810467_S000716101,Uncultured_gamma_proteobacterium_clone_ESP200-K17II-32_DQ810605_S000716239))))),Uncultured_gamma_proteobacterium_clone_ESP200-K15-6_DQ810582_S000716216)),Uncultured_gamma_proteobacterium_clone_ESP60-Khe2-3_DQ810512_S000716146))),Uncultured_gamma_proteobacterium_clone_ESP60-K23I-60_DQ810454_S000716088)),Uncultured_gamma_proteobacterium_clone_ESP60-K23I-29_DQ810433_S000716067),Uncultured_gamma_proteobacterium_clone_ESP60-Khe2-15_DQ810498_S000716132),Uncultured_gamma_proteobacterium_clone_ESP60-K23I-42_DQ810444_S000716078))),(Uncultured_gamma_proteobacterium_clone_33-FL33B00_AF469225_S000350006,Uncultured_gamma_proteobacterium_clone_CTD60B_AF469315_S000350096))),Uncultured_gamma_proteobacterium_clone_PI_4z6d_AY580767_S000486797),Uncultured_gamma_proteobacterium_clone_PI_RT96_AY580769_S000486799)),(((((Uncultured_gamma_proteobacterium_clone_SBI04_195_DQ184434_S000604050,(Uncultured_gamma_proteobacterium_clone_SBI04_182_DQ184432_S000604048,Uncultured_gamma_proteobacterium_clone_SBI04_194_DQ184433_S000604049)),(Uncultured_gamma_proteobacterium_clone_SBI04_53_DQ184425_S000604041,(Uncultured_gamma_proteobacterium_clone_SBI04_95_DQ184426_S000604042,(Uncultured_gamma_proteobacterium_clone_SBI04_178_DQ184431_S000604047,((Uncultured_gamma_proteobacterium_clone_SBI04_113_DQ184427_S000604043,(Uncultured_gamma_proteobacterium_clone_M05b2610_EF486567_S000904859,Uncultured_gamma_proteobacterium_clone_M05b2607_EF486563_S000904855)),Uncultured_gamma_proteobacterium_clone_SBI04_120_DQ184428_S000604044))))),(Uncultured_gamma_proteobacterium_ARCT1-36_AF440714_S000348964,Uncultured_gamma_proteobacterium_clone_SBI04_1_DQ184424_S000604040)),Uncultured_gamma_proteobacterium_clone_u10_GQ472780_S001682746),Uncultured_gamma_proteobacterium_Arctic96BD-19_AF354606_S000342665))))))))),(((((((((((Uncultured_gamma_proteobacterium_clone_T41_114_DQ436694_S000739167,Uncultured_gamma_proteobacterium_partial_AM748198_S001020901),((Uncultured_gamma_proteobacterium_clone_FFW09_AY830034_S000457210,(Uncultured_gamma_proteobacterium_clone_PI_4z6g_AY580811_S000486841,Uncultured_gamma_proteobacterium_clone_FFW27_AY830035_S000457211)),Uncultured_gamma_proteobacterium_partial_AM748189_S001020892)),(((_Uncultured_gamma_proteobacterium_clone_HF10_12O02_small_subunit_ribosomal_RNA_gene,_partial_sequence_EU361576_S001103426,_Uncultured_gamma_proteobacterium_clone_HF10_17J15_small_subunit_ribosomal_RNA_gene,_partial_sequence_EU361577_S001103427),(Uncultured_gamma_proteobacterium_clone_b1pl1aF01_EF092662_S000759669,Uncultured_gamma_proteobacterium_clone_JL-SCS-M19_AY664025_S000372904)),Uncultured_gamma_proteobacterium_clone_SHWH_night1_16S_456_FJ745010_S001324027)),(((Uncultured_gamma_proteobacterium_clone_SHAG448_GQ348876_S001678490,(Uncultured_gamma_proteobacterium_clone_PI_4d8h_AY580818_S000486848,Uncultured_gamma_proteobacterium_clone_PI_4h9d_AY580810_S000486840)),Uncultured_gamma_proteobacterium_clone_PEACE2006/28_P2_EU394593_S001103735),((Uncultured_gamma_proteobacterium_clone_SGST678_GQ348107_S001677721,(Uncultured_gamma_proteobacterium_clone_SHAG628_GQ349010_S001678624,Uncultured_gamma_proteobacterium_clone_SHAS406_GQ349339_S001678953)),(Uncultured_gamma_proteobacterium_clone_SHAZ399_GQ349870_S001679484,(Uncultured_gamma_proteobacterium_clone_SGSO456_GQ347752_S001677366,Uncultured_gamma_proteobacterium_clone_SHAZ470_GQ349912_S001679526))))),(Uncultured_gamma_proteobacterium_clone_WN-FSB-144_DQ432076_S000664951,Uncultured_gamma_proteobacterium_clone_WN-FWB-101_DQ432443_S000665318)),(Uncultured_gamma_proteobacterium_KEppiB7_AF188169_S000339289,Uncultured_gamma_proteobacterium_clone_J-DW-12_GQ453290_S001604801)),(((((((Uncultured_gamma_proteobacterium_partial_AM882551_S001172065,Uncultured_gamma_proteobacterium_clone_NE40F02cA_DQ424398_S000827775),((Uncultured_gamma_proteobacterium_clone_NE46A11cA_DQ424695_S000828072,Uncultured_gamma_proteobacterium_gene_for_AB491902_S001332765),(Uncultured_gamma_proteobacterium_clone_DBBB-52_AY226302_S000546513,Uncultured_gamma_proteobacterium_clone_H33E08cA_FJ912671_S001672091))),((Uncultured_gamma_proteobacterium_clone_R13_AF333531_S000342238,((Uncultured_gamma_proteobacterium_clone_A96_FJ529301_S001285650,Uncultured_gamma_proteobacterium_clone_R14_AF333532_S000342239),Uncultured_gamma_proteobacterium_clone_R140_AF333530_S000342237)),Uncultured_gamma_proteobacterium_clone_R202_AF333529_S000342236)),((((((((Uncultured_Thioalkalivibrio_sp_clone_RUGL6-11_GQ366384_S001584891,Uncultured_gamma_proteobacterium_clone_VERDEA80_FJ902650_S001386757),(Uncultured_gamma_proteobacterium_clone_Skagenf57_DQ640695_S000862189,Uncultured_gamma_proteobacterium_clone_BDC3SD05_AY689592_S000476621)),Uncultured_gamma_proteobacterium_clone_24_EF188556_S001021344),((((Uncultured_gamma_proteobacterium_partial_AJ582039_S000143919,(((((Uncultured_gamma_proteobacterium_clone_GASP-MA3W3_A03_EF663826_S000884066,Uncultured_gamma_proteobacterium_clone_BPM3_E02_AY689898_S000476927),((((Uncultured_gamma_proteobacterium_clone_GASP-MA3W1_C04_EF663673_S000883913,(Uncultured_gamma_proteobacterium_clone_TTJGS537_EU849430_S001555161,((Uncultured_gamma_proteobacterium_clone_TTJFR304_EU849404_S001555135,(((Uncultured_gamma_proteobacterium_clone_GASP-MA3S3_H03_EF663548_S000883788,Uncultured_gamma_proteobacterium_clone_BPC2_A09_AY689990_S000477019),((Uncultured_gamma_proteobacterium_clone_SI-1M_F08_EF221485_S000876863,(Uncultured_gamma_proteobacterium_clone_FI-2M_G02_EF220714_S000876092,((Uncultured_gamma_proteobacterium_clone_GASP-WDOS3_H02_EF075591_S000748756,(Uncultured_gamma_proteobacterium_clone_TTJFR322_EU849407_S001555138,Uncultured_gamma_proteobacterium_clone_TTJFR515_EU849412_S001555143)),(Uncultured_gamma_proteobacterium_clone_TTJFR557_EU849418_S001555149,Uncultured_gamma_proteobacterium_clone_TTJFR546_EU849416_S001555147)))),((Uncultured_gamma_proteobacterium_clone_AI-1F_B11_EF219510_S000874888,Uncultured_gamma_proteobacterium_clone_BPC2_B09_AY689992_S000477021),(Uncultured_gamma_proteobacterium_clone_GASP-MB2S1_D12_EF665046_S000885286,((Uncultured_gamma_proteobacterium_clone_BSR2LG09_AY690122_S000477151,(Uncultured_gamma_proteobacterium_clone_BSR3LC04_AY690144_S000477173,Uncultured_gamma_proteobacterium_clone_BSR3SD01_AY690185_S000477214)),Uncultured_gamma_proteobacterium_clone_BPC3_E11_AY690084_S000477113))))),(Uncultured_gamma_proteobacterium_clone_AI-1M_D11_EF219685_S000875063,((Uncultured_gamma_proteobacterium_clone_BSR3LE08_AY690154_S000477183,((Uncultured_gamma_proteobacterium_clone_AI-2F_D12_EF219602_S000874980,(Uncultured_gamma_proteobacterium_clone_H06_SGPL01_EF221235_S000876613,Uncultured_gamma_proteobacterium_clone_G08_SGPL01_EF221219_S000876597)),Uncultured_gamma_proteobacterium_clone_AI-2F_E02_EF219604_S000874982)),Uncultured_gamma_proteobacterium_clone_BPC3_D03_AY690033_S000477062)))),Uncultured_gamma_proteobacterium_clone_TTJFR357_EU849408_S001555139))),(Uncultured_gamma_proteobacterium_clone_GASP-16KA-287-G12_EU043941_S000898834,Uncultured_gamma_proteobacterium_clone_GASP-16KA-237-E06_EU043915_S000898808)),Uncultured_gamma_proteobacterium_clone_BPC3_C11_AY690081_S000477110),(((Uncultured_Steroidobacter_sp_clone_P8s-298_GQ329494_S001570563,Uncultured_Steroidobacter_sp_clone_P1s-19_GQ287597_S001568644),Uncultured_gamma_proteobacterium_clone_BSR2SC02_AY689686_S000476715),Uncultured_gamma_proteobacterium_clone_BPC3_G02_AY690025_S000477054))),((Uncultured_gamma_proteobacterium_clone_BPM3_B11_AY689915_S000476944,(Uncultured_gamma_proteobacterium_clone_GASP-MB1S2_C11_EF664594_S000884834,(Uncultured_gamma_proteobacterium_clone_BSR3SB01_AY690176_S000477205,(Uncultured_gamma_proteobacterium_clone_TTJFR542_EU849414_S001555145,Uncultured_gamma_proteobacterium_clone_BSR1SD06_AY689743_S000476772)))),(Uncultured_gamma_proteobacterium_clone_BPC3_C09_AY690069_S000477098,(Uncultured_gamma_proteobacterium_clone_GASP-MB2S2_F01_EF665148_S000885388,Uncultured_gamma_proteobacterium_clone_TTJGS566_EU849419_S001555150)))),((Uncultured_gamma_proteobacterium_clone_BDC1_B06_AY689503_S000476532,(Uncultured_gamma_proteobacterium_clone_ADK-MOe02-45_EF520572_S000863672,(Uncultured_gamma_proteobacterium_clone_GASP-WA2S1_A05_EF072534_S000745928,(Uncultured_gamma_proteobacterium_clone_Fl-1F_H08_EF220548_S000875926,(((Uncultured_gamma_proteobacterium_clone_GASP-WC1S1_G09_EF074350_S000747515,Uncultured_gamma_proteobacterium_clone_GASP-MA4S3_B07_EF664121_S000884361),Uncultured_gamma_proteobacterium_clone_GASP-KC2S2_A05_EU299692_S000974539),Uncultured_gamma_proteobacterium_clone_AUVE_14B12_EF651643_S000881186))))),((((Uncultured_gamma_proteobacterium_clone_1_EF188760_S001021544,Uncultured_gamma_proteobacterium_gene_for_AB252887_S000702165),(Uncultured_gamma_proteobacterium_clone_RUGL6-124_GQ366468_S001584975,(Uncultured_gamma_proteobacterium_clone_LiUU-3-334_AY509440_S000358898,Uncultured_gamma_proteobacterium_clone_LiUU-11-267_AY509474_S000411826))),(((((Uncultured_gamma_proteobacterium_clone_AUVE_02A03_EF650938_S000880482,Uncultured_gamma_proteobacterium_clone_AUVE_02H01_EF650996_S000880540),Uncultured_gamma_proteobacterium_clone_AUVE_03E09_EF651070_S000880614),((Uncultured_gamma_proteobacterium_clone_GASP-MB2S3_H09_EF665184_S000885424,Uncultured_gamma_proteobacterium_clone_Plot22-A06_EU665097_S001333938),((Uncultured_gamma_proteobacterium_clone_AKYH1135_AY921812_S000493046,(Uncultured_gamma_proteobacterium_clone_GASP-KB2S2_H08_EU298070_S000963167,(((Uncultured_gamma_proteobacterium_clone_LF044_EF417733_S000818851,Uncultured_gamma_proteobacterium_clone_GASP-WC2W2_G07_EF075304_S000748469),(Uncultured_gamma_proteobacterium_clone_GASP-WC2W3_E12_EF075378_S000748543,Uncultured_gamma_proteobacterium_clone_GASP-MA4W1_G02_EF664264_S000884504)),((Uncultured_gamma_proteobacterium_clone_AUVE_15A11_EF651707_S000881250,Uncultured_gamma_proteobacterium_clone_AUVE_03G10_EF651011_S000880555),Uncultured_gamma_proteobacterium_clone_GASP-KA1W3_C06_EU297384_S000962481)))),((Uncultured_gamma_proteobacterium_clone_BDC1_A12_AY689498_S000476527,Uncultured_gamma_proteobacterium_clone_GASP-MB1W3_B10_EF664931_S000885171),(Uncultured_gamma_proteobacterium_partial_FM866289_S001197982,(Uncultured_gamma_proteobacterium_clone_g72_EU979081_S001161505,_Uncultured_gamma_proteobacterium_clone_F9AGEub177_small_subunit_ribosomal_RNA_gene,_partial_sequence_EF041036_S000743126)))))),Uncultured_gamma_proteobacterium_clone_GASP-MB3W2_F05_EF665941_S000886181),(((Uncultured_gamma_proteobacterium_clone_SI-2M_D12_EF221554_S000876932,Uncultured_gamma_proteobacterium_clone_SI-2M_H07_EF221595_S000876973),((Uncultured_gamma_proteobacterium_clone_Fl-1F_F12_EF220528_S000875906,Uncultured_Pseudomonadales_bacterium_clone_Plot21-2C3_EU193051_S001190907),((Uncultured_gamma_proteobacterium_clone_AUVE_05D02_EF651213_S000880757,Uncultured_gamma_proteobacterium_clone_AUVE_02D08_EF650965_S000880509),(Uncultured_gamma_proteobacterium_clone_GASP-WC1S3_H09_EF074541_S000747706,(((Uncultured_gamma_proteobacterium_clone_GASP-WA2W1_A03_EF072796_S000746190,(Uncultured_gamma_proteobacterium_clone_Fl-1F_D12_EF220506_S000875884,(Gamma_proteobacterium_CN40_partial_FN554395_S001611519,Uncultured_gamma_proteobacterium_clone_AKYG449_AY922016_S000493250))),(Uncultured_gamma_proteobacterium_clone_GASP-MA1W3_C11_EF662775_S000883015,(Uncultured_gamma_proteobacterium_clone_g61_EU979070_S001161494,((Uncultured_gamma_proteobacterium_clone_GASP-MB2S1_G12_EF664989_S000885229,(Bacterium_Ellin5264_AY234615_S000403548,Uncultured_gamma_proteobacterium_YNPRH65B_AF465652_S000349847)),(((((Uncultured_gamma_proteobacterium_clone_EB1041_AY395360_S000329065,(Uncultured_gamma_proteobacterium_clone_KF-282_EF434261_S000832789,(Uncultured_gamma_proteobacterium_clone_EB1083_AY395402_S000329107,Uncultured_gamma_proteobacterium_clone_EB1054_AY395373_S000329078))),((Uncultured_gamma_proteobacterium_clone_SI-2M_F04_EF221569_S000876947,Uncultured_gamma_proteobacterium_clone_SI-2M_A02_EF221509_S000876887),(Uncultured_gamma_proteobacterium_clone_GASP-WC1S1_E09_EF074416_S000747581,Uncultured_gamma_proteobacterium_clone_GASP-WA1S1_C11_EF072039_S000745433))),((((Uncultured_gamma_proteobacterium_clone_U000106886_FJ037051_S001163224,((Uncultured_gamma_proteobacterium_clone_U000107172_FJ037148_S001163321,Uncultured_gamma_proteobacterium_clone_U000107164_FJ037225_S001163398),Uncultured_gamma_proteobacterium_clone_U000106883_FJ037046_S001163219)),((Uncultured_gamma_proteobacterium_clone_U000107139_FJ037155_S001163328,Uncultured_gamma_proteobacterium_clone_U000107203_FJ037178_S001163351),((((Uncultured_gamma_proteobacterium_clone_GASP-16KA-230-F05_EU043922_S000898815,Uncultured_gamma_proteobacterium_clone_GASP-16KA-233-A06_EU043869_S000898762),Uncultured_gamma_proteobacterium_clone_GASP-MB2S1_H10_EF664998_S000885238),(Uncultured_gamma_proteobacterium_clone_GASP-WDOW3_G07_EF075841_S000749006,Uncultured_gamma_proteobacterium_clone_U000107017_FJ037103_S001163276)),((((Uncultured_gamma_proteobacterium_clone_U000107236_FJ037236_S001163409,Uncultured_gamma_proteobacterium_clone_U000107122_FJ037218_S001163391),Uncultured_gamma_proteobacterium_clone_GASP-WDOW3_G05_EF075930_S000749095),(Uncultured_gamma_proteobacterium_clone_GASP-WB1S1_F12_EF073358_S000746523,Uncultured_gamma_proteobacterium_clone_GASP-MB1S2_F03_EF664618_S000884858)),Uncultured_gamma_proteobacterium_clone_GASP-MB3W3_A09_EF665973_S000886213)))),((Uncultured_gamma_proteobacterium_clone_U000107199_FJ037207_S001163380,Uncultured_gamma_proteobacterium_clone_U000107178_FJ037159_S001163332),((Uncultured_gamma_proteobacterium_clone_U000107050_FJ037100_S001163273,(Uncultured_gamma_proteobacterium_clone_GASP-WDOS3_E03_EF075647_S000748812,(Uncultured_gamma_proteobacterium_clone_GASP-WDOS2_D03_EF075546_S000748711,(Uncultured_gamma_proteobacterium_clone_GASP-16KA-223-G04_EU043933_S000898826,Uncultured_gamma_proteobacterium_clone_GASP-16KA-201-A02_EU043866_S000898759)))),((Uncultured_gamma_proteobacterium_clone_U000106875_FJ036986_S001163159,Uncultured_gamma_proteobacterium_clone_U000106909_FJ037023_S001163196),(Uncultured_gamma_proteobacterium_clone_U000130341_FJ024525_S001162680,(((Uncultured_gamma_proteobacterium_clone_GASP-WC2W2_G02_EF075300_S000748465,(Uncultured_gamma_proteobacterium_clone_U000107184_FJ037186_S001163359,Uncultured_gamma_proteobacterium_clone_GD45_EF613866_S000869165)),Uncultured_gamma_proteobacterium_clone_U000107126_FJ037223_S001163396),(Uncultured_gamma_proteobacterium_clone_U000107144_FJ037167_S001163340,(Uncultured_gamma_proteobacterium_clone_U000107117_FJ037193_S001163366,(Uncultured_gamma_proteobacterium_clone_U000107069_FJ037069_S001163242,Uncultured_gamma_proteobacterium_clone_U000107113_FJ037189_S001163362))))))))),((gi_GU169060_S001791978,((Uncultured_gamma_proteobacterium_clone_U000106877_FJ036978_S001163151,Uncultured_gamma_proteobacterium_clone_U000106963_FJ037010_S001163183),Uncultured_gamma_proteobacterium_clone_TSC51_EU359962_S000977747)),Uncultured_gamma_proteobacterium_clone_E09_SGPO01_EF221008_S000876386))),((gi_GU169052_S001791970,(((Uncultured_gamma_proteobacterium_clone_M0014_196_EF071137_S000744987,((Uncultured_gamma_proteobacterium_partial_AM690825_S000861564,((Uncultured_gamma_proteobacterium_clone_GASP-MA1S2_H03_EF662394_S000882634,(((Uncultured_gamma_proteobacterium_clone_GASP-45KB-117-E03_EU044368_S000899261,((Uncultured_Pseudomonadales_bacterium_clone_Plot21-F09_EU193057_S001190913,Uncultured_gamma_proteobacterium_clone_GASP-WDOW1_H10_EF075691_S000748856),(Uncultured_gamma_proteobacterium_clone_GASP-16KB-318-F04_EU044012_S000898905,Bacterium_Ellin307_AF498689_S000395264))),Uncultured_gamma_proteobacterium_clone_TTJGS358_EU849429_S001555160),(Uncultured_gamma_proteobacterium_clone_GASP-MA1W1_H12_EF662590_S000882830,(Bacterium_Ellin5114_AY234531_S000403464,Bacterium_Ellin5078_AY234495_S000403428)))),Bacterium_Ellin339_AF498721_S000395296)),Uncultured_gamma_proteobacterium_partial_FM211995_S001673352)),Uncultured_gamma_proteobacterium_partial_FM211970_S001673327),Bacterium_Ellin5280_AY234631_S000403564)),Uncultured_gamma_proteobacterium_clone_GASP-MB2W2_G10_EF665364_S000885604)),(Uncultured_gamma_proteobacterium_clone_GASP-WB1S1_D03_EF073326_S000746491,((Uncultured_gamma_proteobacterium_clone_GASP-KB1S2_G11_EU297604_S000962701,Uncultured_gamma_proteobacterium_clone_GASP-WC2W2_E10_EF075284_S000748449),Uncultured_gamma_proteobacterium_clone_GASP-KA1S2_E04_EU297051_S000962148))))))),Uncultured_gamma_proteobacterium_clone_GASP-MA1S3_B05_EF662513_S000882753))))),((Uncultured_gamma_proteobacterium_clone_TSC50_EU359961_S000977746,Uncultured_gamma_proteobacterium_partial_AJ534626_S000107475),(Uncultured_gamma_proteobacterium_clone_U000130339_FJ024515_S001162670,((Uncultured_gamma_proteobacterium_clone_GASP-WC1W1_D05_EF074647_S000747812,((Uncultured_gamma_proteobacterium_clone_BPC2_E10_AY689997_S000477026,Uncultured_gamma_proteobacterium_clone_BDC3SE02_AY689599_S000476628),Uncultured_gamma_proteobacterium_clone_TTJFR537_EU849413_S001555144)),(Uncultured_gamma_proteobacterium_clone_FAC29_DQ451468_S000666792,Uncultured_gamma_proteobacterium_clone_H07_WMSP2_DQ450789_S000692487))))))),Uncultured_gamma_proteobacterium_clone_TRK11_AY874095_S000481031))),(Uncultured_gamma_proteobacterium_clone_VERDEA82_FJ902652_S001386759,Uncultured_gamma_proteobacterium_clone_VERDEA43_FJ902610_S001386717))),Uncultured_Gamma_proteobacterium_partial_AM934884_S001266276),(Uncultured_Steroidobacter_sp_clone_P1s-363_GQ287507_S001568554,((Uncultured_gamma_proteobacterium_clone_TDNP_USbc97_154_1_26_FJ516898_S001252475,Uncultured_gamma_proteobacterium_clone_SHWH_night1_16S_586_FJ744832_S001323849),(Uncultured_Beggiatoa_sp_partial_FM176297_S001043093,(Uncultured_gamma_proteobacterium_clone_Fl-1F_C07_EF220489_S000875867,(Uncultured_gamma_proteobacterium_clone_AUVE_04E05_EF651146_S000880690,(Uncultured_gamma_proteobacterium_clone_AKYG629_AY921861_S000493095,(Uncultured_Gamma_proteobacterium_partial_AM936521_S001267913,((Uncultured_Gamma_proteobacterium_partial_AM935511_S001266903,Uncultured_Gamma_proteobacterium_partial_AM935006_S001266398),Uncultured_Gamma_proteobacterium_partial_AM934944_S001266336))))))))),(((Uncultured_gamma_proteobacterium_clone_GASP-WB2W2_B12_EF074198_S000747363,((Uncultured_gamma_proteobacterium_clone_GASP-WB2S1_H08_EF073822_S000746987,((((((Uncultured_gamma_proteobacterium_clone_AUVE_01F08_EF650921_S000880465,Uncultured_gamma_proteobacterium_clone_AUVE_01C08_EF650889_S000880433),Uncultured_gamma_proteobacterium_clone_AUVE_06H05_EF651315_S000880859),Uncultured_gamma_proteobacterium_clone_GASP-KC3S2_H07_EU300201_S000975048),(Uncultured_Gamma_proteobacterium_partial_AM936472_S001267864,Uncultured_Gamma_proteobacterium_partial_AM935773_S001267165)),(Uncultured_gamma_proteobacterium_clone_RC2-72_EF626854_S000878364,((Uncultured_gamma_proteobacterium_clone_AUVE_12D08_EF651520_S000881063,Uncultured_gamma_proteobacterium_clone_AUVE_13D08_EF651596_S000881139),Uncultured_gamma_proteobacterium_clone_AKYH690_AY922146_S000493380))),(Uncultured_gamma_proteobacterium_clone_GASP-WB1S3_H05_EF073463_S000746628,(Uncultured_gamma_proteobacterium_clone_GASP-KC3S2_E04_EU300247_S000975094,((((((Uncultured_Steroidobacter_sp_clone_Plot22-A03_EU665095_S001333936,(((Uncultured_Steroidobacter_sp_partial_FN297970_S001390483,Uncultured_Steroidobacter_sp_clone_Plot22-A04_EU665096_S001333937),(Uncultured_Chromatiales_bacterium_clone_Plot03-2B02_EU276552_S001202142,(Uncultured_Chromatiales_bacterium_clone_Plot03-2H01_EU276555_S001202145,Uncultured_Chromatiales_bacterium_clone_Plot03-2A08_EU276551_S001202141))),(Uncultured_Steroidobacter_sp_clone_Plot22-E02_EU665099_S001333940,Uncultured_Steroidobacter_sp_clone_Plot22-2A10_EU665094_S001333935))),Uncultured_Steroidobacter_sp_clone_Plot22-B08_EU665098_S001333939),Uncultured_Pseudomonadales_bacterium_clone_Plot21-2G03_EU193054_S001190910),Uncultured_Pseudomonadales_bacterium_clone_Plot21-2F09_EU193053_S001190909),((Uncultured_gamma_proteobacterium_partial_FM877538_S001248204,Uncultured_gamma_proteobacterium_clone_GASP-WC1S1_A04_EF074364_S000747529),Uncultured_gamma_proteobacterium_clone_GASP-KA1W3_B07_EU297373_S000962470)),(((Uncultured_Pseudomonadales_bacterium_clone_Plot21-2D05_EU193052_S001190908,Uncultured_gamma_proteobacterium_clone_GASP-WC2W3_B05_EF075338_S000748503),(((Uncultured_gamma_proteobacterium_clone_g58_EU979067_S001161491,(Uncultured_gamma_proteobacterium_clone_AUVE_01E07_EF650909_S000880453,Uncultured_gamma_proteobacterium_clone_AUVE_15F04_EF651746_S000881289)),(Uncultured_gamma_proteobacterium_partial_AJ581601_S000143883,((Uncultured_gamma_proteobacterium_clone_AUVE_10B11_EF651344_S000880888,Uncultured_gamma_proteobacterium_clone_AUVE_06H01_EF651311_S000880855),(((Uncultured_gamma_proteobacterium_clone_AUVE_14E09_EF651667_S000881210,(Gamma_proteobacterium_KA5-B_gene_for_AB174844_S000415279,(Gamma_proteobacterium_YU21-B_gene_for_AB174846_S000415281,Gamma_proteobacterium_SA29-B_gene_for_AB174845_S000415280))),Uncultured_gamma_proteobacterium_clone_GASP-WA2W3_D07_EF073006_S000746400),((Uncultured_gamma_proteobacterium_clone_1329_EF109934_S000998675,Uncultured_gamma_proteobacterium_clone_GASP-WA2S1_B05_EF072545_S000745939),((Steroidobacter_denitrificans_strain_FS_EF605262_S000995323,Uncultured_gamma_proteobacterium_clone_GASP-KB3W3_H11_EU298956_S000964053),Uncultured_gamma_proteobacterium_gene_for_AB451745_S001100093)))))),(Uncultured_gamma_proteobacterium_clone_GASP-KB1W3_E05_EU297937_S000963034,Uncultured_Xanthomonadales_bacterium_clone_Plot29-2F04_EU202845_S001174538))),Uncultured_gamma_proteobacterium_clone_GASP-WA2S1_D07_EF072569_S000745963)))))),((Uncultured_gamma_proteobacterium_clone_GASP-KC1W3_B03_EU299518_S000974365,(Uncultured_gamma_proteobacterium_clone_11_EF606823_S000878118,Uncultured_gamma_proteobacterium_clone_GASP-MA1W2_C01_EF662677_S000882917)),((((Uncultured_gamma_proteobacterium_partial_AJ518786_S000102763,_Uncultured_gamma_proteobacterium_clone_F16AGEub61_small_subunit_ribosomal_RNA_gene,_partial_sequence_EF041035_S000743125),Uncultured_Steroidobacter_sp_clone_RUGL1-494_GQ420941_S001602385),((Uncultured_gamma_proteobacterium_clone_AUVE_01H08_EF650861_S000880405,Uncultured_gamma_proteobacterium_clone_AUVE_05E02_EF651224_S000880768),Uncultured_gamma_proteobacterium_clone_GASP-KC3S1_C01_EU300147_S000974994)),Uncultured_gamma_proteobacterium_clone_AUVE_06H09_EF651319_S000880863)))),((((Uncultured_gamma_proteobacterium_clone_GASP-KC3W1_C08_EU300394_S000975241,Uncultured_Xanthomonas_sp_clone_TM17_46_DQ279336_S000625283),Uncultured_Xanthomonadales_bacterium_clone_Plot29-2F11_EU202846_S001174539),(((Uncultured_gamma_proteobacterium_clone_348_EF434259_S000832787,Uncultured_gamma_proteobacterium_clone_SIMO-2482_AY711848_S000423691),((Uncultured_gamma_proteobacterium_clone_XME35_EF061960_S000744829,(Uncultured_gamma_proteobacterium_clone_129_GQ183162_S001561783,Uncultured_Gamma_proteobacterium_partial_AM935061_S001266453)),(Uncultured_gamma_proteobacterium_clone_TDNP_Wbc97_35_3_179_FJ517105_S001252682,(Uncultured_Gamma_proteobacterium_partial_AM935001_S001266393,((((Uncultured_Gamma_proteobacterium_partial_AM935231_S001266623,((Uncultured_Gamma_proteobacterium_partial_AM935030_S001266422,Uncultured_Gamma_proteobacterium_partial_AM935368_S001266760),((((((Uncultured_Gamma_proteobacterium_partial_AM934728_S001266120,(Uncultured_Gamma_proteobacterium_partial_AM935371_S001266763,((((Uncultured_Gamma_proteobacterium_partial_AM935140_S001266532,((Uncultured_gamma_proteobacterium_partial_FM209099_S001271181,((Uncultured_Gamma_proteobacterium_partial_AM936447_S001267839,Uncultured_Gamma_proteobacterium_partial_AM935222_S001266614),Uncultured_Gamma_proteobacterium_partial_AM935244_S001266636)),Uncultured_Gamma_proteobacterium_partial_AM935068_S001266460)),Uncultured_Gamma_proteobacterium_partial_AM935020_S001266412),Uncultured_Gamma_proteobacterium_partial_AM935225_S001266617),Uncultured_Gamma_proteobacterium_partial_AM935192_S001266584))),((Uncultured_Gamma_proteobacterium_partial_AM935321_S001266713,Uncultured_Gamma_proteobacterium_partial_AM935072_S001266464),Uncultured_Gamma_proteobacterium_partial_AM934725_S001266117)),Uncultured_Gamma_proteobacterium_partial_AM934708_S001266100),Uncultured_Gamma_proteobacterium_partial_AM935063_S001266455),Uncultured_Gamma_proteobacterium_partial_AM935023_S001266415),(Uncultured_Gamma_proteobacterium_partial_AM935284_S001266676,Uncultured_Gamma_proteobacterium_partial_AM935213_S001266605)))),(Uncultured_Gamma_proteobacterium_partial_AM935053_S001266445,(((Uncultured_Gamma_proteobacterium_partial_AM936414_S001267806,(Uncultured_Gamma_proteobacterium_partial_AM935415_S001266807,Uncultured_Gamma_proteobacterium_partial_AM935550_S001266942)),(Uncultured_Gamma_proteobacterium_partial_AM935615_S001267007,Uncultured_Gamma_proteobacterium_partial_AM935291_S001266683)),(Uncultured_Gamma_proteobacterium_partial_AM934932_S001266324,Uncultured_Gamma_proteobacterium_partial_AM935480_S001266872)))),(Uncultured_Gamma_proteobacterium_partial_AM935378_S001266770,Uncultured_Gamma_proteobacterium_partial_AM935338_S001266730)),(Uncultured_Gamma_proteobacterium_partial_AM934850_S001266242,(Uncultured_Gamma_proteobacterium_partial_AM935352_S001266744,((Uncultured_Gamma_proteobacterium_partial_AM934867_S001266259,Uncultured_Gamma_proteobacterium_partial_AM935229_S001266621),Uncultured_Gamma_proteobacterium_partial_AM935088_S001266480)))))))),(Uncultured_gamma_proteobacterium_gene_for_AB252886_S000702164,((Uncultured_gamma_proteobacterium_clone_AKYG1806_AY921990_S000493224,(Uncultured_Gamma_proteobacterium_partial_AM935793_S001267185,Uncultured_Gamma_proteobacterium_partial_AM935584_S001266976)),(((Uncultured_gamma_proteobacterium_clone_GASP-WA2S1_E08_EF072581_S000745975,Uncultured_gamma_proteobacterium_clone_33_EU289546_S000973656),((Uncultured_Lake_Michigan_sediment_bacterium_LM4B12_AY012534_S000353020,Uncultured_gamma_proteobacterium_gene_for_AB265954_S000702402),Uncultured_gamma_proteobacterium_clone_124_GQ183157_S001561778)),(_Uncultured_Chromatiaceae_bacterium_clone_M10Ba17_small_subunit_ribosomal_RNA_gene,_partial_sequence_AY360607_S000408524,(Uncultured_Gamma_proteobacterium_partial_AM935252_S001266644,((Uncultured_Gamma_proteobacterium_partial_AM935010_S001266402,(Uncultured_Gamma_proteobacterium_partial_AM935232_S001266624,Uncultured_Gamma_proteobacterium_partial_AM935548_S001266940)),Uncultured_Gamma_proteobacterium_partial_AM935282_S001266674)))))))),(Uncultured_gamma_proteobacterium_clone_AKYG590_AY921669_S000492903,Uncultured_gamma_proteobacterium_clone_AKYG1793_AY921670_S000492904))),(Uncultured_gamma_proteobacterium_clone_g33_EU979042_S001161466,Uncultured_gamma_proteobacterium_partial_AJ532712_S000351811)))),(Uncultured_gamma_proteobacterium_clone_FH1-54_AY599186_S000656471,(Uncultured_gamma_proteobacterium_clone_AKYH456_AY922129_S000493363,(((Uncultured_gamma_proteobacterium_clone_AKYH1000_AY922087_S000493321,(Uncultured_gamma_proteobacterium_clone_AKYG1556_AY921959_S000493193,((Uncultured_gamma_proteobacterium_clone_126_EU097165_S000922289,Uncultured_gamma_proteobacterium_clone_286_EF606826_S000878121),Uncultured_gamma_proteobacterium_clone_AKYH885_AY922165_S000493399))),Uncultured_gamma_proteobacterium_clone_AKYG940_AY922078_S000493312),((((Uncultured_gamma_proteobacterium_clone_GASP-MA4W2_A06_EF664293_S000884533,((Uncultured_gamma_proteobacterium_clone_GASP-KC3W1_F12_EU300431_S000975278,(Uncultured_gamma_proteobacterium_clone_GASP-KB2S1_G06_EU298054_S000963151,(Uncultured_gamma_proteobacterium_clone_GASP-MB1S1_G07_EF664470_S000884710,Uncultured_gamma_proteobacterium_clone_GASP-WB1W3_H04_EF073723_S000746888))),(Uncultured_gamma_proteobacterium_clone_sw-xj121_GQ302552_S001569261,Uncultured_gamma_proteobacterium_clone_AKYG783_AY922064_S000493298))),Uncultured_gamma_proteobacterium_clone_GASP-MB3W3_D01_EF666001_S000886241),Uncultured_Thiorhodospira_sp_partial_FM176309_S001043105),((Uncultured_gamma_proteobacterium_clone_GASP-MA4W1_C08_EF664224_S000884464,Uncultured_gamma_proteobacterium_clone_GASP-WB2W1_B01_EF074095_S000747260),Uncultured_gamma_proteobacterium_clone_GASP-WB2S3_B07_EF074020_S000747185)))))),((Uncultured_gamma_proteobacterium_partial_FM242406_S001186875,Uncultured_gamma_proteobacterium_partial_FM242213_S001186682),(Uncultured_gamma_proteobacterium_clone_A202_EU283466_S001055868,(Uncultured_gamma_proteobacterium_clone_A40_EU283467_S001055869,Uncultured_gamma_proteobacterium_clone_A724_EU283468_S001055870)))),(Uncultured_gamma_proteobacterium_partial_AJ582040_S000142817,((Uncultured_gamma_proteobacterium_gene_for_AB252885_S000702163,(Uncultured_gamma_proteobacterium_gene_for_AB252883_S000702161,(Uncultured_gamma_proteobacterium_gene_for_AB252881_S000702159,Uncultured_gamma_proteobacterium_gene_for_AB252882_S000702160))),Uncultured_gamma_proteobacterium_gene_for_AB252884_S000702162))),(Uncultured_gamma_proteobacterium_clone_20m-58_GU061304_S001784093,Uncultured_gamma_proteobacterium_clone_D23_GQ249565_S001564981))),(((((Uncultured_gamma_proteobacterium_clone_SIMO-2210_AY711576_S000423419,(Uncultured_gamma_proteobacterium_clone_Dover439_AY499705_S000411072,Uncultured_Chromatiales_bacterium_partial_AM501864_S000997344)),Uncultured_gamma_proteobacterium_clone_XME4_EF061957_S000744826),Uncultured_gamma_proteobacterium_clone_b44_GQ472813_S001682779),((Uncultured_gamma_proteobacterium_MERTZ_2CM_299_AF424121_S000346452,(Uncultured_gamma_proteobacterium_partial_AM882570_S001172084,Uncultured_Chromatiales_bacterium_partial_AM501783_S000997263)),((((((Uncultured_gamma_proteobacterium_MERTZ_0CM_58_AF424134_S000346465,Uncultured_gamma_proteobacterium_clone_KM3-69-F5_EF597713_S000930263),Uncultured_gamma_proteobacterium_clone_A6D_FJ205200_S001251572),Uncultured_gamma_proteobacterium_MERTZ_0CM_102_AF424138_S000346469),(((Uncultured_gamma_proteobacterium_clone_SGPZ620_GQ346961_S001676575,_Uncultured_gamma_proteobacterium_clone_HF500_40G14_small_subunit_ribosomal_RNA_gene,_partial_sequence_EU361572_S001103422),_Uncultured_gamma_proteobacterium_clone_HF770_13E21_small_subunit_ribosomal_RNA_gene,_partial_sequence_EU361573_S001103423),Uncultured_gamma_proteobacterium_clone_R93_AF333534_S000342241)),((Uncultured_gamma_proteobacterium_clone_AT-s2-59_AY225636_S000403096,((Uncultured_gamma_proteobacterium_clone_HCM3MC80_5B_FL_EU373851_S000989428,Uncultured_gamma_proteobacterium_clone_HCM3MC91_3D_FL_EU373852_S000989429),(Uncultured_gamma_proteobacterium_clone_I2E_FJ205332_S001251704,Uncultured_gamma_proteobacterium_clone_B4C_FJ205205_S001251577))),((Uncultured_gamma_proteobacterium_clone_MS-B125_FJ949289_S001389901,(Uncultured_gamma_proteobacterium_clone_MD327_FJ425615_S001224349,Uncultured_gamma_proteobacterium_clone_SIMO-2306_AY711672_S000423515)),((Uncultured_gamma_proteobacterium_MERTZ_2CM_110_AF424081_S000346412,Uncultured_gamma_proteobacterium_clone_GAMMA1_AY494607_S000441427),((Uncultured_gamma_proteobacterium_gene_for_16S_rRNA,_cloneTYM-_AB077344_S000562384,((Uncultured_gamma_proteobacterium_clone_70mos_20s_E6_GQ261760_S001595684,Uncultured_gamma_proteobacterium_MERTZ_2CM_258_AF424110_S000346441),(Uncultured_gamma_proteobacterium_MERTZ_2CM_55_AF424070_S000346401,Uncultured_gamma_proteobacterium_MERTZ_21CM_103_AF424163_S000346494))),(((Uncultured_gamma_proteobacterium_MERTZ_2CM_218_AF424102_S000346433,Uncultured_gamma_proteobacterium_MERTZ_2CM_40_AF424065_S000346396),((Uncultured_gamma_proteobacterium_partial_AM501805_S000997285,Uncultured_gamma_proteobacterium_MERTZ_0CM_113_AF424139_S000346470),_Uncultured_gamma_proteobacterium_clone_c1_small_subunit_ribosomal_RNA_gene,_partial_sequence_DQ660826_S000753968)),(Uncultured_gamma_proteobacterium_clone_Dover55_AY499707_S000411074,((Uncultured_gamma_proteobacterium_clone_Nubeena370_AY499954_S000411321,Uncultured_gamma_proteobacterium_clone_Belgica2005/10-ZG-6_DQ351802_S000647658),Uncultured_gamma_proteobacterium_clone_NdSurf166_FJ753216_S001336915)))))))),(Uncultured_gamma_proteobacterium_MERTZ_0CM_387_AF424158_S000346489,(((Uncultured_gamma_proteobacterium_partial_AM501747_S000997227,(((((Uncultured_gamma_proteobacterium_MERTZ_0CM_117_AF424140_S000346471,Uncultured_bacterium_BURTON-56_AF142874_S000338532),Uncultured_gamma_proteobacterium_clone_PI_4d11h_AY580825_S000486855),Uncultured_gamma_proteobacterium_clone_Dover204_AY499712_S000411079),Uncultured_gamma_proteobacterium_clone_SC1-44_DQ289906_S000724659),((Uncultured_gamma_proteobacterium_clone_SIMO-2029_AY711395_S000423238,Uncultured_gamma_proteobacterium_gene_for_AB294950_S000825696),(Uncultured_gamma_proteobacterium_clone_SS1_B_03_20_EU050797_S000921098,(Uncultured_gamma_proteobacterium_MERTZ_2CM_323_AF424128_S000346459,(Uncultured_Methylococcus_sp_partial_FM176296_S001043092,(Uncultured_gamma_proteobacterium_MERTZ_2CM_252_AF424107_S000346438,(Uncultured_gamma_proteobacterium_gene_for_16S_rRNA,_cloneTYM-_AB077345_S000562385,Uncultured_gamma_proteobacterium_clone_Belgica2005/10-ZG-21_DQ351813_S000647669)))))))),(Uncultured_gamma_proteobacterium_MERTZ_2CM_304_AF424125_S000346456,((Uncultured_gamma_proteobacterium_clone_HPDOMI1C12_AY851914_S000576382,Uncultured_gamma_proteobacterium_clone_NdGal97_FJ752848_S001336554),Uncultured_gamma_proteobacterium_gene_for_AB116441_S000564396))),Uncultured_gamma_proteobacterium_MERTZ_2CM_265_AF424113_S000346444))))),((Uncultured_gamma_proteobacterium_clone_NE40E06cA_DQ424394_S000827771,Uncultured_gamma_proteobacterium_clone_H30B10cA_FJ912460_S001671880),(((Uncultured_gamma_proteobacterium_clone_OS-C47_EF612422_S000878257,(Uncultured_gamma_proteobacterium_partial_AM934895_S001266287,Uncultured_gamma_proteobacterium_partial_AM935258_S001266650)),(((Uncultured_gamma_proteobacterium_clone_NdSurf189_FJ753237_S001336936,(Uncultured_Thiorhodospira_sp_partial_FM175780_S001042576,(Uncultured_gamma_proteobacterium_clone_73_EF434262_S000832790,Uncultured_gamma_proteobacterium_clone_TDNP_LSbc97_50_2_129_FJ516866_S001252443))),(((((Uncultured_gamma_proteobacterium_gene_for_AB294951_S000825697,(Uncultured_gamma_proteobacterium_clone_SIonian-A10_AY534010_S000533150,(((Uncultured_gamma_proteobacterium_clone_70mos_20s_G11_GQ261782_S001595706,Uncultured_gamma_proteobacterium_clone_S3-23_EF491406_S000836002),((Uncultured_gamma_proteobacterium_clone_Dover274_AY499715_S000411082,Uncultured_gamma_proteobacterium_clone_Nubeena65_AY499962_S000411329),(Uncultured_gamma_proteobacterium_clone_SGST627_GQ348082_S001677696,(Uncultured_gamma_proteobacterium_clone_Belgica2005/10-140-24_DQ351796_S000647652,(Uncultured_gamma_proteobacterium_MERTZ_2CM_271_AF424114_S000346445,Uncultured_gamma_proteobacterium_clone_BS1-0-84_AY254926_S000417967))))),(Uncultured_gamma_proteobacterium_partial_AJ567564_S000134904,Uncultured_gamma_proteobacterium_partial_AJ567551_S000135578)))),(Uncultured_gamma_proteobacterium_clone_SS1_B_02_53_EU050799_S000921100,(Uncultured_gamma_proteobacterium_MERTZ_2CM_92_AF424078_S000346409,(Uncultured_gamma_proteobacterium_clone_Dover406_AY499713_S000411080,(Uncultured_gamma_proteobacterium_MERTZ_2CM_116_AF424084_S000346415,(Uncultured_gamma_proteobacterium_MERTZ_0CM_209_AF424144_S000346475,Uncultured_gamma_proteobacterium_MERTZ_2CM_171_AF424094_S000346425)))))),(Uncultured_Chromatiales_bacterium_clone_SIMO-2097_AY711463_S000423306,((((Uncultured_gamma_proteobacterium_clone_NdAmb113_FJ753030_S001336733,Uncultured_gamma_proteobacterium_clone_NdAmb25_FJ752959_S001336663),Uncultured_gamma_proteobacterium_clone_MSB-3ax10_DQ811838_S000716468),((Uncultured_Chromatiales_bacterium_partial_AM501787_S000997267,Uncultured_gamma_proteobacterium_clone_NE-139_EF451921_S001101715),((Uncultured_gamma_proteobacterium_clone_SIMO-2319_AY711685_S000423528,((Uncultured_Chromatiales_bacterium_partial_AM501609_S000997089,Uncultured_gamma_proteobacterium_clone_SIMO-1760_AY711126_S000422969),Uncultured_gamma_proteobacterium_clone_SIMO-2115_AY711481_S000423324)),(((Uncultured_gamma_proteobacterium_clone_SIMO-2417_AY711783_S000423626,(Uncultured_Chromatiales_bacterium_clone_SIMO-2355_AY711721_S000423564,Uncultured_gamma_proteobacterium_clone_SIMO-2229_AY711595_S000423438)),Uncultured_gamma_proteobacterium_gene_for_AB294966_S000825712),(Uncultured_gamma_proteobacterium_clone_Belgica2005/10-130-24_DQ351767_S000647623,(Uncultured_Chromatiales_bacterium_clone_SIMO-2416_AY711782_S000423625,Uncultured_gamma_proteobacterium_clone_MSB-4F10_DQ811844_S000716474)))))),(Uncultured_gamma_proteobacterium_clone_NdSurf76_FJ753138_S001336839,Uncultured_gamma_proteobacterium_partial_AM882523_S001172037)))),((((((Uncultured_gamma_proteobacterium_clone_MS-C183_FJ949288_S001389900,(Uncultured_Pseudomonas_sp_partial_AJ567594_S000135861,Uncultured_gamma_proteobacterium_MERTZ_0CM_372_AF424153_S000346484)),((((Uncultured_gamma_proteobacterium_clone_Dover80_AY499718_S000411085,Uncultured_gamma_proteobacterium_clone_Nubeena149_AY499967_S000411334),Uncultured_gamma_proteobacterium_partial_AM040131_S000629131),Uncultured_gamma_proteobacterium_clone_Belgica2005/10-140-20_DQ351793_S000647649),(Uncultured_gamma_proteobacterium_MERTZ_2CM_167_AF424093_S000346424,(((Uncultured_gamma_proteobacterium_gene_for_AB116435_S000564390,((Uncultured_gamma_proteobacterium_clone_SIMO-1727_AY711093_S000422936,((Uncultured_gamma_proteobacterium_clone_NdAmb30_FJ752964_S001336668,(Uncultured_Pseudomonas_sp_clone_NdAmb109_FJ753027_S001336730,(Uncultured_Pseudomonas_sp_clone_NdAmb155_FJ753061_S001336763,(Uncultured_Pseudomonas_sp_clone_NdSurf115_FJ753169_S001336868,Uncultured_gamma_proteobacterium_clone_D26_GQ249568_S001564984)))),((Uncultured_Pseudomonas_sp_clone_NdAmb158_FJ753064_S001336766,(Uncultured_gamma_proteobacterium_clone_NdGal54_FJ752811_S001336517,(Uncultured_gamma_proteobacterium_clone_NdAmb121_FJ753038_S001336740,Uncultured_gamma_proteobacterium_clone_NdGal151_FJ752894_S001336599))),((Uncultured_Chromatiaceae_bacterium_partial_AM501717_S000997197,(((((Uncultured_Chromatiales_bacterium_clone_SIMO-2275_AY711641_S000423484,Uncultured_Chromatiales_bacterium_clone_SIMO-2005_AY711371_S000423214),Uncultured_Chromatiales_bacterium_clone_SIMO-2498_AY711864_S000423707),Uncultured_Chromatiales_bacterium_partial_AM501823_S000997303),Uncultured_Chromatiales_bacterium_partial_AM501848_S000997328),(Uncultured_Chromatiales_bacterium_partial_AM501862_S000997342,((Uncultured_Chromatiales_bacterium_partial_AM501815_S000997295,((Uncultured_Chromatiales_bacterium_clone_SIMO-1968_AY711334_S000423177,Uncultured_Chromatiales_bacterium_clone_SIMO-1997_AY711363_S000423206),Uncultured_Chromatiales_bacterium_clone_SIMO-2233_AY711599_S000423442)),Uncultured_Chromatiales_bacterium_partial_AM501820_S000997300)))),((Uncultured_Chromatiales_bacterium_partial_AM501614_S000997094,Uncultured_Chromatiales_bacterium_partial_AM501811_S000997291),Uncultured_gamma_proteobacterium_clone_Nubeena226_AY499968_S000411335))))),((Uncultured_gamma_proteobacterium_clone_Nubeena342_AY499963_S000411330,(((Uncultured_Chromatiales_bacterium_clone_MPWIC_B09_EF414214_S000986525,Uncultured_Chromatiales_bacterium_partial_AM501666_S000997146),Uncultured_gamma_proteobacterium_gene_for_AB294936_S000825682),(Uncultured_gamma_proteobacterium_partial_AJ633957_S000641657,Uncultured_Pseudomonas_sp_clone_VHS-B5-27_DQ395047_S000660378))),((Uncultured_gamma_proteobacterium_clone_Dover6_AY499719_S000411086,(Uncultured_gamma_proteobacterium_clone_Belgica2005/10-140-1_DQ351774_S000647630,(Uncultured_Chromatiales_bacterium_partial_AM501665_S000997145,(Uncultured_Pseudomonas_sp_clone_VHS-B4-54_DQ395002_S000660333,Uncultured_Pseudomonas_sp_clone_NdGal38_FJ752796_S001336502)))),Uncultured_Pseudomonas_sp_clone_NdGal102_FJ752853_S001336559)))),Uncultured_gamma_proteobacterium_clone_Nubeena218_AY499966_S000411333),(Uncultured_Ectothiorhodospiraceae_bacterium_partial_AM501727_S000997207,Uncultured_Ectothiorhodospiraceae_bacterium_clone_SIMO-2276_AY711642_S000423485))))),((Uncultured_gamma_proteobacterium_MERTZ_0CM_260_AF424150_S000346481,(Uncultured_Chromatiales_bacterium_clone_SIMO-1830_AY711196_S000423039,Uncultured_gamma_proteobacterium_MERTZ_0CM_220_AF424146_S000346477)),(Uncultured_gamma_proteobacterium_clone_Nubeena109_AY499969_S000411336,Uncultured_gamma_proteobacterium_clone_Dover119_AY499720_S000411087))),(Uncultured_gamma_proteobacterium_clone_HCM3MC80_12D_FF_EU373860_S000989437,((((((Uncultured_gamma_proteobacterium_partial_AJ876957_S000472731,Uncultured_gamma_proteobacterium_clone_SS1_B_02_11_EU050795_S000921096),(Uncultured_gamma_proteobacterium_clone_NdSurf22_FJ753086_S001336788,Uncultured_gamma_proteobacterium_partial_AJ567568_S000135144)),(Uncultured_gamma_proteobacterium_MERTZ_2CM_225_AF424103_S000346434,((Uncultured_gamma_proteobacterium_clone_SS1_B_01_48_EU050794_S000921095,Uncultured_gamma_proteobacterium_clone_9NBGBact_67_DQ070806_S000633301),(Uncultured_gamma_proteobacterium_clone_JdFBGBact_18_DQ070821_S000633316,((Uncultured_gamma_proteobacterium_clone_9NBGBact_23_DQ070798_S000633293,Uncultured_gamma_proteobacterium_MERTZ_0CM_175_AF424143_S000346474),(Uncultured_gamma_proteobacterium_clone_0m-17_GU061172_S001783961,Uncultured_gamma_proteobacterium_clone_Belgica2005/10-140-5_DQ351778_S000647634)))))),(uncultured_gamma_proteobacterium_Sva0304_AJ240971_S000040943,(((Uncultured_gamma_proteobacterium_partial_AJ567537_S000135142,((uncultured_gamma_proteobacterium_Sva0857_AJ240969_S000040872,uncultured_gamma_proteobacterium_Sva1046_AJ240991_S000016974),(uncultured_gamma_proteobacterium_Sva0120_AJ240993_S000018081,((Uncultured_gamma_proteobacterium_clone_85_FJ205281_S001251653,Uncultured_gamma_proteobacterium_clone_70mos_20s_C2_GQ261775_S001595699),Uncultured_gamma_proteobacterium_MERTZ_2CM_310_AF424126_S000346457)))),((Uncultured_gamma_proteobacterium_MERTZ_2CM_279_AF424118_S000346449,(Uncultured_gamma_proteobacterium_partial_AM882569_S001172083,((Uncultured_gamma_proteobacterium_clone_NdSurf110_FJ753165_S001336864,Uncultured_gamma_proteobacterium_clone_NdSurf159_FJ753209_S001336908),Uncultured_gamma_proteobacterium_clone_NdSurf169_FJ753219_S001336918))),Uncultured_gamma_proteobacterium_clone_GL1-29_EF215728_S000800671)),Uncultured_gamma_proteobacterium_clone_I2D_FJ205331_S001251703))),Uncultured_gamma_proteobacterium_MERTZ_2CM_301_AF424123_S000346454),Uncultured_gamma_proteobacterium_gene_for_AB015254_S000560674))),(Uncultured_gamma_proteobacterium_clone_H30A04cA_FJ912442_S001671862,Uncultured_gamma_proteobacterium_clone_VHS-B5-4_DQ395026_S000660357)),(Uncultured_gamma_proteobacterium_clone_EC110_DQ889900_S000726078,Uncultured_gamma_proteobacterium_clone_D18_GQ249560_S001564976))),Uncultured_gamma_proteobacterium_clone_HCM3MC80_5G_FL_EU373861_S000989438)),((Uncultured_gamma_proteobacterium_clone_70mos_20s_B4_GQ261828_S001595752,(Uncultured_gamma_proteobacterium_MERTZ_0CM_211_AF424145_S000346476,Uncultured_gamma_proteobacterium_clone_SS1_B_05_40_EU050796_S000921097)),(Uncultured_gamma_proteobacterium_clone_HCM3MC78_1C_FL_EU373856_S000989433,((((Uncultured_gamma_proteobacterium_MERTZ_0CM_330_AF424151_S000346482,((Uncultured_Chromatiales_bacterium_partial_AM501821_S000997301,(((Uncultured_Chromatiales_bacterium_clone_SIMO-2247_AY711613_S000423456,Uncultured_Chromatiales_bacterium_clone_SIMO-2302_AY711668_S000423511),(Uncultured_Ectothiorhodospiraceae_bacterium_partial_AM501728_S000997208,(Uncultured_Ectothiorhodospiraceae_bacterium_partial_AM501730_S000997210,Uncultured_Chromatiales_bacterium_partial_AM501781_S000997261))),((Uncultured_Chromatiales_bacterium_partial_AM501824_S000997304,Uncultured_Ectothiorhodospiraceae_bacterium_clone_NdGal118_FJ752868_S001336574),Uncultured_Chromatiales_bacterium_clone_NdAmb66_FJ752989_S001336693))),(Uncultured_gamma_proteobacterium_clone_EB750-07C09_16S_ribosomal_RNA_gene_and_AY627375_S000332805,((Uncultured_gamma_proteobacterium_partial_AM748225_S001020928,Uncultured_gamma_proteobacterium_partial_AM748204_S001020907),(Uncultured_gamma_proteobacterium_clone_HAL-T-20_EU350877_S000977643,(Uncultured_marine_bacterium_ZD0408_AJ400349_S000251364,Uncultured_gamma_proteobacterium_Arctic97C-5_AF354614_S000342673)))))),(((Uncultured_gamma_proteobacterium_B2M61_AF223300_S000365919,(Uncultured_Chromatiales_bacterium_partial_AM501843_S000997323,Uncultured_Chromatiales_bacterium_partial_AM501669_S000997149)),(Uncultured_gamma_proteobacterium_clone_NdSurf147_FJ753197_S001336896,Uncultured_gamma_proteobacterium_clone_Belgica2005/10-130-6_DQ351754_S000647610)),Uncultured_gamma_proteobacterium_clone_NdSurf2_FJ753073_S001336775)),(((Uncultured_gamma_proteobacterium_gene_for_16S_rRNA,_cloneTYM-_AB077347_S000562387,((((Uncultured_gamma_proteobacterium_clone_JdFBGBact_3_DQ070815_S000633310,Uncultured_gamma_proteobacterium_clone_14_FJ024322_S001211974),(Uncultured_gamma_proteobacterium_clone_70mos_20s_E1_GQ261799_S001595723,Uncultured_gamma_proteobacterium_gene_for_AB240721_S000654654)),Uncultured_gamma_proteobacterium_MERTZ_2CM_86_AF424076_S000346407),(Uncultured_gamma_proteobacterium_partial_AJ567539_S000136247,(Uncultured_gamma_proteobacterium_clone_302_EF434249_S000832777,Uncultured_gamma_proteobacterium_clone_AT-s3-25_AY225639_S000403099)))),Uncultured_gamma_proteobacterium_MERTZ_2CM_42_AF424066_S000346397),Uncultured_gamma_proteobacterium_clone_AT-s3-48_AY225638_S000403098)),(((((Uncultured_gamma_proteobacterium_partial_AJ876956_S000472730,Uncultured_gamma_proteobacterium_clone_AT-s75_AY225637_S000403097),(Uncultured_gamma_proteobacterium_clone_HCM3MC80_11A_FF_EU373857_S000989434,Uncultured_gamma_proteobacterium_clone_HCM3MC91_11H_FF_EU373858_S000989435)),Uncultured_gamma_proteobacterium_clone_HCM3MC90_1D_FL_EU373854_S000989431),((_Uncultured_gamma_proteobacterium_clone_HF4000_18C08_small_subunit_ribosomal_RNA_gene,_partial_sequence_EU361575_S001103425,(_Uncultured_gamma_proteobacterium_clone_HF200_42J14_small_subunit_ribosomal_RNA_gene,_partial_sequence_EU361568_S001103418,_Uncultured_gamma_proteobacterium_clone_HF200_44A04_small_subunit_ribosomal_RNA_gene,_partial_sequence_EU361569_S001103419)),((Uncultured_gamma_proteobacterium_gene_for_AB015571_S000542000,(Uncultured_gamma_proteobacterium_gene_for_AB015548_S000541979,Uncultured_gamma_proteobacterium_clone_A11C_FJ205204_S001251576)),Uncultured_gamma_proteobacterium_gene_for_AB015576_S000542005))),Uncultured_gamma_proteobacterium_clone_HCM3MC91_7H_FL_EU373855_S000989432)))))),(Uncultured_gamma_proteobacterium_gene_for_AB239053_S000607238,((Uncultured_gamma_proteobacterium_clone_5m-95_GU061264_S001784053,Uncultured_gamma_proteobacterium_clone_0m-36_GU061188_S001783977),Uncultured_gamma_proteobacterium_clone_20m-23_GU061285_S001784074)))))),(((((Uncultured_gamma_proteobacterium_clone_SIMO-2109_AY711475_S000423318,((Uncultured_Ectothiorhodospiraceae_bacterium_partial_AM936304_S001267696,Uncultured_Ectothiorhodospiraceae_bacterium_partial_AM935372_S001266764),((((Uncultured_Ectothiorhodospiraceae_bacterium_partial_AM934729_S001266121,(Uncultured_Ectothiorhodospiraceae_bacterium_partial_AM934858_S001266250,Uncultured_Xanthomonadaceae_bacterium_partial_AM936192_S001267584)),((((Uncultured_Ectothiorhodospiraceae_bacterium_partial_AM934780_S001266172,Uncultured_Ectothiorhodospiraceae_bacterium_partial_AM936098_S001267490),Uncultured_Ectothiorhodospiraceae_bacterium_partial_AM936432_S001267824),Uncultured_Ectothiorhodospiraceae_bacterium_partial_AM934803_S001266195),Uncultured_Ectothiorhodospiraceae_bacterium_partial_AM935064_S001266456)),(Uncultured_Ectothiorhodospiraceae_bacterium_partial_AM936111_S001267503,Uncultured_Ectothiorhodospiraceae_bacterium_partial_AM936018_S001267410)),Uncultured_Ectothiorhodospiraceae_bacterium_partial_AM936313_S001267705))),((((Uncultured_gamma_proteobacterium_partial_FM242456_S001186925,(Uncultured_gamma_proteobacterium_partial_FM242362_S001186831,Uncultured_Oceanospirillales_bacterium_partial_AM501629_S000997109)),(Uncultured_gamma_proteobacterium_partial_FM242455_S001186924,(Uncultured_gamma_proteobacterium_partial_FM242209_S001186678,(((((Uncultured_gamma_proteobacterium_partial_FM242305_S001186774,Uncultured_gamma_proteobacterium_partial_FM242250_S001186719),Uncultured_gamma_proteobacterium_partial_FM242251_S001186720),Uncultured_gamma_proteobacterium_partial_FM242363_S001186832),Uncultured_gamma_proteobacterium_partial_FM242412_S001186881),(Uncultured_gamma_proteobacterium_partial_FM242365_S001186834,((Uncultured_gamma_proteobacterium_partial_FM242364_S001186833,Uncultured_gamma_proteobacterium_partial_FM242304_S001186773),Uncultured_gamma_proteobacterium_partial_FM242306_S001186775)))))),(Uncultured_gamma_proteobacterium_partial_FM242411_S001186880,(Uncultured_gamma_proteobacterium_partial_FM242459_S001186928,((Uncultured_gamma_proteobacterium_partial_FM242308_S001186777,(Uncultured_gamma_proteobacterium_partial_FM242410_S001186879,(((Uncultured_gamma_proteobacterium_partial_FM242309_S001186778,Uncultured_gamma_proteobacterium_partial_FM242248_S001186717),(Uncultured_gamma_proteobacterium_partial_FM242310_S001186779,Uncultured_gamma_proteobacterium_partial_FM242457_S001186926)),(Uncultured_gamma_proteobacterium_partial_FM242458_S001186927,Uncultured_gamma_proteobacterium_partial_FM242249_S001186718)))),Uncultured_gamma_proteobacterium_partial_FM242409_S001186878)))),((((Uncultured_gamma_proteobacterium_partial_FM242301_S001186770,Uncultured_gamma_proteobacterium_partial_FM242413_S001186882),(Uncultured_gamma_proteobacterium_partial_FM242302_S001186771,Uncultured_gamma_proteobacterium_partial_FM242414_S001186883)),Uncultured_gamma_proteobacterium_partial_FM242462_S001186931),Uncultured_gamma_proteobacterium_partial_FM242460_S001186929))),((((((((Uncultured_gamma_proteobacterium_clone_SIMO-2199_AY711565_S000423408,Uncultured_gamma_proteobacterium_clone_NdAmb73_FJ752996_S001336700),(Uncultured_gamma_proteobacterium_partial_AM229466_S000777968,(((Uncultured_gamma_proteobacterium_gene_for_AB294924_S000825670,(((((Uncultured_gamma_proteobacterium_clone_PI_4z2f_AY580819_S000486849,(Uncultured_gamma_proteobacterium_clone_PI_RT249_AY580824_S000486854,(Uncultured_gamma_proteobacterium_clone_SIMO-4244_DQ421609_S000664553,(Uncultured_gamma_proteobacterium_clone_SIMO-4128_DQ421493_S000664437,(((Uncultured_gamma_proteobacterium_clone_SIMO-4296_DQ421661_S000664605,((Uncultured_gamma_proteobacterium_clone_SIMO-4037_DQ295982_S000625960,(Uncultured_gamma_proteobacterium_clone_SIMO-4410_DQ421775_S000664719,(((Uncultured_gamma_proteobacterium_clone_SIMO-4258_DQ421623_S000664567,Uncultured_gamma_proteobacterium_clone_SIMO-4257_DQ421622_S000664566),((Uncultured_gamma_proteobacterium_clone_b1pl1H07_EF092658_S000759665,Uncultured_gamma_proteobacterium_clone_SIMO-4382_DQ421747_S000664691),((Uncultured_gamma_proteobacterium_clone_SIMO-4359_DQ421724_S000664668,Uncultured_gamma_proteobacterium_clone_SIMO-4314_DQ421679_S000664623),(((Uncultured_gamma_proteobacterium_clone_SIMO-4357_DQ421722_S000664666,(Uncultured_gamma_proteobacterium_clone_SIMO-4247_DQ421612_S000664556,(Uncultured_gamma_proteobacterium_clone_SIMO-4158_DQ421523_S000664467,Uncultured_gamma_proteobacterium_clone_SHWN_night2_16S_390_FJ745203_S001324220))),Uncultured_gamma_proteobacterium_clone_SIMO-4393_DQ421758_S000664702),(Uncultured_gamma_proteobacterium_clone_PI_4s5b_AY580817_S000486847,Uncultured_gamma_proteobacterium_clone_SIMO-4033_DQ295978_S000625956))))),Uncultured_gamma_proteobacterium_clone_SIMO-4031_DQ295976_S000625954))),Uncultured_gamma_proteobacterium_clone_SIMO-4392_DQ421757_S000664701)),Uncultured_gamma_proteobacterium_clone_SIMO-4365_DQ421730_S000664674),Uncultured_gamma_proteobacterium_clone_SIMO-4167_DQ421532_S000664476))))),Uncultured_gamma_proteobacterium_clone_PI_4r4a_AY580823_S000486853),Uncultured_gamma_proteobacterium_clone_PI_4a4d_AY580813_S000486843),(((((Uncultured_gamma_proteobacterium_clone_SIMO-4262_DQ421627_S000664571,(((Uncultured_gamma_proteobacterium_clone_SIMO-4408_DQ421773_S000664717,(Uncultured_gamma_proteobacterium_clone_SIMO-4242_DQ421607_S000664551,((Uncultured_gamma_proteobacterium_clone_SIMO-4412_DQ421777_S000664721,(Uncultured_gamma_proteobacterium_clone_SIMO-4349_DQ421714_S000664658,(((Uncultured_gamma_proteobacterium_clone_SIMO-2729_DQ189704_S000604754,Uncultured_gamma_proteobacterium_clone_SIMO-4297_DQ421662_S000664606),Uncultured_gamma_proteobacterium_clone_SIMO-2867_DQ189842_S000604892),(Uncultured_gamma_proteobacterium_clone_SIMO-4368_DQ421733_S000664677,(Uncultured_gamma_proteobacterium_clone_SIMO-4389_DQ421754_S000664698,(Uncultured_gamma_proteobacterium_clone_SIMO-4139_DQ421504_S000664448,((Uncultured_gamma_proteobacterium_clone_SIMO-4236_DQ421601_S000664545,(Uncultured_gamma_proteobacterium_clone_SIMO-4326_DQ421691_S000664635,(Uncultured_gamma_proteobacterium_clone_SIMO-2770_DQ189745_S000604795,Uncultured_gamma_proteobacterium_clone_SIMO-4022_DQ295967_S000625945))),Uncultured_gamma_proteobacterium_clone_SIMO-4238_DQ421603_S000664547))))))),Uncultured_gamma_proteobacterium_clone_SIMO-4366_DQ421731_S000664675))),Uncultured_gamma_proteobacterium_clone_SIMO-4322_DQ421687_S000664631),(Uncultured_gamma_proteobacterium_clone_SIMO-4287_DQ421652_S000664596,Uncultured_gamma_proteobacterium_clone_SIMO-4304_DQ421669_S000664613))),Uncultured_gamma_proteobacterium_clone_SIMO-4356_DQ421721_S000664665),Uncultured_gamma_proteobacterium_clone_SIMO-3997_DQ295942_S000625920),(Uncultured_gamma_proteobacterium_clone_SIMO-4259_DQ421624_S000664568,Uncultured_gamma_proteobacterium_clone_SIMO-4264_DQ421629_S000664573)),((Uncultured_gamma_proteobacterium_clone_SHWN_night2_16S_663_FJ745136_S001324153,Uncultured_gamma_proteobacterium_clone_SIMO-4299_DQ421664_S000664608),Uncultured_gamma_proteobacterium_clone_SIMO-4049_DQ295994_S000625972))),((Uncultured_gamma_proteobacterium_clone_5kpl2D06_EF092585_S000759592,Uncultured_gamma_proteobacterium_clone_SIMO-4273_DQ421638_S000664582),Uncultured_gamma_proteobacterium_clone_SIMO-4147_DQ421512_S000664456))),Uncultured_gamma_proteobacterium_partial_AM882560_S001172074),(Uncultured_gamma_proteobacterium_clone_PI_4z2c_AY580826_S000486856,((Uncultured_gamma_proteobacterium_partial_AM882572_S001172086,Uncultured_gamma_proteobacterium_clone_NdAmb119_FJ753036_S001336738),Uncultured_gamma_proteobacterium_clone_B16_GQ249522_S001564938))))),((Sulfur-oxidizing_bacterium_ODIII6_AF170422_S000388519,Endosymbiont_of_unidentified_scaly_snail_AY310506_S000357656),((Uncultured_gamma_proteobacterium_gene_for_AB294909_S000825655,Candidatus_Thiobios_zoothamnicoli_AJ879933_S000642981),Uncultured_gamma_proteobacterium_clone_MS-K11_FJ949176_S001389788))),(Uncultured_gamma_proteobacterium_clone_NE45B04cA_DQ424647_S000828024,(((Uncultured_gamma_proteobacterium_clone_Dover446_AY499689_S000411056,Uncultured_gamma_proteobacterium_partial_AM882561_S001172075),((Uncultured_gamma_proteobacterium_clone_H31F12cA_FJ912554_S001671974,Uncultured_Chromatiales_bacterium_clone_TDNP_USbc97_160_1_34_FJ516901_S001252478),((((Olavius_algarvensis_sulfur-oxidizing_endosymbiont_AF328856_S000391691,(Ectosymbiont_of_Robbea_sp_3_SB-2008_EU711428_S001099395,Robbea_sp_associated_bacterium_252_II_14_partial_FM955327_S001271438)),Robbea_sp_associated_bacterium_253_I_14_partial_FM955328_S001271439),(Catanema_sp_associated_bacterium_1_AJ319038_S001263454,(Ectosymbiont_of_Robbea_sp_2_SB-2008_EU711426_S001099393,(gamma_proteobacterium_endosymbiont_1_of_Inanidrilus_makropetalos_AJ890094_S000617461,gamma_proteobacterium_endosymbiont_1_of_Inanidrilus_leukodermatus_AJ890100_S000617467)))),((Olavius_ilvae_Gamma_1_endosymbiont_AJ620498_S001168704,((Ectosymbiont_of_Robbea_sp_1_SB-2008_EU711427_S001099394,Laxus_cosmopolitus_associated_bacterium_partial_FM955323_S001271434),Laxus_cosmopolitus_associated_bacterium_AJ319039_S001263455)),((Olavius_loisae_endosymbiont_1_AF104472_S000017408,Olavius_crassitunicatus_gamma-proteobacterial_endosymbiont_AJ620507_S000484015),(Uncultured_gamma_proteobacterium_U14727_S000363249,(Gamma_proteobacterium_endosymbiont_of_Astomonema_sp_clone_LSI-A1_DQ408757_S000804990,Gamma_proteobacterium_endosymbiont_of_Astomonema_sp_clone_LSI-A2_DQ408758_S000901950))))))),((Uncultured_Chromatiaceae_bacterium_clone_P05U73_EF105703_S000798070,((((((((Uncultured_Chromatiaceae_bacterium_clone_P06U20_EF105702_S000798069,Uncultured_Chromatiaceae_bacterium_clone_P06U77_EF105701_S000798068),Uncultured_Chromatiaceae_bacterium_clone_P06U6_EF105699_S000798066),Uncultured_Chromatiaceae_bacterium_clone_P06U81_EF105698_S000798065),Uncultured_Chromatiaceae_bacterium_clone_P06U9_EF105697_S000798064),Uncultured_Chromatiaceae_bacterium_clone_P06U11_EF105696_S000798063),Uncultured_Chromatiaceae_bacterium_clone_P06U19_EF105700_S000798067),((Halochromatium_sp_MTK6IM088_partial_FN293083_S001611390,Halochromatium_sp_AR2201_partial_AJ401218_S000106125),(Halochromatium_sp_AR2202_partial_AJ401219_S000107899,(Uncultured_Halochromatium_sp_AM691090_S000826230,((Halochromatium_roseum_partial_AM283535_S001350263,Halochromatium_sp_MTK2IM039_partial_FN293068_S001611375),Halochromatium_sp_ShNLb02_EF153292_S000769875))))),(Halochromatium_salexigens_partial_X98597_S001156814,(((Uncultured_Chromatiaceae_bacterium_clone_P05U17_EF105694_S000798061,Uncultured_Chromatiaceae_bacterium_clone_P05U27_EF105693_S000798060),Uncultured_Chromatiaceae_bacterium_clone_LG06U90U_EF105692_S000798059),Halochromatium_glycolicum_X93472_S001156813)))),((((Uncultured_gamma_proteobacterium_clone_NE36H01cA_DQ424276_S000827653,((Uncultured_Chromatiaceae_bacterium_clone_LA4-B63N_AF513942_S000439369,Uncultured_Chromatiaceae_bacterium_clone_LA7-B30N_AF513943_S000430916),Amoebobacter_purpureus_AJ006212_S000112716)),Uncultured_gamma_proteobacterium_clone_NE34F08cA_DQ424114_S000827491),((Uncultured_Chromatiaceae_bacterium_clone_SIMO-2037_AY711403_S000423246,Uncultured_Chromatiaceae_bacterium_clone_SIMO-2034_AY711400_S000423243),((Uncultured_gamma_proteobacterium_partial_FM242218_S001186687,(Chromatium_sp_EP2204_Y12299_S000260068,Uncultured_gamma_proteobacterium_partial_FM242311_S001186780)),Uncultured_gamma_proteobacterium_partial_FM242312_S001186781))),(Thiohalocapsa_marina_partial_AM491592_S000994803,(((((Robbea_sp_associated_bacterium_1_AJ319044_S001263460,((Uncultured_gamma_proteobacterium_partial_AM882545_S001172059,(Uncultured_gamma_proteobacterium_partial_FM242359_S001186828,Uncultured_gamma_proteobacterium_partial_AM882564_S001172078)),Uncultured_gamma_proteobacterium_partial_FM242217_S001186686)),((Uncultured_Chromatiales_bacterium_clone_TUM-Mbac-TR1-B1-K2-28_EU812975_S001141846,Uncultured_Chromatiaceae_bacterium_clone_Dpcom184_AY427824_S000419596),Uncultured_gamma_proteobacterium_partial_AM229483_S000777985)),Uncultured_Chromatiales_bacterium_clone_TDNP_Wbc97_11_7_16_FJ517003_S001252580),(Uncultured_gamma_proteobacterium_clone_NE36D05cA_DQ424242_S000827619,(((Thiococcus_sp_AT2205_partial_AJ401212_S000108245,(Thiococcus_sp_AT2204_partial_AJ401211_S000106843,Thiococcus_sp_AT2206_partial_AJ401213_S000107560)),(Thioflavicoccus_mobilis_AJ010126_S001093724,(Thiococcus_pfennigii_partial_FN293056_S001611363,Thiocapsa_pfennigii_Y12373_S001156817))),(Uncultured_gamma_proteobacterium_clone_NE46E04cA_DQ424725_S000828102,((Thiococcus_sp_A31_AJ277022_S000127524,Thiorhodovibrio_sibirica_AJ010297_S000015094),Thiococcus_sp_A26_AJ277023_S000128724))))),((Thiorhodovobrio_winogradskyi_AJ010124_S000113093,(Thiorhodovibrio_sp_970_FJ815159_S001351579,((Thiorhodovibrio_winogradskyi_gene_for_AB016986_S000382386,Thiorhodovibrio_winogradskyi_AJ006214_S000112780),_Rmarinum_rRNA_gene_X84316_S000010442))),(((((Uncultured_gamma_proteobacterium_clone_MVP-20_DQ676296_S000850770,((((Achromatium_minus_AJ010595_S000130097,Achromatium_minus_AJ010596_S000129523),((_Achromatium_oxaliferum_strain_Rydal_ribosomal_RNA_gene,_complete_sequence_L79967_S000436030,_Achromatium_oxaliferum_strain_Rydal_ribosomal_RNA_gene,_complete_sequence_L79968_S000436031),(Achromatium_sp_JD2_AF129549_S000387373,Achromatium_sp_JD13_AF129551_S000387375))),((Achromatium_sp_HK6_AF129555_S000387379,(((Achromatium_sp_HK2_AF129553_S000387377,Achromatium_sp_HK15_AF129558_S000387382),Achromatium_sp_HK1_AF129552_S000387376),Achromatium_sp_HK24_AF129559_S000387383)),Achromatium_sp_HK3_AF129554_S000387378)),((Achromatium_oxaliferum_clone_5_16S_ribosomal_RNA__L42543_S000435985,(Achromatium_sp_JD8_AF129550_S000387374,(Achromatium_sp_JD1_AF129548_S000387372,_Achromatium_oxaliferum_strain_AP3_ribosomal_RNA_gene,_complete_sequence_L79966_S000436029))),(Achromatium_sp_HK13_AF129557_S000387381,(Achromatium_sp_HK9_AF129556_S000387380,(Achromatium_oxaliferum_AJ010594_S000127674,Achromatium_oxaliferum_AJ010593_S000128276)))))),(((Amoebobacter_purpureus_AJ223235_S000003454,Lamprocystis_roseopersicina_AJ006063_S000128539),Amoebobacter_purpureus_Y12366_S000005443),Uncultured_gamma_proteobacterium_clone_MVP-116_DQ676347_S000850821)),((Uncultured_gamma_proteobacterium_clone_MVS-47_DQ676291_S000850765,Uncultured_gamma_proteobacterium_clone_AS-45-5_16S_ribosomal_RNA_gene,_partial_sequence_GQ406155_S001599538),(Uncultured_gamma_proteobacterium_partial_AM882563_S001172077,(Uncultured_gamma_proteobacterium_partial_FM242463_S001186932,((Uncultured_gamma_proteobacterium_partial_AM229473_S000777975,Uncultured_gamma_proteobacterium_partial_AM882562_S001172076),Uncultured_gamma_proteobacterium_partial_FM242261_S001186730))))),(((((Thiorhodococcus_sp_Mog2_EF149013_S000769799,Thiocystis_violacea_partial_FN293060_S001611367),(Thiodictyon_bacillosum_strain_DSM_234T_EF999974_S000893722,(Candidatus_Thiodictyon_syntrophicum_str_Cad16_partial_AJ511274_S000133470,Thiodictyon_elegans_strain_DSM_232T_EF999973_S000893721))),((Thiobaca_trueperi_AJ404007_S000017225,(_Thiobaca_trueperi_16s_rRNA_gene,_strain_BCH_AJ404006_S000018101,Thiobaca_sp_MTRDDF079_partial_FN293072_S001611379)),(((Thiorhodococcus_drewsii_partial_FM178273_S001156630,Thiorhodococcus_drewsii_AF525306_S000431414),(Thiorhodococcus_kakinadensis_AM282561_S000735044,Thiorhodococcus_kakinadensis_partial_AM942764_S001019512)),((Thiocystis_violacea_partial_Y11315_S000381462,(((((Thiocystis_sp_Mog3_EF149014_S000769800,(Thiocystis_gelatinosa_gene_for_D50655_S000435818,Thiocystis_gelatinosa_partial_Y11317_S000381464)),((Chromatium_minus_partial_Y12372_S001099435,Thiocystis_sp_H11_partial_AM086641_S000592813),Chromatium_violascens_AJ224438_S000112473)),Thiocystis_sp_44810_partial_AM086640_S000592812),(((Chromatium_okenii_Y12376_S000022340,(Chromatium_okenii_AJ223234_S000006206,(Uncultured_Chromatiaceae_bacterium_gene_for_AB478654_S001249856,(Uncultured_Chromatiaceae_bacterium_gene_for_AB478684_S001249886,(Uncultured_Chromatiaceae_bacterium_gene_for_AB478686_S001249888,Uncultured_Chromatiaceae_bacterium_gene_for_AB478646_S001249848))))),(Uncultured_Chromatiaceae_bacterium_gene_for_AB478682_S001249884,((Uncultured_Chromatiaceae_bacterium_gene_for_AB478667_S001249869,Uncultured_Chromatiaceae_bacterium_gene_for_AB479058_S001274026),(((Uncultured_Chromatiaceae_bacterium_gene_for_AB479047_S001274015,Uncultured_Chromatiaceae_bacterium_gene_for_AB478651_S001249853),(Uncultured_Chromatiaceae_bacterium_gene_for_AB479054_S001274022,((Uncultured_Chromatiaceae_bacterium_gene_for_AB479049_S001274017,Uncultured_Chromatiaceae_bacterium_gene_for_AB479057_S001274025),(Uncultured_Chromatiaceae_bacterium_gene_for_AB478662_S001249864,(Uncultured_Chromatiaceae_bacterium_gene_for_AB479050_S001274018,Uncultured_Chromatiaceae_bacterium_gene_for_AB479052_S001274020))))),Uncultured_Chromatiaceae_bacterium_gene_for_AB479056_S001274024)))),Chromatium_weissei_partial_FN293053_S001611360)),Uncultured_gamma_proteobacterium_clone_MVP-75_DQ676383_S000850857)),((((_Allochromatium_vinosum_strain_C1_small_subunit_ribosomal_RNA_gene,_partial_sequence_DQ062160_S000537516,Allochromatium_renukae_AM399029_S000804584),(Chromatium_warmingii_Y12365_S001099432,((Chromatiaceae_bacterium_G8_FJ012321_S001170164,(Chromatium_tepidum_M59150_S000436513,(Chromatium_sp_NM2_AF384208_S000392829,Chromatium_sp_RW_AF384210_S000392831))),Chromatium_sp_NZ_AF384209_S000392830))),((Allochromatium_sesquicentenarium_partial_AM498380_S000901765,(((Allochromatium_palmeri_partial_AJ563291_S000543946,Allochromatium_palmeri_partial_AJ871279_S000544583),Uncultured_gamma_proteobacterium_partial_FM242260_S001186729),(((Allochromatium_phaeobacterium_partial_AM712619_S000925665,Allochromatium_phaeobacterium_partial_AM901431_S000979133),(Allochromatium_sp_MT6010_partial_FN293054_S001611361,Allochromatium_sp_MTCH3IM086_partial_FN293063_S001611370)),Allochromatium_sp_AX1YPE_EU442182_S001015661))),Allochromatium_truperi_partial_AM902495_S001610950)),(Allochromatium_sp_Ber2201_partial_AM180481_S000721420,(((Allochromatium_vinosum_DSM_180_FJ812038_S001351528,(Allochromatium_vinosum_strain_DSM_183_FJ812040_S001351530,Allochromatium_vinosum_strain_DSM_1686_FJ812041_S001351531)),(_Cvinosum_small_subunit_ribosomal_RNA_M26629_S000436144,Allochromatium_vinosum_partial_FM178268_S001156625)),(Marichromatium_sp_JA500_partial_FN552743_S001611501,(((Allochromatium_sp_JA423_partial_FN296195_S001743974,Allochromatium_vinosum_partial_FM998170_S001294717),(Allochromatium_sp_JA444_partial_FM878947_S001332520,Allochromatium_vinosum_partial_AM690350_S000842125)),(Allochromatium_sp_AT2202_partial_AJ401209_S000107614,Allochromatium_sp_AT2203_partial_AJ401210_S000106120)))))))))),(Thiorhodococcus_bheemlicus_AM282559_S000735042,(((Thiorhodococcus_mannitoliphagus_partial_FM178272_S001156629,Thiorhodococcus_mannitoliphagus_partial_AJ971090_S000721401),Thiorhodococcus_minor_partial_Y11316_S000381463),((Thiorhodococcus_modestalkaliphilus_partial_AM993156_S001187356,Thiophaeococcus_mangrovi_partial_AM748925_S000964821),Thiorhodococcus_pfennigii_partial_AM982813_S001187354)))),(((Chromatiaceae_bacterium_MTPP2IF163_partial_FN293071_S001611378,(Uncultured_Chromatiaceae_bacterium_DQ901401_S000726177,Thiolamprovum_pedioforme_partial_FM178271_S001156628)),Thiocapsa_imhoffii_strain_SC5_DQ498828_S000691486),(Thiocapsa_pendens_partial_AJ002797_S001328153,((Thiocapsa_sp_MTRDDF078_partial_FN293074_S001611381,Thiocapsa_roseopersicina_Y12303_S000260715),((Thiocapsa_roseopersicina_strain_1711_AF113000_S000429068,(((((Thiocapsa_sp_BH-1_partial_AJ871143_S000544582,((Thiocapsa_roseopersicina_AJ006213_S000112991,((Thiocapsa_subramanianii_partial_AM779060_S000979119,Thiocapsa_sp_KS1_EF581005_S001095295),(((((Thiocapsa_roseopersicina_Y12298_S000260341,Thiocapsa_roseopersicina_Y12300_S000260713),Amoebobacter_sp_5813_Y12296_S000260866),Thiocapsa_machilipatnamensis_partial_AM941382_S001187350),Uncultured_Chromatiales_bacterium_clone_TDNP_USbc97_37_3_133_FJ516964_S001252541),((Thiocapsa_marina_partial_FM178270_S001156627,Thiocapsa_purpurea_AJ543327_S000471086),Thiocapsa_roseopersicina_strain_5811_AF112998_S000429066)))),Thiocapsa_sp_MTRDDF081_partial_FN293073_S001611380)),((Thiocapsa_sp_ShAm01_EF153293_S000769876,Thiocapsa_sp_ShNAm02_EF153289_S000769872),uncultured_Thiocapsa_sp_partial_AJ633676_S001157275)),Amoebobacter_roseus_AJ006062_S000130706),Thiocapsa_rosea_partial_AJ002798_S001093722),((Thiocapsa_sp_MTWDM061_partial_FN293078_S001611385,(Thiocapsa_sp_BM-5_AJ242772_S000016689,Thiocapsa_bogorovii_strain_BBS_EU622781_S001098394)),(Thiocapsa_sp_Mog1_EF149012_S000769798,(Thiocapsa_roseopersicina_strain_M11_AF112999_S000429067,Thiocapsa_sp_MTCH3IM012_partial_FN293065_S001611372))))),Thiocapsa_sp_JA250_partial_FM177598_S001156619)))))),((((Uncultured_gamma_proteobacterium_partial_AM882544_S001172058,Uncultured_Chromatiaceae_bacterium_clone_SIMO-2414_AY711780_S000423623),(Uncultured_gamma_proteobacterium_partial_FM242313_S001186782,(Uncultured_gamma_proteobacterium_partial_FM242263_S001186732,Uncultured_gamma_proteobacterium_partial_FM242262_S001186731))),(Uncultured_gamma_proteobacterium_partial_FM242216_S001186685,(Uncultured_gamma_proteobacterium_clone_MVP-73_DQ676357_S000850831,(Uncultured_gamma_proteobacterium_clone_MVS-58_DQ676406_S000850880,Uncultured_gamma_proteobacterium_clone_TS-45-9_16S_ribosomal_RNA_gene,_partial_sequence_GQ406158_S001599541)))),(Marichromatium_fluminis_partial_FM210274_S001418570,(Chromatiaceae_bacterium_MTWDM004_partial_FN293061_S001611368,((Uncultured_bacterium_ACE-31_AF142806_S000338464,(Uncultured_bacterium_PENDANT-18_AF142930_S000338587,Chromatium_buderi_AJ224430_S000016893)),((Marichromatium_sp_JA349_partial_AM947937_S001328189,((_Marichromatium_purpuratum_strain_CHR_small_subunit_ribosomal_RNA_gene,_partial_sequence_AF294029_S000390823,_Marichromatium_purpuratum_strain_TAR_small_subunit_ribosomal_RNA_gene,_partial_sequence_AF294030_S000390824),((Marichromatium_bheemlicum_AM180952_S000643389,Marichromatium_bheemlicum_partial_FM177510_S001156613),Marichromatium_bheemlicum_partial_FM177513_S001156616))),((Marichromatium_indicum_AJ543328_S000539422,((Marichromatium_indicum_partial_AM941380_S001187348,Marichromatium_indicum_partial_AM941381_S001187349),Marichromatium_indicum_partial_FM177698_S001048652)),((((Marichromatium_indicum_partial_AM941377_S001187345,Marichromatium_gracile_X93473_S001099430),((Marichromatium_sp_MTCH2IM059_partial_FN293064_S001611371,Marichromatium_indicum_partial_AM941379_S001187347),(((gi_FN552744_S001611502,(gi_FN552739_S001611497,Marichromatium_chilcum_partial_AJ889020_S000484524)),gi_FJ376394_S001199470),Marichromatium_sp_JA328_AM993158_S001187358))),(_Marichromatium_purpuratum_strain_TRY_small_subunit_ribosomal_RNA_gene,_partial_sequence_AF294031_S000390825,(Chromatium_purpuratum_AJ224439_S001093725,Chromatium_purpuratum_AF001581_S000386881))),((Marichromatium_indicum_partial_AM941378_S001187346,Marichromatium_gracile_partial_FM177700_S001048654),Marichromatium_sp_JA120_partial_AM179448_S000768470))))))))))))))))),(((Sulfur-oxidizing_bacterium_NDII12_AF181991_S000388741,(((Uncultured_gamma_proteobacterium_clone_HCM3MC83_4C_FF_EU373833_S000989410,(Uncultured_gamma_proteobacterium_clone_Dover264_AY499691_S000411058,((Uncultured_gamma_proteobacterium_clone_TSN71_EU302880_S000975512,(Uncultured_gamma_proteobacterium_clone_Dover340_AY499692_S000411059,Uncultured_gamma_proteobacterium_clone_Nubeena215_AY499942_S000411309)),Uncultured_gamma_proteobacterium_clone_DPC212_DQ269113_S000738640))),(((Uncultured_gamma_proteobacterium_clone_NdGal43_FJ752801_S001336507,Uncultured_gamma_proteobacterium_clone_HAL-T-31_EU350886_S000977652),(Uncultured_gamma_proteobacterium_clone_NdSurf74_FJ753136_S001336837,(Uncultured_gamma_proteobacterium_clone_W9_FJ529362_S001285711,(Uncultured_gamma_proteobacterium_partial_AM238545_S000737857,Uncultured_gamma_proteobacterium_partial_AM238561_S000737873)))),((Uncultured_gamma_proteobacterium_kpa93f_AF194403_S000339389,Uncultured_gamma_proteobacterium_partial_AM238550_S000737862),Uncultured_gamma_proteobacterium_partial_AM238565_S000737877))),(((Uncultured_gamma_proteobacterium_clone_EC11_DQ889935_S000726113,Uncultured_gamma_proteobacterium_clone_AD023_EF076133_S000873721),((((Uncultured_gamma_proteobacterium_partial_AM748176_S001020879,Uncultured_gamma_proteobacterium_clone_SHAG701_GQ349070_S001678684),_Uncultured_gamma_proteobacterium_clone_HF70_03B03_small_subunit_ribosomal_RNA_gene,_partial_sequence_EU361622_S001103472),(Uncultured_gamma_proteobacterium_partial_AM259732_S000806986,Uncultured_gamma_proteobacterium_partial_AM748251_S001020954)),((Uncultured_gamma_proteobacterium_clone_SGST751_GQ348145_S001677759,(Uncultured_gamma_proteobacterium_clone_SGSO436_GQ347738_S001677352,Uncultured_gamma_proteobacterium_clone_SGST430_GQ347980_S001677594)),Uncultured_gamma_proteobacterium_clone_SHAW623_GQ349751_S001679365))),(Uncultured_gamma_proteobacterium_clone_Dover46_AY499695_S000411062,((((((Uncultured_gamma_proteobacterium_clone_SS1_B_04_19_EU050805_S000921106,Uncultured_gamma_proteobacterium_clone_HCM3MC78_1H_FL_EU373847_S000989424),Uncultured_gamma_proteobacterium_clone_SIMO-2016_AY711382_S000423225),((((Uncultured_gamma_proteobacterium_clone_Dover479_AY499696_S000411063,(Uncultured_gamma_proteobacterium_MERTZ_2CM_338_AF424131_S000346462,uncultured_gamma_proteobacterium_Sva0854_AJ240970_S000040988)),(((Uncultured_gamma_proteobacterium_clone_VHS-B1-56_DQ394912_S000660243,Uncultured_gamma_proteobacterium_clone_VHS-B4-5_DQ394975_S000660306),((Uncultured_gamma_proteobacterium_clone_A02_GQ249466_S001564882,Uncultured_Chromatiales_bacterium_partial_AM501729_S000997209),Uncultured_gamma_proteobacterium_clone_Dover7_AY499697_S000411064)),((Uncultured_gamma_proteobacterium_MERTZ_2CM_31_AF424062_S000346393,(Uncultured_gamma_proteobacterium_clone_Nubeena311_AY499943_S000411310,Uncultured_gamma_proteobacterium_clone_Dover199_AY499693_S000411060)),(((Uncultured_hydrocarbon_seep_bacterium_BPC022_AF154086_S000338836,uncultured_gamma_proteobacterium_Sva0091_AJ240987_S000018581),((Uncultured_gamma_proteobacterium_clone_SIMO-1992_AY711358_S000423201,(((((Uncultured_gamma_proteobacterium_MERTZ_2CM_185_AF424098_S000346429,Uncultured_gamma_proteobacterium_MERTZ_2CM_261_AF424112_S000346443),Uncultured_gamma_proteobacterium_clone_SIMO-1906_AY711272_S000423115),Uncultured_gamma_proteobacterium_clone_Belgica2005/10-140-10_DQ351789_S000647645),Uncultured_gamma_proteobacterium_clone_d51_GQ850559_S001733692),Uncultured_gamma_proteobacterium_clone_NdSurf72_FJ753135_S001336836)),((Uncultured_gamma_proteobacterium_clone_Nubeena282_AY499946_S000411313,((Uncultured_gamma_proteobacterium_MERTZ_21CM_129_AF424166_S000346497,Uncultured_gamma_proteobacterium_MERTZ_2CM_164_AF424091_S000346422),Uncultured_gamma_proteobacterium_gene_for_AB239005_S000607190)),(Uncultured_gamma_proteobacterium_clone_SIMO-2056_AY711422_S000423265,((Uncultured_gamma_proteobacterium_clone_b53_GQ472816_S001682782,Uncultured_gamma_proteobacterium_clone_SS1_B_01_24_EU050804_S000921105),(Uncultured_gamma_proteobacterium_clone_SBseep4_AY456982_S000329672,Uncultured_gamma_proteobacterium_clone_d8_GQ472821_S001682787)))))),(Uncultured_gamma_proteobacterium_clone_VHS-B5-51_DQ395060_S000660391,((((Uncultured_gamma_proteobacterium_clone_Nubeena203_AY499947_S000411314,Uncultured_gamma_proteobacterium_clone_Nubeena8_AY499949_S000411316),Uncultured_gamma_proteobacterium_clone_Nubeena12_AY499948_S000411315),Uncultured_gamma_proteobacterium_clone_CB51B03_EF471612_S001052467),Uncultured_gamma_proteobacterium_clone_Belgica2005/10-130-12_DQ351758_S000647614)))))),(((Uncultured_gamma_proteobacterium_clone_A14_GQ249478_S001564894,Uncultured_gamma_proteobacterium_clone_SIMO-2249_AY711615_S000423458),((Uncultured_gamma_proteobacterium_clone_VHS-B4-12_DQ394977_S000660308,(Uncultured_gamma_proteobacterium_clone_NdGal108_FJ752858_S001336564,Uncultured_gamma_proteobacterium_partial_AM501771_S000997251)),(Uncultured_gamma_proteobacterium_clone_A36_GQ249500_S001564916,((Uncultured_gamma_proteobacterium_clone_MSB-3C10_DQ811839_S000716469,Uncultured_gamma_proteobacterium_clone_0m-38_GU061190_S001783979),(Uncultured_gamma_proteobacterium_clone_SIMO-2236_AY711602_S000423445,Uncultured_gamma_proteobacterium_clone_SIMO-2203_AY711569_S000423412))))),((Uncultured_gamma_proteobacterium_gene_for_AB294907_S000825653,Uncultured_gamma_proteobacterium_clone_VHS-B5-57_DQ395069_S000660400),Uncultured_gamma_proteobacterium_partial_AM882550_S001172064))),Uncultured_gamma_proteobacterium_partial_FM242254_S001186723)),((((Uncultured_Chromatiales_bacterium_clone_B276_02a_EF092237_S000998627,((Uncultured_gamma_proteobacterium_gene_for_AB015514_S000541956,Uncultured_gamma_proteobacterium_clone_SS1_B_05_35_EU050808_S000921109),(((Uncultured_gamma_proteobacterium_clone_SS1_B_04_50_EU050807_S000921108,(Uncultured_gamma_proteobacterium_clone_131714_AY922219_S000493453,Uncultured_gamma_proteobacterium_clone_Belgica2005/10-130-27_DQ351769_S000647625)),Uncultured_gamma_proteobacterium_gene_for_AB247883_S000731076),(Uncultured_gamma_proteobacterium_clone_Dover252_AY499700_S000411067,((Uncultured_gamma_proteobacterium_QSSC9L-10_AF170788_S000339013,Uncultured_gamma_proteobacterium_clone_AC2_D1_EF092162_S000998552),(Gamma_proteobacterium_N2yML2_EF629832_S001019600,gi_AB500095_S001743152)))))),(Uncultured_gamma_proteobacterium_clone_GSCR74_EF378933_S000877210,(((Uncultured_gamma_proteobacterium_clone_MHG08_FJ216108_S001278233,Uncultured_gamma_proteobacterium_clone_DPC097_DQ269079_S000738606),Uncultured_gamma_proteobacterium_clone_MPCa6_E03_EF414124_S000986435),(((Uncultured_gamma_proteobacterium_clone_P05U12_EF105673_S000798040,Uncultured_gamma_proteobacterium_clone_ML1218M-31_AF452606_S000349687),Uncultured_gamma_proteobacterium_clone_G05U11_EF105674_S000798041),(Uncultured_gamma_proteobacterium_clone_LG06U5U_EF105678_S000798045,(Uncultured_gamma_proteobacterium_partial_FM879089_S001238972,(((Uncultured_gamma_proteobacterium_clone_G05U77_EF105679_S000798046,Uncultured_gamma_proteobacterium_clone_LG06U75U_EF105677_S000798044),(Uncultured_gamma_proteobacterium_clone_G05U4_EF105676_S000798043,Uncultured_gamma_proteobacterium_clone_G05U30_EF105675_S000798042)),Uncultured_gamma_proteobacterium_partial_FM879083_S001238966))))))),Uncultured_gamma_proteobacterium_clone_NdGal175_FJ752915_S001336620),(Uncultured_gamma_proteobacterium_clone_NE-303_EF451909_S001101703,(Uncultured_gamma_proteobacterium_clone_SS1_B_07_52_EU050806_S000921107,Uncultured_gamma_proteobacterium_clone_Creta1-H11_AY534007_S000533147)))),(Uncultured_gamma_proteobacterium_clone_74_FJ205279_S001251651,(((((((Uncultured_gamma_proteobacterium_Sva0535_partial_AJ297471_S000042264,(Uncultured_gamma_proteobacterium_gene_for_AB188793_S000567663,((Uncultured_gamma_proteobacterium_partial_AM745143_S001020716,Uncultured_gamma_proteobacterium_clone_7mos_10d_G9_GQ261808_S001595732),(Uncultured_gamma_proteobacterium_clone_131760_AY922232_S000493466,(((Uncultured_gamma_proteobacterium_partial_FM863745_S001673407,Uncultured_gamma_proteobacterium_gene_for_AB235391_S000654492),Uncultured_gamma_proteobacterium_clone_II8F_FJ205342_S001251714),(Uncultured_gamma_proteobacterium_clone_SS1_B_05_18_EU050801_S000921102,(Uncultured_gamma_proteobacterium_gene_for_AB197188_S000543252,(((Uncultured_gamma_proteobacterium_gene_for_AB015252_S000560672,Uncultured_gamma_proteobacterium_clone_70mos_0s_G8_GQ261759_S001595683),Uncultured_gamma_proteobacterium_clone_9NBGBact_46_DQ070802_S000633297),(Uncultured_gamma_proteobacterium_clone_SS1_B_01_06_EU050802_S000921103,Uncultured_gamma_proteobacterium_clone_b2_GQ472806_S001682772))))))))),(Uncultured_gamma_proteobacterium_Sva1005_partial_AJ297454_S000042331,Uncultured_gamma_proteobacterium_MERTZ_2CM_74_AF424075_S000346406)),((Uncultured_gamma_proteobacterium_clone_Nubeena108_AY500129_S000411496,Uncultured_gamma_proteobacterium_MERTZ_2CM_206_AF424100_S000346431),Uncultured_gamma_proteobacterium_clone_Belgica2005/10-ZG-8_DQ351804_S000647660)),(Uncultured_gamma_proteobacterium_clone_Belgica2005/10-140-22_DQ351787_S000647643,(Uncultured_gamma_proteobacterium_clone_Belgica2005/10-ZG-17_DQ351809_S000647665,((Uncultured_gamma_proteobacterium_gene_for_AB116460_S000564415,Uncultured_gamma_proteobacterium_MERTZ_2CM_39_AF424064_S000346395),(Uncultured_gamma_proteobacterium_clone_Nubeena77_AY499945_S000411312,(Uncultured_Chromatiales_bacterium_partial_AM501626_S000997106,((Uncultured_gamma_proteobacterium_clone_NdAmb156_FJ753062_S001336764,Uncultured_gamma_proteobacterium_clone_NdAmb52_FJ752979_S001336683),Uncultured_gamma_proteobacterium_clone_NdGal100_FJ752851_S001336557))))))),Uncultured_gamma_proteobacterium_clone_SS1_B_03_88_EU050800_S000921101),(Uncultured_gamma_proteobacterium_gene_for_AB294965_S000825711,Uncultured_gamma_proteobacterium_clone_SIMO-1954_AY711320_S000423163)),((((Uncultured_type_I_methanotroph_clone_site1-4_EF101322_S000863166,Uncultured_type_I_methanotroph_clone_site1-80_EF101329_S000863173),((Uncultured_gamma_proteobacterium_MERTZ_2CM_204_AF424099_S000346430,(Uncultured_gamma_proteobacterium_partial_AM501817_S000997297,Uncultured_gamma_proteobacterium_clone_NdGal79_FJ752831_S001336537)),(Uncultured_gamma_proteobacterium_clone_NdAmb134_FJ753046_S001336748,Uncultured_gamma_proteobacterium_clone_NdSurf39_FJ753103_S001336805))),Uncultured_gamma_proteobacterium_clone_Belgica2005/10-ZG-7_DQ351803_S000647659),(Uncultured_gamma_proteobacterium_Sva0620_partial_AJ297453_S000042319,uncultured_gamma_proteobacterium_Sva0318_AJ240989_S000019120))))),(((Uncultured_gamma_proteobacterium_clone_Nubeena267_AY499944_S000411311,Uncultured_gamma_proteobacterium_clone_SS1_B_02_59_EU050803_S000921104),((((Uncultured_gamma_proteobacterium_clone_Dover248_AY499722_S000411089,Uncultured_gamma_proteobacterium_partial_AM882567_S001172081),(Uncultured_gamma_proteobacterium_clone_NdSurf151_FJ753201_S001336900,Uncultured_gamma_proteobacterium_partial_AM040124_S000629124)),Uncultured_gamma_proteobacterium_partial_AM882522_S001172036),(Uncultured_gamma_proteobacterium_clone_NdSurf9_FJ753080_S001336782,(Uncultured_gamma_proteobacterium_partial_FM242255_S001186724,Uncultured_gamma_proteobacterium_partial_AM882547_S001172061)))),((Uncultured_gamma_proteobacterium_clone_HCM3MC91_6B_FF_EU373848_S000989425,Uncultured_gamma_proteobacterium_clone_SIonian-G04_AY534015_S000533155),(Uncultured_gamma_proteobacterium_clone_SIMO-1775_AY711141_S000422984,Uncultured_gamma_proteobacterium_gene_for_AB294963_S000825709)))))))),(((((Uncultured_gamma_proteobacterium_partial_FM242252_S001186721,(((Uncultured_gamma_proteobacterium_clone_DPC061_DQ269062_S000738589,Uncultured_gamma_proteobacterium_clone_PV2-38_EF215785_S000800728),Uncultured_gamma_proteobacterium_clone_Cobs2TisD6_EU246811_S000958918),(Uncultured_gamma_proteobacterium_clone_Ax35_C2_EF092205_S000998595,((((Uncultured_gamma_proteobacterium_clone_GL1-17_EF215717_S000800660,((Uncultured_gamma_proteobacterium_clone_G1-50_EU005293_S000890086,Uncultured_gamma_proteobacterium_clone_G1-33_EU005276_S000890069),((Uncultured_gamma_proteobacterium_clone_G7-39_EU005349_S000890142,Uncultured_gamma_proteobacterium_clone_UA09_DQ269059_S000738586),Uncultured_gamma_proteobacterium_partial_AJ575945_S000352358))),(((Granulosicoccus_antarcticus_strain_IMCC3135_EF495228_S000859419,Granulosicoccus_sp_ZS4-22_FJ889674_S001417743),Granulosicoccus_sp_Z271_FJ535355_S001264622),Gamma_proteobacterium_ULV6_clone_1301_DQ357707_S000648302)),Uncultured_gamma_proteobacterium_clone_SS1_B_01_66_EU050785_S000921086),(Uncultured_gamma_proteobacterium_clone_Cobs2TisD1_EU246808_S000958915,Uncultured_gamma_proteobacterium_clone_DPC112_DQ269101_S000738628))))),(((Uncultured_gamma_proteobacterium_AM930465_S000997691,(Uncultured_gamma_proteobacterium_clone_PI_4h1f_AY580766_S000486796,((Uncultured_gamma_proteobacterium_clone_DPC166_DQ309997_S000753027,Uncultured_gamma_proteobacterium_clone_DPC166_DQ269084_S000738611),(Uncultured_gamma_proteobacterium_clone_G3-62_EU005324_S000890117,Uncultured_gamma_proteobacterium_clone_PM1-06_EF215787_S000800730)))),Uncultured_gamma_proteobacterium_phylotype_IC-T-13_DQ028368_S000682974),((Uncultured_gamma_proteobacterium_partial_FM242253_S001186722,Uncultured_gamma_proteobacterium_partial_FM242212_S001186681),Uncultured_gamma_proteobacterium_clone_MS-K18_FJ949175_S001389787))),(Uncultured_gamma_proteobacterium_clone_Dover160_AY499675_S000411042,Uncultured_bacterium_ACE-21_AF142798_S000338456)),((Uncultured_gamma_proteobacterium_clone_AT-s16_AY225633_S000403093,(Uncultured_gamma_proteobacterium_gene_for_AB247830_S000731025,(Uncultured_gamma_proteobacterium_clone_5m-14_GU061216_S001784005,Uncultured_gamma_proteobacterium_gene_for_AB240705_S000654638))),((((Uncultured_gamma_proteobacterium_clone_SIMO-2478_AY711844_S000423687,Uncultured_gamma_proteobacterium_clone_CA08_EU330397_S000976084),(((Uncultured_gamma_proteobacterium_gene_for_AB247878_S000731071,Uncultured_gamma_proteobacterium_clone_3G02-10_DQ431906_S000828219),(((((Uncultured_gamma_proteobacterium_clone_SIMO-2158_AY711524_S000423367,(Uncultured_gamma_proteobacterium_clone_SIMO-2174_AY711540_S000423383,Uncultured_gamma_proteobacterium_clone_MSB-4D7_DQ811842_S000716472)),Uncultured_gamma_proteobacterium_clone_SIMO-1912_AY711278_S000423121),(Uncultured_gamma_proteobacterium_clone_VHS-B5-37_DQ395051_S000660382,(((Uncultured_gamma_proteobacterium_clone_Dover354_AY499673_S000411040,(Uncultured_gamma_proteobacterium_clone_SIMO-1761_AY711127_S000422970,Uncultured_Chromatiales_bacterium_partial_AM501768_S000997248)),((Uncultured_gamma_proteobacterium_clone_SIMO-2495_AY711861_S000423704,Uncultured_Ectothiorhodospiraceae_bacterium_partial_AM501749_S000997229),Uncultured_gamma_proteobacterium_clone_MS-B157_FJ949290_S001389902)),Uncultured_gamma_proteobacterium_clone_VHS-B3-3_DQ394926_S000660257))),(((Uncultured_gamma_proteobacterium_clone_Dover334_AY499710_S000411077,(((Uncultured_gamma_proteobacterium_gene_for_AB189342_S000567695,Uncultured_gamma_proteobacterium_MERTZ_21CM_152_AF424167_S000346498),Uncultured_gamma_proteobacterium_clone_SS1_B_09_56_EU050788_S000921089),(((Uncultured_gamma_proteobacterium_MERTZ_2CM_60_AF424071_S000346402,Uncultured_gamma_proteobacterium_gene_for_AB116446_S000564401),Uncultured_gamma_proteobacterium_MERTZ_2CM_9_AF424058_S000346389),((((Uncultured_gamma_proteobacterium_MERTZ_2CM_135_AF424089_S000346420,Uncultured_gamma_proteobacterium_clone_Belgica2005/10-120-9_DQ351744_S000647600),((Uncultured_gamma_proteobacterium_clone_Nubeena100_AY499956_S000411323,Uncultured_gamma_proteobacterium_clone_Dover149_AY499708_S000411075),(Uncultured_gamma_proteobacterium_clone_9NBGBact_73_DQ070809_S000633304,((Uncultured_gamma_proteobacterium_clone_C16T12_E09_AY822403_S000466875,(Uncultured_gamma_proteobacterium_clone_C16T12_E01_AY822402_S000466874,Uncultured_gamma_proteobacterium_MERTZ_0CM_357_AF424156_S000346487)),Uncultured_gamma_proteobacterium_partial_AJ535226_S000146354)))),((Uncultured_gamma_proteobacterium_partial_AM040141_S000629141,((((Uncultured_gamma_proteobacterium_MERTZ_2CM_72_AF424073_S000346404,Uncultured_gamma_proteobacterium_B2M60_AF223299_S000365918),Uncultured_gamma_proteobacterium_clone_VHS-B3-85_DQ394966_S000660297),(Uncultured_gamma_proteobacterium_MERTZ_2CM_288_AF424119_S000346450,((((Uncultured_gamma_proteobacterium_clone_Belgica2005/10-130-9_DQ351756_S000647612,(Uncultured_gamma_proteobacterium_clone_GWS-K37_AY515456_S000269008,(Uncultured_gamma_proteobacterium_clone_Belgica2005/10-ZG-4_DQ351800_S000647656,Uncultured_gamma_proteobacterium_clone_Belgica2005/10-140-7_DQ351780_S000647636))),Uncultured_gamma_proteobacterium_clone_S2-26_EF491345_S000835941),Uncultured_gamma_proteobacterium_clone_GWS-K1_AY515455_S000265513),Uncultured_gamma_proteobacterium_clone_SIMO-2493_AY711859_S000423702))),Uncultured_gamma_proteobacterium_clone_AT-s68_AY225627_S000403087)),(Uncultured_gamma_proteobacterium_clone_Belgica2005/10-140-8_DQ351781_S000647637,((Uncultured_gamma_proteobacterium_clone_SIMO-1776_AY711142_S000422985,(Uncultured_gamma_proteobacterium_clone_5m-11_GU061213_S001784002,(Uncultured_gamma_proteobacterium_clone_VHS-B5-48_DQ395021_S000660352,(Uncultured_gamma_proteobacterium_clone_Belgica2005/10-140-23_DQ351795_S000647651,Uncultured_gamma_proteobacterium_clone_AO72_FJ358865_S001749562)))),Uncultured_gamma_proteobacterium_clone_Belgica2005/10-140-6_DQ351779_S000647635)))),(Uncultured_gamma_proteobacterium_clone_Belgica2005/10-140-3_DQ351776_S000647632,Uncultured_gamma_proteobacterium_clone_Belgica2005/10-130-10_DQ351757_S000647613))))),(Uncultured_gamma_proteobacterium_clone_Dover18_AY499709_S000411076,(Uncultured_gamma_proteobacterium_clone_20m-53_GU061303_S001784092,Uncultured_gamma_proteobacterium_clone_5m-84_GU061255_S001784044))),(Uncultured_gamma_proteobacterium_clone_VHS-B4-58_DQ395015_S000660346,Uncultured_gamma_proteobacterium_clone_VHS-B5-65_DQ395062_S000660393))),Uncultured_gamma_proteobacterium_clone_Dover300_AY499672_S000411039)),((Uncultured_gamma_proteobacterium_gene_for_AB294934_S000825680,Uncultured_gamma_proteobacterium_gene_for_AB197189_S000543253),((Uncultured_gamma_proteobacterium_clone_22_FJ205276_S001251648,(Uncultured_gamma_proteobacterium_clone_Dover279_AY499670_S000411037,Uncultured_gamma_proteobacterium_clone_AT-s3-1_AY225632_S000403092)),(((Uncultured_gamma_proteobacterium_clone_Nubeena103_AY499912_S000411279,Uncultured_gamma_proteobacterium_clone_SBseep6_AY456981_S000329671),(Uncultured_gamma_proteobacterium_clone_Dover275_AY499671_S000411038,Uncultured_gamma_proteobacterium_clone_Belgica2005/10-120-18_DQ351749_S000647605)),Uncultured_gamma_proteobacterium_clone_SBseep11_AY456980_S000329670))))),((Uncultured_gamma_proteobacterium_clone_9NBGBact_8_DQ070791_S000633286,Uncultured_gamma_proteobacterium_MERTZ_2CM_121_AF424086_S000346417),Uncultured_gamma_proteobacterium_MERTZ_0CM_85_AF424137_S000346468)),(Uncultured_gamma_proteobacterium_gene_for_AB247829_S000731024,(Uncultured_gamma_proteobacterium_gene_for_AB247874_S000731067,Uncultured_gamma_proteobacterium_gene_for_AB247831_S000731026))))),((Eubostrichus_topiarius_associated_bacterium_1_AJ319041_S001263457,((Uncultured_gamma_proteobacterium_clone_SIMO-2307_AY711673_S000423516,(Uncultured_gamma_proteobacterium_clone_SIMO-2035_AY711401_S000423244,Uncultured_Chromatiales_bacterium_partial_AM501605_S000997085)),(Uncultured_gamma_proteobacterium_clone_SIMO-2050_AY711416_S000423259,Uncultured_gamma_proteobacterium_clone_SIMO-1972_AY711338_S000423181))),Uncultured_Dechloromarinus_sp_clone_VHS-B4-13_DQ394980_S000660311))),(Uncultured_gamma_proteobacterium_MERTZ_2CM_182_AF424097_S000346428,Uncultured_gamma_proteobacterium_clone_SS1_B_09_64_EU050789_S000921090))),(((((Uncultured_Ectothiorhodospiraceae_bacterium_clone_SIMO-1907_AY711273_S000423116,((Uncultured_gamma_proteobacterium_gene_for_AB116502_S000564457,(Uncultured_gamma_proteobacterium_clone_C16T9_D02_AY822400_S000466872,(Uncultured_Chromatiales_bacterium_clone_SIMO-2171_AY711537_S000423380,Uncultured_Chromatiales_bacterium_clone_SIMO-2206_AY711572_S000423415))),(((Uncultured_gamma_proteobacterium_clone_Nubeena308_AY499936_S000411303,(Uncultured_gamma_proteobacterium_gene_for_AB294933_S000825679,Uncultured_gamma_proteobacterium_partial_FN424387_S001560018)),(Uncultured_gamma_proteobacterium_partial_AM501615_S000997095,(((Uncultured_gamma_proteobacterium_clone_Dover327_AY499706_S000411073,Uncultured_gamma_proteobacterium_clone_Nubeena232_AY499955_S000411322),Uncultured_gamma_proteobacterium_clone_Belgica2005/10-130-19_DQ351764_S000647620),(((uncultured_gamma_proteobacterium_Sva0862_AJ240968_S000041186,(uncultured_gamma_proteobacterium_Sva0071_AJ240986_S000019119,Uncultured_gamma_proteobacterium_partial_AM745135_S001020708)),uncultured_gamma_proteobacterium_Sva0864_AJ240988_S000018080),(Uncultured_gamma_proteobacterium_clone_GWS-K5-2_AY515458_S000264868,Uncultured_gamma_proteobacterium_B2M54_AF223298_S000365917))))),(Uncultured_gamma_proteobacterium_clone_SIMO-2172_AY711538_S000423381,(Uncultured_gamma_proteobacterium_clone_C5T12_G03_AY822395_S000466867,Uncultured_gamma_proteobacterium_B2M23_AF223296_S000365915))))),(((((Uncultured_gamma_proteobacterium_TK99_DNA_for_AB022639_S000560862,Uncultured_gamma_proteobacterium_clone_Nubeena147_AY499933_S000411300),Uncultured_gamma_proteobacterium_gene_for_AB188772_S000567644),(Uncultured_gamma_proteobacterium_clone_Ax24_D2_EF092181_S000998571,((Uncultured_gamma_proteobacterium_clone_EC32_DQ889927_S000726105,Uncultured_gamma_proteobacterium_partial_AJ581351_S000143203),((Uncultured_gamma_proteobacterium_clone_SS1_B_01_83_EU050809_S000921110,Uncultured_gamma_proteobacterium_partial_AJ810799_S000367186),(Uncultured_gamma_proteobacterium_partial_AM259846_S000807100,((((Uncultured_gamma_proteobacterium_clone_Nubeena181_AY499934_S000411301,(Uncultured_gamma_proteobacterium_MERTZ_2CM_53_AF424068_S000346399,Uncultured_gamma_proteobacterium_clone_SCB2A_FJ389726_S001222336)),(Uncultured_gamma_proteobacterium_partial_AM259913_S000872285,Uncultured_gamma_proteobacterium_partial_AM259905_S000872277)),Uncultured_gamma_proteobacterium_clone_7mos_10d_B10_GQ261758_S001595682),(Uncultured_gamma_proteobacterium_clone_0m-45_GU061194_S001783983,(Uncultured_gamma_proteobacterium_clone_5m-38_GU061231_S001784020,Uncultured_gamma_proteobacterium_clone_Nubeena400_AY499935_S000411302)))))))),((Uncultured_gamma_proteobacterium_clone_ESP200-Khe1-16_DQ810631_S000716265,(((Uncultured_gamma_proteobacterium_clone_ESP200-K10-9_DQ810545_S000716179,((Uncultured_gamma_proteobacterium_clone_ESP60-Khe2-38_DQ810520_S000716154,((Uncultured_gamma_proteobacterium_clone_ESP450-K6I-36_DQ810656_S000716290,(Uncultured_gamma_proteobacterium_clone_ESP60-K23I-41_DQ810443_S000716077,Uncultured_gamma_proteobacterium_clone_ESP60-K23II-30_DQ810478_S000716112)),(Uncultured_gamma_proteobacterium_clone_ESP200-Khe1-5_DQ810641_S000716275,((((Uncultured_gamma_proteobacterium_clone_JL-ETNP-Z24_AY726933_S000424902,Uncultured_gamma_proteobacterium_clone_JL-ETNP-S45_AY726856_S000424825),Uncultured_gamma_proteobacterium_clone_ESP200-K15-26_DQ810560_S000716194),Uncultured_gamma_proteobacterium_clone_ESP60-K23II-12_DQ810460_S000716094),(((Uncultured_gamma_proteobacterium_clone_ESP60-K23I-61_DQ810455_S000716089,(Uncultured_gamma_proteobacterium_clone_ESP200-K15-30_DQ810565_S000716199,Uncultured_gamma_proteobacterium_clone_ESP200-K15-33_DQ810568_S000716202)),((Uncultured_gamma_proteobacterium_clone_ESP200-K15-13_DQ810548_S000716182,Uncultured_gamma_proteobacterium_clone_ESP200-K15-18_DQ810551_S000716185),Uncultured_gamma_proteobacterium_clone_ESP200-K10-14_DQ810537_S000716171)),(Uncultured_gamma_proteobacterium_clone_ESP450-K6IV-63_DQ810749_S000716383,Uncultured_gamma_proteobacterium_clone_ESP450-K6III-11_DQ810706_S000716340)))))),Uncultured_gamma_proteobacterium_clone_ESP60-K23II-4_DQ810482_S000716116)),Uncultured_gamma_proteobacterium_clone_ESP200-K17I-3_DQ810592_S000716226),Uncultured_gamma_proteobacterium_clone_ESP60-K23I-32_DQ810435_S000716069)),(((Uncultured_gamma_proteobacterium_clone_EF100-93H11_AY627369_S000332799,Uncultured_gamma_proteobacterium_clone_EF100-108A04_AY627372_S000332802),((((Uncultured_gamma_proteobacterium_clone_ESP200-K15-21_DQ810555_S000716189,Uncultured_gamma_proteobacterium_clone_ESP200-K15-22_DQ810556_S000716190),Uncultured_gamma_proteobacterium_clone_ESP200-Khe1-4_DQ810640_S000716274),Uncultured_gamma_proteobacterium_clone_ESP200-K17I-1_DQ810586_S000716220),(((((_Uncultured_gamma_proteobacterium_clone_HF4000_47G05_small_subunit_ribosomal_RNA_gene,_partial_sequence_EU361558_S001103408,_Uncultured_gamma_proteobacterium_clone_HF4000_38B13_small_subunit_ribosomal_RNA_gene,_partial_sequence_EU361557_S001103407),Uncultured_gamma_proteobacterium_CS4K-115_AY095805_S000435239),(((_Uncultured_gamma_proteobacterium_clone_HF500_19K11_small_subunit_ribosomal_RNA_gene,_partial_sequence_EU361544_S001103394,Uncultured_gamma_proteobacterium_clone_JL-ETNP-Z15_AY726924_S000424893),((_Uncultured_gamma_proteobacterium_clone_HF500_07A21_small_subunit_ribosomal_RNA_gene,_partial_sequence_EU361541_S001103391,_Uncultured_gamma_proteobacterium_clone_HF770_11C13_small_subunit_ribosomal_RNA_gene,_partial_sequence_EU361551_S001103401),_Uncultured_gamma_proteobacterium_clone_HF500_03F14_small_subunit_ribosomal_RNA_gene,_partial_sequence_EU361538_S001103388)),(_Uncultured_gamma_proteobacterium_clone_HF770_28E05_small_subunit_ribosomal_RNA_gene,_partial_sequence_EU361555_S001103405,(Uncultured_gamma_proteobacterium_clone_KM3-174-C5_EF597691_S000930241,(_Uncultured_gamma_proteobacterium_clone_HF200_42E11_small_subunit_ribosomal_RNA_gene,_partial_sequence_EU361536_S001103386,((_Uncultured_gamma_proteobacterium_clone_HF200_34B07_small_subunit_ribosomal_RNA_gene,_partial_sequence_EU361534_S001103384,_Uncultured_gamma_proteobacterium_clone_HF200_09M08_small_subunit_ribosomal_RNA_gene,_partial_sequence_EU361530_S001103380),((_Uncultured_gamma_proteobacterium_clone_HF500_03O10_small_subunit_ribosomal_RNA_gene,_partial_sequence_EU361540_S001103390,_Uncultured_gamma_proteobacterium_clone_HF500_22C18_small_subunit_ribosomal_RNA_gene,_partial_sequence_EU361546_S001103396),(_Uncultured_gamma_proteobacterium_clone_HF770_07M15_small_subunit_ribosomal_RNA_gene,_partial_sequence_EU361549_S001103399,_Uncultured_gamma_proteobacterium_clone_HF500_02B23_small_subunit_ribosomal_RNA_gene,_partial_sequence_EU361537_S001103387)))))))),(Uncultured_gamma_proteobacterium_clone_JL-ETNP-R59_AY726818_S000424787,((Uncultured_gamma_proteobacterium_clone_ESP60-K23II-10_DQ810459_S000716093,(Uncultured_gamma_proteobacterium_clone_ESP200-K17II-33_DQ810606_S000716240,Uncultured_gamma_proteobacterium_clone_ESP60-K23I-36_DQ810439_S000716073)),(Uncultured_gamma_proteobacterium_clone_JL-ETNP-R10_AY726783_S000424752,Uncultured_gamma_proteobacterium_clone_JL-ETNP-S59_AY726870_S000424839)))),(((((_Uncultured_gamma_proteobacterium_clone_HF200_29K21_small_subunit_ribosomal_RNA_gene,_partial_sequence_EU361532_S001103382,_Uncultured_gamma_proteobacterium_clone_HF4000_06A21_small_subunit_ribosomal_RNA_gene,_partial_sequence_EU361556_S001103406),(((_Uncultured_gamma_proteobacterium_clone_HF200_09P15_small_subunit_ribosomal_RNA_gene,_partial_sequence_EU361531_S001103381,_Uncultured_gamma_proteobacterium_clone_HF770_08K06_small_subunit_ribosomal_RNA_gene,_partial_sequence_EU361550_S001103400),_Uncultured_gamma_proteobacterium_clone_HF200_24F15_small_subunit_ribosomal_RNA_gene,_partial_sequence_EU361535_S001103385),(((((((_Uncultured_gamma_proteobacterium_clone_HF500_21D05_small_subunit_ribosomal_RNA_gene,_partial_sequence_EU361545_S001103395,_Uncultured_gamma_proteobacterium_clone_HF500_03K15_small_subunit_ribosomal_RNA_gene,_partial_sequence_EU361539_S001103389),(_Uncultured_gamma_proteobacterium_clone_HF500_13N01_small_subunit_ribosomal_RNA_gene,_partial_sequence_EU361543_S001103393,_Uncultured_gamma_proteobacterium_clone_HF770_37N01_small_subunit_ribosomal_RNA_gene,_partial_sequence_EU361553_S001103403)),_Uncultured_gamma_proteobacterium_clone_HF770_33G18_small_subunit_ribosomal_RNA_gene,_partial_sequence_EU361554_S001103404),_Uncultured_gamma_proteobacterium_clone_HF500_07O24_small_subunit_ribosomal_RNA_gene,_partial_sequence_EU361542_S001103392),_Uncultured_gamma_proteobacterium_clone_HF500_23N07_small_subunit_ribosomal_RNA_gene,_partial_sequence_EU361547_S001103397),_Uncultured_gamma_proteobacterium_clone_HF770_23K07_small_subunit_ribosomal_RNA_gene,_partial_sequence_EU361552_S001103402),_Uncultured_gamma_proteobacterium_clone_HF500_32L01_small_subunit_ribosomal_RNA_gene,_partial_sequence_EU361548_S001103398))),Uncultured_gamma_proteobacterium_clone_SHAZ614_GQ350008_S001679622),(((((Uncultured_gamma_proteobacterium_clone_CB22B03_EF471535_S001052390,Uncultured_gamma_proteobacterium_clone_CB11C09_EF471519_S001052374),Uncultured_gamma_proteobacterium_clone_SHWH_night1_16S_411_FJ744974_S001323991),(((((((Uncultured_gamma_proteobacterium_clone_SGPZ670_GQ346985_S001676599,Uncultured_gamma_proteobacterium_clone_SGST694_GQ348116_S001677730),Uncultured_gamma_proteobacterium_clone_SHAN731_GQ349304_S001678918),Uncultured_gamma_proteobacterium_clone_SGSH539_GQ347493_S001677107),Uncultured_gamma_proteobacterium_clone_SHAS681_GQ349510_S001679124),Uncultured_gamma_proteobacterium_clone_SGSX845_GQ348256_S001677870),(Uncultured_gamma_proteobacterium_clone_GWS-K1-1_AY515454_S000269678,(Uncultured_gamma_proteobacterium_clone_PEACE2006/192_P2_EU394558_S001103700,Uncultured_gamma_proteobacterium_clone_SGPW537_GQ346769_S001676383))),Uncultured_gamma_proteobacterium_clone_SHBH767_GQ350976_S001680590)),Uncultured_gamma_proteobacterium_clone_PLF56_EU930675_S001171376),(Uncultured_gamma_proteobacterium_clone_SGSC860_GQ347283_S001676897,((Uncultured_gamma_proteobacterium_clone_SHBC620_GQ350402_S001680016,((Uncultured_gamma_proteobacterium_clone_SHBC637_GQ350418_S001680032,(Uncultured_gamma_proteobacterium_clone_SHBC899_GQ350618_S001680232,((Uncultured_gamma_proteobacterium_clone_SGSX835_GQ348253_S001677867,((Uncultured_gamma_proteobacterium_clone_SHBC476_GQ350291_S001679905,((Uncultured_gamma_proteobacterium_clone_SGPZ545_GQ346918_S001676532,((((Uncultured_gamma_proteobacterium_clone_SGPZ664_GQ346981_S001676595,(Uncultured_gamma_proteobacterium_clone_SGPZ692_GQ346999_S001676613,Uncultured_gamma_proteobacterium_clone_SHAN763_GQ349322_S001678936)),Uncultured_gamma_proteobacterium_clone_SGST582_GQ348058_S001677672),Uncultured_gamma_proteobacterium_clone_SGTA398_GQ348327_S001677941),Uncultured_gamma_proteobacterium_clone_SGPZ689_GQ346997_S001676611)),Uncultured_gamma_proteobacterium_clone_SHBC619_GQ350401_S001680015)),Uncultured_gamma_proteobacterium_clone_SHBC449_GQ350270_S001679884)),Uncultured_gamma_proteobacterium_clone_SHBC588_GQ350376_S001679990))),Uncultured_gamma_proteobacterium_clone_SHBC727_GQ350491_S001680105)),((((Uncultured_gamma_proteobacterium_clone_SHAS418_GQ349347_S001678961,Uncultured_gamma_proteobacterium_clone_SHBH633_GQ350904_S001680518),(Uncultured_gamma_proteobacterium_clone_SHBC1146_GQ350214_S001679828,Uncultured_gamma_proteobacterium_clone_SGST578_GQ348057_S001677671)),Uncultured_gamma_proteobacterium_clone_SGSC1050_GQ347062_S001676676),Uncultured_gamma_proteobacterium_clone_SGPZ556_GQ346928_S001676542))))),(Uncultured_gamma_proteobacterium_clone_T41_125_DQ436696_S000739169,(((((Uncultured_gamma_proteobacterium_partial_AM748201_S001020904,Uncultured_gamma_proteobacterium_clone_T41_43_DQ436682_S000739155),Uncultured_gamma_proteobacterium_KTc1113_AF235115_S000322220),_Uncultured_gamma_proteobacterium_clone_HF200_40H22_small_subunit_ribosomal_RNA_gene,_partial_sequence_EU361533_S001103383),Uncultured_gamma_proteobacterium_clone_GOM_WB8-103_GQ250656_S001565135),(_Uncultured_gamma_proteobacterium_clone_HF130_26L16_small_subunit_ribosomal_RNA_gene,_partial_sequence_EU361560_S001103410,_Uncultured_gamma_proteobacterium_clone_HF130_19E04_small_subunit_ribosomal_RNA_gene,_partial_sequence_EU361559_S001103409))))))),((Uncultured_gamma_proteobacterium_clone_Ax32_F1_EF092204_S000998594,(Uncultured_gamma_proteobacterium_clone_B276_G10_EF092249_S000998639,((Uncultured_Chromatiales_bacterium_clone_B255_D8_EF092225_S000998615,Uncultured_Methylococcus_sp_clone_BacCorr6_EF092251_S000998641),Uncultured_gamma_proteobacterium_clone_Ax24_G1_EF092183_S000998573))),(Uncultured_gamma_proteobacterium_clone_DPC063_DQ269096_S000738623,(Uncultured_gamma_proteobacterium_clone_CD205C03_DQ200514_S000613192,Uncultured_gamma_proteobacterium_gene_for_AB116491_S000564446)))))),(((((Uncultured_gamma_proteobacterium_clone_PI_4h10g_AY580822_S000486852,Uncultured_gamma_proteobacterium_clone_SHAB670_GQ348745_S001678359),(Uncultured_gamma_proteobacterium_clone_II8B_FJ205341_S001251713,Uncultured_gamma_proteobacterium_clone_SHBH1082_GQ350745_S001680359)),((Uncultured_bacterium_BURTON-10_AF142830_S000338488,((Uncultured_gamma_proteobacterium_clone_DPC009_DQ269068_S001101257,Uncultured_gamma_proteobacterium_clone_G3-40_EU005302_S000890095),gi_AB500096_S001743153)),Uncultured_gamma_proteobacterium_clone_SS1_B_02_33_EU050810_S000921111)),(Uncultured_gamma_proteobacterium_clone_SGST691_GQ348115_S001677729,Uncultured_gamma_proteobacterium_clone_SHBC758_GQ350516_S001680130)),((Uncultured_gamma_proteobacterium_clone_SaP3SSU_AY795728_S000596116,Uncultured_gamma_proteobacterium_clone_Cobs2TisB5_EU246800_S000958907),((Uncultured_gamma_proteobacterium_clone_MSB-3A4_DQ811837_S000716467,Uncultured_Dechloromarinus_sp_clone_NE-252_EF451914_S001101708),(Uncultured_gamma_proteobacterium_clone_SIMO-2451_AY711817_S000423660,(Uncultured_gamma_proteobacterium_clone_HCM3MC83_10F_FF_EU373844_S000989421,((Uncultured_gamma_proteobacterium_clone_AT-s3-26_AY225629_S000403089,(Uncultured_gamma_proteobacterium_clone_Nubeena315_AY499940_S000411307,(Uncultured_gamma_proteobacterium_clone_SIMO-2436_AY711802_S000423645,Uncultured_gamma_proteobacterium_gene_for_AB294927_S000825673))),((Uncultured_gamma_proteobacterium_clone_Dover385_AY499687_S000411054,(Uncultured_gamma_proteobacterium_clone_7mos_10d_B1_GQ261820_S001595744,Uncultured_gamma_proteobacterium_clone_7mos_0d_G1_GQ261795_S001595719)),Uncultured_gamma_proteobacterium_clone_Dover376_AY499688_S000411055))))))))),(Uncultured_gamma_proteobacterium_clone_SHWN_night2_16S_432_FJ745229_S001324246,((Uncultured_gamma_proteobacterium_clone_SIMO-2024_AY711390_S000423233,Uncultured_gamma_proteobacterium_clone_SS1_B_07_77_EU050820_S000921121),((Uncultured_gamma_proteobacterium_clone_70mos_0s_F7_GQ261793_S001595717,Uncultured_gamma_proteobacterium_partial_AM882579_S001172093),((Uncultured_gamma_proteobacterium_clone_SIMO-1810_AY711176_S000423019,Uncultured_gamma_proteobacterium_clone_Belgica2005/10-140-21_DQ351794_S000647650),Uncultured_gamma_proteobacterium_clone_Nubeena85_AY499937_S000411304))))),(Uncultured_Codakia_orbicularis_gill_symbiont_gene_for_AB189357_S000567710,((((Uncultured_gamma_proteobacterium_gene_for_AB175552_S000565576,(Ifremeria_nautilei_gill_symbiont_gene_for_AB189713_S000496925,Alviniconcha_hessleri_gill_endosymbiont_gene_for_AB214932_S000543472)),(Uncultured_Chromatiales_bacterium_partial_AM501732_S000997212,(Uncultured_gamma_proteobacterium_gene_for_AB294952_S000825698,(Uncultured_gamma_proteobacterium_gene_for_AB116506_S000564461,Uncultured_gamma_proteobacterium_partial_AM501796_S000997276)))),(((((((Uncultured_gamma_proteobacterium_partial_AM501577_S000997057,Uncultured_gamma_proteobacterium_clone_A35_GQ249499_S001564915),(Uncultured_gamma_proteobacterium_partial_FM242303_S001186772,(Uncultured_gamma_proteobacterium_partial_AM882536_S001172050,(Uncultured_gamma_proteobacterium_partial_AM882519_S001172033,Uncultured_gamma_proteobacterium_clone_NdAmb8_FJ752946_S001336651)))),(((Uncultured_gamma_proteobacterium_clone_GoM_GB425_12B-13_AY542558_S000485758,(Uncultured_gamma_proteobacterium_gene_for_AB240701_S000654634,(Uncultured_gamma_proteobacterium_partial_AM888224_S001590495,(Uncultured_gamma_proteobacterium_partial_AM040102_S000629102,Uncultured_gamma_proteobacterium_clone_VHS-B5-44_DQ395055_S000660386)))),(Uncultured_gamma_proteobacterium_clone_SIMO-1865_AY711231_S000423074,((Uncultured_gamma_proteobacterium_partial_AM882543_S001172057,Uncultured_gamma_proteobacterium_partial_AM882540_S001172054),((Uncultured_gamma_proteobacterium_partial_AM882542_S001172056,Uncultured_gamma_proteobacterium_partial_AM882520_S001172034),Uncultured_gamma_proteobacterium_partial_AM882541_S001172055)))),((Uncultured_gamma_proteobacterium_partial_AM882513_S001172027,((Uncultured_zeta_proteobacterium_clone_S3-58_EF491439_S000836035,((Uncultured_zeta_proteobacterium_clone_S3-54_EF491435_S000836031,Uncultured_zeta_proteobacterium_clone_S3-10_EF491394_S000835990),(Uncultured_gamma_proteobacterium_clone_GAMMA9_AY494617_S000441437,Uncultured_gamma_proteobacterium_clone_GL2-08_EF215731_S000800674))),Uncultured_gamma_proteobacterium_partial_FM863751_S001673413)),(Uncultured_gamma_proteobacterium_clone_Nubeena125_AY499941_S000411308,(Uncultured_gamma_proteobacterium_clone_VHS-B3-62_DQ394953_S000660284,Uncultured_gamma_proteobacterium_SA28_DNA_for_AB022641_S000560864))))),(((Uncultured_Dechloromarinus_sp_clone_NdGal194_FJ752933_S001336638,(((Dechloromarinus_chlorophilus_AF170359_S000388513,(Selenate-reducing_bacterium_KE4OH1_AF432146_S000019223,((Sedimenticola_selenatireducens_strain_AK4OH1_AF432145_S000607409,Gamma_proteobacterium_IR_AF521582_S000431078),Gamma_proteobacterium_TT-Z_partial_AM292414_S001152109))),((((Uncultured_Dechloromarinus_sp_clone_MBfR_GSL110_EU924043_S001160790,(Uncultured_Dechloromarinus_sp_clone_MBfR_GSL113_EU924045_S001160792,(Uncultured_Dechloromarinus_sp_clone_MBfR_SS27_EU924010_S001160757,(Uncultured_Dechloromarinus_sp_clone_MBfR_GSL06_EU924028_S001160775,Uncultured_Dechloromarinus_sp_clone_MBfR_GSL103_EU924042_S001160789)))),(Uncultured_Dechloromarinus_sp_clone_MBfR_GSL119_EU924049_S001160796,Uncultured_Dechloromarinus_sp_clone_MBfR_GSL04_EU924027_S001160774)),Uncultured_Dechloromarinus_sp_clone_MBfR_FP08_EU924053_S001160800),Uncultured_Dechloromarinus_sp_clone_MBfR_GSL102_EU924041_S001160788)),Uncultured_gamma_proteobacterium_clone_DBBB-42_AY226293_S000546504)),((Escarpia_spicata_endosymbiont_'Alvin_#2837'_AF165909_S000388425,Thyasira_flexuosa_gill_symbiont_partial_L01575_S000414253),((_Anodontia_phillipiana_gill_symbiont_ribosomal_RNA_L25711_S000016673,(Piscirickettsiaceae_bacterium_endosymbiont_of_Anodontia_ovum_clone_Luc02_EU983578_S001169905,(Piscirickettsiaceae_bacterium_endosymbiont_of_Anodontia_ovum_clone_Luc01_EU983577_S001169904,Piscirickettsiaceae_bacterium_endosymbiont_of_Anodontia_ovum_clone_Luc03_EU983579_S001169906))),Solemya_terraeregina_gill_symbiont_U62131_S000438016))),Lpectinata_symbiont_X84980_S000013446)),((Escarpia_spicata_endosymbiont_'Alvin_#2839'_AF165908_S000388424,(((_Endosymbiont_of_Ridgeia_piscesae_clone_c32_small_subunit_ribosomal_RNA_gene,_partial_sequence_DQ660821_S000768836,Ridgeia_piscesae_endosymbiont_U77480_S000438457),Endosymbiont_of_Ridgeia_piscesae_AY129119_S000396690),(Uncultured_gamma_proteobacterium_clone_2233O1a_16S_ribosomal_RNA_gene_and_AY590682_S000379221,(Endosymbiont_of_Riftia_pachyptila_AY129116_S000396687,Endosymbiont_of_Oasisia_alvinae_AY129114_S000396685)))),(Lamellibrachia_sp_endosymbiont_partial_FM165437_S001238365,((Endosymbiont_of_Lamellibrachia_barhami_AY129090_S000396661,(Endosymbiont_of_Escarpia_laminata_AY129107_S000396678,(Uncultured_gamma_proteobacterium_partial_AM888202_S001590473,(Endosymbiont_of_Lamellibrachia_satsuma_gene_for_AB073120_S000019416,Vestimentiferan_endosymbiont_'Shinkai_#6500'_AF165907_S000388423)))),(Lamellibrachia_sp_endosymbiont_partial_FM165438_S001238366,((Escarpia_spicata_endosymbiont_U77482_S000438459,(Endosymbiont_of_Lamellibrachia_barhami_AY129103_S000396674,((Endosymbiont_of_Lamellibrachia_barhami_AY129094_S000396665,Endosymbiont_of_Lamellibrachia_barhami_AY129093_S000396664),(Endosymbiont_of_Lamellibrachia_sp_1_AY129112_S000396683,(Endosymbiont_of_Escarpia_laminata_AY129102_S000396673,Endosymbiont_of_Escarpia_laminata_AY129108_S000396679))))),((((Endosymbiont_of_Seepiophila_jonesi_AY129092_S000396663,((Endosymbiont_of_Seepiophila_jonesi_AY129104_S000396675,(Endosymbiont_of_Seepiophila_jonesi_AY129105_S000396676,Endosymbiont_of_Seepiophila_jonesi_AY129087_S000396658)),Endosymbiont_of_Seepiophila_jonesi_AY129101_S000396672)),Endosymbiont_of_Lamellibrachia_sp_2_AY129110_S000396681),Endosymbiont_of_Lamellibrachia_cf_luymesi_AY129100_S000396671),Endosymbiont_of_Seepiophila_jonesi_AY129089_S000396660))))))),((((Corbicularis_symbiont_X84979_S000015324,Codakia_orbicularis_gill_symbiont_16S_ribosomal_RNA__M99447_S000436952),Lucina_nassula_gill_symbiont_X95229_S000011218),((Thiotrophic_gammaproteobacterial_endosymbiont_of_Lucinoma_aff_kazani_partial_AM236336_S000730475,Lucinoma_aequizonata_gill_symbiont_16S_ribosomal_RNA__M99448_S000436953),(_Lucina_floridana_gill_symbiont_ribosomal_RNA_L25707_S000007569,_Codakia_costata_gill_symbiont_ribosomal_RNA_L25712_S000010653))),((Uncultured_gamma_proteobacterium_clone_VHS-B4-38_DQ394992_S000660323,Uncultured_gamma_proteobacterium_clone_VHS-B4-51_DQ395013_S000660344),((((Uncultured_gamma_proteobacterium_clone_GL2-28_EF215742_S000800685,Uncultured_gamma_proteobacterium_clone_3DP2-E20_EU780380_S001131341),((Uncultured_gamma_proteobacterium_clone_3DP2-O22_EU780420_S001131381,Uncultured_gamma_proteobacterium_clone_3DP2-D19_EU780419_S001131380),(Uncultured_gamma_proteobacterium_clone_1MP1-F1_EU780243_S001131204,Uncultured_gamma_proteobacterium_clone_1MP2-H4_EU780244_S001131205))),(Uncultured_gamma_proteobacterium_partial_AM888217_S001590488,(Uncultured_gamma_proteobacterium_clone_C16T12_D10_AY822398_S000466870,(Uncultured_gamma_proteobacterium_clone_E01_GQ249603_S001565019,Uncultured_gamma_proteobacterium_clone_E06_GQ249608_S001565024)))),(Uncultured_gamma_proteobacterium_clone_SHBH935_GQ351064_S001680678,(Uncultured_gamma_proteobacterium_clone_SHAG565_GQ348966_S001678580,Uncultured_gamma_proteobacterium_clone_SGSH418_GQ347440_S001677054)))))),Uncultured_gamma_proteobacterium_partial_AM501761_S000997241)),(Stilbonema_sp_associated_bacterium_1_AJ319048_S001263464,(Solemya_occidentalis_gill_symbiont_U41049_S000437581,(((Uncultured_gamma_proteobacterium_clone_SIMO-1814_AY711180_S000423023,Uncultured_gamma_proteobacterium_clone_SIMO-2279_AY711645_S000423488),Uncultured_gamma_proteobacterium_partial_AM888223_S001590494),(Uncultured_gamma_proteobacterium_clone_D57_GQ249599_S001565015,Solemya_velum_symbiont_M90415_S000436878))))))),(((Uncultured_gamma_proteobacterium_gene_for_AB247828_S000731023,(((Sulfur-oxidizing_bacterium_OAII2_AF170423_S000388520,((Uncultured_gamma_proteobacterium_partial_AM944019_S001049761,Uncultured_gamma_proteobacterium_gene_for_AB247884_S000731077),((Uncultured_gamma_proteobacterium_partial_FN397815_S001450781,Uncultured_gamma_proteobacterium_clone_70mos_0s_D2_GQ261750_S001595674),Uncultured_gamma_proteobacterium_gene_for_AB015253_S000560673))),(Sulfur-oxidizing_bacterium_NDII11_AF170424_S000388521,((Uncultured_gamma_proteobacterium_clone_MSB-5C2_DQ811847_S000716477,Thiohalophilus_thiocyanatoxydans_strain_HRhD_2_DQ469584_S000654145),((Uncultured_gamma_proteobacterium_partial_FN397816_S001450782,(Uncultured_gamma_proteobacterium_clone_B275_EU328006_S001056054,((Uncultured_Chromatiales_bacterium_partial_AM501674_S000997154,Uncultured_Chromatiales_bacterium_partial_AM501639_S000997119),(Uncultured_Chromatiales_bacterium_partial_AM501586_S000997066,Uncultured_Chromatiales_bacterium_clone_NdGal170_FJ752910_S001336615)))),Uncultured_gamma_proteobacterium_clone_NE-100_EF451913_S001101707)))),(((Uncultured_gamma_proteobacterium_clone_OX79_FJ358866_S001749563,Uncultured_gamma_proteobacterium_clone_SC3-2_DQ289941_S000724694),((Uncultured_gamma_proteobacterium_clone_9NBGBact_15_DQ070793_S000633288,Uncultured_gamma_proteobacterium_gene_for_AB116510_S000564465),(Uncultured_gamma_proteobacterium_clone_Dover140_AY499674_S000411041,Uncultured_gamma_proteobacterium_clone_Nubeena336_AY499915_S000411282))),Uncultured_gamma_proteobacterium_clone_MSB-4E4_DQ811843_S000716473))),Thioprofundum_lithotrophica_gene_for_AB468957_S001198079),(Uncultured_gamma_proteobacterium_clone_Nubeena221_AY499914_S000411281,Uncultured_gamma_proteobacterium_gene_for_AB247877_S000731070)))),((((Uncultured_gamma_proteobacterium_clone_D3F05_EU753674_S001041132,(Uncultured_gamma_proteobacterium_clone_B255_E9_EF092226_S000998616,(((Uncultured_gamma_proteobacterium_clone_H20F08cA_FJ912256_S001671676,(Uncultured_gamma_proteobacterium_clone_5m-82_GU061254_S001784043,((Uncultured_gamma_proteobacterium_gene_for_AB240728_S000654661,Uncultured_gamma_proteobacterium_clone_11_FJ024321_S001211973),(_Uncultured_gamma_proteobacterium_clone_HF200_41F04_small_subunit_ribosomal_RNA_gene,_partial_sequence_EU361570_S001103420,_Uncultured_gamma_proteobacterium_clone_HF200_37D07_small_subunit_ribosomal_RNA_gene,_partial_sequence_EU361571_S001103421)))),(Uncultured_gamma_proteobacterium_clone_SS1_B_04_43_EU050784_S000921085,Uncultured_gamma_proteobacterium_clone_HAL-SW-3_EU350892_S000977658)),(((((Uncultured_gamma_proteobacterium_clone_AEGEAN_245_AF406546_S000470611,Uncultured_gamma_proteobacterium_clone_SS1_B_07_19_EU050786_S000921087),(Uncultured_gamma_proteobacterium_clone_DC8-80-1_AY145601_S000397734,Uncultured_gamma_proteobacterium_clone_5m-26_GU061223_S001784012)),((Uncultured_gamma_proteobacterium_clone_9NBGBact_1_DQ070789_S000633284,Uncultured_gamma_proteobacterium_clone_178_DQ187847_S000604452),Uncultured_gamma_proteobacterium_clone_ATLC_XRY-5_EU647604_S001089419)),Uncultured_gamma_proteobacterium_clone_ATLC_XRY-23_EU647616_S001089431),((Uncultured_gamma_proteobacterium_partial_AM501758_S000997238,Uncultured_gamma_proteobacterium_partial_AM501734_S000997214),((Uncultured_gamma_proteobacterium_gene_for_AB247876_S000731069,((Uncultured_gamma_proteobacterium_partial_AM882573_S001172087,(Uncultured_gamma_proteobacterium_gene_for_AB175551_S000565575,(Uncultured_gamma_proteobacterium_clone_Nubeena151_AY499958_S000411325,(((Uncultured_gamma_proteobacterium_partial_AM229452_S000777954,Uncultured_gamma_proteobacterium_partial_AM882552_S001172066),(Uncultured_gamma_proteobacterium_partial_FM242244_S001186713,Uncultured_gamma_proteobacterium_partial_AM882526_S001172040)),(Uncultured_gamma_proteobacterium_gene_for_AB015250_S000560670,(Uncultured_gamma_proteobacterium_clone_Nubeena192_AY499959_S000411326,(Uncultured_gamma_proteobacterium_partial_FN397819_S001450785,Uncultured_gamma_proteobacterium_clone_162_FJ205286_S001251658))))))),(Uncultured_gamma_proteobacterium_partial_AM501841_S000997321,((Uncultured_gamma_proteobacterium_partial_AM501759_S000997239,Uncultured_gamma_proteobacterium_partial_AM501827_S000997307),(Uncultured_gamma_proteobacterium_gene_for_AB240700_S000654633,(((Uncultured_gamma_proteobacterium_partial_AM745138_S001020711,Uncultured_hydrocarbon_seep_bacterium_BPC036_AF154089_S000338839),(Uncultured_gamma_proteobacterium_partial_AM888214_S001590485,(((Uncultured_gamma_proteobacterium_gene_for_AB240687_S000654620,Uncultured_gamma_proteobacterium_partial_AM745132_S001020705),(Uncultured_gamma_proteobacterium_clone_131703_AY922216_S000493450,Uncultured_gamma_proteobacterium_clone_91_FJ205282_S001251654)),Uncultured_gamma_proteobacterium_partial_FN397820_S001450786))),((Uncultured_gamma_proteobacterium_partial_AM882574_S001172088,Uncultured_gamma_proteobacterium_gene_for_AB496532_S001333061),(Uncultured_gamma_proteobacterium_partial_AJ535246_S000146686,((Uncultured_gamma_proteobacterium_partial_AM501834_S000997314,(Lucina_floridana_gill_symbiont_gene_for_AB238979_S000607164,(Uncultured_gamma_proteobacterium_partial_AM888241_S001590512,Uncultured_gamma_proteobacterium_gene_for_AB239050_S000607235))),(Uncultured_gamma_proteobacterium_partial_AM501863_S000997343,Uncultured_gamma_proteobacterium_partial_AM501589_S000997069)))))))))),((((Uncultured_gamma_proteobacterium_clone_NdSurf158_FJ753208_S001336907,Uncultured_gamma_proteobacterium_clone_NdAmb29_FJ752963_S001336667),((Uncultured_gamma_proteobacterium_partial_AM501764_S000997244,Uncultured_gamma_proteobacterium_partial_AM501744_S000997224),((Uncultured_gamma_proteobacterium_SA51_DNA_for_AB022612_S000560835,Uncultured_gamma_proteobacterium_partial_AM040128_S000629128),(Uncultured_gamma_proteobacterium_clone_Nubeena341_AY499952_S000411319,Uncultured_gamma_proteobacterium_clone_Dover124_AY499701_S000411068)))),Uncultured_gamma_proteobacterium_clone_MS-N44_FJ949174_S001389786),(Uncultured_gamma_proteobacterium_partial_AM501777_S000997257,(Uncultured_gamma_proteobacterium_clone_A38_GQ249502_S001564918,(Uncultured_gamma_proteobacterium_partial_AM501726_S000997206,Uncultured_gamma_proteobacterium_partial_AM501733_S000997213)))))))))),(((Uncultured_gamma_proteobacterium_clone_HPDOMI1A01_AY851911_S000576379,((Uncultured_gamma_proteobacterium_clone_HPDOMS2B03_AY852069_S000576537,(Methylohalomonas_lacus_strain_HMT_1_DQ834966_S000891953,(Uncultured_gamma_proteobacterium_clone_Y4_EU328060_S001056108,Uncultured_gamma_proteobacterium_clone_P05U16_EF105869_S000798236))),(Uncultured_gamma_proteobacterium_clone_SGPZ588_GQ346946_S001676560,(Uncultured_gamma_proteobacterium_clone_HPDOMI2G01_AY851926_S000576394,((Uncultured_gamma_proteobacterium_clone_HPDOMI2A05_AY851919_S000576387,Uncultured_gamma_proteobacterium_clone_HPDOMI2D01_AY851920_S000576388),Uncultured_gamma_proteobacterium_clone_HPDOMI2G09_AY851927_S000576395))))),(Uncultured_gamma_proteobacterium_clone_PK002_EF076070_S000873658,Uncultured_gamma_proteobacterium_clone_PK078_EF076095_S000873683)),((((((Uncultured_gamma_proteobacterium_ARCT1-45_AF440720_S000348970,(Uncultured_gamma_proteobacterium_clone_SS1_B_07_30_EU050787_S000921088,Uncultured_gamma_proteobacterium_clone_JdFBGBact_9_DQ070817_S000633312)),(Uncultured_gamma_proteobacterium_clone_5m-89_GU061260_S001784049,(Uncultured_gamma_proteobacterium_clone_SGSC764_GQ347242_S001676856,Uncultured_gamma_proteobacterium_clone_SGTA435_GQ348345_S001677959))),Uncultured_gamma_proteobacterium_clone_B11D_FJ205207_S001251579),((((Uncultured_gamma_proteobacterium_clone_A9D_FJ205202_S001251574,(Uncultured_gamma_proteobacterium_gene_for_AB238994_S000607179,Uncultured_gamma_proteobacterium_gene_for_AB239067_S000607252)),(Uncultured_gamma_proteobacterium_MERTZ_2CM_20_AF424059_S000346390,Uncultured_gamma_proteobacterium_clone_5m-33_GU061228_S001784017)),Uncultured_gamma_proteobacterium_gene_for_AB015248_S000560668),(Uncultured_gamma_proteobacterium_partial_AJ567542_S000136248,Uncultured_gamma_proteobacterium_partial_AJ567535_S000135823))),(Uncultured_gamma_proteobacterium_clone_I3C_FJ205335_S001251707,Uncultured_gamma_proteobacterium_clone_HCM3MC78_3A_FL_EU373846_S000989423)),Olavius_crassitunicatus_gamma-proteobacterial_endosymbiont_AJ620508_S000484016))),(Uncultured_gamma_proteobacterium_clone_VSL5W1u10_EU633448_S001085951,(Uncultured_gamma_proteobacterium_partial_FM242259_S001186728,(Uncultured_gamma_proteobacterium_clone_SHAB436_GQ348554_S001678168,Uncultured_gamma_proteobacterium_clone_NdGal104_FJ752855_S001336561)))),(Uncultured_gamma_proteobacterium_clone_BH1_G11_EF092261_S000998651,Uncultured_gamma_proteobacterium_partial_AJ581350_S000144812))),Uncultured_gamma_proteobacterium_clone_B2505_CX_EF092214_S000998604)),(((((Uncultured_gamma_proteobacterium_clone_NE36F04cA_DQ424261_S000827638,Uncultured_gamma_proteobacterium_clone_NE41B01cA_DQ424435_S000827812),(Uncultured_gamma_proteobacterium_clone_H11H05cA_FJ912067_S001671487,(Uncultured_Chromatiales_bacterium_clone_Rc20_EU375037_S001001420,(((Uncultured_Chromatiales_bacterium_clone_Rc37_EU375033_S001001416,Uncultured_Chromatiales_bacterium_clone_Rc38_EU375034_S001001417),Uncultured_Chromatiales_bacterium_clone_Rc48_EU375036_S001001419),Uncultured_Chromatiales_bacterium_clone_Rc44_EU375035_S001001418)))),((((Nitrosococcus_halophilus_partial_AJ298748_S000130977,(Nitrosococcus_oceani_partial_AJ298727_S000127603,Nitrosococcus_halophilus_Nc4_AF287298_S000340849)),(Nitrosococcus_oceani_gene_for_AB474000_S001239127,(Nitrosococcus_oceani_strain_SWC19_AF508991_S000430564,(((_Nitrosococcus_oceani_ATCC_19707,_complete_genome_CP000127_S000610925,((Nitrosococcus_oceani_strain_AFC27_AF508988_S000430561,(Nitrosococcus_oceani_strain_C-107_16S_ribosomal_RNA_gene,_partial_sequence_AY690336_S000375602,(((Nitrosococcus_oceani_strain_107_AF338212_S000391943,Nitrosococcus_oceani_partial_AJ298726_S000131200),Nitrosococcus_oceanus_16S_ribosomal_RNA__M96395_S000021135),Nitrosococcus_oceani_strain_C-27_AF338213_S000391944))),(Nitrosococcus_oceani_strain_AFC132_AF508986_S000430559,Nitrosococcus_oceani_strain_AFC5P_AF508990_S000430563))),((Nitrosococcus_sp_C-113_strain_C-113_AF153343_S000388252,Nitrosococcus_oceani_AF363287_S000392358),Nitrosococcus_oceani_strain_AFC3_AF508992_S000430565)),Nitrosococcus_oceani_strain_AFC36_AF508989_S000430562)))),(Uncultured_gamma_proteobacterium_clone_BFS3W1u37_EU634440_S001086943,((Uncultured_Chromatiales_bacterium_partial_AM934735_S001266127,((Uncultured_gamma_proteobacterium_partial_FM242405_S001186874,(Uncultured_gamma_proteobacterium_clone_HB117_EF648101_S000880312,(Uncultured_gamma_proteobacterium_clone_HB127_EF648107_S000880318,Uncultured_gamma_proteobacterium_clone_XJ105_EF648153_S000880364))),(Uncultured_gamma_proteobacterium_partial_AJ581594_S000144710,((Uncultured_Chromatiaceae_bacterium_partial_AM934726_S001266118,Uncultured_Chromatiaceae_bacterium_partial_AM935143_S001266535),(Uncultured_Chromatiaceae_bacterium_partial_AM936112_S001267504,(((((((Uncultured_Ectothiorhodospiraceae_bacterium_partial_AM936122_S001267514,(Uncultured_Chromatiaceae_bacterium_partial_AM936356_S001267748,(Uncultured_Ectothiorhodospiraceae_bacterium_partial_AM935971_S001267363,(Uncultured_Chromatiaceae_bacterium_partial_AM935379_S001266771,(Uncultured_Chromatiaceae_bacterium_partial_AM935364_S001266756,(Uncultured_Chromatiaceae_bacterium_partial_AM935690_S001267082,(Uncultured_Chromatiaceae_bacterium_partial_AM935897_S001267289,((Uncultured_Chromatiaceae_bacterium_partial_AM935027_S001266419,(Uncultured_Ectothiorhodospiraceae_bacterium_partial_AM936145_S001267537,(Uncultured_Ectothiorhodospiraceae_bacterium_partial_AM934749_S001266141,(Uncultured_Ectothiorhodospiraceae_bacterium_partial_AM935085_S001266477,(((Uncultured_Ectothiorhodospiraceae_bacterium_partial_AM935099_S001266491,Uncultured_Ectothiorhodospiraceae_bacterium_partial_AM936319_S001267711),(Uncultured_Ectothiorhodospiraceae_bacterium_partial_AM934730_S001266122,((Uncultured_Ectothiorhodospiraceae_bacterium_partial_AM936204_S001267596,(((Uncultured_Ectothiorhodospiraceae_bacterium_partial_AM935678_S001267070,(Uncultured_Chromatiaceae_bacterium_partial_AM935959_S001267351,(Uncultured_Ectothiorhodospiraceae_bacterium_partial_AM936078_S001267470,(Uncultured_Chromatiaceae_bacterium_partial_AM935008_S001266400,(Uncultured_Ectothiorhodospiraceae_bacterium_partial_AM934878_S001266270,(Uncultured_Chromatiaceae_bacterium_partial_AM936341_S001267733,(((Uncultured_gamma_proteobacterium_clone_J-DW-15_GQ453310_S001604821,((((((Uncultured_gamma_proteobacterium_partial_FM209133_S001271215,Uncultured_gamma_proteobacterium_partial_FM209119_S001271201),(Uncultured_gamma_proteobacterium_partial_FM209134_S001271216,((Uncultured_gamma_proteobacterium_partial_FM209123_S001271205,(((Uncultured_gamma_proteobacterium_partial_AJ581598_S000144971,Uncultured_gamma_proteobacterium_partial_AJ581597_S000144431),Uncultured_gamma_proteobacterium_partial_FM242404_S001186873),((Uncultured_gamma_proteobacterium_partial_FM242315_S001186784,(Uncultured_gamma_proteobacterium_clone_BSS3W1u73_EU635108_S001087611,Uncultured_gamma_proteobacterium_clone_J-DW-14_GQ453309_S001604820)),Uncultured_gamma_proteobacterium_clone_J-DW-16_GQ453311_S001604822))),Uncultured_gamma_proteobacterium_partial_FM209168_S001271250))),Uncultured_gamma_proteobacterium_partial_FM209143_S001271225),Uncultured_gamma_proteobacterium_partial_FM209169_S001271251),(Uncultured_gamma_proteobacterium_partial_FM209058_S001271140,Uncultured_gamma_proteobacterium_partial_FM209096_S001271178)),Uncultured_gamma_proteobacterium_clone_J-DW-13_GQ453301_S001604812)),Uncultured_gamma_proteobacterium_partial_FM209173_S001271255),(Uncultured_Chromatiaceae_bacterium_partial_AM935391_S001266783,((Uncultured_Chromatiaceae_bacterium_partial_AM935381_S001266773,Uncultured_Chromatiaceae_bacterium_partial_AM934844_S001266236),(Uncultured_Ectothiorhodospiraceae_bacterium_partial_AM935029_S001266421,Uncultured_Chromatiaceae_bacterium_partial_AM935421_S001266813)))))))))),(Uncultured_Chromatiales_bacterium_clone_Sc57_EU375159_S001001503,Uncultured_Ectothiorhodospiraceae_bacterium_partial_AM935745_S001267137)),Uncultured_Chromatiaceae_bacterium_partial_AM936322_S001267714)),(Uncultured_Chromatiaceae_bacterium_partial_AM936474_S001267866,Uncultured_Ectothiorhodospiraceae_bacterium_partial_AM935034_S001266426)))),Uncultured_Chromatiaceae_bacterium_partial_AM935280_S001266672))))),Uncultured_Ectothiorhodospiraceae_bacterium_partial_AM936294_S001267686)))))))),Uncultured_Chromatiaceae_bacterium_partial_AM935073_S001266465),(Uncultured_Ectothiorhodospiraceae_bacterium_partial_AM935119_S001266511,Uncultured_Chromatiales_bacterium_clone_Sc40_EU375160_S001001504)),Uncultured_Ectothiorhodospiraceae_bacterium_partial_AM935735_S001267127),Uncultured_Ectothiorhodospiraceae_bacterium_partial_AM936022_S001267414),((((Uncultured_Chromatiaceae_bacterium_partial_AM935251_S001266643,(Uncultured_Ectothiorhodospiraceae_bacterium_partial_AM935424_S001266816,(Uncultured_Chromatiaceae_bacterium_partial_AM935350_S001266742,(Uncultured_Chromatiaceae_bacterium_partial_AM936329_S001267721,Uncultured_Chromatiaceae_bacterium_partial_AM935215_S001266607)))),(Uncultured_Ectothiorhodospiraceae_bacterium_partial_AM935100_S001266492,Uncultured_Ectothiorhodospiraceae_bacterium_partial_AM935257_S001266649)),(Uncultured_Ectothiorhodospiraceae_bacterium_partial_AM935374_S001266766,(((Uncultured_Ectothiorhodospiraceae_bacterium_partial_AM934912_S001266304,Uncultured_Ectothiorhodospiraceae_bacterium_partial_AM935339_S001266731),(Uncultured_Ectothiorhodospiraceae_bacterium_partial_AM935386_S001266778,Uncultured_Ectothiorhodospiraceae_bacterium_partial_AM935050_S001266442)),((Uncultured_Chromatiaceae_bacterium_partial_AM935734_S001267126,Uncultured_Chromatiaceae_bacterium_partial_AM934874_S001266266),Uncultured_Ectothiorhodospiraceae_bacterium_partial_AM935128_S001266520)))),(Uncultured_Ectothiorhodospiraceae_bacterium_partial_AM934930_S001266322,(Uncultured_Ectothiorhodospiraceae_bacterium_partial_AM935440_S001266832,Uncultured_Ectothiorhodospiraceae_bacterium_partial_AM935137_S001266529)))),Uncultured_Chromatiaceae_bacterium_partial_AM936425_S001267817)))))),Uncultured_gamma_proteobacterium_partial_AJ581596_S000143594))),(((Uncultured_gamma_proteobacterium_clone_NdGal101_FJ752852_S001336558,((((Uncultured_gamma_proteobacterium_clone_WN-HWB-2_DQ432391_S000665266,Uncultured_gamma_proteobacterium_clone_WN-HWB-182_DQ432389_S000665264),(Uncultured_gamma_proteobacterium_clone_NdGal133_FJ752880_S001336585,Uncultured_gamma_proteobacterium_clone_NdSurf97_FJ753155_S001336855)),(((Uncultured_gamma_proteobacterium_clone_NdGal4_FJ752765_S001336474,Uncultured_gamma_proteobacterium_clone_NdGal7_FJ752768_S001336477),Uncultured_gamma_proteobacterium_clone_NdGal68_FJ752821_S001336527),((Uncultured_gamma_proteobacterium_clone_Dover289_AY499698_S000411065,Uncultured_gamma_proteobacterium_clone_Dover67_AY499699_S000411066),((Uncultured_gamma_proteobacterium_clone_GWS-K26_AY515461_S000269679,Uncultured_gamma_proteobacterium_phylotype_IC-M-24_DQ028391_S000682997),(Uncultured_gamma_proteobacterium_clone_Nubeena229_AY499950_S000411317,Uncultured_gamma_proteobacterium_gene_for_AB116469_S000564424))))),((Uncultured_gamma_proteobacterium_gene_for_AB286291_S000752658,((((Uncultured_gamma_proteobacterium_clone_GB287_DQ201865_S000731514,(Uncultured_gamma_proteobacterium_clone_GB2211y_DQ201880_S000731529,(Uncultured_gamma_proteobacterium_clone_GB188_DQ201860_S000731509,Uncultured_gamma_proteobacterium_clone_GB189_DQ201861_S000731510))),(Uncultured_gamma_proteobacterium_clone_TDNP_Wbc97_192_1_72_FJ517040_S001252617,(((Uncultured_gamma_proteobacterium_clone_GB226y_DQ201879_S000731528,Uncultured_gamma_proteobacterium_clone_GB221y_DQ201878_S000731527),((Uncultured_gamma_proteobacterium_clone_GB2217y_DQ201881_S000731530,Uncultured_gamma_proteobacterium_clone_GB281_DQ201857_S000731506),((((Uncultured_gamma_proteobacterium_clone_GB128_DQ201852_S000731501,(Uncultured_gamma_proteobacterium_clone_GB121y_DQ201868_S000731517,Uncultured_gamma_proteobacterium_clone_GB1813_DQ201856_S000731505)),Uncultured_gamma_proteobacterium_clone_GB1215_DQ201853_S000731502),Uncultured_gamma_proteobacterium_clone_GB1910y_DQ201875_S000731524),Uncultured_gamma_proteobacterium_clone_GB1211_DQ201848_S000731497))),Uncultured_gamma_proteobacterium_clone_Skagenf41_DQ640661_S000862155))),(((Uncultured_gamma_proteobacterium_clone_GB125_DQ201851_S000731500,(((((((Uncultured_gamma_proteobacterium_clone_GB2817_DQ201866_S000731515,Uncultured_gamma_proteobacterium_clone_GB2818_DQ201867_S000731516),Uncultured_gamma_proteobacterium_clone_GB1810_DQ201862_S000731511),(Uncultured_gamma_proteobacterium_clone_GB289_DQ201855_S000731504,Uncultured_gamma_proteobacterium_clone_GB1812_DQ201863_S000731512)),Uncultured_gamma_proteobacterium_clone_GB1819_DQ201864_S000731513),Uncultured_gamma_proteobacterium_clone_GB187_DQ201859_S000731508),(Uncultured_gamma_proteobacterium_clone_GB1217y_DQ201871_S000731520,(Uncultured_gamma_proteobacterium_clone_GB181_DQ201858_S000731507,(Uncultured_gamma_proteobacterium_clone_GB127y_DQ201870_S000731519,Uncultured_gamma_proteobacterium_clone_GB124y_DQ201869_S000731518)))),(Uncultured_gamma_proteobacterium_clone_GB2915_DQ201850_S000731499,((Uncultured_gamma_proteobacterium_clone_GB1912y_DQ201876_S000731525,Uncultured_gamma_proteobacterium_clone_GB2916y_DQ201884_S000731533),((((Uncultured_gamma_proteobacterium_clone_GB2910y_DQ201882_S000731531,Uncultured_gamma_proteobacterium_clone_GB1918_DQ201849_S000731498),Uncultured_gamma_proteobacterium_clone_GB2917y_DQ201885_S000731534),(Uncultured_gamma_proteobacterium_clone_GB197y_DQ201872_S000731521,Uncultured_gamma_proteobacterium_clone_GB199y_DQ201874_S000731523)),Uncultured_gamma_proteobacterium_clone_GB198y_DQ201873_S000731522))))),(Candidatus_Competibacter_phosphatis_clone_F007_D12_16S_ribosomal_RNA_gene_and_AY962318_S000653014,Candidatus_Competibacter_phosphatis_clone_F008_D10_AY962319_S000653015)),(Uncultured_gamma_proteobacterium_clone_LEO_06_EU158811_S000935750,((Uncultured_gamma_proteobacterium_partial_FM242316_S001186785,(Uncultured_gamma_proteobacterium_clone_Skagenf98_DQ640660_S000862154,((Uncultured_gamma_proteobacterium_clone_GB1913y_DQ201877_S000731526,Uncultured_gamma_proteobacterium_clone_GB193_DQ201854_S000731503),Uncultured_gamma_proteobacterium_clone_GB2913y_DQ201883_S000731532))),Uncultured_bacterium_PHOS-HE54_AF314424_S000341503)))),((Uncultured_gamma_proteobacterium_clone_CaraOM10_FJ902081_S001386188,Uncultured_gamma_proteobacterium_clone_CaraOM9_FJ902145_S001386252),((Uncultured_gamma_proteobacterium_clone_TDNP_USbc97_16_6_29_FJ516904_S001252481,Uncultured_gamma_proteobacterium_partial_FM242265_S001186734),Uncultured_gamma_proteobacterium_partial_FM242366_S001186835)))),Uncultured_gamma_proteobacterium_partial_FM242478_S001186947))),(((((((Uncultured_Ectothiorhodospiraceae_bacterium_clone_LLP37U_EF105716_S000798083,((((Uncultured_Ectothiorhodospiraceae_bacterium_clone_LLP47U_EF105707_S000798074,(Uncultured_Ectothiorhodospiraceae_bacterium_clone_LLP51U_EF105710_S000798077,((Uncultured_Ectothiorhodospiraceae_bacterium_clone_LLS40U_EF105709_S000798076,Uncultured_Ectothiorhodospiraceae_bacterium_clone_LLG57U_EF105714_S000798081),Uncultured_Ectothiorhodospiraceae_bacterium_clone_LLP31U_EF105708_S000798075))),Uncultured_Ectothiorhodospiraceae_bacterium_clone_LLP3U_EF105706_S000798073),Uncultured_Ectothiorhodospiraceae_bacterium_clone_LLG53U_EF105713_S000798080),Uncultured_Ectothiorhodospiraceae_bacterium_clone_LLP64U_EF105704_S000798071)),(Uncultured_gamma_proteobacterium_QSSC9L-5_AF170783_S000339008,(((Uncultured_gamma_proteobacterium_clone_WN-FSB-209_DQ432134_S000665009,(((Uncultured_Halorhodospira_sp_partial_FN393475_S001390848,Uncultured_Halorhodospira_sp_partial_FN393474_S001390847),Uncultured_gamma_proteobacterium_partial_FM879080_S001238963),((Uncultured_Halorhodospira_sp_partial_FN393477_S001390850,Uncultured_Halorhodospira_sp_partial_FN393473_S001390846),(Uncultured_Halorhodospira_sp_partial_FN393472_S001390845,Uncultured_Halorhodospira_sp_partial_FN393476_S001390849)))),Halorhodospira_neutrophila_partial_AJ318526_S000115165),((Halorhodospira_halophila_partial_FN293051_S001611358,Uncultured_gamma_proteobacterium_clone_WN-HWB-157_DQ432376_S000665251),_Halorhodospira_halophila_SL1,_complete_genome_CP000544_S000775703)))),(Alkalispirillum_sp_ACO3_FJ976679_S001550010,(((Alkalispirillum_mobile_AF114783_S000429085,(Alkalispirillum_sp_ACO4_FJ976680_S001550011,(Alkalispirillum_sp_ACO2_FJ976678_S001550009,Alkalispirillum_sp_ALPs_2_DQ217919_S000614506))),Alkalispirillum_sp_ACO1_FJ976677_S001550008),(Alkalispirillum_sp_AGDZ_DQ217918_S000614505,Alkalispirillum_sp_Z_7008_DQ217920_S000614507)))),((Gamma_proteobacterium_SB24_DQ861259_S001152488,((((Uncultured_gamma_proteobacterium_clone_ML812M-2_AF453545_S000349724,(Uncultured_gamma_proteobacterium_clone_ML110J-38_AF452602_S000349683,(Uncultured_gamma_proteobacterium_clone_ML615J-15_AF453540_S000349719,(Uncultured_gamma_proteobacterium_clone_VHS-B1-35_DQ394917_S000660248,Uncultured_gamma_proteobacterium_clone_ML320J-31_AF452608_S000349689)))),(Uncultured_Ectothiorhodospiraceae_bacterium_clone_LA7-A4N_AF513946_S000439372,Uncultured_Ectothiorhodospiraceae_bacterium_clone_LA1-A16_AF513945_S000439371)),Uncultured_gamma_proteobacterium_clone_WN-USB-44_DQ432180_S000665055),((Gamma_proteobacterium_IMCC_2288_strain_IMCC_2483_FJ943233_S001418415,Gamma_proteobacterium_IMCC_2288_FJ943232_S001418414),(Alkalilimnicola_sp_SV525_EU557314_S001328355,Uncultured_gamma_proteobacterium_partial_FN393485_S001390858)))),(Nitrococcus_mobilis_ATCC_25380_16S_ribosomal_RNA__L35510_S000414635,(((Uncultured_gamma_proteobacterium_gene_for_AB451735_S001100083,Uncultured_gamma_proteobacterium_clone_GR26_AY150891_S000398144),Uncultured_gamma_proteobacterium_gene_for_AB247879_S000731072),((Uncultured_gamma_proteobacterium_clone_Y58_EU328077_S001056125,Uncultured_gamma_proteobacterium_clone_Y165_EU328074_S001056122),Uncultured_gamma_proteobacterium_clone_Y3_EU328059_S001056107))))),((((Aquasalimonas_asiatica_AM404263_S000735247,Aquasalimonas_asiatica_AM404264_S000735248),Uncultured_Ectothiorhodospiraceae_bacterium_clone_LL57A_EF105725_S000798092),((Uncultured_Ectothiorhodospiraceae_bacterium_clone_LLG17U_EF105734_S000798101,(Uncultured_Ectothiorhodospiraceae_bacterium_clone_LL22A_EF105726_S000798093,(Uncultured_Ectothiorhodospiraceae_bacterium_clone_LLS82U_EF105733_S000798100,(Uncultured_Ectothiorhodospiraceae_bacterium_clone_LL26B_EF105731_S000798098,(Uncultured_Ectothiorhodospiraceae_bacterium_clone_LL57B_EF105732_S000798099,Uncultured_Ectothiorhodospiraceae_bacterium_clone_LL28B_EF105728_S000798095))))),(Uncultured_Ectothiorhodospiraceae_bacterium_clone_LL70B_EF105727_S000798094,((Uncultured_Ectothiorhodospiraceae_bacterium_clone_LL45B_EF105721_S000798088,Uncultured_Ectothiorhodospiraceae_bacterium_clone_LLG3U_EF105723_S000798090),(Uncultured_Ectothiorhodospiraceae_bacterium_clone_LLG84U_EF105744_S000798111,(((Uncultured_Ectothiorhodospiraceae_bacterium_clone_LLG4U_EF105739_S000798106,Uncultured_Ectothiorhodospiraceae_bacterium_clone_LL27B_EF105737_S000798104),Uncultured_Ectothiorhodospiraceae_bacterium_clone_LL55B_EF105738_S000798105),Uncultured_Ectothiorhodospiraceae_bacterium_clone_LLG45U_EF105741_S000798108)))))),Uncultured_Ectothiorhodospiraceae_bacterium_clone_LL58B_EF105729_S000798096)),(((Uncultured_gamma_proteobacterium_partial_AM229510_S000778012,Sulfur-oxidizing_bacterium_OBII5_AF170421_S000388518),Uncultured_gamma_proteobacterium_partial_AM882518_S001172032),(Uncultured_gamma_proteobacterium_V3_AF339744_S000342375,((Thiobacillus_prosperus_AY034139_S000434683,Thiobacillus_prosperus_strain_DSM_5130_EU653291_S001098927),Thiobacillus_prosperus_strain_V6_EU653290_S001098926)))),((Uncultured_Ectothiorhodospiraceae_bacterium_clone_LLG7U_EF105747_S000798114,(Uncultured_Ectothiorhodospiraceae_bacterium_clone_3G5_EF105782_S000798149,(Uncultured_Ectothiorhodospiraceae_bacterium_clone_LLG39U_EF105779_S000798146,(Uncultured_Ectothiorhodospiraceae_bacterium_clone_Y0580U_EF105778_S000798145,(Uncultured_Ectothiorhodospiraceae_bacterium_clone_LG06U24U_EF105777_S000798144,((((((Uncultured_Ectothiorhodospiraceae_bacterium_clone_LG06U22U_EF105764_S000798131,((Uncultured_Ectothiorhodospiraceae_bacterium_clone_LG06U79U_EF105762_S000798129,(Uncultured_Ectothiorhodospiraceae_bacterium_clone_G05U59_EF105760_S000798127,Uncultured_Ectothiorhodospiraceae_bacterium_clone_Y06U14_EF105761_S000798128)),Uncultured_Ectothiorhodospiraceae_bacterium_clone_P06U56_EF105763_S000798130)),(Uncultured_Ectothiorhodospiraceae_bacterium_clone_Y06U66_EF105768_S000798135,Uncultured_Ectothiorhodospiraceae_bacterium_clone_Y06U92_EF105770_S000798137)),Uncultured_bacterium_EKHO-2_AF142886_S000338544),(((((Uncultured_Ectothiorhodospiraceae_bacterium_clone_LL60B_EF105756_S000798123,Uncultured_Ectothiorhodospiraceae_bacterium_clone_LL38B_EF105755_S000798122),Uncultured_Ectothiorhodospiraceae_bacterium_clone_LL34B_EF105754_S000798121),Uncultured_Ectothiorhodospiraceae_bacterium_clone_LL87B_EF105746_S000798113),Uncultured_Ectothiorhodospiraceae_bacterium_clone_LLS78U_EF105749_S000798116),Uncultured_Ectothiorhodospiraceae_bacterium_clone_LLS84U_EF105748_S000798115)),Uncultured_Ectothiorhodospiraceae_bacterium_clone_LG06U33U_EF105773_S000798140),Uncultured_Ectothiorhodospiraceae_bacterium_clone_LG06U26U_EF105774_S000798141)))))),((Uncultured_gamma_proteobacterium_clone_H11F10cA_FJ912055_S001671475,(((Thialkalivibrio_nitratreducens_AY079010_S000435072,Bacterium_ARh1_AF151432_S000388240),((Uncultured_Chromatiales_bacterium_phylotype_IC-B-2_DQ028396_S000683002,(Uncultured_gamma_proteobacterium_clone_x25_GQ848209_S001609966,(Uncultured_gamma_proteobacterium_clone_ML110M-3_AF452604_S000349685,Uncultured_gamma_proteobacterium_clone_ML1218J-16_AF452605_S000349686))),Uncultured_gamma_proteobacterium_clone_WN-FSB-205_DQ432133_S000665008)),((Thioalkalivibrio_sp_ALJ24_EU709867_S001187846,(Thioalkalivibrio_sp_ALR14_EU709874_S001187851,(Thialkalivibrio_halophilus_AY346464_S000540532,((Thioalkalivibrio_sp_ALR3_EU709849_S001187828,Thioalkalivibrio_sp_ALR6_EU709852_S001187831),Thioalkalivibrio_sp_ALE20_EU709868_S001187847)))),((Uncultured_gamma_proteobacterium_clone_ML623J-18_AF507820_S000430430,Uncultured_gamma_proteobacterium_clone_ML615J-17_AF453541_S000349720),(Thioalkalivibrio_sp_ALR4_EU709850_S001187829,((((((Thioalkalivibrio_sp_AKL11_EU709870_S001187849,Thioalcalovibrio_nitratus_AF126547_S000387298),Gamma_proteobacterium_ASL10_DQ900624_S000805074),(Thioalkalivibrio_sp_ALBR3_EU709858_S001187837,Thioalkalivibrio_sp_ALBR_X2_EU709863_S001187842)),Thioalkalivibrio_sp_ARh_2_AF302081_S000390962),(Thioalkalivibrio_sp_ALRU1_EU709855_S001187834,((Thioalkalivibrio_sp_ALR5_EU709851_S001187830,Thioalkalivibrio_sp_ALR8_EU709853_S001187832),Thioalkalivibrio_sp_ALBR_X3_EU709864_S001187843))),Thioalkalivibrio_sp_ALBR_X1_EU709862_S001187841)))))),Uncultured_gamma_proteobacterium_clone_P06U39_EF105783_S000798150)))),(Uncultured_gamma_proteobacterium_clone_ML812M-4_AF453549_S000349728,(((Sulfurivirga_caldicuralii_gene_for_AB245479_S000627947,Uncultured_Sulfurivirga_sp_gene_for_AB294889_S000825635),(Uncultured_gamma_proteobacterium_clone_GSCR90_EF378942_S000877219,((((Methylohalobius_crimeensis_partial_AJ581837_S000570262,(Uncultured_gamma_proteobacterium_gene_for_AB175557_S000565581,gi_AB301718_S000858373)),Uncultured_gamma_proteobacterium_gene_for_AB496513_S001333042),((Uncultured_gamma_proteobacterium_clone_PNG_TB_4A25H2_B26_EF100637_S000764643,(Uncultured_gamma_proteobacterium_clone_PNG_TB_4A25H4_B97_EF100649_S000764655,Uncultured_gamma_proteobacterium_clone_PNG_TB_4A25H4_B40_EF100645_S000764651)),(Thermophilic_methanotroph_HB_U89299_S000438738,(Uncultured_gamma_proteobacterium_gene_for_AB113587_S000564119,Methylothermus_thermalis_strain_MYHT_AY829009_S000550072)))),Uncultured_gamma_proteobacterium_clone_GSCR20_EF378913_S000877190))),Uncultured_gamma_proteobacterium_clone_SC3-20_DQ289928_S000724681))))),(((Uncultured_gamma_proteobacterium_clone_P05U78_EF105745_S000798112,Uncultured_gamma_proteobacterium_clone_FH1-70_AY599185_S000656470),(Uncultured_gamma_proteobacterium_clone_GSCR13_EF378909_S000877186,(Uncultured_Ectothiorhodospiraceae_bacterium_partial_AM934861_S001266253,Uncultured_Gamma_proteobacterium_partial_AM935272_S001266664))),((((Thiohalospira_halophila_strain_HL16_EU368846_S000995664,(Thiohalospira_halophila_strain_HL4_DQ469577_S000654138,((Thiohalospira_halophila_strain_HL11_EU368850_S000995668,Thiohalospira_halophila_strain_HL3_DQ469576_S000654137),((Thiohalospira_halophila_strain_HL9_EU368848_S000995666,(Thiohalospira_halophila_strain_HL10_EU368847_S000995665,Thiohalospira_halophila_strain_HL18_EU368849_S000995667)),Thiohalospira_halophila_strain_HLgr2_EU368843_S000995661)))),Thiohalospira_halophila_strain_HL22_EU368844_S000995662),Thiohalospira_halophila_strain_HLgr5_EU368842_S000995660),Thiohalospira_halophila_strain_HL21_EU368845_S000995663))),(((Uncultured_gamma_proteobacterium_gene_for_AB247827_S000731022,(Uncultured_gamma_proteobacterium_clone_MP1-2H_DQ366011_S000649406,Uncultured_gamma_proteobacterium_clone_GCPF19_AY129793_S000396712)),(Uncultured_gamma_proteobacterium_clone_Ax27_E1_EF092192_S000998582,(Uncultured_gamma_proteobacterium_clone_HCM3MC83_5E_FF_EU373834_S000989411,Uncultured_gamma_proteobacterium_clone_B4H_FJ205206_S001251578))),(((Uncultured_gamma_proteobacterium_clone_HPDOMI1H04_AY851917_S000576385,Uncultured_gamma_proteobacterium_clone_HPDOMI1D01_AY851915_S000576383),(Uncultured_gamma_proteobacterium_MERTZ_2CM_114_AF424083_S000346414,Uncultured_gamma_proteobacterium_clone_HCM3MC91_12D_FF_EU373849_S000989426)),(((Uncultured_gamma_proteobacterium_clone_MS-B170_FJ949286_S001389898,(Uncultured_gamma_proteobacterium_clone_MS-A236_FJ949285_S001389897,((Uncultured_gamma_proteobacterium_clone_MS-A206_FJ949292_S001389904,Uncultured_gamma_proteobacterium_clone_MS-A221_FJ949294_S001389906),Uncultured_gamma_proteobacterium_clone_MS-B173_FJ949293_S001389905))),Uncultured_gamma_proteobacterium_clone_MS-A241_FJ949295_S001389907),(((Uncultured_gamma_proteobacterium_clone_HPDOMI2H06_AY851929_S000576397,(((Uncultured_gamma_proteobacterium_clone_A62_FJ529284_S001285633,((Uncultured_gamma_proteobacterium_clone_AnCha2_12_EF076216_S000873804,(Uncultured_gamma_proteobacterium_clone_AD089_EF076156_S000873744,Uncultured_gamma_proteobacterium_clone_AD082_EF076171_S000873759)),Uncultured_gamma_proteobacterium_clone_AD061_EF076162_S000873750)),(Uncultured_gamma_proteobacterium_clone_HAL-T-3_EU350860_S000977626,(Uncultured_gamma_proteobacterium_clone_MWLSB1_FJ937832_S001447487,(Uncultured_gamma_proteobacterium_clone_MWLSB49_FJ937836_S001447491,Uncultured_gamma_proteobacterium_clone_MWLSB38_FJ937835_S001447490)))),((Uncultured_gamma_proteobacterium_clone_20m-50_GU061300_S001784089,Uncultured_gamma_proteobacterium_MERTZ_2CM_300_AF424122_S000346453),Uncultured_gamma_proteobacterium_AJ810552_S000570611))),((Uncultured_gamma_proteobacterium_clone_Nubeena264_AY499913_S000411280,(_Uncultured_gamma_proteobacterium_clone_HF770_13G24_small_subunit_ribosomal_RNA_gene,_partial_sequence_EU361574_S001103424,(Uncultured_gamma_proteobacterium_clone_HCM3MC91_4E_FF_EU373839_S000989416,(Uncultured_gamma_proteobacterium_clone_E25_FJ529318_S001285667,Uncultured_gamma_proteobacterium_clone_A16_FJ529263_S001285612)))),((Uncultured_gamma_proteobacterium_clone_H32D05cA_FJ912594_S001672014,Uncultured_gamma_proteobacterium_clone_H33E03cA_FJ912667_S001672087),((Uncultured_gamma_proteobacterium_clone_HCM3MC83_2D_FF_EU373843_S000989420,(Uncultured_gamma_proteobacterium_clone_AT-s80_AY225635_S000403095,((Uncultured_gamma_proteobacterium_clone_I8B_FJ205340_S001251712,(Uncultured_gamma_proteobacterium_MERTZ_21CM_15_AF424161_S000346492,Uncultured_gamma_proteobacterium_MERTZ_2CM_54_AF424069_S000346400)),Uncultured_gamma_proteobacterium_MERTZ_2CM_24_AF424060_S000346391))),Uncultured_gamma_proteobacterium_clone_HCM3MC80_6B_FL_EU373841_S000989418)))),((Uncultured_gamma_proteobacterium_CtaxTah-3_AF259641_S000498938,(Uncultured_gamma_proteobacterium_clone_AT-s26_AY225634_S000403094,Uncultured_gamma_proteobacterium_clone_11_FJ205275_S001251647)),((Uncultured_gamma_proteobacterium_clone_123_FJ205285_S001251657,Uncultured_gamma_proteobacterium_clone_A15_FJ529262_S001285611),(Uncultured_gamma_proteobacterium_clone_SHBC688_GQ350457_S001680071,Uncultured_gamma_proteobacterium_clone_BE-309_EF451895_S001101689))))))))),(((Uncultured_gamma_proteobacterium_clone_MPD-09_AF348707_S000342424,(Methylonatrum_kenyense_strain_AMT_1_DQ789390_S000891930,(Uncultured_Methylonatrum_sp_clone_1-10_GQ464373_S001682219,Methylonatrum_kenyense_strain_AMT_3_EU006088_S000893775))),((((Uncultured_gamma_proteobacterium_gene_for_AB247875_S000731068,Uncultured_gamma_proteobacterium_clone_HCM3MC83_11C_FF_EU373845_S000989422),(Uncultured_gamma_proteobacterium_partial_AJ567545_S000136038,(Uncultured_gamma_proteobacterium_clone_A9C_FJ205201_S001251573,(Uncultured_gamma_proteobacterium_clone_SIonian-F01_AY534014_S000533154,Uncultured_gamma_proteobacterium_clone_I5C_FJ205337_S001251709)))),(Uncultured_gamma_proteobacterium_clone_AT-s2-13_AY225631_S000403091,((Uncultured_gamma_proteobacterium_clone_23_FJ024320_S001211972,(((Uncultured_gamma_proteobacterium_partial_FM877664_S001248242,Uncultured_gamma_proteobacterium_partial_FM877661_S001248239),Uncultured_gamma_proteobacterium_partial_FM877666_S001248244),(Uncultured_gamma_proteobacterium_clone_TDNP_Wbc97_202_1_90_FJ517046_S001252623,(((Uncultured_gamma_proteobacterium_clone_GASP-MB3W1_B02_EF665810_S000886050,Uncultured_gamma_proteobacterium_clone_GASP-KC1W2_F11_EU299476_S000974323),((Uncultured_Acidithiobacillaceae_bacterium_clone_7025P4BP1_EF562119_S000905440,_Uncultured_Thiotrichaceae_bacterium_clone_D10_44_small_subunit_ribosomal_RNA_gene,_partial_sequence_EU266808_S000987912),_Uncultured_Thiotrichaceae_bacterium_clone_D10_10_small_subunit_ribosomal_RNA_gene,_partial_sequence_EU266783_S000987887)),Uncultured_gamma_proteobacterium_partial_FM877665_S001248243)))),(Uncultured_gamma_proteobacterium_partial_AM934823_S001266215,((Uncultured_gamma_proteobacterium_clone_Fe-K6-C35_EF612432_S000878267,Uncultured_gamma_proteobacterium_clone_K6-C11_EF612416_S000878251),Uncultured_gamma_proteobacterium_clone_K6-C62_EF612420_S000878255))))),(((Uncultured_gamma_proteobacterium_clone_GASP-0KB-660-D11_EU043658_S000898551,Uncultured_gamma_proteobacterium_clone_BDC2_A03_AY690227_S000477256),((Uncultured_gamma_proteobacterium_clone_BFS3W1u51_EU634442_S001086945,Uncultured_gamma_proteobacterium_clone_BFS3W1u60_EU634443_S001086946),((Uncultured_gamma_proteobacterium_clone_UKCSB83_GQ176313_S001546178,Uncultured_gamma_proteobacterium_clone_UKCSB66_GQ176314_S001546179),Uncultured_Thiohalomonas_sp_clone_RUGL1-531_GQ420958_S001602402))),(Uncultured_gamma_proteobacterium_clone_FH1-159_AY599188_S000656473,(((((Uncultured_gamma_proteobacterium_clone_Y7_EU328101_S001056149,Uncultured_gamma_proteobacterium_clone_Y142_EU328080_S001056128),Uncultured_gamma_proteobacterium_partial_FM242461_S001186930),(Uncultured_gamma_proteobacterium_partial_AM935153_S001266545,Uncultured_gamma_proteobacterium_partial_AM935422_S001266814)),((Uncultured_Gamma_proteobacterium_partial_AM936007_S001267399,((Uncultured_Gamma_proteobacterium_partial_AM936403_S001267795,((Uncultured_Gamma_proteobacterium_partial_AM936220_S001267612,Uncultured_gamma_proteobacterium_partial_FM209074_S001271156),Uncultured_gamma_proteobacterium_partial_FM209091_S001271173)),(Uncultured_gamma_proteobacterium_clone_CM3_DQ861929_S000729495,(Uncultured_gamma_proteobacterium_clone_CO33_DQ861927_S000729493,(((Uncultured_gamma_proteobacterium_clone_CM69_DQ861936_S000729502,Uncultured_gamma_proteobacterium_clone_CO22_DQ861924_S000729490),Uncultured_gamma_proteobacterium_clone_CM41_DQ861935_S000729501),((Uncultured_gamma_proteobacterium_clone_CM1_DQ861928_S000729494,Uncultured_gamma_proteobacterium_clone_CM6_DQ861930_S000729496),Uncultured_gamma_proteobacterium_clone_CM35_DQ861934_S000729500)))))),(((Uncultured_gamma_proteobacterium_partial_FM242257_S001186726,(Uncultured_gamma_proteobacterium_partial_FM242407_S001186876,Uncultured_gamma_proteobacterium_partial_FM242361_S001186830)),(Uncultured_gamma_proteobacterium_partial_FM242258_S001186727,Uncultured_gamma_proteobacterium_partial_FM242408_S001186877)),Uncultured_gamma_proteobacterium_partial_FM242314_S001186783))),Uncultured_gamma_proteobacterium_clone_BC102_EF619953_S000870295))))),(((((((((Uncultured_gamma_proteobacterium_clone_GASP-WA1W2_G02_EF072427_S000745821,((Uncultured_gamma_proteobacterium_clone_GASP-WB2W3_A06_EF074274_S000747439,Uncultured_gamma_proteobacterium_partial_AJ536870_S000141941),Uncultured_gamma_proteobacterium_clone_GASP-MB2W1_G09_EF665354_S000885594)),((Uncultured_gamma_proteobacterium_clone_UKCSB45_GQ176311_S001546176,Uncultured_gamma_proteobacterium_clone_UKCSB96_GQ176312_S001546177),(Uncultured_gamma_proteobacterium_clone_SBNB5B10_FJ228284_S001184898,Uncultured_gamma_proteobacterium_clone_SBNB5D4_FJ228294_S001184908))),Uncultured_gamma_proteobacterium_clone_4-3_AF351226_S000342507),Uncultured_gamma_proteobacterium_clone_4-25_AF351230_S000342511),(((((Uncultured_gamma_proteobacterium_clone_GASP-0KB-610-B05_EU043631_S000898524,Uncultured_gamma_proteobacterium_clone_GASP-0KB-632-H07_EU043701_S000898594),(Uncultured_gamma_proteobacterium_clone_GASP-0KB-578-B01_EU043627_S000898520,Uncultured_gamma_proteobacterium_clone_GASP-0KB-623-G06_EU043689_S000898582)),(((Uncultured_gamma_proteobacterium_clone_HPDOMI2F07_AY851925_S000576393,((Uncultured_gamma_proteobacterium_clone_REV_R1PII_8F_FJ933474_S001389324,Uncultured_gamma_proteobacterium_clone_REV_R1PII_11H_FJ933484_S001389334),(Uncultured_gamma_proteobacterium_clone_REV_R1P1_8G_FJ933396_S001389246,(Uncultured_gamma_proteobacterium_clone_REV_R1PII_3B_FJ933448_S001389298,Uncultured_gamma_proteobacterium_clone_REV_R1PII_9B_FJ933476_S001389326)))),(((Uncultured_Ignatzschineria_sp_clone_LC70_FJ608103_S001557024,((Ignatzschineria_larvae_strain_SRK4_EU826070_S001154018,(gi_EU008089_S001239839,((Schineria_sp_CHNDP40_DQ337535_S000639856,(Shineria_sp_010793816_partial_AJ539230_S000111487,gi_EU008088_S001239838)),Ignatzschineria_sp_NML_96-0243_EU313789_S000980513))),(_Koukoulia_aurantiaca_gene_for_16s_rRNA,_partial_sequence_AB218877_S000768317,(((Schineria_sp_E43_partial_AJ517825_S000735017,(Ignatzschineria_sp_CF23_EU008090_S001239840,(Wohlfahrtiimonas_chitiniclastica_strain_5401129_EU484335_S001328338,Wohlfahrtiimonas_chitiniclastica_S5_partial_AM397063_S000728072))),Ignatzschineria_sp_C2H18_EU008091_S001239841),Uncultured_gamma_proteobacterium_partial_AM420063_S000944501)))),((Uncultured_Xanthomonadaceae_bacterium_clone_Amb_16S_391_EF018068_S000828922,(Uncultured_gamma_proteobacterium_clone_nsc116_DQ211466_S000634815,((((Uncultured_gamma_proteobacterium_clone_CaraOM7_FJ902128_S001386235,Uncultured_gamma_proteobacterium_clone_CaraOM35_FJ902098_S001386205),Uncultured_gamma_proteobacterium_clone_CAR8MG43_FJ902359_S001386466),((Uncultured_gamma_proteobacterium_clone_VERDEA16_FJ902582_S001386689,Uncultured_gamma_proteobacterium_clone_VERDEA34_FJ902601_S001386708),((Uncultured_gamma_proteobacterium_clone_P06U84_EF105685_S000798052,((_Eikelbloom_type_1701_ribosomal_RNA_gene,_complete_sequence_L79964_S000436027,((((Uncultured_gamma_proteobacterium_clone_VERDEA48_FJ902615_S001386722,(Uncultured_gamma_proteobacterium_clone_LPROCKB64_FJ902318_S001386425,(((Uncultured_gamma_proteobacterium_clone_LPROCKB80_FJ902326_S001386433,Uncultured_gamma_proteobacterium_clone_LPROCKB62_FJ902316_S001386423),Uncultured_gamma_proteobacterium_clone_LPROCKB43_FJ902333_S001386440),Uncultured_gamma_proteobacterium_clone_LPROCKB73_FJ902319_S001386426))),(Uncultured_gamma_proteobacterium_clone_LPROCKB27_FJ902303_S001386410,((Uncultured_gamma_proteobacterium_clone_LPROCKB76_FJ902322_S001386429,Uncultured_gamma_proteobacterium_clone_LPROCKB90_FJ902329_S001386436),((Pseudomonas_sp_C-28_partial_AJ617689_S000262963,(Pseudomonas_sp_LBC2_EF541138_S000860145,Pseudomonas_sp_JPB-112_EU652471_S001098857)),(((Pseudomonas_sp_BAC-M1_DQ884361_S000730963,Pseudomonas_sp_BAC-B1_DQ884351_S000730953),Pseudomonas_sp_BAC-F1_DQ884355_S000730957),(Pseudomonas_sp_JS-1_DQ884343_S000730945,((Uncultured_Pseudomonas_sp_clone_YJQ-50_AY569299_S000360951,(Pseudomonas_sp_kmd_443_EU723177_S001045867,(Uncultured_Rhizobacter_sp_clone_457_GQ183384_S001562004,(Uncultured_Rhizobacter_sp_partial_AM936067_S001267459,Rhizobacter_dauci_gene_for_AB297965_S000841591)))),(((Pseudomonadales_bacterium_kmd_137_EU723136_S001045826,Pseudomonas_sp_kmd_181_EU723148_S001045838),(Pseudomonas_sp_N1_EU275166_S000968246,((Uncultured_gamma_proteobacterium_clone_ATB-LH-7199_FJ535228_S001253820,Pseudomonas_sp_III-116-17_FJ786064_S001331283),(Pseudomonadales_bacterium_kmd_163_EU723143_S001045833,Pseudomonas_sp_R21-1_AY618578_S000534016)))),(Uncultured_Pseudomonas_sp_isolate_BF46_DQ839337_S000720839,Pseudomonas_sp_BBCT8_DQ337559_S000639880))))))))),(Uncultured_gamma_proteobacterium_clone_LPROCKB44_FJ902310_S001386417,Uncultured_gamma_proteobacterium_clone_LPROCKB63_FJ902317_S001386424)),(Uncultured_gamma_proteobacterium_clone_VERDEA59_FJ902626_S001386733,Uncultured_gamma_proteobacterium_clone_VERDEA60_FJ902628_S001386735))),((Uncultured_gamma_proteobacterium_clone_LPROCKB91_FJ902330_S001386437,((Uncultured_gamma_proteobacterium_clone_ATB-LH-7220_FJ535230_S001253822,(Uncultured_gamma_proteobacterium_clone_ATB-LH-6394_FJ535220_S001253812,(Pseudomonas_sp_SCB-2_partial_AM690036_S000842118,Uncultured_Pseudomonas_sp_partial_FM204964_S001559672))),Uncultured_gamma_proteobacterium_clone_ATB-LH-6357_FJ535218_S001253810)),(((((Pseudomonas_sp_114ND24_gene_for_AB181698_S000543118,((Uncultured_Pseudoxanthomonas_sp_clone_HKTW14_FJ434592_S001251989,Endosymbiont_of_Sphenophorus_levis_clone_L_A09full_FJ626260_S001294122),(Uncultured_Pseudomonas_sp_clone_AV_4S-K09_EU341168_S000976747,Pseudomonas_straminea_gene_for_AB127967_S000364766))),(Elbe_River_snow_isolate_Iso34_AF150707_S000388223,Uncultured_Pseudomonas_sp_clone_2-38_GQ464398_S001682244)),(Pseudomonas_sp_QWL1-4_DQ847126_S000722611,Pseudomonas_sp_kmd_413_EU723170_S001045860)),(Uncultured_gamma_proteobacterium_clone_MS024-2C_EF202342_S000799973,((Uncultured_gamma_proteobacterium_clone_2H27_EF670576_S000870453,Uncultured_gamma_proteobacterium_clone_LP5041_FJ901744_S001385851),Uncultured_gamma_proteobacterium_clone_CAR8MG86_FJ902399_S001386506))),Uncultured_gamma_proteobacterium_clone_LPROCKB92_FJ902331_S001386438)))),((((((Uncultured_Xanthomonas_sp_clone_411_GQ183419_S001562039,Uncultured_Xanthomonas_sp_clone_88_5_1_AF467301_S000394653),((Uncultured_gamma_proteobacterium_clone_VPK5W1u47_EU633468_S001085971,(Uncultured_gamma_proteobacterium_clone_GSST69_EF378751_S000877028,(((Uncultured_gamma_proteobacterium_clone_GSST11_EF378707_S000876984,((((Uncultured_gamma_proteobacterium_clone_GSCM08_EF378844_S000877121,((Uncultured_gamma_proteobacterium_clone_GSSB77_EF378822_S000877099,Uncultured_gamma_proteobacterium_clone_GSSB18_EF378784_S000877061),Uncultured_gamma_proteobacterium_clone_GSSB84_EF378828_S000877105)),Uncultured_gamma_proteobacterium_clone_GSSB88_EF378831_S000877108),Uncultured_gamma_proteobacterium_clone_GSSB78_EF378823_S000877100),Uncultured_gamma_proteobacterium_clone_GSSB86_EF378830_S000877107)),(((Uncultured_gamma_proteobacterium_clone_GSST17_EF378712_S000876989,Uncultured_gamma_proteobacterium_clone_GSST25_EF378718_S000876995),Uncultured_gamma_proteobacterium_clone_GSST58_EF378743_S000877020),(Uncultured_gamma_proteobacterium_clone_GSST37_EF378727_S000877004,(Uncultured_gamma_proteobacterium_clone_GSST38_EF378728_S000877005,(Uncultured_gamma_proteobacterium_clone_GSSB94_EF378836_S000877113,Uncultured_gamma_proteobacterium_clone_GSST49_EF378737_S000877014))))),Uncultured_gamma_proteobacterium_clone_GSSB80_EF378825_S000877102))),(Uncultured_Methylococcales_bacterium_clone_Plot03-2D09_EU276554_S001202144,Uncultured_gamma_proteobacterium_partial_FM209125_S001271207))),Uncultured_gamma_proteobacterium_clone_LPBBA40_FJ901870_S001385977),(((((Uncultured_gamma_proteobacterium_clone_LP15MB42_FJ901554_S001385661,Uncultured_gamma_proteobacterium_clone_LP15MB17_FJ901534_S001385641),Uncultured_gamma_proteobacterium_clone_LP15MB22_FJ901538_S001385645),(Uncultured_gamma_proteobacterium_clone_LP15MB27_FJ901543_S001385650,Uncultured_gamma_proteobacterium_clone_LP15MB33_FJ901548_S001385655)),Uncultured_gamma_proteobacterium_clone_LP15MB45_FJ901557_S001385664),(Uncultured_gamma_proteobacterium_clone_CAR8MG47_FJ902363_S001386470,(((((Uncultured_gamma_proteobacterium_clone_LPSB82_FJ901844_S001385951,((Uncultured_gamma_proteobacterium_clone_CARS80_FJ902488_S001386595,Uncultured_gamma_proteobacterium_clone_CARS49_FJ902457_S001386564),(((Uncultured_gamma_proteobacterium_clone_CARS91_FJ902500_S001386607,Uncultured_gamma_proteobacterium_clone_CARS25_FJ902433_S001386540),(Uncultured_gamma_proteobacterium_clone_CARS61_FJ902470_S001386577,(Uncultured_gamma_proteobacterium_clone_LPSB62_FJ901822_S001385929,Uncultured_gamma_proteobacterium_clone_LPSB4_FJ901800_S001385907))),Uncultured_gamma_proteobacterium_clone_CARS21_FJ902429_S001386536))),Uncultured_gamma_proteobacterium_clone_LPSB26_FJ901786_S001385893),(((Uncultured_gamma_proteobacterium_clone_LPSB64_FJ901824_S001385931,Uncultured_gamma_proteobacterium_clone_CARS50_FJ902459_S001386566),Uncultured_gamma_proteobacterium_clone_LPSB58_FJ901817_S001385924),Uncultured_gamma_proteobacterium_clone_LPSB77_FJ901838_S001385945)),Uncultured_gamma_proteobacterium_clone_LPSB25_FJ901785_S001385892),(Uncultured_gamma_proteobacterium_clone_LPSB37_FJ901797_S001385904,(Uncultured_gamma_proteobacterium_clone_CAR8MG41_FJ902357_S001386464,(Uncultured_gamma_proteobacterium_clone_VERDEA25_FJ902592_S001386699,Uncultured_gamma_proteobacterium_clone_CAR8MG58_FJ902374_S001386481))))))),(((Uncultured_Siderooxidans_sp_clone_RUGL6-199_GQ366520_S001585027,(Sideroxydans_paludicola_strain_BrT_DQ386858_S000775791,(Uncultured_Siderooxidans_sp_clone_KS-224_EU809769_S001141069,((Sideroxydans_lithotrophicus_ES-1_DQ386264_S000775790,Sideroxydans_lithotrophicus_strain_LD-1_DQ386859_S000775792),((((Uncultured_Siderooxidans_sp_clone_KS-85_EU809825_S001141125,((Uncultured_Siderooxidans_sp_clone_KS-250_EU809616_S001140916,Uncultured_Siderooxidans_sp_clone_KS-549_EU809885_S001141185),(Uncultured_Siderooxidans_sp_clone_KS-87_EU809648_S001140948,(Uncultured_Siderooxidans_sp_clone_KS-618_EU809605_S001140905,Uncultured_Siderooxidans_sp_clone_KS-25_EU809536_S001140836)))),Uncultured_Siderooxidans_sp_clone_KS-517_EU809845_S001141145),Uncultured_Siderooxidans_sp_clone_KS-435_EU809522_S001140822),(Endosymbiont_of_Sphenophorus_levis_clone_L_D11full_FJ626263_S001294125,Ferritrophicum_radicicola_strain_CCJ_DQ386263_S000775789)))))),Uncultured_Serratia_sp_clone_H1C25_AY963526_S000515894),(((((Uncultured_Pseudomonas_sp_clone_TCCC_11168_EU567048_S001078947,Pseudomonas_sp_PTPcep-1_EU215451_S001198362),Uncultured_gamma_proteobacterium_clone_LL67A_EF105686_S000798053),((Endosymbiont_of_Sphenophorus_levis_clone_L_B09full_FJ626261_S001294123,_Gamma_proteobacterium_RI-34-2_small_subunit_ribosomal_RNA_gene,_partial_sequence_AY539825_S000573196),(Uncultured_Dyella_sp_clone_68-17_DQ917259_S000733047,_Gamma_proteobacterium_MR-I-1_small_subunit_ribosomal_RNA_gene,_partial_sequence_AY539823_S000573194))),Pseudomonas_sp_pst-2_EU099605_S000927187),((((Uncultured_Pseudomonas_sp_clone_RUGL6-88_GQ366443_S001584950,(Pseudomonas_fluorescens_strain_R2-444_EU834398_S001154239,(UNVERIFIED_Pectobacterium_carotovorum_subsp_carotovorum_strain_Ecc2-2_FJ527453_S001264272,(Uncultured_gamma_proteobacterium_clone_LPROCKB42_FJ902309_S001386416,Uncultured_gamma_proteobacterium_clone_LPROCKB58_FJ902313_S001386420)))),Uncultured_Pseudomonas_sp_clone_AV_4R-S-A11_EU341187_S000976766),Uncultured_Rhodanobacter_sp_clone_Plot4-2F01_EU449560_S001274960),(((Pseudomonas_sp_BUV1_AF396930_S000392999,Pseudomonas_sp_5E_AF368757_S000392522),(Pseudomonas_sp_MF254A_AF368759_S000392524,Uncultured_gamma_proteobacterium_partial_FM242479_S001186948)),(_Gamma_proteobacterium_JD-F-2_small_subunit_ribosomal_RNA_gene,_partial_sequence_AY539826_S000573197,(Uncultured_gamma_proteobacterium_clone_1052_EF188451_S001021239,(Uncultured_gamma_proteobacterium_clone_1063_EF188455_S001021243,Uncultured_gamma_proteobacterium_clone_1070_EF188459_S001021247)))))))),(Uncultured_gamma_proteobacterium_clone_M0018_032_EF071136_S000744986,((Uncultured_gamma_proteobacterium_clone_LP12MR62_FJ902545_S001386652,(Uncultured_gamma_proteobacterium_partial_FM209175_S001271257,Uncultured_gamma_proteobacterium_clone_VERDEA21_FJ902588_S001386695)),Uncultured_gamma_proteobacterium_clone_LP11M12U_FJ901349_S001385456)))))),(Uncultured_gamma_proteobacterium_clone_66_2_2_26_FJ854725_S001347012,((((((Uncultured_gamma_proteobacterium_clone_LPSB76_FJ901837_S001385944,Uncultured_gamma_proteobacterium_clone_LPSB63_FJ901823_S001385930),((Uncultured_gamma_proteobacterium_clone_LPSB6_FJ901819_S001385926,Uncultured_gamma_proteobacterium_clone_LPSB95_FJ901857_S001385964),(Uncultured_gamma_proteobacterium_clone_LPSB1_FJ901769_S001385876,(Uncultured_gamma_proteobacterium_clone_LPSB45_FJ901805_S001385912,Uncultured_gamma_proteobacterium_clone_LPSB79_FJ901840_S001385947)))),(((((Uncultured_gamma_proteobacterium_clone_LPSB47_FJ901806_S001385913,Uncultured_gamma_proteobacterium_clone_LPSB57_FJ901816_S001385923),Uncultured_gamma_proteobacterium_clone_LPSB33_FJ901794_S001385901),Uncultured_gamma_proteobacterium_clone_LPSB34_FJ901795_S001385902),Uncultured_gamma_proteobacterium_clone_LPSB51_FJ901810_S001385917),Uncultured_gamma_proteobacterium_clone_LPSB52_FJ901811_S001385918)),((Uncultured_gamma_proteobacterium_clone_LPSB28_FJ901788_S001385895,Uncultured_gamma_proteobacterium_clone_LPSB16_FJ901775_S001385882),(Uncultured_gamma_proteobacterium_clone_LPSB67_FJ901827_S001385934,Uncultured_gamma_proteobacterium_clone_LPSB55_FJ901814_S001385921))),Uncultured_gamma_proteobacterium_clone_LPSB29_FJ901789_S001385896),(((((Uncultured_gamma_proteobacterium_clone_LPSB65_FJ901825_S001385932,(((Uncultured_gamma_proteobacterium_clone_LPSB48_FJ901807_S001385914,Uncultured_gamma_proteobacterium_clone_LPSB73_FJ901834_S001385941),Uncultured_gamma_proteobacterium_clone_LPSB42_FJ901802_S001385909),(Uncultured_gamma_proteobacterium_clone_LPSB72_FJ901833_S001385940,Uncultured_gamma_proteobacterium_clone_LPSB30_FJ901791_S001385898))),(((Uncultured_gamma_proteobacterium_clone_LPSB9_FJ901851_S001385958,(Uncultured_gamma_proteobacterium_clone_LPSB75_FJ901836_S001385943,Uncultured_gamma_proteobacterium_clone_LPSB59_FJ901818_S001385925)),(((Uncultured_gamma_proteobacterium_clone_LPSB39_FJ901799_S001385906,Uncultured_gamma_proteobacterium_clone_LPSB74_FJ901835_S001385942),Uncultured_gamma_proteobacterium_clone_LPSB40_FJ901801_S001385908),Uncultured_gamma_proteobacterium_clone_LPSB20_FJ901780_S001385887)),(Uncultured_gamma_proteobacterium_clone_LPSB96_FJ901858_S001385965,Uncultured_gamma_proteobacterium_clone_LPSB85_FJ901846_S001385953))),(Uncultured_gamma_proteobacterium_clone_LPSB87_FJ901848_S001385955,Uncultured_gamma_proteobacterium_clone_LPSB78_FJ901839_S001385946)),(Uncultured_gamma_proteobacterium_clone_LPSB68_FJ901828_S001385935,Uncultured_gamma_proteobacterium_clone_LPSB32_FJ901793_S001385900)),Uncultured_gamma_proteobacterium_clone_LPSB14_FJ901773_S001385880)))))),(Uncultured_gamma_proteobacterium_phylotype_IC-M-20_DQ028387_S000682993,(((Uncultured_gamma_proteobacterium_clone_0M2_B7_DQ513925_S000753194,(Uncultured_Dokdonella_sp_clone_RUGL1-495_GQ420942_S001602386,Uncultured_Fulvimonas_sp_clone_RUGL1-18_GQ420863_S001602307)),(Uncultured_gamma_proteobacterium_clone_Skagenf20_DQ640689_S000862183,Uncultured_gamma_proteobacterium_gene_for_AB478683_S001249885)),((Uncultured_gamma_proteobacterium_partial_AJ871053_S000460004,Uncultured_gamma_proteobacterium_clone_SM1E08_AF445686_S000349337),(((Uncultured_gamma_proteobacterium_clone_MKC19_EF173350_S000774498,Uncultured_gamma_proteobacterium_clone_MKC14_EF173345_S000774493),Uncultured_gamma_proteobacterium_partial_AJ534675_S000108545),(((((((Uncultured_gamma_proteobacterium_clone_TSC52_EU359963_S000977748,Uncultured_Xanthomonadaceae_bacterium_clone_Amb_16S_839_EF018572_S000829426),((Uncultured_gamma_proteobacterium_clone_AI-1F_G02_EF219558_S000874936,(Uncultured_gamma_proteobacterium_clone_AI-2M_D06_EF219773_S000875151,((((Uncultured_Xanthomonadaceae_bacterium_clone_GASP-MA3W1_G08_EF663634_S000883874,(Uncultured_Xanthomonadaceae_bacterium_clone_GASP-MB2W2_B04_EF665380_S000885620,(Uncultured_Xanthomonadaceae_bacterium_clone_GASP-MA1S2_A03_EF662389_S000882629,Uncultured_gamma_proteobacterium_clone_HF078_EF417667_S000818785))),Uncultured_gamma_proteobacterium_clone_AI-1M_D07_EF219681_S000875059),(((Uncultured_gamma_proteobacterium_clone_AI-1M_B09_EF219661_S000875039,((Uncultured_gamma_proteobacterium_clone_AI-2M_A02_EF219733_S000875111,Uncultured_gamma_proteobacterium_clone_AI-1M_E05_EF219691_S000875069),Uncultured_gamma_proteobacterium_clone_AI-1M_G10_EF219717_S000875095)),Uncultured_gamma_proteobacterium_clone_AI-1M_D01_EF219676_S000875054),Uncultured_gamma_proteobacterium_clone_AI-1M_A02_EF219643_S000875021)),Uncultured_gamma_proteobacterium_AJ318204_S000129086))),((Uncultured_gamma_proteobacterium_clone_FB-1_C03_EF220215_S000875593,(Uncultured_gamma_proteobacterium_clone_SI-1M_A02_EF221424_S000876802,Uncultured_gamma_proteobacterium_clone_FB-1_E09_EF220245_S000875623)),(Uncultured_gamma_proteobacterium_clone_AI-2M_F10_EF219801_S000875179,(((Uncultured_gamma_proteobacterium_clone_AI-1M_E01_EF219687_S000875065,Uncultured_gamma_proteobacterium_clone_AI-2M_H10_EF219824_S000875202),Uncultured_gamma_proteobacterium_clone_AI-1M_A04_EF219645_S000875023),Uncultured_gamma_proteobacterium_clone_AI-1M_C05_EF219669_S000875047))))),Uncultured_Luteimonas_sp_clone_XJ100_EF648150_S000880361),((((Silanimonas_lenta_strain_25-4_AY557615_S000475023,Uncultured_Xanthomonadaceae_bacterium_clone_DR938CH110701SACH44_DQ230964_S000619835),(_Uncultured_gamma_proteobacterium_small_subunit_ribosomal_RNA_gene,_partial_sequence_AY124351_S000355760,((Uncultured_gamma_proteobacterium_clone_TH_g61_EU980246_S001161672,Uncultured_gamma_proteobacterium_clone_LPROCKB25_FJ902301_S001386408),(Uncultured_gamma_proteobacterium_clone_LPROCKB75_FJ902321_S001386428,((Silanimonas_sp_PVC72hr9_partial_AM421790_S000775428,(Silanimonas_sp_WST6-2_partial_AM500707_S000824264,Silanimonas_sp_WST3-5_partial_AM500699_S000824256)),Uncultured_gamma_proteobacterium_clone_LPROCKB30_FJ902306_S001386413))))),Uncultured_gamma_proteobacterium_clone_78_8c2_13_FJ854747_S001347034),(Uncultured_Xanthomonadales_bacterium_clone_Mn6_13_GQ926873_S001740531,Uncultured_gamma_proteobacterium_gene_for_AB451769_S001100117))),(((Uncultured_gamma_proteobacterium_clone_0M2_B11_DQ513926_S000753195,(Uncultured_Lysobacter_sp_clone_416_EU097351_S000922475,(((((((((((Uncultured_Xanthomonadaceae_bacterium_clone_GASP-KB3S2_B09_EU298615_S000963712,(((Uncultured_gamma_proteobacterium_partial_AJ532711_S000351810,Uncultured_Xanthomonadaceae_bacterium_clone_GASP-MB2S3_A12_EF665199_S000885439),Uncultured_Xanthomonadales_bacterium_clone_GASP-KB3W1_G10_EU298761_S000963858),Uncultured_Xanthomonadales_bacterium_clone_GASP-KC1W2_D04_EU299447_S000974294)),(Uncultured_gamma_proteobacterium_clone_FI-2M_E01_EF220689_S000876067,(Uncultured_Xanthomonadales_bacterium_clone_GASP-KC1S2_G05_EU299125_S000973972,(Uncultured_Xanthomonadales_bacterium_clone_GASP-WA1W2_H03_EF072354_S000745748,Uncultured_Xanthomonadales_bacterium_clone_GASP-WA2S3_B10_EF072723_S000746117)))),Uncultured_Xanthomonadales_bacterium_clone_GASP-MB2S2_B11_EF665115_S000885355),Uncultured_Xanthomonadaceae_bacterium_clone_GASP-MB1W3_G04_EF664977_S000885217),Uncultured_Xanthomonadaceae_bacterium_clone_GASP-KB2S2_B04_EU298091_S000963188),(((Uncultured_Xanthomonadaceae_bacterium_clone_GASP-WB1W1_A08_EF073557_S000746722,((Uncultured_Xanthomonadales_bacterium_clone_GASP-WB1W2_H02_EF073632_S000746797,(Uncultured_Xanthomonadaceae_bacterium_clone_GASP-MA2W1_D08_EF663141_S000883381,((((Uncultured_Xanthomonadaceae_bacterium_clone_GASP-MA1W3_F07_EF662805_S000883045,(Uncultured_Xanthomonadaceae_bacterium_clone_GASP-MB2S1_C09_EF665032_S000885272,((Uncultured_Xanthomonadaceae_bacterium_clone_GASP-MA2W1_E08_EF663153_S000883393,((Uncultured_Xanthomonadaceae_bacterium_clone_GASP-MA1S1_D01_EF662347_S000882587,(((Uncultured_Xanthomonadaceae_bacterium_clone_GASP-WB2W3_B11_EF074291_S000747456,Uncultured_Xanthomonadaceae_bacterium_clone_GASP-MA3S3_B04_EF663569_S000883809),Uncultured_Xanthomonadales_bacterium_clone_GASP-MA3W1_G11_EF663637_S000883877),Uncultured_Xanthomonadales_bacterium_clone_GASP-WB2W1_H08_EF074086_S000747251)),Uncultured_Xanthomonadaceae_bacterium_clone_GASP-MA3S2_C09_EF663499_S000883739)),Uncultured_Xanthomonadaceae_bacterium_clone_GASP-MA4S2_G06_EF664081_S000884321))),Uncultured_Xanthomonadaceae_bacterium_clone_GASP-MA4W2_A01_EF664269_S000884509),Uncultured_Xanthomonadaceae_bacterium_clone_GASP-MB2S1_E12_EF665057_S000885297),Uncultured_Xanthomonadaceae_bacterium_clone_GASP-MB1S2_F07_EF664622_S000884862))),Uncultured_gamma_proteobacterium_clone_GASP-WB1S1_E06_EF073341_S000746506)),Uncultured_Xanthomonadaceae_bacterium_clone_GASP-MA3S3_E10_EF663607_S000883847),Uncultured_Xanthomonadaceae_bacterium_clone_Elev_16S_1865_EF020306_S000831160)),Uncultured_Xanthomonadaceae_bacterium_clone_P1s-28_GQ287448_S001568495),(((((Uncultured_gamma_proteobacterium_clone_GASP-KC1W3_C09_EU299535_S000974382,Uncultured_Xanthomonadaceae_bacterium_clone_GASP-KB3S2_A07_EU298601_S000963698),(Uncultured_Xanthomonadaceae_bacterium_clone_GASP-KA1S3_A05_EU297099_S000962196,(Uncultured_Xanthomonadaceae_bacterium_clone_GASP-KB3S2_G12_EU298584_S000963681,Uncultured_Xanthomonadaceae_bacterium_clone_GASP-KC2S1_C04_EU299624_S000974471))),((Uncultured_Xanthomonadales_bacterium_clone_GASP-WC1W1_A04_EF074620_S000747785,(Uncultured_gamma_proteobacterium_clone_GASP-WA1W1_E10_EF072326_S000745720,(Uncultured_gamma_proteobacterium_clone_GASP-WA1S3_C11_EF072205_S000745599,(Uncultured_Xanthomonadales_bacterium_clone_GASP-WA1S2_C11_EF072133_S000745527,Uncultured_gamma_proteobacterium_clone_GASP-WA1S1_B10_EF072026_S000745420)))),Uncultured_gamma_proteobacterium_clone_GASP-WA2S2_E04_EF072671_S000746065)),(Uncultured_Xanthomonadaceae_bacterium_clone_Plot29-F01_EU202909_S001174602,Uncultured_Xanthomonadaceae_bacterium_clone_Plot29-2A12_EU202900_S001174593)),(Uncultured_gamma_proteobacterium_clone_AI-2F_B02_EF219586_S000874964,Uncultured_gamma_proteobacterium_clone_AI-2F_G09_EF219627_S000875005))),((Uncultured_Xanthomonadaceae_bacterium_clone_GASP-MA3S1_E12_EF663430_S000883670,(((Uncultured_Xanthomonadaceae_bacterium_clone_GASP-MA1W2_C02_EF662678_S000882918,Uncultured_Xanthomonadales_bacterium_clone_GASP-MA1W2_E03_EF662697_S000882937),(((Uncultured_gamma_proteobacterium_clone_FI-2M_B04_EF220658_S000876036,Uncultured_gamma_proteobacterium_clone_FI-2M_C01_EF220667_S000876045),(Uncultured_gamma_proteobacterium_clone_F01_WMSP1_DQ450791_S000692489,Uncultured_gamma_proteobacterium_clone_B03_WMSP2_DQ450788_S000692486)),(Uncultured_Xanthomonadaceae_bacterium_clone_GASP-KB3S3_F08_EU298739_S000963836,Uncultured_Xanthomonadaceae_bacterium_clone_GASP-KB3S3_E01_EU298721_S000963818))),(Uncultured_Xanthomonadaceae_bacterium_clone_GASP-KC2S2_C08_EU299718_S000974565,((Uncultured_Xanthomonadaceae_bacterium_clone_Amb_16S_676_EF018313_S000829167,((Uncultured_Xanthomonadales_bacterium_clone_GASP-KA1S2_E11_EU297056_S000962153,(((((Uncultured_gamma_proteobacterium_clone_GASP-WB1S1_G03_EF073361_S000746526,Uncultured_Xanthomonadales_bacterium_clone_GASP-MA1S1_E01_EF662358_S000882598),Uncultured_Xanthomonadales_bacterium_clone_GASP-MA1S2_G10_EF662390_S000882630),Uncultured_Xanthomonadales_bacterium_clone_GASP-MA1W3_A09_EF662755_S000882995),(Uncultured_gamma_proteobacterium_clone_GASP-WA2W2_H08_EF072883_S000746277,Uncultured_gamma_proteobacterium_clone_GASP-WA2W1_H08_EF072791_S000746185)),Uncultured_Xanthomonadaceae_bacterium_clone_Amb_16S_1156_EF018705_S000829559)),((Uncultured_Xanthomonadaceae_bacterium_clone_GASP-KC2S1_E02_EU299645_S000974492,((Uncultured_gamma_proteobacterium_clone_GASP-KC2S3_G05_EU299816_S000974663,Uncultured_gamma_proteobacterium_clone_GASP-KC2S3_D04_EU299788_S000974635),Uncultured_Xanthomonadaceae_bacterium_clone_GASP-KC2S1_A11_EU299607_S000974454)),Uncultured_gamma_proteobacterium_clone_GASP-KC2W1_B08_EU299866_S000974713))),Uncultured_Xanthomonadaceae_bacterium_clone_GASP-MB3S1_E01_EF665585_S000885825)))),(((Uncultured_Xanthomonadaceae_bacterium_clone_P1s-387_GQ287508_S001568555,(((Gynumella_flava_strain_YC6842_EU883642_S001169236,(Uncultured_Xanthomonadaceae_bacterium_isolate_BF3_DQ839350_S000720852,((gi_GU169053_S001791971,Gamma_proteobacterium_KIS3-4_EU741687_S001046429),Xanthomonadaceae_bacterium_IMER-B2-14_FJ772037_S001331006))),Xanthomonadaceae_bacterium_Ellin7015_AY673181_S000540771),Uncultured_Xanthomonadaceae_bacterium_clone_GASP-KC2S1_H08_EU299593_S000974440)),(((((Uncultured_Xanthomonadaceae_bacterium_clone_GASP-MB3S2_F04_EF665692_S000885932,(Uncultured_gamma_proteobacterium_gene_for_AB288559_S000770304,Uncultured_Xanthomonadales_bacterium_clone_GASP-KB1S1_A11_EU297455_S000962552)),Uncultured_Xanthomonadaceae_bacterium_clone_GASP-MB2W3_B03_EF665453_S000885693),((Uncultured_Xanthomonadaceae_bacterium_clone_GASP-MA1W1_D09_EF662631_S000882871,((Uncultured_Xanthomonadales_bacterium_clone_MP9B26_EU403829_S001023983,Uncultured_Xanthomonadales_bacterium_clone_MP9B66_EU403870_S001024024),((Uncultured_gamma_proteobacterium_clone_GASP-77KA-726-F07_EU044472_S000899365,Uncultured_Xanthomonadales_bacterium_clone_GASP-77KA-728-H07_EU044496_S000899389),((Uncultured_gamma_proteobacterium_partial_AJ630278_S000366922,(Uncultured_Xanthomonadales_bacterium_clone_MP9B64_EU403868_S001024022,Gamma_proteobacterium_WJ2_partial_AJ630298_S000366940)),(Uncultured_Xanthomonadales_bacterium_clone_MP10A47_EU403656_S001023810,Uncultured_Xanthomonadales_bacterium_clone_MP10A10_EU403632_S001023786))))),((Uncultured_gamma_proteobacterium_clone_GASP-MB2S1_B09_EF665021_S000885261,Uncultured_Xanthomonadaceae_bacterium_clone_GASP-MB1S1_D05_EF664510_S000884750),(Uncultured_Xanthomonadales_bacterium_clone_GASP-WC1S1_A09_EF074368_S000747533,(Uncultured_gamma_proteobacterium_clone_AI-1F_H01_EF219569_S000874947,(((Uncultured_gamma_proteobacterium_clone_GASP-WA1W2_E01_EF072406_S000745800,Uncultured_gamma_proteobacterium_clone_AI-2F_B07_EF219588_S000874966),Uncultured_gamma_proteobacterium_clone_GASP-KB1S3_G08_EU297613_S000962710),Uncultured_Xanthomonadales_bacterium_clone_GASP-MA4W1_G01_EF664263_S000884503)))))),(Uncultured_Xanthomonadales_bacterium_clone_GASP-WB1W1_F06_EF073609_S000746774,((Uncultured_gamma_proteobacterium_clone_AI-1M_E09_EF219695_S000875073,(((Uncultured_gamma_proteobacterium_partial_AJ536859_S000141399,Uncultured_gamma_proteobacterium_partial_AJ536871_S000142093),Uncultured_gamma_proteobacterium_clone_BSR2LF02_AY690117_S000477146),Uncultured_gamma_proteobacterium_clone_BSR2SA06_AY689697_S000476726)),((Uncultured_Xanthomonadaceae_bacterium_clone_GASP-MA4W1_A11_EF664205_S000884445,Uncultured_gamma_proteobacterium_clone_P1s-198_GQ287519_S001568566),(Uncultured_Xanthomonadaceae_bacterium_clone_GASP-MA3S2_H06_EF663463_S000883703,((Uncultured_Xanthomonadaceae_bacterium_clone_GASP-MA3S1_E10_EF663428_S000883668,(Uncultured_Xanthomonadaceae_bacterium_clone_GASP-MB2W3_H11_EF665445_S000885685,Uncultured_gamma_proteobacterium_clone_B10_WMSP1_DQ450790_S000692488)),Uncultured_Xanthomonadaceae_bacterium_clone_GASP-MA3S2_H12_EF663469_S000883709)))))),((Uncultured_gamma_proteobacterium_clone_GASP-MA3W3_F10_EF663824_S000884064,(Uncultured_Xanthomonadaceae_bacterium_clone_Amb_16S_973_EF018682_S000829536,Uncultured_Xanthomonadaceae_bacterium_clone_Amb_16S_440_EF018107_S000828961)),(Uncultured_Xanthomonadaceae_bacterium_clone_GASP-MB1W2_B01_EF664834_S000885074,(Uncultured_Xanthomonadaceae_bacterium_clone_GASP-MA3S1_D06_EF663412_S000883652,Uncultured_Xanthomonadaceae_bacterium_clone_GASP-MA2W1_D01_EF663134_S000883374))))),(Uncultured_Xanthomonadaceae_bacterium_clone_GASP-MB2W3_G06_EF665509_S000885749,Uncultured_Xanthomonadaceae_bacterium_clone_GASP-MB1W1_F08_EF664785_S000885025)))),(((((((((Uncultured_Xanthomonadaceae_bacterium_clone_GASP-WC2W3_E06_EF075372_S000748537,((((((Uncultured_Xanthomonadales_bacterium_clone_GASP-MB1W3_D08_EF664951_S000885191,Uncultured_Xanthomonadales_bacterium_clone_GASP-WB1S1_A04_EF073292_S000746457),Uncultured_Xanthomonadales_bacterium_clone_GASP-MB1S1_A10_EF664479_S000884719),Uncultured_Xanthomonadales_bacterium_clone_GASP-WB1S2_C02_EF073396_S000746561),Uncultured_Xanthomonadales_bacterium_clone_GASP-WA2W3_G10_EF072959_S000746353),Uncultured_Xanthomonadaceae_bacterium_clone_GASP-WC1S3_F07_EF074607_S000747772),Uncultured_Xanthomonadales_bacterium_clone_GASP-WB1S2_A11_EF073384_S000746549)),Uncultured_Xanthomonadaceae_bacterium_clone_GASP-MA1W1_A08_EF662600_S000882840),(Uncultured_Xanthomonadales_bacterium_clone_GASP-MA2W1_A03_EF663083_S000883323,Uncultured_Xanthomonadaceae_bacterium_clone_GASP-MA2W3_D07_EF663321_S000883561)),Uncultured_Xanthomonadaceae_bacterium_clone_GASP-WA2S3_F07_EF072765_S000746159),(Uncultured_Dokdonella_sp_clone_Plot03-C12_EU276578_S001202168,(Uncultured_gamma_proteobacterium_partial_AM116728_S000608950,((Uncultured_Dokdonella_sp_clone_P1s-39_GQ287414_S001568461,Uncultured_Dokdonella_sp_clone_Plot17-A01_EU440726_S001274755),(Uncultured_Xanthomonadales_bacterium_clone_GASP-MA1W2_H04_EF662723_S000882963,Uncultured_Xanthomonadales_bacterium_clone_GASP-MA2W3_C04_EF663306_S000883546))))),Uncultured_Xanthomonadaceae_bacterium_clone_GASP-WA2S2_G08_EF072606_S000746000),Dokdonella_fugitiva_AJ969432_S000571431),((((Uncultured_Dyella_sp_clone_G11_GQ891769_S001735615,((Uncultured_gamma_proteobacterium_clone_HKT897_DQ989437_S000741460,(Uncultured_Pseudoxanthomonas_sp_clone_HKT957_DQ989476_S000741498,Uncultured_gamma_proteobacterium_clone_HKT958_DQ989477_S000741499)),Uncultured_Xanthomonadaceae_bacterium_clone_PII6E_FJ439078_S001226428)),Uncultured_Stenotrophomonas_sp_clone_PI8C_FJ439038_S001226388),((Uncultured_Xanthomonadaceae_bacterium_clone_GASP-KC3S2_C12_EU300233_S000975080,Uncultured_gamma_proteobacterium_clone_100M2_E11_DQ514112_S000753381),(Uncultured_gamma_proteobacterium_clone_g13_EU979022_S001161446,Uncultured_gamma_proteobacterium_clone_AKYG1578_AY921780_S000493014))),(Uncultured_gamma_proteobacterium_clone_GASP-WC2S3_A04_EF075058_S000748223,((Uncultured_Xanthomonadales_bacterium_clone_MP10B9_EU403750_S001023904,((((((Uncultured_gamma_proteobacterium_clone_S-27_DQ322206_S000626894,Uncultured_gamma_proteobacterium_clone_ML-04_DQ322175_S000738925),(Uncultured_Dokdonella_sp_isolate_IS25_DQ839346_S000720848,(Dokdonella_ginsengisoli_gene_for_AB245362_S000627898,Pseudoxanthomonas_taiwanensis_gene_for_AB210278_S000497457))),Uncultured_Xanthomonadaceae_bacterium_clone_GASP-WA1S2_B09_EF072120_S000745514),(Dokdonella_sp_KIS28-6_EU685334_S001198588,Uncultured_gamma_proteobacterium_clone_GASP-WB2S1_E07_EF073879_S000747044)),Uncultured_gamma_proteobacterium_clone_AKYG495_AY921770_S000493004),((Uncultured_gamma_proteobacterium_clone_AI-2F_H12_EF219641_S000875019,(Uncultured_gamma_proteobacterium_clone_AI-2F_C07_EF219594_S000874972,Uncultured_gamma_proteobacterium_clone_AI-2F_E05_EF219607_S000874985)),Uncultured_gamma_proteobacterium_clone_SI-2F_D05_EF221369_S000876747))),Uncultured_gamma_proteobacterium_AJ318183_S000129694)))),(((Uncultured_gamma_proteobacterium_clone_AKYG1642_AY921834_S000493068,Dokdonella_sp_LM_2-5_FJ455531_S001242380),(Dokdonella_koreensis_strain_NML_00-0180_EF589678_S000871451,Dokdonella_koreensis_strain_DS-123_AY987368_S000527997)),((((((Dokdonella_sp_CC-YHH031_GQ281768_S001576871,(Uncultured_Dokdonella_sp_clone_RUGL6-214_GQ366531_S001585038,Uncultured_Aquimonas_sp_partial_AM268124_S000713837)),((Uncultured_gamma_proteobacterium_clone_nsc070_DQ211424_S000634774,Uncultured_gamma_proteobacterium_clone_MS4-57_GQ354936_S001595931),(Xanthomonadaceae_bacterium_A6_EU770260_S001046603,(Uncultured_gamma_proteobacterium_partial_AM229491_S000777993,(Aquimonas_voraii_strain_GPTSA_20_AY544768_S000548164,(Aquimonas_sp_D11-34A_partial_AM403231_S000735208,Aquimonas_sp_D6-32a_partial_AM403201_S000735178)))))),(Pseudofulvimonas_gallinarii_partial_FN298515_S001353159,((Uncultured_Xanthomonadaceae_bacterium_clone_1-F_EU305568_S000975533,(Uncultured_Xanthomonadaceae_bacterium_clone_5-B_EU305597_S000975562,Uncultured_Xanthomonadaceae_bacterium_clone_2-C_EU305577_S000975542)),Uncultured_gamma_proteobacterium_clone_ccmr061_EU909153_S001211248))),(((Uncultured_gamma_proteobacterium_clone_UKCSB79_GQ176320_S001546185,(Uncultured_gamma_proteobacterium_clone_UKCSB33_GQ176327_S001546192,Uncultured_gamma_proteobacterium_clone_UKCSB122_GQ176341_S001546206)),((Uncultured_Stenotrophomonas_bacterium_clone_7025P1B8_EF562045_S000905366,((Uncultured_Xanthomonadaceae_bacterium_clone_Plot03-C11_EU276577_S001202167,(Uncultured_gamma_proteobacterium_clone_GASP-WA1S1_B05_EF072022_S000745416,(((Uncultured_gamma_proteobacterium_clone_SI-1F_E04_EF221289_S000876667,((Uncultured_gamma_proteobacterium_clone_GASP-WC1W2_A01_EF074691_S000747856,((((Uncultured_gamma_proteobacterium_clone_GASP-WB1S3_A03_EF073470_S000746635,(Uncultured_gamma_proteobacterium_clone_GASP-WB2S2_B10_EF073938_S000747103,Uncultured_gamma_proteobacterium_clone_GASP-WC1S2_H01_EF074441_S000747606)),Uncultured_gamma_proteobacterium_clone_GASP-WC1W3_A12_EF074805_S000747970),Uncultured_Gamma_Proteobacterium_partial_AJ604540_S000366711),Uncultured_gamma_proteobacterium_clone_GASP-WC1W2_A02_EF074692_S000747857)),Uncultured_gamma_proteobacterium_clone_GASP-WA1S1_B06_EF072023_S000745417)),Uncultured_gamma_proteobacterium_clone_GASP-WA1S3_E11_EF072227_S000745621),Uncultured_gamma_proteobacterium_clone_GASP-WA1S2_E11_EF072157_S000745551))),(Uncultured_gamma_proteobacterium_clone_AI-1F_H10_EF219578_S000874956,Uncultured_gamma_proteobacterium_clone_AI-1F_B03_EF219502_S000874880))),(Uncultured_Xanthomonadaceae_bacterium_clone_DMS04_FJ536874_S001556533,((Uncultured_gamma_proteobacterium_clone_GASP-WA1S2_G03_EF072171_S000745565,(Uncultured_gamma_proteobacterium_clone_GASP-WA1W3_F08_EF072501_S000745895,(Uncultured_gamma_proteobacterium_clone_GASP-WA1S3_G03_EF072241_S000745635,(Uncultured_gamma_proteobacterium_clone_GASP-WC1W2_F10_EF074771_S000747936,(Uncultured_gamma_proteobacterium_clone_GASP-WC1W2_B08_EF074725_S000747890,((Uncultured_gamma_proteobacterium_clone_GASP-WA1W1_D02_EF072306_S000745700,(Uncultured_gamma_proteobacterium_clone_GASP-WA1S2_C10_EF072132_S000745526,(Uncultured_gamma_proteobacterium_clone_GASP-WC1W2_E05_EF074756_S000747921,(Uncultured_gamma_proteobacterium_clone_GASP-WC1W2_D07_EF074747_S000747912,Uncultured_gamma_proteobacterium_clone_GASP-WC1W2_F05_EF074766_S000747931)))),Uncultured_gamma_proteobacterium_clone_GASP-WC1W2_B01_EF074718_S000747883)))))),(Uncultured_Xanthomonadaceae_bacterium_clone_DMS19_FJ536889_S001556548,(((Uncultured_gamma_proteobacterium_clone_GASP-WA1S2_D02_EF072136_S000745530,(((Uncultured_gamma_proteobacterium_clone_GASP-WA1S2_D06_EF072140_S000745534,(((((Uncultured_gamma_proteobacterium_clone_GASP-WA1S2_A11_EF072110_S000745504,Uncultured_gamma_proteobacterium_clone_GASP-WA1W3_D08_EF072479_S000745873),Uncultured_gamma_proteobacterium_clone_GASP-WA1S1_A04_EF072011_S000745405),Uncultured_gamma_proteobacterium_clone_GASP-WA1W3_F07_EF072500_S000745894),(Uncultured_gamma_proteobacterium_clone_GASP-WA1S1_E04_EF072054_S000745448,(Uncultured_gamma_proteobacterium_clone_GASP-WA1S1_E12_EF072061_S000745455,Uncultured_gamma_proteobacterium_clone_GASP-WA1W1_C03_EF072295_S000745689))),Uncultured_gamma_proteobacterium_clone_GASP-WA1W1_A07_EF072277_S000745671)),Uncultured_gamma_proteobacterium_clone_GASP-WA1S1_F06_EF072066_S000745460),Uncultured_gamma_proteobacterium_clone_GASP-WA1S3_D06_EF072210_S000745604)),Uncultured_gamma_proteobacterium_clone_GASP-WA1W3_G10_EF072513_S000745907),(((((Uncultured_gamma_proteobacterium_clone_GASP-WC1W2_H06_EF074702_S000747867,Uncultured_gamma_proteobacterium_clone_GASP-WC1W2_B03_EF074720_S000747885),Uncultured_gamma_proteobacterium_clone_GASP-WC1W2_E01_EF074752_S000747917),(Uncultured_gamma_proteobacterium_clone_GASP-WC1W2_A05_EF074711_S000747876,Uncultured_gamma_proteobacterium_clone_GASP-WC1W2_D12_EF074751_S000747916)),((Uncultured_Xanthomonadaceae_bacterium_clone_DMS03_FJ536873_S001556532,(Uncultured_Xanthomonadaceae_bacterium_clone_DMS27_FJ536897_S001556556,Uncultured_Xanthomonadaceae_bacterium_clone_DMS12_FJ536882_S001556541)),((((Uncultured_gamma_proteobacterium_clone_GASP-WA1S1_C03_EF072031_S000745425,(Uncultured_gamma_proteobacterium_clone_GASP-WA1S1_G09_EF072080_S000745474,((Uncultured_gamma_proteobacterium_clone_GASP-WC2S2_H03_EF075028_S000748193,((Uncultured_gamma_proteobacterium_clone_GASP-MA1S1_A03_EF662301_S000882541,Uncultured_gamma_proteobacterium_clone_GASP-MA2W1_B05_EF663115_S000883355),Uncultured_gamma_proteobacterium_clone_GASP-WA1S1_A12_EF072018_S000745412)),Uncultured_gamma_proteobacterium_clone_GASP-WA1S1_C07_EF072035_S000745429))),Uncultured_gamma_proteobacterium_clone_GASP-WC1S1_E04_EF074411_S000747576),Uncultured_Xanthomonadaceae_bacterium_clone_Plot17-2E01_EU440725_S001274754),(Uncultured_Xanthomonadaceae_bacterium_clone_DMS16_FJ536886_S001556545,(((Uncultured_Dokdonella_sp_clone_RC8C66_EU921170_S001171276,(Uncultured_gamma_proteobacterium_clone_GASP-WA1S3_F08_EF072234_S000745628,(Uncultured_gamma_proteobacterium_clone_GASP-WA1S2_F08_EF072165_S000745559,(Uncultured_gamma_proteobacterium_clone_GASP-WA1S1_G04_EF072075_S000745469,Uncultured_gamma_proteobacterium_clone_GASP-WA1W2_E08_EF072411_S000745805)))),Uncultured_gamma_proteobacterium_clone_GASP-WC1S2_D08_EF074491_S000747656),(((Uncultured_gamma_proteobacterium_clone_GASP-WA1S1_A03_EF072010_S000745404,Uncultured_gamma_proteobacterium_clone_GASP-WA1S1_F11_EF072070_S000745464),Uncultured_gamma_proteobacterium_clone_GASP-WA1S1_F01_EF072062_S000745456),(((Uncultured_gamma_proteobacterium_clone_GASP-WA1W3_D06_EF072477_S000745871,(Uncultured_gamma_proteobacterium_clone_GASP-WA1S1_D11_EF072049_S000745443,Uncultured_gamma_proteobacterium_clone_GASP-WC1W2_D09_EF074748_S000747913)),Uncultured_gamma_proteobacterium_clone_GASP-WA1S3_E12_EF072228_S000745622),Uncultured_gamma_proteobacterium_clone_GASP-WA1S2_E12_EF072158_S000745552))))))),((((Uncultured_gamma_proteobacterium_clone_GASP-WA1W1_G12_EF072261_S000745655,(Uncultured_gamma_proteobacterium_clone_GASP-WA1W3_A09_EF072448_S000745842,Uncultured_gamma_proteobacterium_clone_GASP-WA1S2_B01_EF072112_S000745506)),(Uncultured_gamma_proteobacterium_clone_GASP-WA1S3_G07_EF072245_S000745639,Uncultured_gamma_proteobacterium_clone_GASP-WA1S2_A02_EF072083_S000745477)),Uncultured_Xanthomonadaceae_bacterium_clone_GASP-WA1S3_A02_EF072174_S000745568),Uncultured_gamma_proteobacterium_clone_GASP-MA2S3_D11_EF663052_S000883292)))))))),(((Fulvimonas_sp_NML_060897_EF589680_S000871453,Fulvimonas_soli_partial_AJ311653_S000446585),((((((((Rhodanobacter_sp_ccc_33_EU879026_S001156052,((Rhodanobacter_sp_LAA-2009-i12_partial_FN298498_S001353150,(Uncultured_gamma_proteobacterium_clone_AI-2F_E12_EF219610_S000874988,(Uncultured_gamma_proteobacterium_clone_AI-2F_F06_EF219614_S000874992,Uncultured_gamma_proteobacterium_clone_AI-2M_E09_EF219788_S000875166))),(((Rhodanobacter_sp_CHNTR45_DQ337598_S000639919,Uncultured_Xanthomonadales_bacterium_clone_MP9A8_EU403808_S001023962),Uncultured_Frateuria_sp_clone_GASP-WA1S2_D01_EF072135_S000745529),Rhodanobacter_spathiphylli_AM087226_S000592822))),(((((((Uncultured_Frateuria_sp_clone_GASP-MB2S1_C07_EF665030_S000885270,(((Uncultured_Rhodanobacter_sp_clone_U000106938_FJ037047_S001163220,Uncultured_Rhodanobacter_sp_clone_U000106927_FJ036981_S001163154),(((((Uncultured_gamma_proteobacterium_clone_SI-2F_B02_EF221344_S000876722,Frateuria_sp_WJ64_AY495957_S000474028),(Uncultured_Frateuria_sp_gene_for_AB512162_S001551834,Uncultured_gamma_proteobacterium_clone_BPC1_A05_AY689928_S000476957)),(Uncultured_gamma_proteobacterium_partial_AM116729_S000608951,((((Uncultured_Xanthomonadales_bacterium_clone_MP9A1_EU403753_S001023907,Uncultured_Xanthomonadaceae_bacterium_clone_GASP-MB2S2_B05_EF665109_S000885349),((Uncultured_Xanthomonadales_bacterium_clone_MP10B34_EU403715_S001023869,(Uncultured_Xanthomonadales_bacterium_clone_MP10A38_EU403649_S001023803,(Uncultured_Xanthomonadales_bacterium_clone_MP10A41_EU403651_S001023805,Uncultured_Xanthomonadales_bacterium_clone_MP10A67_EU403672_S001023826))),Uncultured_Xanthomonadales_bacterium_clone_MP10B32_EU403713_S001023867)),Dyella_japonica_AM086248_S000592760),Uncultured_Xanthomonadales_bacterium_clone_MP10A9_EU403686_S001023840))),(Frateuria_sp_NO-16_AF376025_S000392667,((((((Uncultured_gamma_proteobacterium_clone_BPM2_G12_AY689663_S000476692,Uncultured_gamma_proteobacterium_clone_BPM2_H12_AY689668_S000476697),(Uncultured_gamma_proteobacterium_clone_BPM2_B02_AY689644_S000476673,Uncultured_gamma_proteobacterium_clone_BPM1SB03_AY689844_S000476873)),Uncultured_gamma_proteobacterium_clone_BPM3_B03_AY689917_S000476946),Uncultured_gamma_proteobacterium_clone_BPM1SE05_AY689857_S000476886),((Uncultured_gamma_proteobacterium_clone_BPM2_B10_AY689662_S000476691,Uncultured_gamma_proteobacterium_clone_BPM1SH03_AY689877_S000476906),((Uncultured_gamma_proteobacterium_clone_BPM3_G01_AY689910_S000476939,(Uncultured_gamma_proteobacterium_clone_BPM1SF06_AY689862_S000476891,((Uncultured_gamma_proteobacterium_clone_BPM1SA10_AY689841_S000476870,(Uncultured_gamma_proteobacterium_clone_BPM1SB08_AY689847_S000476876,(Uncultured_gamma_proteobacterium_clone_BPM3_C06_AY689886_S000476915,Uncultured_gamma_proteobacterium_clone_BPM1SE06_AY689858_S000476887))),Uncultured_gamma_proteobacterium_clone_BPM1SG08_AY689873_S000476902))),Uncultured_gamma_proteobacterium_clone_BPM2_C11_AY689643_S000476672))),Uncultured_gamma_proteobacterium_clone_BPM1SG04_AY689869_S000476898))),(Uncultured_Xanthomonadales_bacterium_clone_MP10A34_EU403646_S001023800,(Uncultured_Xanthomonadales_bacterium_clone_MP10B81_EU403745_S001023899,Uncultured_Xanthomonadales_bacterium_clone_MP9B81_EU403884_S001024038)))),(((((Uncultured_gamma_proteobacterium_clone_AI-2F_E03_EF219605_S000874983,Uncultured_gamma_proteobacterium_clone_AI-2F_G11_EF219629_S000875007),Rhodanobacter_sp_NP46_EU196308_S000966801),(Rhodanobacter_sp_NP47_EU196307_S000966800,((Uncultured_gamma_proteobacterium_clone_SI-2F_F05_EF221392_S000876770,Uncultured_gamma_proteobacterium_clone_SI-2F_C10_EF221362_S000876740),Uncultured_gamma_proteobacterium_clone_SI-2F_H11_EF221421_S000876799))),((Uncultured_gamma_proteobacterium_clone_AI-1F_B10_EF219509_S000874887,Cimanggu_media_isolate_88_AF229452_S000389641),Gamma_proteobacterium_CH23i_FJ164060_S001170716)),(((Uncultured_gamma_proteobacterium_clone_AI-1M_D12_EF219686_S000875064,Uncultured_gamma_proteobacterium_clone_BSR3LB08_AY690137_S000477166),(Uncultured_gamma_proteobacterium_clone_AI-2F_E01_EF219603_S000874981,Uncultured_gamma_proteobacterium_clone_AI-2F_F04_EF219612_S000874990)),Rhodanobacter_ginsengisoli_strain_GR17-7_EF166075_S000776495)))),((((Uncultured_gamma_proteobacterium_clone_AI-2F_H07_EF219636_S000875014,(Frateuria_sp_M28_gene_for_AB467341_S001198074,((Uncultured_Frateuria_sp_clone_GASP-MA1S2_E09_EF662459_S000882699,(((((Uncultured_gamma_proteobacterium_gene_for_AB451758_S001100106,((Dyella_sp_enrichment_culture_clone_Pn5_15_GQ181136_S001561734,((Dyella_sp_SBI-25_gene_for_AB366319_S001093390,Dyella_marensis_partial_AM939778_S001019509),Dyella_sp_C2RA5_GQ228623_S001576125)),(((Uncultured_gamma_proteobacterium_clone_CrystalBog571C8_AY792283_S000641588,(Uncultured_Frateuria_sp_clone_TSC53_EU359964_S000977749,(Xanthomonadaceae_bacterium_11_7-03TP5_EU626749_S001240721,(((Uncultured_Fulvimonas_sp_clone_GASP-MA4S3_E05_EF664154_S000884394,((Uncultured_Xanthomonadaceae_bacterium_clone_GASP-MA1S2_F02_EF662464_S000882704,Uncultured_Xanthomonadaceae_bacterium_clone_GASP-WA2W2_E03_EF072934_S000746328),(Uncultured_gamma_proteobacterium_clone_TSC49_EU359960_S000977745,Uncultured_Frateuria_sp_clone_TSC54_EU359965_S000977750))),(Dyella_japonica_strain_TR4-21_FJ386567_S001199712,(((((Uncultured_gamma_proteobacterium_clone_57-1_DQ917251_S000733039,((Dyella_sp_BJ35_gene_for_AB294151_S000824087,(((Dyella_terrae_strain_JS14-6_EU604273_S001098257,(Uncultured_Dyella_sp_clone_U000130311_FJ024556_S001162711,Dyella_sp_SBI-28_gene_for_AB366322_S001093393)),Dyella_sp_SBI-27_gene_for_AB366321_S001093392),(Gamma_proteobacterium_A40-1_AY049941_S000434914,(Gamma_proteobacterium_RLUH-1_AY135638_S000397190,(Gamma_proteobacterium_17-2_EU571162_S001097333,Gamma_proteobacterium_17-6A_EU571164_S001097335))))),(Dyella_japonica_gene_for_AB110496_S000495912,Dyella_japonica_gene_for_AB110497_S000495913))),(Dyella_japonica_gene_for_AB110498_S000495914,(Dyella_japonica_DQ146829_S000588175,Frateuria_sp_EC-K130_gene_for_AB264175_S000711126))),Uncultured_gamma_proteobacterium_clone_FAC23_DQ451462_S000666786),((Xanthomonadaceae_bacterium_42_6-05TS3_EU626778_S001240750,Xanthomonadaceae_bacterium_27_8-04MB8_EU626763_S001240735),Xanthomonadaceae_bacterium_2_3-03MB14_EU626740_S001240712)),Dyella_sp_BK17_gene_for_AB298535_S000841621))),(Dyella_koreensis_gene_for_AB272381_S000727896,((Dyella_japonica_AM086249_S000592761,(Dyella_japonica_AM086237_S000592749,Dyella_soli_strain_JS12-10_EU604272_S001098256)),Dyella_japonica_partial_AM268334_S000721441)))))),(Uncultured_Frateuria_sp_clone_GASP-WA1S2_A04_EF072103_S000745497,Uncultured_Frateuria_sp_clone_GASP-WA1S3_A04_EF072183_S000745577)),Dyella_marensis_FJ535861_S001264671))),(Uncultured_gamma_proteobacterium_pIF16S1-2_AY139001_S000397402,(Uncultured_Frateuria_sp_clone_GASP-MB3W2_B06_EF665886_S000886126,(Dyella_sp_CHNCT5_EF471222_S000843453,Dyella_sp_CHNCT13_EF471223_S000843454)))),Dyella_koreensis_strain_BB4_AY884571_S000576723),Uncultured_Frateuria_sp_clone_GASP-MB3W2_G05_EF665883_S000886123),(Uncultured_Dyella_sp_clone_Plot22-F04_EU665173_S001334014,((Frateuria_aurantia_gene_for_AB091201_S000262667,(((((Frateuria_aurantia_gene_for_AB091197_S000262664,(Frateuria_aurantia_gene_for_AB091196_S000262957,Frateuria_aurantia_gene_for_AB091195_S000261826)),Frateuria_aurantia_gene_for_AB091194_S000262393),Frateuria_aurantia_gene_for_AB091200_S000261256),Frateuria_aurantia_gene_for_AB091198_S000262665),(Frateuria_aurantia_gene_for_AB120123_S000386185,Frateuria_aurantia_gene_for_AB091199_S000262666))),Frateuria_aurantia_AJ010481_S000000993)))),(((Uncultured_gamma_proteobacterium_pBC16S3-27_AY138998_S000397399,Arsenic_resistant_soil_bacterium_7-03_AF308875_S000020267),(Uncultured_Xanthomonadaceae_bacterium_clone_GASP-WA1S3_F05_EF072232_S000745626,Gamma_proteobacterium_OS-28_EF612351_S000892392)),((Uncultured_Dyella_sp_clone_DMS32_FJ536902_S001556561,Dyella_sp_ATSB10_EF397574_S001044326),(Uncultured_Stenotrophomonas_bacterium_clone_7150D1B48_EF562149_S000905470,(Frateuria_sp_Bio32_gene_for_AB467342_S001198075,((Dyella_ginsengisoli_gene_for_AB245367_S000627903,(Uncultured_Xanthomonadales_bacterium_clone_MP9B35_EU403839_S001023993,Uncultured_Xanthomonadales_bacterium_clone_MP9B79_EU403881_S001024035)),Frateuria_sp_Ni-H2-1_EF016457_S000942160)))))))),Frateuria_terrea_strain_VA24_EU682683_S001044887),Uncultured_Fulvimonas_sp_clone_GASP-16KB-310-F03_EU044011_S000898904),Uncultured_Xanthomonadales_bacterium_clone_MP10B16_EU403699_S001023853)),((Rhodanobacter_sp_B64_EU194895_S001239908,Uncultured_gamma_proteobacterium_clone_DBS1f21_GQ984344_S001740800),Uncultured_gamma_proteobacterium_clone_ATLC_XRY-55_EU647626_S001089441)),(Luteibacter_sp_II-116-7_FJ786052_S001331271,(Uncultured_Xanthomonadaceae_bacterium_clone_GASP-WB1W2_G08_EF073713_S000746878,Uncultured_Xanthomonadaceae_bacterium_clone_GASP-MA3W3_E06_EF663872_S000884112))),((Uncultured_Xanthomonadales_bacterium_clone_MP10A40_EU403650_S001023804,Uncultured_gamma_proteobacterium_clone_AI-2F_F05_EF219613_S000874991),Rhodanobacter_sp_PON8_partial_FN397656_S001550431)),((Uncultured_Xanthomonadaceae_bacterium_clone_GASP-WA1W2_A07_EF072366_S000745760,Uncultured_Xanthomonadaceae_bacterium_clone_GASP-WA1W2_C12_EF072393_S000745787),Uncultured_Fulvimonas_sp_clone_GASP-WC1S2_H05_EF074445_S000747610)),Rhodanobacter_terrae_strain_GP18-1_EF166076_S000776496)),((Rhodanobacter_sp_GR24-2_FJ821731_S001351749,(Rhodanobacter_sp_LnR5-47_EU332829_S000980727,(Uncultured_gamma_proteobacterium_gene_for_AB074598_S000561988,(Uncultured_gamma_proteobacterium_AJ318146_S000130283,Uncultured_gamma_proteobacterium_gene_for_AB074599_S000561989)))),Uncultured_gamma_proteobacterium_clone_SI-2F_H02_EF221412_S000876790)),Uncultured_Fulvimonas_sp_clone_GASP-WA1S1_G08_EF072079_S000745473),(Uncultured_gamma_proteobacterium_clone_49S1_1B_51_DQ837296_S000904092,Uncultured_gamma_proteobacterium_partial_AJ532696_S000351795)),Uncultured_Xanthomonadales_bacterium_clone_MP10A37_EU403648_S001023802),Uncultured_Xanthomonadales_bacterium_clone_MP9B32_EU403836_S001023990),((((Frateuria_sp_WJ69_AY495959_S000474030,(Uncultured_Xanthomonadaceae_bacterium_clone_DMS34_FJ536904_S001556563,Frateuria_sp_DM-HM_DQ419968_S000651688)),Uncultured_Xanthomonadales_bacterium_clone_MP9B73_EU403876_S001024030),Uncultured_Xanthomonadaceae_bacterium_clone_DMS28_FJ536898_S001556557),((((Rhodanobacter_lindaniclasticus_gene_for_AB245366_S000627902,(Rhodanobacter_sp_BJQ-6_EU876661_S001155723,((((((Rhodanobacter_ginsenosidimutans_strain_CSC17Ta-90_EU332826_S000980724,(((Uncultured_Rhodanobacter_sp_clone_GASP-WA1S2_A08_EF072107_S000745501,Uncultured_Rhodanobacter_sp_clone_GASP-WA1S3_A08_EF072187_S000745581),Uncultured_Rhodanobacter_sp_clone_GASP-WA1S3_E08_EF072224_S000745618),Uncultured_Rhodanobacter_sp_clone_GASP-WA1S2_E08_EF072154_S000745548)),Rhodanobacter_sp_RB3-12A_FJ608778_S001293582),(Rhodanobacter_sp_BPC1_AF494542_S000429743,(Rhodanobacter_sp_LQ-2_EU818793_S001153941,((((Uncultured_Rhodanobacter_sp_clone_GASP-WC1S1_E07_EF074414_S000747579,((((Uncultured_gamma_proteobacterium_clone_AKYG891_AY922074_S000493308,(((Uncultured_gamma_proteobacterium_clone_SI-2F_G06_EF221405_S000876783,Uncultured_gamma_proteobacterium_clone_SI-2F_H04_EF221414_S000876792),(Uncultured_Xanthomonadales_bacterium_clone_MP10B4_EU403720_S001023874,Uncultured_gamma_proteobacterium_clone_C-CS3_AY622233_S000421622)),Rhodanobacter_sp_GR14-4_FJ821729_S001351747)),Rhodanobacter_sp_DCY45_FJ605268_S001265315),Swingsiella_fulva_gene_for_AB100608_S000445670),Uncultured_Rhodanobacter_sp_clone_GASP-MA1S1_F04_EF662370_S000882610)),Uncultured_Rhodanobacter_sp_clone_MHP2_Pitesti_DQ366107_S000649437),Rhodanobacter_sp_EV1_DQ985278_S000750383),(((Uncultured_gamma_proteobacterium_clone_AKYH1043_AY921729_S000492963,Uncultured_Rhodanobacter_sp_clone_GASP-WC1S1_C08_EF074391_S000747556),((((Uncultured_gamma_proteobacterium_clone_BF99_C17_DQ677842_S000862285,Uncultured_gamma_proteobacterium_clone_BF99_C35_DQ677846_S000862289),Uncultured_gamma_proteobacterium_clone_BF99_C44_DQ677849_S000862292),Uncultured_gamma_proteobacterium_AJ318180_S000129085),Uncultured_gamma_proteobacterium_AJ318114_S000129704)),Rhodanobacter_sp_MJ01_GQ250431_S001744227))))),((Rhodanobacter_thiooxydans_gene_for_AB286179_S000768423,Rhodanobacter_sp_IMER-B2-6_FJ772032_S001331001),(Uncultured_Xanthomonadales_bacterium_clone_MP9A28_EU403767_S001023921,Uncultured_Rhodanobacter_sp_clone_Plot4-2E05_EU449634_S001275034))),(Uncultured_Xanthomonadales_bacterium_clone_MP9B6_EU403863_S001024017,Rhodanobacter_sp_MBNA3_partial_FN430654_S001575272)),(((((Uncultured_Xanthomonadales_bacterium_clone_MP10B21_EU403704_S001023858,(Uncultured_Xanthomonadales_bacterium_clone_MP10B17_EU403700_S001023854,(Uncultured_Xanthomonadales_bacterium_clone_MP10B13_EU403697_S001023851,Uncultured_Xanthomonadales_bacterium_clone_MP10B15_EU403698_S001023852))),(Uncultured_gamma_proteobacterium_clone_AKYH1295_AY921730_S000492964,Uncultured_Frateuria_sp_clone_Plot22-A10_EU665172_S001334013)),Uncultured_Rhodanobacter_sp_clone_GASP-WA1W1_D09_EF072313_S000745707),Uncultured_Xanthomonadales_bacterium_clone_MP10A42_EU403652_S001023806),((Uncultured_Xanthomonadales_bacterium_clone_MP10B5_EU403728_S001023882,(Rhodanobacter_lindaniclasticus_strain_czh-131_DQ370020_S000649652,Rhodanobacter_lindaniclasticus_DQ507211_S000691527)),Rhodanobacter_lindaniclasticus_gene_for_AB244763_S000627865))))),(Uncultured_Rhodanobacter_sp_clone_IAFIL35_DQ145582_S000982472,((Rhodanobacter_lindaniclasticus_L76222_S000363165,Uncultured_Rhodanobacter_sp_clone_GASP-WA1S2_A07_EF072106_S000745500),Uncultured_Rhodanobacter_sp_clone_GASP-WA1S3_A07_EF072186_S000745580))),(((Uncultured_Rhodanobacter_sp_clone_GASP-WA1S3_D05_EF072209_S000745603,Gamma_proteobacterium_S-N1-6B_gene_for_AB074730_S000115191),Uncultured_Rhodanobacter_sp_clone_GASP-WA1S2_D05_EF072139_S000745533),Rhodanobacter_sp_IMER-B2-16_FJ772029_S001330998)),Uncultured_Xanthomonadales_bacterium_clone_MP9B3_EU403833_S001023987)))),(Luteibacter_sp_MDA0897_DQ986460_S000736616,((((Uncultured_Fulvimonas_sp_clone_GASP-WA2S3_G01_EF072771_S000746165,(Dyella_sp_M303_gene_for_AB461717_S001291726,Uncultured_Luteibacter_sp_partial_AM930508_S000969928)),((Luteibacter_rhizovicinus_gene_for_AB272380_S000727895,(((Uncultured_Fulvimonas_sp_clone_GASP-WA1W2_D04_EF072397_S000745791,(((Luteibactor_rhizovicina_isolate_OUCZ70_AY785744_S000444582,Luteibacter_rhizovicinus_AM062713_S000592455),Uncultured_Rhodanobacter_sp_clone_GASP-MA1S3_E09_EF662550_S000882790),((Uncultured_Xanthomonadaceae_bacterium_clone_GASP-WA1W3_H06_EF072438_S000745832,Rhodanobacter_sp_32AD19_gene_for_AB242787_S000617040),Uncultured_Xanthomonadaceae_bacterium_clone_GASP-WA1W3_C03_EF072465_S000745859))),Luteibacter_rhizovicinus_strain_IMER-B1-47_FJ796463_S001351360),(Xanthomonas_sp_kmd_025_EU723092_S001045782,(((Luteibacter_sp_V87_DQ778039_S000768841,Luteibacter_sp_1Caecto15_partial_FN298911_S001575179),Uncultured_Xanthomonadaceae_bacterium_clone_GASP-MB3S3_D09_EF665752_S000885992),Luteibactor_rhizovicina_partial_AJ580497_S000323687)))),(((Luteibacter_rhizovicinus_gene_for_AB272376_S000727891,Luteibacter_rhizovicinus_gene_for_AB272377_S000727892),(Luteibacter_rhizovicinus_strain_LL-C_EU022023_S000902723,(_Gamma_proteobacterium_PI_GH11A2_small_subunit_ribosomal_RNA_gene,_partial_sequence_AY162032_S000398868,Gamma_proteobacterium_IMER-A2-18_FJ434131_S001241971))),Dyella_yeojuensis_strain_rif200829_FJ527678_S001264367))),Uncultured_Fulvimonas_sp_clone_GASP-WA1W3_H03_EF072435_S000745829),Dyella_yeojuensis_strain_R2A16-10_DQ181549_S000604000))))),((((((Uncultured_gamma_proteobacterium_clone_nsc124_DQ211474_S000634823,(Uncultured_Xanthomonadaceae_bacterium_clone_GC12m-2-77_EU641698_S001277197,Uncultured_Xanthomonadaceae_bacterium_clone_GC12m-1-92_EU640675_S001276174)),(Uncultured_gamma_proteobacterium_clone_J-GAC-47_GQ453210_S001604721,Uncultured_gamma_proteobacterium_clone_FI-2F_H11_EF220462_S000875840)),Uncultured_gamma_proteobacterium_clone_nsc072_DQ211426_S000634776),(Uncultured_gamma_proteobacterium_clone_GASP-KA1W1_G06_EU297243_S000962340,Uncultured_gamma_proteobacterium_clone_GASP-KC1W2_F08_EU299473_S000974320)),(Uncultured_gamma_proteobacterium_clone_Fl-1F_A06_EF220466_S000875844,((Uncultured_gamma_proteobacterium_clone_GASP-KC3W3_G07_EU300620_S000975467,Uncultured_gamma_proteobacterium_gene_for_AB473983_S001200279),((Uncultured_Xanthomonadales_bacterium_clone_CTRL33_EU403990_S001024144,Uncultured_Xanthomonadales_bacterium_clone_CTRL44_EU404002_S001024156),(Uncultured_gamma_proteobacterium_clone_GASP-MA4W2_H10_EF664284_S000884524,Uncultured_Xanthomonadaceae_bacterium_clone_Plot21-2C06_EU193114_S001190970))))),((((Uncultured_gamma_proteobacterium_clone_S-K6-C04_EF612433_S000878268,(Uncultured_Xanthomonadales_bacterium_clone_MP9B36_EU403840_S001023994,(Gamma_proteobacterium_WJ2_AY096032_S000395959,Acid_streamer_bacterium_PK51_AY765997_S000443860))),Uncultured_Xanthomonadaceae_bacterium_clone_ORCL310_EF042584_S000863122),Uncultured_gamma_proteobacterium_clone_K6-C13_EF612418_S000878253),((Uncultured_gamma_proteobacterium_clone_BPM1LB11_AY690213_S000477242,((Uncultured_gamma_proteobacterium_clone_BPM1SD06_AY689854_S000476883,Uncultured_gamma_proteobacterium_clone_BPM3_A04_AY689911_S000476940),Uncultured_gamma_proteobacterium_clone_BPM3_G12_AY689893_S000476922)),(Uncultured_gamma_proteobacterium_clone_BDC2_B07_AY690242_S000477271,Uncultured_gamma_proteobacterium_clone_BPM2_B07_AY689673_S000476702))))),((((Gamma_proteobacterium_P-40_partial_AM411938_S000925568,Gamma_proteobacterium_P-41_partial_AM411939_S000925569),(Gamma_proteobacterium_RNB18_partial_FN554421_S001611545,Gamma_proteobacterium_RNB20_partial_FN554422_S001611546)),Uncultured_Aquimonas_sp_clone_C14_DQ499974_S000686332),((Uncultured_Xanthomonadales_bacterium_clone_CTRL23_EU403979_S001024133,Uncultured_Xanthomonadales_bacterium_clone_CTRL66_EU404027_S001024181),(((Dokdonella_sp_PYM5-8_partial_AM981202_S001093964,Dokdonella_sp_RaM5-2_partial_AM981200_S001093962),Dokdonella_sp_PYM5-11_partial_AM981201_S001093963),(Uncultured_Xanthomonadales_bacterium_clone_BSB2Q1u79_EU631956_S001084459,Uncultured_Xanthomonadaceae_bacterium_clone_DFM2W1u28_EU634607_S001087110)))))))),Uncultured_Xanthomonadales_bacterium_clone_MP9B33_EU403837_S001023991))),((Xanthomonadaceae_bacterium_e1/4M_EF540465_S000860076,(Arenimonas_sp_MOLA_64_partial_AM990839_S001094276,(Arenimonas_donghaensis_strain_HO3-R19_DQ411038_S000651447,(Uncultured_gamma_proteobacterium_clone_SM2E10_AF445726_S000349376,Uncultured_gamma_proteobacterium_clone_SM2D10_AF445723_S000349373)))),((Arenimonas_malthae_strain_CC-JY-1_DQ239766_S000619973,Uncultured_gamma_proteobacterium_partial_AJ871058_S000460009),((Uncultured_gamma_proteobacterium_clone_AKYH1464_AY922114_S000493348,(Aspromonas_sp_UK-29_partial_AM980880_S001093956,((Uncultured_gamma_proteobacterium_clone_SM1E04_AF445682_S000349333,Uncultured_gamma_proteobacterium_clone_SM1E05_AF445683_S000349334),(Uncultured_gamma_proteobacterium_clone_nsc114_DQ211464_S000634813,Uncultured_gamma_proteobacterium_clone_RBE2CI-96_EF111182_S000764921)))),(((((((Uncultured_Xanthomonadaceae_bacterium_clone_GASP-MA1S3_B09_EF662517_S000882757,Uncultured_Xanthomonadaceae_bacterium_clone_GASP-MA2W1_H05_EF663092_S000883332),((((Uncultured_Xanthomonadaceae_bacterium_clone_GASP-KB2S1_G04_EU298052_S000963149,Uncultured_Xanthomonadaceae_bacterium_clone_AUVE_06C12_EF651278_S000880822),Uncultured_Xanthomonadaceae_bacterium_clone_GASP-KC2S1_D05_EU299636_S000974483),Uncultured_Xanthomonadaceae_bacterium_clone_Plot21-2G09_EU193117_S001190973),((Uncultured_Xanthomonadaceae_bacterium_clone_Plot4-2H04_EU449637_S001275037,(Uncultured_Xanthomonadaceae_bacterium_clone_AUVE_15E02_EF651733_S000881276,Uncultured_Xanthomonadaceae_bacterium_clone_GASP-MA1S1_E11_EF662366_S000882606)),Uncultured_Xanthomonadaceae_bacterium_clone_GASP-KC1W2_G07_EU299483_S000974330))),((((Uncultured_Xanthomonadales_bacterium_clone_GASP-KC3S3_A06_EU300292_S000975139,Uncultured_Xanthomonadaceae_bacterium_clone_MBT9_FJ538122_S001285794),(((Uncultured_Lysobacter_sp_clone_RUGL1-274_GQ421125_S001602569,Uncultured_Xanthomonadaceae_bacterium_clone_GASP-MB3S3_D10_EF665753_S000885993),Uncultured_gamma_proteobacterium_partial_AJ519662_S000101341),(Uncultured_Xanthomonadaceae_bacterium_clone_GASP-KC2W2_F02_EU299994_S000974841,((Uncultured_Xanthomonadaceae_bacterium_clone_439_GQ183447_S001562067,_Uncultured_Xanthomonadaceae_bacterium_clone_D10_39_small_subunit_ribosomal_RNA_gene,_partial_sequence_EU266803_S000987907),(Uncultured_gamma_proteobacterium_clone_BDC2_D03_AY690260_S000477289,Uncultured_gamma_proteobacterium_clone_0M2_C4_DQ513927_S000753196))))),((Uncultured_Xanthomonadaceae_bacterium_clone_Plot29-2B02_EU202901_S001174594,(Uncultured_Xanthomonadaceae_bacterium_clone_Elev_16S_1901_EF020325_S000831179,((Uncultured_Xanthomonadaceae_bacterium_clone_GASP-MA2W3_B07_EF663297_S000883537,(Uncultured_Xanthomonadaceae_bacterium_clone_GASP-MA4S2_C04_EF664034_S000884274,(Uncultured_Xanthomonadaceae_bacterium_clone_GASP-MA1S2_B10_EF662426_S000882666,(Uncultured_Xanthomonadaceae_bacterium_clone_GASP-MA1W2_C09_EF662683_S000882923,((Uncultured_Xanthomonadales_bacterium_clone_GASP-MA2S1_H01_EF662892_S000883132,Uncultured_Xanthomonadaceae_bacterium_clone_GASP-MA1W2_H01_EF662722_S000882962),(Uncultured_Xanthomonadales_bacterium_clone_BFS3W1u71_EU634439_S001086942,(Uncultured_Arenimonas_sp_clone_RUGL1-411_GQ420906_S001602350,(Uncultured_Thermomonas_sp_clone_RUGL6-229_GQ366542_S001585049,Uncultured_Arenimonas_sp_clone_RUGL6-232_GQ366544_S001585051)))))))),Uncultured_Xanthomonadaceae_bacterium_clone_GASP-MA1W2_H06_EF662724_S000882964))),(Uncultured_Xanthomonadaceae_bacterium_clone_GASP-KA1S1_D10_EU296954_S000962051,(Uncultured_Xanthomonadaceae_bacterium_clone_GASP-WC2W2_F08_EF075294_S000748459,(Uncultured_Xanthomonadaceae_bacterium_clone_GASP-WC2S3_C08_EF075084_S000748249,((Uncultured_Xanthomonadaceae_bacterium_clone_GASP-WB2S2_C11_EF073951_S000747116,(Uncultured_Xanthomonadaceae_bacterium_clone_GASP-WB2S2_H12_EF073918_S000747083,(Uncultured_gamma_proteobacterium_clone_100M2_G6_DQ514114_S000753383,Uncultured_Xanthomonadaceae_bacterium_clone_GASP-WA2W2_D03_EF072923_S000746317))),Uncultured_Xanthomonadaceae_bacterium_clone_GASP-WB2W2_C08_EF074203_S000747368)))))),(Uncultured_Arenimonas_sp_clone_P1s-303_GQ287480_S001568527,Arenimonas_oryziterrae_strain_YC6267_EU376961_S000995879))),Uncultured_Xanthomonadaceae_bacterium_clone_Plot22-2G05_EU665169_S001334010),(Uncultured_Xanthomonadaceae_bacterium_clone_Plot4-2B04_EU449633_S001275033,(Uncultured_Xanthomonadaceae_bacterium_clone_Plot21-G01_EU193121_S001190977,(Gamma_proteobacterium_SUWAF013_gene_for_AB447550_S001151998,(((((((Uncultured_Xanthomonadaceae_bacterium_clone_GC12m-2-28_EU641691_S001277190,Uncultured_Xanthomonadaceae_bacterium_clone_GC12m-4-6_EU641139_S001276638),((Uncultured_Xanthomonadaceae_bacterium_clone_GC12m-3-51_EU641018_S001276517,(Uncultured_Xanthomonadaceae_bacterium_clone_GC12m-3-66_EU641033_S001276532,Uncultured_Xanthomonadaceae_bacterium_clone_GC12m-4-54_EU641131_S001276630)),(Uncultured_Xanthomonadaceae_bacterium_clone_GC12m-4-93_EU641155_S001276654,((Uncultured_Xanthomonadaceae_bacterium_clone_GC12m-4-95_EU641171_S001276670,(Uncultured_Xanthomonadaceae_bacterium_clone_GC12m-1-96_EU640707_S001276206,Uncultured_Xanthomonadaceae_bacterium_clone_GC12m-2-24_EU641755_S001277254)),Uncultured_Xanthomonadaceae_bacterium_clone_GC12m-4-62_EU641097_S001276596)))),((((Uncultured_Xanthomonadaceae_bacterium_clone_GC12m-1-43_EU640682_S001276181,(Uncultured_Xanthomonadaceae_bacterium_clone_GC12m-1-53_EU640664_S001276163,Uncultured_Xanthomonadaceae_bacterium_clone_GC12m-1-54_EU640665_S001276164)),Uncultured_Xanthomonadaceae_bacterium_clone_GC12m-3-39_EU641020_S001276519),Uncultured_Xanthomonadaceae_bacterium_clone_GC12m-2-65_EU641700_S001277199),(Uncultured_Xanthomonadaceae_bacterium_clone_GC12m-1-24_EU640718_S001276217,Uncultured_Xanthomonadaceae_bacterium_clone_Gap-1-56_EU642089_S001277588))),((Uncultured_Xanthomonadaceae_bacterium_clone_GC12m-4-71_EU641175_S001276674,Uncultured_Xanthomonadaceae_bacterium_clone_GC1m-2-62_EU640726_S001276225),Uncultured_Xanthomonadaceae_bacterium_clone_GC12m-3-79_EU641046_S001276545)),(((Uncultured_Xanthomonadaceae_bacterium_clone_GC12m-3-84_EU641079_S001276578,Uncultured_Xanthomonadaceae_bacterium_clone_GC12m-2-47_EU641750_S001277249),Uncultured_Xanthomonadaceae_bacterium_clone_GC12m-3-93_EU641060_S001276559),Uncultured_Xanthomonadaceae_bacterium_clone_GC12m-1-23_EU640717_S001276216)),Uncultured_Xanthomonadaceae_bacterium_clone_GC12m-4-42_EU641133_S001276632),((((Uncultured_Xanthomonadaceae_bacterium_clone_GC12m-1-72_EU640711_S001276210,((Uncultured_Xanthomonadaceae_bacterium_clone_GC12m-3-34_EU641071_S001276570,(Uncultured_Xanthomonadaceae_bacterium_clone_GC12m-1-18_EU640671_S001276170,(Uncultured_Xanthomonadaceae_bacterium_clone_GC12m-1-17_EU640670_S001276169,(Uncultured_Xanthomonadaceae_bacterium_clone_GC12m-4-27_EU641118_S001276617,((((Uncultured_Xanthomonadaceae_bacterium_clone_GC12m-4-58_EU641162_S001276661,Uncultured_Xanthomonadaceae_bacterium_clone_GC12m-4-87_EU641108_S001276607),(((Uncultured_Xanthomonadaceae_bacterium_clone_GC12m-3-80_EU641047_S001276546,Uncultured_Xanthomonadaceae_bacterium_clone_GC12m-2-50_EU641672_S001277171),Uncultured_Xanthomonadaceae_bacterium_clone_GC12m-4-31_EU641150_S001276649),Uncultured_Xanthomonadaceae_bacterium_clone_GC12m-4-26_EU641103_S001276602)),Uncultured_Xanthomonadaceae_bacterium_clone_GC12m-4-61_EU641096_S001276595),(((Uncultured_Xanthomonadaceae_bacterium_clone_GC12m-4-12_EU641186_S001276685,(Uncultured_Xanthomonadaceae_bacterium_clone_GC12m-4-24_EU641184_S001276683,(Uncultured_Xanthomonadaceae_bacterium_clone_GC12m-4-85_EU641092_S001276591,(Uncultured_Xanthomonadaceae_bacterium_clone_GC12m-3-59_EU641082_S001276581,((Uncultured_Xanthomonadaceae_bacterium_clone_GC12m-4-73_EU641094_S001276593,((((Uncultured_Xanthomonadaceae_bacterium_clone_GC12m-4-9_EU641169_S001276668,(Uncultured_Xanthomonadaceae_bacterium_clone_GC12m-4-43_EU641148_S001276647,Uncultured_Xanthomonadaceae_bacterium_clone_GC12m-4-49_EU641098_S001276597)),Uncultured_Xanthomonadaceae_bacterium_clone_GC12m-4-77_EU641126_S001276625),Uncultured_Xanthomonadaceae_bacterium_clone_GC12m-4-38_EU641101_S001276600),Uncultured_Xanthomonadaceae_bacterium_clone_GC12m-4-28_EU641119_S001276618)),Uncultured_Xanthomonadaceae_bacterium_clone_GC12m-3-76_EU641015_S001276514))))),Uncultured_Xanthomonadaceae_bacterium_clone_GC12m-2-52_EU641687_S001277186),Uncultured_Xanthomonadaceae_bacterium_clone_GC12m-4-59_EU641177_S001276676)))))),Uncultured_Xanthomonadaceae_bacterium_clone_GC6m-4-34_EU642015_S001277514)),Uncultured_gamma_proteobacterium_clone_TH_g4_EU980213_S001161639),Uncultured_gamma_proteobacterium_clone_TH_g14_EU980219_S001161645),(Uncultured_Xanthomonadaceae_bacterium_clone_GC12m-3-56_EU641051_S001276550,((((Uncultured_Xanthomonadaceae_bacterium_clone_GC12m-4-56_EU641147_S001276646,((Uncultured_Xanthomonadaceae_bacterium_clone_GC12m-2-27_EU641690_S001277189,Uncultured_Xanthomonadaceae_bacterium_clone_GC1m-3-29_EU641324_S001276823),Uncultured_Xanthomonadaceae_bacterium_clone_GC12m-3-43_EU641052_S001276551)),((Uncultured_Xanthomonadaceae_bacterium_clone_GC12m-3-48_EU641085_S001276584,Uncultured_Xanthomonadaceae_bacterium_clone_GC12m-3-78_EU641031_S001276530),(Uncultured_Xanthomonadaceae_bacterium_clone_GC12m-4-70_EU641160_S001276659,Uncultured_Xanthomonadaceae_bacterium_clone_GC12m-3-16_EU641025_S001276524))),Uncultured_Xanthomonadaceae_bacterium_clone_GC12m-3-40_EU641021_S001276520),(((Uncultured_Xanthomonadaceae_bacterium_clone_GC12m-4-1_EU641106_S001276605,(Uncultured_Xanthomonadaceae_bacterium_clone_GC12m-4-55_EU641146_S001276645,((Uncultured_Xanthomonadaceae_bacterium_clone_GC12m-1-89_EU640658_S001276157,(Uncultured_Xanthomonadaceae_bacterium_clone_GC12m-1-6_EU640673_S001276172,(Uncultured_Xanthomonadaceae_bacterium_clone_GC12m-1-5_EU640672_S001276171,Uncultured_Xanthomonadaceae_bacterium_clone_GC12m-1-81_EU640692_S001276191))),Uncultured_Xanthomonadaceae_bacterium_clone_GC12m-3-63_EU641016_S001276515))),Uncultured_Xanthomonadaceae_bacterium_clone_GC12m-2-62_EU641670_S001277169),((Uncultured_Xanthomonadaceae_bacterium_clone_LW18m-1-18_EU642263_S001277762,(Uncultured_Xanthomonadaceae_bacterium_clone_GC12m-2-35_EU641752_S001277251,(Uncultured_Xanthomonadaceae_bacterium_clone_GC12m-2-17_EU641708_S001277207,(Uncultured_Xanthomonadaceae_bacterium_clone_GC12m-1-87_EU640643_S001276142,((((Uncultured_Xanthomonadaceae_bacterium_clone_GC12m-4-3_EU641122_S001276621,(Uncultured_Xanthomonadaceae_bacterium_clone_LW1m-4-17_EU640290_S001275789,(Uncultured_Xanthomonadaceae_bacterium_clone_GC12m-3-15_EU641024_S001276523,(Uncultured_Xanthomonadaceae_bacterium_clone_GC12m-3-70_EU641065_S001276564,(((Uncultured_Xanthomonadaceae_bacterium_clone_GC12m-3-53_EU641034_S001276533,((Uncultured_Xanthomonadaceae_bacterium_clone_GC12m-3-27_EU641022_S001276521,(Uncultured_Xanthomonadaceae_bacterium_clone_GC12m-2-75_EU641682_S001277181,((Uncultured_Xanthomonadaceae_bacterium_clone_GC12m-2-31_EU641721_S001277220,(Uncultured_Xanthomonadaceae_bacterium_clone_GC1m-3-45_EU641353_S001276852,Uncultured_Xanthomonadaceae_bacterium_clone_GC12m-1-48_EU640714_S001276213)),Uncultured_Xanthomonadaceae_bacterium_clone_Gap-1-66_EU642071_S001277570))),Uncultured_Xanthomonadaceae_bacterium_clone_GC12m-2-8_EU641726_S001277225)),Uncultured_Xanthomonadaceae_bacterium_clone_GC12m-2-41_EU641704_S001277203),Uncultured_Xanthomonadaceae_bacterium_clone_GC1m-4-53_EU640854_S001276353))))),Uncultured_Xanthomonadaceae_bacterium_clone_GC12m-3-96_EU641077_S001276576),Uncultured_Xanthomonadaceae_bacterium_clone_GC12m-1-74_EU640630_S001276129),Uncultured_Xanthomonadaceae_bacterium_clone_GC12m-4-2_EU641107_S001276606))))),(Uncultured_Xanthomonadaceae_bacterium_clone_GC12m-1-39_EU640650_S001276149,((((((Uncultured_Xanthomonadaceae_bacterium_clone_GC12m-4-8_EU641154_S001276653,Uncultured_Xanthomonadaceae_bacterium_clone_GC12m-3-33_EU641070_S001276569),Uncultured_Xanthomonadaceae_bacterium_clone_GC12m-3-4_EU641027_S001276526),Uncultured_Xanthomonadaceae_bacterium_clone_GC12m-3-74_EU641000_S001276499),Uncultured_Xanthomonadaceae_bacterium_clone_GC12m-3-68_EU641049_S001276548),(Uncultured_Xanthomonadaceae_bacterium_clone_GC12m-2-13_EU641676_S001277175,(Uncultured_Xanthomonadaceae_bacterium_clone_GC12m-4-72_EU641176_S001276675,(Uncultured_Xanthomonadaceae_bacterium_clone_GC12m-4-91_EU641140_S001276639,Uncultured_Xanthomonadaceae_bacterium_clone_GC12m-3-85_EU640997_S001276496)))),(Uncultured_Xanthomonadaceae_bacterium_clone_GC12m-1-46_EU640699_S001276198,Uncultured_Xanthomonadaceae_bacterium_clone_GC12m-1-8_EU640689_S001276188))))))))))))),(((Uncultured_Xanthomonadaceae_bacterium_clone_GASP-KC1S2_D01_EU299178_S000974025,Uncultured_Xanthomonadaceae_bacterium_clone_GASP-KC3W2_D08_EU300496_S000975343),Uncultured_Xanthomonadaceae_bacterium_clone_Plot22-2H11_EU665170_S001334011),Uncultured_gamma_proteobacterium_clone_AKYH957_AY921928_S000493162)),((Aspromonas_composti_partial_AM229324_S000650720,Xanthomonas_sp_P2-12-1_partial_AM490086_S000804701),(Uncultured_Xanthomonas_sp_clone_449_EU097363_S000922487,(Uncultured_Xanthomonas_sp_clone_337_EU097300_S000922424,Uncultured_Xanthomonas_sp_clone_438_EU097358_S000922482)))))))),((((((Uncultured_Lysobacter_sp_clone_Plot22-A02_EU665171_S001334012,(Uncultured_Xanthomonadaceae_bacterium_clone_GASP-KB1S3_C04_EU297651_S000962748,Uncultured_Thermomonas_sp_clone_Plot21-F05_EU193120_S001190976)),(Uncultured_Thermomonas_sp_clone_Plot29-E06_EU202907_S001174600,Uncultured_Thermomonas_sp_clone_Plot21-2H10_EU193118_S001190974)),(((((Thermomonas_dokdonensis_strain_DS-58_EF100698_S000769182,(Uncultured_Lysobacter_sp_partial_AM935199_S001266591,(Uncultured_Thermomonas_sp_clone_Plot21-2C08_EU193115_S001190971,((Uncultured_Thermomonas_sp_clone_Plot21-2B1_EU193113_S001190969,((Uncultured_Thermomonas_sp_clone_GASP-WA2W1_B10_EF072815_S000746209,Uncultured_Xanthomonadaceae_bacterium_clone_GASP-MA1S2_G09_EF662481_S000882721),(Uncultured_Thermomonas_sp_clone_Plot21-E04_EU193119_S001190975,Uncultured_Thermomonas_sp_clone_Plot29-2A04_EU202899_S001174592))),Uncultured_Thermomonas_sp_clone_Plot21-2F10_EU193116_S001190972)))),Uncultured_Xanthomonadaceae_bacterium_clone_Elev_16S_960_EF019778_S000830632),(Uncultured_Thermomonas_sp_clone_GASP-KA1W3_F02_EU297412_S000962509,((Uncultured_Thermomonas_sp_clone_GASP-WB2W3_H07_EF074265_S000747430,Uncultured_Thermomonas_sp_clone_GASP-KB1W2_G05_EU297842_S000962939),Uncultured_Thermomonas_sp_clone_GASP-KC1S2_C01_EU299166_S000974013))),(Uncultured_Xanthomonadaceae_bacterium_clone_GASP-KC1S1_E10_EU299103_S000973950,((((((Uncultured_Thermomonas_sp_clone_Plot4-2H07_EU449638_S001275038,Uncultured_Xanthomonadaceae_bacterium_clone_GASP-MA2S2_E08_EF662912_S000883152),(Uncultured_Lysobacter_sp_clone_GASP-WA1S3_E05_EF072221_S000745615,Uncultured_Lysobacter_sp_clone_Plot22-2B01_EU665167_S001334008)),((((Uncultured_Thermomonas_sp_clone_Plot4-2E09_EU449635_S001275035,(Uncultured_Thermomonas_sp_clone_Plot29-G02_EU202910_S001174603,Uncultured_Xanthomonadaceae_bacterium_clone_GASP-MA1S3_E06_EF662547_S000882787)),Uncultured_Thermomonas_sp_clone_Plot29-2H01_EU202905_S001174598),(Uncultured_Lysobacter_sp_clone_Plot22-G05_EU665174_S001334015,(((Uncultured_Thermomonas_sp_clone_Plot4-B12_EU449641_S001275041,Uncultured_Thermomonas_sp_clone_Plot03-2B07_EU276576_S001202166),(Uncultured_Thermomonas_sp_clone_Plot22-2A08_EU665166_S001334007,(Uncultured_Lysobacter_sp_clone_Plot21-2A4_EU193112_S001190968,Uncultured_Thermomonas_sp_clone_Plot4-A12_EU449640_S001275040))),Uncultured_Thermomonas_sp_clone_Plot29-2D05_EU202902_S001174595))),Uncultured_Xanthomonadaceae_bacterium_clone_Plot29-E09_EU202908_S001174601)),Uncultured_Thermomonas_sp_clone_Plot22-2A05_EU665165_S001334006),Uncultured_Xanthomonadaceae_bacterium_clone_GASP-WA1S2_E05_EF072151_S000745545),Uncultured_Thermomonas_sp_clone_Plot17-E06_EU440729_S001274758))),(Uncultured_Thermomonas_sp_clone_Plot29-E04_EU202906_S001174599,(Uncultured_gamma_proteobacterium_gene_for_AB451737_S001100085,(Uncultured_Thermomonas_sp_clone_Plot4-2G11_EU449636_S001275036,Uncultured_Lysobacter_sp_clone_Plot22-2B06_EU665168_S001334009))))),Uncultured_Lysobacter_sp_clone_GASP-WA2S2_B06_EF072637_S000746031),(((((Xanthomonas_sp_MM_AY864860_S000478971,Xanthomonas_sp_3C_3_AY689031_S000375528),((Xanthomonas_sp_B05-08040214_DQ213024_S000650958,(((((Uncultured_Xanthomonadaceae_bacterium_clone_106a_FJ477659_S001752472,((Uncultured_Xanthomonadaceae_bacterium_clone_UAB-5_FJ477554_S001752368,Uncultured_Xanthomonadaceae_bacterium_clone_86f_FJ477594_S001752408),Uncultured_Xanthomonadaceae_bacterium_clone_148a_FJ477618_S001752432)),(Uncultured_Xanthomonadaceae_bacterium_clone_96b_FJ477661_S001752474,(Uncultured_Xanthomonadaceae_bacterium_clone_UAB-35_FJ477584_S001752398,(Uncultured_Xanthomonadaceae_bacterium_clone_115a_FJ477623_S001752437,((Uncultured_Xanthomonadaceae_bacterium_clone_UAB-49_FJ477598_S001752412,Uncultured_Xanthomonadaceae_bacterium_clone_UAB-54_FJ477603_S001752417),(Uncultured_Xanthomonadaceae_bacterium_clone_114d_FJ477621_S001752435,Uncultured_Xanthomonadaceae_bacterium_clone_114m2_FJ477622_S001752436)))))),(((Uncultured_gamma_proteobacterium_clone_ccmr058_EU909152_S001211247,(Uncultured_Lysobacter_sp_clone_3-D_EU305585_S000975550,Uncultured_Lysobacter_sp_clone_1-I_EU305571_S000975536)),Luteimonas_aestuarii_strain_B9_EF660758_S000893304),(Luteimonas_composti_strain_CC-YY255_DQ846687_S000730715,Luteimonas_marina_strain_FR1330_EU295459_S000980202))),(Gamma_proteobacterium_HPC8_AY372931_S000624076,(((((((Uncultured_gamma_proteobacterium_partial_AJ581599_S000144149,Uncultured_Lysobacter_sp_partial_AM936534_S001267926),Luteimonas_aquatica_strain_RIB1-20_EF626688_S000892544),Lysobacter_panaciterrae_gene_for_AB245359_S000627895),((Uncultured_gamma_proteobacterium_gene_for_AB257632_S000968999,Uncultured_gamma_proteobacterium_gene_for_AB257640_S000969007),Uncultured_gamma_proteobacterium_gene_for_AB257638_S000969005)),(Luteimonas_sp_S22-40_partial_AM932272_S000979342,Luteimonas_sp_S22-50_partial_AM932281_S000979351)),Xanthomonas-like_sp_V4BO41_partial_AJ244722_S000094250),(((Xanthomonas_sp_VC-YC6626_EU734596_S001046259,Uncultured_Xanthomonadaceae_bacterium_partial_FM211955_S001673312),(((((Uncultured_Lysobacter_sp_clone_DSV2W1u37_EU635050_S001087553,uncultured_gamma_proteobacterium_partial_AJ619045_S000261738),((Uncultured_Luteimonas_sp_partial_AM935417_S001266809,Uncultured_Xanthomonas_sp_partial_AM934771_S001266163),(Uncultured_Xanthomonadaceae_bacterium_clone_AUVE_06C03_EF651272_S000880816,((Uncultured_gamma_proteobacterium_clone_AKYH481_AY921808_S000493042,Uncultured_gamma_proteobacterium_clone_AKYG1610_AY921806_S000493040),(Uncultured_gamma_proteobacterium_clone_AKYG1655_AY921807_S000493041,Uncultured_Lysobacter_sp_partial_AM935900_S001267292))))),((Luteimonas_sp_EM0590_FJ750462_S001330325,(Uncultured_Luteimonas_sp_clone_NP91_FJ609383_S001287909,(Uncultured_gamma_proteobacterium_partial_AJ581595_S000143322,(((Luteimonas_sp_CHNTR31_DQ337595_S000639916,(Luteimonas_mephitis_AJ012228_S000020202,Luteimonas_mephitis_gene_for_AB433628_S001093636)),(Luteimonas_sp_TUT1017_gene_for_AB098585_S000385760,Luteimonas_sp_TUT1238_gene_for_AB188220_S000365545)),Luteimonas_sp_H10_AY500144_S000262717)))),Uncultured_gamma_proteobacterium_clone_NP85_FJ609377_S001287903)),(Xanthomonadaceae_bacterium_NML_91-0213_EU313792_S000980516,Stenotrophomonas_sp_KC-5_AM400231_S000728162)),(Luteimonas_terricola_strain_BZ92r_FJ948107_S001418439,(Uncultured_Xanthomonadaceae_bacterium_gene_for_AB331509_S000872260,Lysobacter_concretionis_strain_7-2_FJ795669_S001331366)))),(Xanthomonadaceae_bacterium_NML_03-0222_EU313791_S000980515,(Xanthomonas_sp_cp0611_AY827869_S000466989,Stenotrophomonas_sp_cp0407_AY827908_S000467028)))))),(Uncultured_gamma_proteobacterium_clone_Bac27G_EF688616_S000888267,Xanthomonadaceae_bacterium_NML_93-0792_EU313793_S000980517))),gi_GQ497917_S001744377)),(Lysobacter_ximonensis_strain_XM415_EU237492_S000967166,((((Stenotrophomonas_sp_DCY33_EU075218_S000903349,(Stenotrophomonas_panacihumi_strain_MK06_GQ856217_S001612800,Stenotrophomonas_maltophilia_strain_KNUC508_EU239210_S001198512)),((Xsacchari_Y10766_S000002814,(((Xanthomonas_sp_TC5_partial_FM209284_S001170823,Xanthomonas_sp_Aed03_EU740995_S001046369),(((Xanthomonas_sp_FeL06_EU741037_S001046411,Xanthomonas_sp_EBHRS01-2_DQ011535_S000541575),Xanthomonas_sp_AeL10_EU741015_S001046389),(_Xanthomonas_campestris_translucens_XC53_ribosomal_RNA_gene_fragment_L24791_S000414541,(((((Xanthomonas_translucens_pv_graminis_isolate_Xtg04_AY855849_S000644187,Xanthomonas_translucens_pv_graminis_isolate_Xtg16_AY855860_S000644198),(Xanthomonas_translucens_pv_graminis_isolate_Xtg05_AY855850_S000644188,((Xanthomonas_translucens_pv_graminis_isolate_Xtg12_AY855857_S000644195,Xanthomonas_translucens_pv_graminis_isolate_Xtg21_AY855865_S000644203),(Xanthomonas_translucens_pv_graminis_isolate_Xtg02_AY855847_S000644185,Xanthomonas_translucens_pv_graminis_isolate_Xtg18_AY855862_S000644200)))),((Xanthomonas_translucens_pv_graminis_isolate_Xtg27_AY855870_S000644208,Xanthomonas_translucens_pv_graminis_isolate_Xtg06_AY855851_S000644189),((Xanthomonas_translucens_pv_graminis_isolate_Xtg01_AY855846_S000644184,Xanthomonas_translucens_pv_graminis_isolate_Xtg03_AY855848_S000644186),Xanthomonas_translucens_pv_graminis_isolate_Xtg31_AY855874_S000644212))),(Xanthomonas_translucens_pv_graminis_16S_ribosomal_RNA_gene,_partial_sequence_AY247064_S000124135,(Xanthomonas_campestris_AF290420_S000390763,Xcampestris_X99298_S000381420))),((Xanthomonas_translucens_pv_arrhenatheri_strain_LMG_727_AY855844_S000644182,Xanthomonas_translucens_pv_graminis_isolate_Xtg25_AY855869_S000644207),((((Xanthomonas_translucens_pv_poae_16S_ribosomal_RNA_gene,_partial_sequence_AY572961_S000361078,Xanthomonas_translucens_pv_poae_strain_LMG_728_AY855845_S000644183),Xanthomonas_translucens_pv_poae_AY253329_S000124164),(((Xanthomonas_sp_Enf33_DQ339599_S000639987,((Xanthomonas_sp_Pd-S-s-l-D-96_gene_for_AB242976_S000652774,Xanthomonas_sp_kmd_489_EU723184_S001045874),Xanthomonas_translucens_KNUC168_DQ424867_S000824412)),Xanthomonas_sp_enrichment_culture_clone_SYW20_FJ601650_S001262201),((Xalbilineans_X95918_S000381395,(Xanthomonas_albilineans_gene_for_AB248365_S000749530,Xanthomonas_albilineans_gene_for_AB248364_S000749529)),(Xmelonis_Y10756_S000013156,Xhyacinthi_Y10754_S000015789)))),Xanthomonas_translucens_strain_P25_AY994101_S000653043)))))),Xanthomonas_sp_TC6_partial_FM209285_S001170824)),((((Pseudoxanthomonas_sp_wax_FJ796079_S001331390,((((((Pseudoxanthomonas_sp_ROi44_EF219047_S000986278,Pseudoxanthomonas_kaohsiungensis_J36_AY650027_S000504763),Pseudoxanthomonas_sp_CHNTR38_DQ337597_S000639918),Pseudoxanthomonas_koreensis_strain_T7-09_AY550263_S000503244),Uncultured_Pseudoxanthomonas_sp_clone_A02-06D_FJ542824_S001254122),Pseudoxanthomonas_daejeonensis_strain_TR6-08_AY550264_S000503245),(Pseudoxanthomonas_broegbernensis_AJ012231_S000020206,((Pseudoxanthomonas_suwonensis_strain_4M1_AY927994_S000494000,Pseudoxanthomonas_suwonensis_gene_for_AB271140_S000730461),(Pseudoxanthomonas_sp_VTT_E-073091_EU438977_S001240518,((Pseudoxanthomonas_taiwanensis_partial_AM932276_S000979346,Pseudoxanthomonas_byssovorax_AY928806_S000650851),(Pseudoxanthomonas_sp_XWB_EF139085_S000769732,(((Pseudoxanthomonas_sp_M1-7_gene_for_AB039336_S000457655,((Pseudoxanthomonas_taiwanensis_strain_CB-225_AF479790_S000499999,Pseudoxanthomonas_taiwanensis_EU438976_S001240517),(Uncultured_synthetic_wastewater_bacterium_tmbr15-3_AF309817_S000341446,Uncultured_synthetic_wastewater_bacterium_tmbr11-28_AF309808_S000341437))),((Uncultured_synthetic_wastewater_bacterium_tmbr11-3_AF309810_S000341439,Uncultured_synthetic_wastewater_bacterium_tmbr15-4_AF309818_S000341447),Pseudoxanthomonas_taiwanensis_strain_CB-226_AF427039_S000499737)),(Uncultured_gamma_proteobacterium_gene_for_AB451741_S001100089,((Uncultured_bacterium_mle1-45_AF280866_S000340734,Pseudoxanthomonas_sp_E4_DQ266452_S000621666),(Xanthomonas_campestris_partial_Y14145_S000247435,(Uncultured_Pseudoxanthomonas_sp_clone_T5394_EU029560_S000898261,Pseudoxanthomonas_sp_Ca7-5M04_EU177790_S000943380)))))))))))),((Pseudoxanthomonas_mexicana_gene_for_AB246798_S000627991,(Pseudoxanthomonas_indica_strain_P15_EF424397_S000824944,((Uncultured_Pseudoxanthomonas_sp_clone_GASP-WB2W2_E03_EF074219_S000747384,(Stenotrophomonas_sp_MFC-C_gene_for_AB183423_S000320212,Pseudoxanthomonas_sp_PNK04_EU025131_S000902891)),(Pseudoxanthomonas_mexicana_EU119264_S000927524,((Pseudoxanthomonas_sp_AM3_AY822463_S000456455,Pseudoxanthomonas_sp_AMS6_AY635897_S000372057),(Pseudoxanthomonas_sp_RN402_FJ032195_S001574021,Pseudoxanthomonas_sp_LLH-3_FJ548996_S001265059)))))),(Pseudoxanthomonas_sp_CTN-9_FJ598335_S001293317,((((((Pseudoxanthomonas_sp_11_4K_EF540482_S000860093,(Uncultured_Pseudoxanthomonas_sp_clone_GI6-3b-D04_FJ193125_S001178811,Uncultured_Pseudoxanthomonas_sp_clone_GI5-005-C10_FJ192708_S001178394)),((Pseudoxanthomonas_japonensis_gene_for_AB008507_S000457636,(Xanthomonas_sp_LCSAOTU19_AF506043_S000429875,Pseudoxanthomonas_mexicana_partial_FM213381_S001575082)),(uncultured_gamma_proteobacterium_partial_AJ619035_S000263197,Uncultured_Pseudoxanthomonas_sp_clone_GI5-003-F06_FJ192896_S001178582))),((Uncultured_Pseudoxanthomonas_sp_clone_GI5-002-D08_FJ193000_S001178686,(Uncultured_Pseudoxanthomonas_sp_clone_GI5-002-E09_FJ193009_S001178695,Uncultured_Pseudoxanthomonas_sp_clone_GI5-002-E08_FJ193008_S001178694)),(Uncultured_Pseudoxanthomonas_sp_clone_106_EU097153_S000922277,((Uncultured_Pseudoxanthomonas_sp_clone_TSM1Q1u25_EU632784_S001085287,Xanthomonas_sp_XLL-1_EF027001_S000751261),Uncultured_Pseudoxanthomonas_sp_clone_TSM1Q1u11_EU632826_S001085329)))),((Pseudomonas_sp_I-F4_AY779523_S000444306,(((((Pseudoxanthomonas_sp_P2-3_EU276093_S000968269,(((Pseudoxanthomonas_sp_D3-22_partial_AM403182_S000735159,(Pseudoxanthomonas_sp_D7-5_partial_AM403203_S000735180,(Pseudoxanthomonas_sp_D12-26a_partial_AM403237_S000735214,(Pseudoxanthomonas_sp_D5-35a_partial_AM403192_S000735169,Pseudoxanthomonas_sp_D5-38a_partial_AM403193_S000735170)))),Pseudoxanthomonas_sp_D5-19_partial_AM403190_S000735167),Pseudoxanthomonas_sp_D11-27_partial_AM403227_S000735204)),((((Pseudoxanthomonas_mexicana_AY512829_S000269671,Uncultured_Pseudoxanthomonas_sp_clone_DSR2Q1u22_EU631299_S001083802),Pseudoxanthomonas_mexicana_strain_2,4-X6_FJ493168_S001244049),Pseudoxanthomonas_sp_14III/A01/025_AY576705_S000594401),Pseudoxanthomonas_mexicana_strain_UR374_02_AY124375_S000460457)),Pseudoxanthomonas_mexicana_gene_for_AB375392_S001572341),(Uncultured_Pseudoxanthomonas_sp_clone_55_EU135789_S000925296,(Uncultured_gamma_proteobacterium_partial_AJ871051_S000460002,((Uncultured_Pseudoxanthomonas_sp_clone_AUVE_06G07_EF651308_S000880852,(Uncultured_Pseudoxanthomonas_sp_clone_AUVE_14A07_EF651699_S000881242,uncultured_gamma_proteobacterium_partial_AJ619053_S000262602)),Uncultured_gamma_proteobacterium_partial_AJ871048_S000459999)))),gi_GU122958_S001745550)),((Uncultured_Pseudoxanthomonas_sp_clone_VSM5Q1u67_EU630973_S001083476,(Uncultured_Pseudoxanthomonas_sp_clone_VSM5Q1u47_EU630972_S001083475,Uncultured_Pseudoxanthomonas_sp_clone_VSM5Q1u87_EU630974_S001083477)),Pseudomonas_sp_XLL-8_EF027004_S000751264))),(((Uncultured_gamma_proteobacterium_partial_AJ871081_S000460032,Uncultured_Pseudoxanthomonas_sp_clone_GI5-007-A05_FJ192760_S001178446),((Uncultured_gamma_proteobacterium_partial_AJ871077_S000460028,Uncultured_gamma_proteobacterium_partial_AJ871032_S000459983),((Uncultured_Xanthomonadaceae_bacterium_clone_LW9m-6-27_EU640462_S001275961,Uncultured_Xanthomonadaceae_bacterium_clone_LW18m-2-95_EU642391_S001277890),(Uncultured_gamma_proteobacterium_partial_AJ871079_S000460030,(Uncultured_gamma_proteobacterium_partial_AJ871071_S000460022,(Uncultured_gamma_proteobacterium_partial_AJ871078_S000460029,(Uncultured_gamma_proteobacterium_partial_AJ871068_S000460019,Uncultured_gamma_proteobacterium_partial_AJ871074_S000460025))))))),(Uncultured_gamma_proteobacterium_partial_AJ319567_S000025897,(Uncultured_gamma_proteobacterium_partial_AJ319563_S000025900,Uncultured_gamma_proteobacterium_partial_AJ871075_S000460026)))),Uncultured_gamma_proteobacterium_clone_B-BD81_AY622259_S000421648)))),(Xaxonopodis_X95919_S000381396,((gi_GU086451_S001745216,((Xcucurbitae_Y10760_S000010893,((Xanthomonas_campestris_strain_EUS14_EF101975_S000769253,Xanthomonas_campestris_pv_campestris_AF188831_S000388828),((Xanthomonas_arboricola_pv_pruni_strain_LMG852_FJ606765_S001293403,(((Xanthomonas_sp_OT1_EF050733_S000751930,Xanthomonas_sp_PST1_EU869302_S001155597),(((Xanthomonas_campestris_pv_zantedeschiae_strain_A5_AY605124_S000504536,((Xanthomonas_sp_TOOS1_EU869303_S001155598,((((Xanthomonas_axonopodis_strain_BSV04_EF101307_S000769198,(Xanthomonas_axonopodis_strain_ECLCAF03_EF101969_S000769247,Xanthomonas_axonopodis_strain_BSC475a_EF101967_S000769245)),((((Xfragariae_X95920_S000381397,Xanthomonas_citri_pv_anacardii_EF989733_S000893702),(Xanthomonas_axonopodis_pv_aurantifolii_strain_X84_AF442739_S000016625,(Xanthomonas_axonopodis_strain_MSF_EF101979_S000769257,Xanthomonas_axonopodis_pv_dieffenbachiae_strain_05-113_16S_ribosomal_RNA_gene,_partial_sequence_EU203151_S000966933))),(((Xanthomonas_axonopodis_strain_KNUC393_EU239097_S001198399,Uncultured_Xanthomonas_sp_clone_GI8-sp-A17_GQ129853_S001544362),(Xanthomonas_campestris_strain_XJSNL110_EU855747_S001155279,((Xanthomonas_axonopodis_pv_citri_strain_MI_AF442742_S000004558,Uncultured_Xanthomonas_sp_clone_HM-99_EU755082_S001115426),Xanthomonas_sp_AG6_EU089715_S000927038))),_Xanthomonas_axonopodis_strain_XV338_ribosomal_RNA_sequence_AF123090_S000004559)),(Xanthomonas_campestris_strain_AMPV01_EF101306_S000769197,(Xanthomonas_sp_C8F10_GQ228612_S001576114,(Xanthomonas_axonopodis_pv_aurantifolii_strain_X341_AF442740_S000016624,Xanthomonas_sp_C3R12_GQ228613_S001576115))))),Xanthomonas_axonopodis_pv_spondiae_EF989734_S000893703),(Pseudomonas_cissicola_DNA_for_AB021399_S000001859,((((gi_GU112762_S001745272,Xanthomonas_citri_pv_mangiferaeindicae_EF989732_S000893701),gi_GU112763_S001745273),((Xbromi_Y10764_S000012797,(Xcassavae_Y10762_S000015432,(((Xanthomonas_axonopodis_pv_citri_strain_Lw_AF442744_S000010621,(Xanthomonas_axonopodis_pv_syngonii_strain_X191_AY576651_S000361336,(((Xanthomonas_axonopodis_strain_IP1-36_EF101977_S000769255,Xcodiaei_Y10765_S000006319),((((((_Uncultured_Stenotrophomonas_sp_clone_J23_small_subunit_ribosomal_RNA_gene,_partial_sequence_EU889200_S001211204,((Stenotrophomonas_sp_TB4-3-II_AY599705_S000533728,((((Stenotrophomonas_sp_C-7_partial_AJ871633_S000460129,(Stenotrophomonas_sp_D-1_FJ830832_S001352266,(Stenotrophomonas_sp_TLD_1-10b_FJ547376_S001328538,((Stenotrophomonas_sp_TPH_2-6_FJ547381_S001328543,Stenotrophomonas_sp_T116_FJ719363_S001329664),Stenotrophomonas_sp_TLD_1-10_FJ459998_S001242905)))),Stenotrophomonas_sp_SAFR-173_DQ124701_S000611631),Stenotrophomonas_sp_FB206_AY259519_S000357128),(Uncultured_gamma_proteobacterium_clone_WB1B004_AY862035_S000488631,(((Stenotrophomonas_sp_NII-51_FJ897490_S001574757,Uncultured_bacterium_#0319-2J12_AF234064_S000339902),Endocytic_bacterium_Noc14_AF262740_S000390291),Stenotrophomonas_sp_Zp34C_EU333162_S001743517)))),(((Stenotrophomonas_sp_QSSC1-10_AF170732_S000388526,((Stenotrophomonas_sp_34_FJ486199_S001243734,Stenotrophomonas_chelatiphaga_strain_LPM-5_EU573216_S001097383),(((Stenotrophomonas_sp_PIC-C18_DQ227785_S000615258,(Stenotrophomonas_sp_KL1A1_DQ208664_S000614178,Stenotrophomonas_sp_C6_DQ288875_S000625530)),(Stenotrophomonas_sp_Fa6_AY131216_S000546345,Stenotrophomonas_sp_3C_5_AY689032_S000375529)),(((Stenotrophomonas_maltophilia_partial_AJ295672_S000416656,(((Stenotrophomonas_maltophilia_strain_DS34_EU834257_S001154146,((Stenotrophomonas_sp_F19_EU442266_S001153070,(Xanthomonas_sp_SPk_FJ405370_S001241321,(((Xanthomonas_sp_SSR01_EU373309_S001095738,((Stenotrophomonas_maltophilia_partial_AJ293466_S000127590,Stenotrophomonas_maltophilia_strain_BB10_FJ657669_S001417209),((((Stenotrophomonas_maltophilia_strain_BIHB_357_FJ859699_S001352635,Uncultured_gamma_proteobacterium_clone_SP_A27_AY589478_S000421120),Stenotrophomonas_maltophilia_partial_AM421782_S000775420),(((Stenotrophomonas_maltophilia_strain_RBE1CD-58_EF111112_S000769420,(((Stenotrophomonas_maltophilia_KNUC171_DQ424870_S001094803,Stenotrophomonas_maltophilia_KNUC163_DQ424865_S000824410),Stenotrophomonas_maltophilia_strain_KNUC161_DQ186643_S001094799),(Stenotrophomonas_maltophilia_strain_KNUC316_EU239138_S001198440,(Stenotrophomonas_sp_AJ243605_S000128163,Stenotrophomonas_sp_ST5-2_partial_AM500678_S000824235)))),Stenotrophomonas_maltophilia_AF137357_S000002282),Stenotrophomonas_maltophilia_strain_TPID9_EU263112_S000968084)),((Stenotrophomonas_maltophilia_AY472115_S000502250,Stenotrophomonas_maltophilia_isolate_VUN10,035_AF100735_S000428893),(((_Stenotrophomonas_sp_WT_OTU3_small_subunit_ribosomal_RNA_gene,_partial_sequence_AY965246_S000577344,(Uncultured_Stenotrophomonas_sp_clone_l-35-2_EU816936_S001142060,((Uncultured_Stenotrophomonas_sp_clone_l-43_EU816933_S001142057,Uncultured_Stenotrophomonas_sp_clone_Ib-16_EU816935_S001142059),Uncultured_Stenotrophomonas_sp_clone_Ib-14_EU816934_S001142058))),Stenotrophomonas_maltophilia_partial_AJ293465_S000129977),((((Stenotrophomonas_sp_76365-14_DQ486942_S000690981,(((Stenotrophomonas_maltophilia_isolate_RI31_DQ530116_S000701814,(Stenotrophomonas_sp_AKB-2008-TE38_partial_AM989308_S001292407,((Stenotrophomonas_maltophilia_strain_ISSDS-782_EF620466_S000892489,(Stenotrophomonas_maltophilia,_AJ131903_S000003171,(Stenotrophomonas_sp_11_FJ486176_S001243711,(Stenotrophomonas_sp_M11-1_AY880265_S000481224,(Stenotrophomonas_sp_RI47_DQ530137_S000701835,((Stenotrophomonas_maltophilia_isolate_RI15_DQ530130_S000701828,((Uncultured_Xanthomonas_sp_clone_NMT_sF26_DQ066611_S000556948,(((Stenotrophomonas_maltophilia_strain_2A_FJ601201_S001293361,(Stenotrophomonas_maltophilia_gene_for_AB294555_S000824095,((Stenotrophomonas_sp_22_AY856842_S000468750,Stenotrophomonas_maltophilia_strain_ZJUB-041_DQ223428_S001094800),(Xanthomonas_sp_S21_EU747699_S001292744,Xanthomonas_sp_GP115_16S_ribosomal_RNA_gene_and_DQ003233_S000541398)))),(Stenotrophomonas_sp_U35-6_EU531546_S001096394,Stenotrophomonas_sp_6C_15_AY689055_S000375552)),(Stenotrophomonas_maltophilia_isolate_Algi-7_EU429452_S000996446,UNVERIFIED_Pectobacterium_carotovorum_subsp_carotovorum_strain_Ecc8-2_FJ527452_S001264271))),Stenotrophomonas_maltophilia_isolate_RI56_DQ530153_S000701851)),Stenotrophomonas_maltophilia_isolate_RI49_DQ530140_S000701838)))))),Stenotrophomonas_maltophilia_isolate_RI20_DQ530138_S000701836))),Stenotrophomonas_sp_12HD13_gene_for_AB242811_S000617064),Stenotrophomonas_sp_B1_gene_for_AB192383_S000497098)),Stenotrophomonas_sp_M420_gene_for_AB461762_S001291771),(((UNVERIFIED_Pectobacterium_carotovorum_subsp_carotovorum_strain_Ecc3-6_FJ527449_S001264268,Uncultured_gamma_proteobacterium_partial_FM866288_S001197981),(((((Uncultured_Stenotrophomonas_sp_clone_F7may15_GQ416394_S001600521,Uncultured_Stenotrophomonas_sp_clone_F1Sfeb63_GQ417089_S001601216),(Uncultured_Stenotrophomonas_sp_clone_150-1t_FJ477564_S001752378,Uncultured_Stenotrophomonas_sp_clone_F1Sfeb67_GQ417093_S001601220)),((((Stenotrophomonas_chelatiphaga_strain_D7002_FJ161319_S001588342,Stenotrophomonas_sp_V_EU864327_S001573700),Uncultured_Stenotrophomonas_sp_clone_F7oct2_GQ416608_S001600735),((Stenotrophomonas_sp_HS_9_GQ365190_S001589027,Uncultured_Stenotrophomonas_sp_clone_F1Sfeb52_GQ417078_S001601205),(Stenotrophomonas_maltophilia_strain_d109_FJ950652_S001549551,Uncultured_Stenotrophomonas_sp_clone_F1Sfeb65_GQ417091_S001601218))),(Uncultured_Stenotrophomonas_sp_clone_F7may13_GQ416392_S001600519,(Uncultured_Stenotrophomonas_sp_clone_F7may12_GQ416391_S001600518,(Uncultured_Stenotrophomonas_sp_clone_F7apr1_GQ416368_S001600495,((Uncultured_Stenotrophomonas_sp_clone_F1Sfeb66_GQ417092_S001601219,Uncultured_Stenotrophomonas_sp_clone_F7aug14_GQ416587_S001600714),Uncultured_Stenotrophomonas_sp_clone_F7apr2_GQ416369_S001600496)))))),(Uncultured_Stenotrophomonas_sp_clone_F1Sfeb61_GQ417087_S001601214,Uncultured_Stenotrophomonas_sp_clone_F1Sfeb64_GQ417090_S001601217)),Uncultured_gamma_proteobacterium_clone_g69_EU979078_S001161502)),UNVERIFIED_Pectobacterium_carotovorum_subsp_carotovorum_strain_Ecc6-1_FJ527450_S001264269)),((Stenotrophomonas_sp_GGC-D7A_FJ347998_S001199192,Stenotrophomonas_sp_GGC-D6_FJ348007_S001199201),(Stenotrophomonas_maltophilia_strain_IdR_EU442189_S001044618,((((Stenotrophomonas_maltophilia_strain_ISSDS-801_EF620471_S000892494,((((Stenotrophomonas_maltophilia_strain_KNUC347_EU239162_S001198464,Stenotrophomonas_maltophilia_gene_for_AB299976_S000841812),Stenotrophomonas_maltophilia_gene_for_AB299975_S000841811),(Uncultured_Stenotrophomonas_sp_clone_GI3-M-5-B02_FJ191480_S001177166,Stenotrophomonas_sp_KNUC507_EU239141_S001198443)),((Uncultured_gamma_proteobacterium_clone_D07_ELL02_EF220090_S000875468,Stenotrophomonas_maltophilia_strain_ISSDS-759_EF620462_S000892485),Uncultured_Stenotrophomonas_sp_clone_GI3-M-7-D08_FJ192055_S001177741))),((Stenotrophomonas_sp_partial_AJ884487_S000484406,((Stenotrophomonas_sp_D-A_DQ242478_S000620001,Uncultured_Stenotrophomonas_sp_clone_MoB-G9-114_EF016849_S000929617),Stenotrophomonas_sp_M113_gene_for_AB461649_S001291658)),((Stenotrophomonas_maltophilia_strain_ISSDS-818_EF620472_S000892495,Stenotrophomonas_sp_IMCC1703_DQ664206_S000712554),(Stenotrophomonas_sp_partial_AJ884484_S000484403,Stenotrophomonas_maltophilia_strain_RE12_FJ789680_S001417244)))),(Stenotrophomonas_sp_ICB141_FJ748676_S001329710,(Xanthomonadaceae_bacterium_KVD-1790-10_DQ490311_S000691139,(Uncultured_Xanthomonadaceae_bacterium_gene_for_AB114624_S000564335,((Xanthomonas_group_bacterium_LA37_AF513452_S000539227,_Uncultured_Xanthomonadales_bacterium_clone_HF770_42P23_small_subunit_ribosomal_RNA_gene,_partial_sequence_EU361725_S001103575),_Uncultured_Xanthomonadales_bacterium_clone_HF70_12O17_small_subunit_ribosomal_RNA_gene,_partial_sequence_EU361724_S001103574))))),(((Uncultured_Stenotrophomonas_sp_clone_VE12C08_GQ179712_S001546255,(((Stenotrophomonas_sp_FL2-3-2_DQ091232_S000599476,Stenotrophomonas_sp_D2_DQ839619_S000722538),(Stenotrophomonas_maltophilia,_AJ131910_S000002780,(((Stenotrophomonas_maltophilia_isolate_B432_AY581129_S000362340,Stenotrophomonas_maltophilia_strain_KNUC391_EU239104_S001198406),Stenotrophomonas_sp_M520_gene_for_AB461806_S001291815),(Uncultured_Stenotrophomonas_sp_clone_GI3-M-5-A12_FJ191479_S001177165,(Uncultured_Stenotrophomonas_sp_clone_GI3-M-3-F04_FJ191442_S001177128,(Uncultured_Stenotrophomonas_sp_clone_GI3-M-1-E12_FJ191982_S001177668,(Uncultured_Stenotrophomonas_sp_clone_GI3-M-3-B03_FJ191400_S001177086,((Uncultured_Stenotrophomonas_sp_clone_GI3-M-5-H06_FJ191546_S001177232,Uncultured_Stenotrophomonas_sp_clone_GI3-M-5-F10_FJ191527_S001177213),((Uncultured_Stenotrophomonas_sp_clone_GI3-M-3-A06_FJ191394_S001177080,Uncultured_Stenotrophomonas_sp_clone_GI3-M-5-E01_FJ191508_S001177194),(Uncultured_Stenotrophomonas_sp_clone_GI3-M-2-B11_FJ191326_S001177012,Uncultured_Stenotrophomonas_sp_clone_GI3-M-2-B04_FJ191319_S001177005)))))))))),Stenotrophomonas_sp_A8_EF514214_S000859493)),((Stenotrophomonas_maltophilia_clone_B2827_AY837729_S000618438,Stenotrophomonas_maltophilia_gene_for_AB308443_S000870710),(((Stenotrophomonas_maltophilia_gene_for_AB008509_S000381870,(Stenotrophomonas_maltophilia_strain_Cgmcc_11788_DQ067559_S000538629,(((Stenotrophomonas_maltophilia_strain_YMG-3_FJ527557_S001264308,(Stenotrophomonas_maltophilia_strain_H2S1_EU221390_S000967045,(Stenotrophomonas_sp_DIV105_partial_FN547783_S001588904,(Stenotrophomonas_sp_DIV090_partial_FN547768_S001588889,(Stenotrophomonas_sp_DIV033_partial_FN547713_S001588834,(Stenotrophomonas_maltophilia_isolate_BRL02-6B_DQ339642_S000640030,(Stenotrophomonas_maltophilia_isolate_BRL02-4_DQ339639_S000640027,(Uncultured_Xanthomonadales_bacterium_clone_Z100B65_FJ484063_S001377215,(Uncultured_Xanthomonadales_bacterium_clone_Z100B36_FJ484035_S001377187,(((Uncultured_Stenotrophomonas_sp_clone_GI8-sp-C21_GQ129885_S001544394,((Uncultured_Stenotrophomonas_sp_clone_GI4-8-B01_FJ192363_S001178049,((Uncultured_Stenotrophomonas_sp_clone_15_FJ638292_S001290694,Uncultured_Stenotrophomonas_sp_clone_AV_7N-F08_EU341257_S000976836),((((Stenotrophomonas_maltophilia_isolate_Sm777_DQ469587_S000654148,(Stenotrophomonas_africae_U62646_S000438021,(((((Stenotrophomonas_maltophilia_strain_ZX-PKU-003_DQ912806_S000926194,Vibrio_sp_ZX-PKU-010_DQ912808_S000926196),Stenotrophomonas_maltophilia_strain_flds_DQ192172_S000605474),(((Stenotrophomonas_maltophilia_partial_AJ293471_S000128975,Stenotrophomonas_maltophilia_partial_AJ293467_S000130528),(((Uncultured_Stenotrophomonas_sp_clone_1b_FJ405273_S001196248,Uncultured_Stenotrophomonas_sp_clone_129_EU160573_S001173174),Stenotrophomonas_sp_JRL-2_AY747593_S000426396),((((Stenotrophomonas_maltophilia_DQ103763_S000583675,Stenotrophomonas_sp_CD02_DQ211581_S000634864),(Stenotrophomonas_sp_YRR09_EU373437_S001095865,(Stenotrophomonas_maltophilia_gene_for_AB299977_S000841813,(Stenotrophomonas_maltophilia_strain_KB2_DQ230920_S000615500,((((Stenotrophomonas_maltophilia_strain_CS266_EU693532_S001548964,((Stenotrophomonas_sp_SWCH-5_EU700196_S001045277,((Stenotrophomonas_sp_DNS1_DQ887521_S000730987,Stenotrophomonas_sp_GGC-D2A_FJ348009_S001199203),Uncultured_gamma_proteobacterium_gene_for_AB288560_S000770305)),Stenotrophomonas_sp_MO3_EF025498_S000751220)),Stenotrophomonas_maltophilia_strain_CR3_AY785245_S000444552),((Stenotrophomonas_maltophilia_strain_DHHJ_DQ327729_S000638917,(Stenotrophomonas_maltophilia,_AJ131905_S000008562,(((((((((Stenotrophomonas_maltophilia_isolate_BRL02-38_DQ339668_S000640056,Stenotrophomonas_sp_L158_partial_AM913928_S001239200),Stenotrophomonas_sp_JNW12_DQ821577_S000722219),Stenotrophomonas_sp_VTT_E-073085_EU438980_S001240521),Stenotrophomonas_maltophilia_isolate_BRL02-19_DQ339651_S000640039),_Stenotrophomonas_maltophilia_isolate_KN3_16_ribosomal_RNA_gene,_partial_sequence_DQ833766_S000891952),Stenotrophomonas_maltophilia_AJ131783_S000013939),(Stenotrophomonas_sp_LUP_AY307922_S000406552,(((((((Uncultured_Stenotrophomonas_sp_clone_HKT11_DQ309377_S000635657,Stenotrophomonas_maltophilia_partial_AJ508703_S000110209),(Stenotrophomonas_maltophilia_partial_AJ293468_S000127591,Stenotrophomonas_maltophilia_AY484506_S000502272)),(Stenotrophomonas_sp_OS18_EF491968_S000859358,(Uncultured_Stenotrophomonas_sp_clone_GI5-003-D10_FJ192885_S001178571,(Uncultured_Stenotrophomonas_sp_clone_BF261_EU850493_S001159967,((Stenotrophomonas_maltophilia_gene_for_AB194323_S000590320,(((Stenotrophomonas_maltophilia_strain_LL22_EF423728_S001014589,((Uncultured_gamma_proteobacterium_clone_SP_B22_AY587200_S000421102,(((((Stenotrophomonas_sp_Y7C_EU301687_S000980210,(Stenotrophomonas_maltophilia_N518_AY748888_S000426462,Stenotrophomonas_maltophilia_N68_AY748889_S000426463)),(((((Stenotrophomonas_maltophilia_strain_NK-ST_EU056836_S000903270,(Uncultured_gamma_proteobacterium_clone_SP_C10_AY587202_S000421104,Uncultured_Stenotrophomonas_bacterium_B00077B50_EU112429_S000923555)),Stenotrophomonas_maltophilia_partial_AJ293473_S000128387),(Stenotrophomonas_maltophilia,_AJ131908_S000002779,((Stenotrophomonas_sp_M136_gene_for_AB461670_S001291679,(Uncultured_Stenotrophomonas_bacterium_B00077B08_EU112403_S000923529,(Uncultured_Stenotrophomonas_bacterium_B00077B59_EU112391_S000923517,(((Uncultured_Stenotrophomonas_sp_clone_BL019B84_AY806219_S000506174,(Uncultured_Xanthomonas_sp_clone_1-25_GQ464377_S001682223,(Stenotrophomonas_maltophilia_strain_KNUC373_EU239124_S001198426,(Stenotrophomonas_sp_T1-22_gene_for_AB520762_S001587585,(Stenotrophomonas_maltophilia_strain_KNUC308_EU239135_S001198437,Xanthomonas_sp_kmd_530_EU723187_S001045877))))),Stenotrophomonas_sp_GA94-2_EU260372_S000967987),Stenotrophomonas_sp_JA62-2_EU260190_S000967805)))),(Stenotrophomonas_maltophilia_strain_KNUC303_EU239132_S001198434,Uncultured_Stenotrophomonas_bacterium_B00077B26_EU112416_S000923542)))),Xanthomonas_sp_BJQ-BAI3_FJ600360_S001265293),((((Uncultured_Stenotrophomonas_sp_clone_BL019B27_AY806211_S000506166,(Stenotrophomonas_maltophilia_strain_BCRhA5_EF695451_S000893693,Stenotrophomonas_maltophilia_strain_M5-2_AY880273_S000481232)),(Stenotrophomonas_sp_tap-4_EF221773_S000806206,(Stenotrophomonas_sp_tap-8_EF221776_S000806209,(Stenotrophomonas_sp_tap-5_EF221774_S000806207,(Stenotrophomonas_sp_tap-11_EF221779_S000806212,Stenotrophomonas_sp_tap-7_EF221775_S000806208))))),Stenotrophomonas_maltophilia_partial_AJ293472_S000127777),(Uncultured_Xanthomonas_sp_clone_2-48_GQ464400_S001682246,Stenotrophomonas_sp_tap-2_EF221780_S000806213)))),Stenotrophomonas_maltophilia_strain_nj1_AY738614_S000425651),Stenotrophomonas_sp_WatG-BA_isolate_N_gene_for_AB272076_S000727832),Uncultured_gamma_proteobacterium_clone_SP_B15_AY587199_S000421101)),Uncultured_gamma_proteobacterium_clone_SP_B29_AY587207_S000421109)),(Stenotrophomonas_maltophilia_strain_C37_GU112335_S001745267,Stenotrophomonas_maltophilia_AF186705_S000339273)),((((Stenotrophomonas_maltophilia_strain_TKW2_AY738261_S000425645,(((Stenotrophomonas_sp_VA3_EU722314_S001045735,Stenotrophomonas_maltophilia_strain_YHYJ-1_FJ765513_S001330942),(Stenotrophomonas_maltophilia_strain_17A1_EF580914_S000860583,(((((Uncultured_gamma_proteobacterium_clone_SP_B3_AY587201_S000421103,Uncultured_gamma_proteobacterium_clone_SP_B10_AY587203_S000421105),(Stenotrophomonas_maltophilia_strain_B17SH_DQ466573_S000654125,Stenotrophomonas_sp_ZZ15_EU636000_S001098546)),Stenotrophomonas_sp_FL34_DQ091246_S000599484),Stenotrophomonas_maltophilia_strain_b324_EU434524_S001015526),(Stenotrophomonas_maltophilia,_AJ131907_S000011643,((Stenotrophomonas_maltophilia_EF031007_S000751607,Stenotrophomonas_maltophilia_strain_a193_EU434418_S001015420),(Stenotrophomonas_maltophilia_strain_b314_EU434498_S001015500,(((Uncultured_Stenotrophomonas_sp_clone_IS036B76_AY807556_S000507511,Stenotrophomonas_maltophilia_strain_122_EF426435_S001014601),(((Stenotrophomonas_maltophilia_strain_DTQ-MD18_EF061454_S000768973,((((Stenotrophomonas_sp_WST7-5_partial_AM500714_S000824271,(Stenotrophomonas_maltophilia_isolate_SMJR3_DQ991225_S000736709,Stenotrophomonas_maltophilia_strain_LMG_10991,_AJ131115_S000130882)),Uncultured_Stenotrophomonas_bacterium_B00090B21_EU112387_S000923513),Uncultured_Stenotrophomonas_sp_clone_BL019B05_AY806207_S000506162),Stenotrophomonas_maltophilia_strain_DTQ-CRS31_EF061452_S000768971)),(Stenotrophomonas_maltophilia_strain_Sea-11_AF390081_S000392888,(Stenotrophomonas_maltophilia_strain_Sea-8_AF390080_S000392887,((((Stenotrophomonas_maltophilia_strain_CBMAI_458_DQ250137_S000735605,Stenotrophomonas_maltophilia_strain_CBMAI_466_DQ250145_S000735613),(Stenotrophomonas_maltophilia_strain_CBMAI_461_DQ250140_S000735608,((((Uncultured_Xanthomonadaceae_bacterium_clone_P1_C09_FJ665904_S001557338,Stenotrophomonas_maltophilia_gene_for_AB167174_S000469636),Stenotrophomonas_maltophilia_gene_for_AB167177_S000469639),(((Stenotrophomonas_maltophilia_partial_AM882689_S000925709,(Stenotrophomonas_sp_236_FJ870983_S001352894,(Stenotrophomonas_sp_DJHH43_EF618704_S000892429,(Stenotrophomonas_sp_DJHH51_EF618706_S000892431,Stenotrophomonas_sp_HJJ-2_EU363691_S000981368)))),(((Stenotrophomonas_maltophilia_DQ359944_S000648513,Stenotrophomonas_maltophilia_partial_AM882694_S000925714),Stenotrophomonas_maltophilia_isolate_VA2805/2004_AY583217_S000362409),Uncultured_Stenotrophomonas_sp_clone_BR05AG01_DQ857194_S000732590)),(Stenotrophomonas_maltophilia_strain_E2_AY841799_S000467849,(Stenotrophomonas_sp_AHL_1_AY379973_S000409178,(Uncultured_Stenotrophomonas_sp_clone_GI6-1-A05_FJ193196_S001178882,(((Stenotrophomonas_maltophilia,_AJ131919_S000004792,(((((Uncultured_gamma_proteobacterium_clone_PG-15_EF491547_S000852519,((((Uncultured_gamma_proteobacterium_clone_PJ-11_EF491575_S000836171,Uncultured_gamma_proteobacterium_clone_PF-15_EF491573_S000836169),Uncultured_gamma_proteobacterium_clone_PH-15_EF491574_S000836170),(Uncultured_gamma_proteobacterium_clone_PD-11_EF491571_S000836167,(Uncultured_gamma_proteobacterium_clone_PJ-16_EF491540_S000836136,(Uncultured_gamma_proteobacterium_clone_PH-12_EF491543_S000836139,(Uncultured_gamma_proteobacterium_clone_PH-03_EF491536_S000836132,((((Uncultured_gamma_proteobacterium_clone_PD-14_EF491570_S000836166,(Uncultured_gamma_proteobacterium_clone_PJ-12_EF491579_S000836175,Uncultured_gamma_proteobacterium_clone_CLi132_AF529326_S000431673)),Uncultured_gamma_proteobacterium_clone_EP4-11_EF491508_S000836104),Uncultured_gamma_proteobacterium_clone_PH-06_EF491576_S000836172),Uncultured_gamma_proteobacterium_clone_EP4-01_EF491499_S000836095)))))),Uncultured_gamma_proteobacterium_clone_PA-26_EF491577_S000836173)),(Uncultured_gamma_proteobacterium_clone_EP3-25_EF491498_S000836094,((Stenotrophomonas_sp_DJHH55_EF618709_S000892434,Uncultured_gamma_proteobacterium_clone_PA-13_EF491572_S000836168),(((Uncultured_Stenotrophomonas_sp_clone_TSM1Q1u78_EU632818_S001085321,Uncultured_gamma_proteobacterium_clone_PH-09_EF491578_S000836174),Uncultured_Stenotrophomonas_sp_clone_TSM1Q1u76_EU632779_S001085282),(Uncultured_gamma_proteobacterium_clone_EP4-05_EF491503_S000836099,(Uncultured_gamma_proteobacterium_clone_T4_FJ854712_S001346999,Stenotrophomonas_sp_LCR33_FJ976542_S001574836)))))),(Uncultured_Pseudomonas_sp_clone_1P-1-A20_EU704712_S001034293,(((Uncultured_Stenotrophomonas_sp_clone_F5aug1_GQ416164_S001600291,((Uncultured_Stenotrophomonas_sp_clone_F5oct4_GQ416208_S001600335,Uncultured_Stenotrophomonas_sp_clone_F5oct5_GQ416209_S001600336),(Uncultured_Stenotrophomonas_sp_clone_F5jun1_GQ416114_S001600241,(Uncultured_Stenotrophomonas_sp_clone_TSM1Q1u81_EU632840_S001085343,Uncultured_Stenotrophomonas_sp_clone_F5oct12_GQ416216_S001600343)))),(Uncultured_Stenotrophomonas_sp_clone_F5oct1_GQ416205_S001600332,Uncultured_Stenotrophomonas_sp_clone_F5apr2_GQ416087_S001600214)),(Uncultured_Stenotrophomonas_sp_clone_F5oct7_GQ416211_S001600338,(((Uncultured_Stenotrophomonas_sp_clone_F7feb2_GQ416258_S001600385,Uncultured_Stenotrophomonas_sp_clone_F7feb1_GQ416257_S001600384),(((Uncultured_Stenotrophomonas_sp_clone_F5oct8_GQ416212_S001600339,Uncultured_Stenotrophomonas_sp_clone_F5oct11_GQ416215_S001600342),(Uncultured_Stenotrophomonas_sp_clone_F5aug3_GQ416166_S001600293,Uncultured_Stenotrophomonas_sp_clone_F5mar1_GQ416046_S001600173)),(Uncultured_Stenotrophomonas_sp_clone_F5aug2_GQ416165_S001600292,(Uncultured_Stenotrophomonas_sp_clone_F5apr1_GQ416086_S001600213,(Uncultured_Stenotrophomonas_sp_clone_F5oct9_GQ416213_S001600340,Uncultured_gamma_proteobacterium_gene_for_AB286293_S000752660))))),Uncultured_Stenotrophomonas_sp_clone_F5mar2_GQ416047_S001600174))))),(Stenotrophomonas_sp_DIV049_partial_FN547727_S001588848,Uncultured_Stenotrophomonas_sp_clone_325_EU160544_S001173145)),(((((((Stenotrophomonas_maltophilia_clone_B21535_AY837728_S000618437,(Uncultured_Stenotrophomonas_bacterium_clone_7150D1B25_EF562134_S000905455,Uncultured_Stenotrophomonas_bacterium_clone_7150D1B69_EF562170_S000905491)),((Stenotrophomonas_maltophilia_clone_B2314_AY837726_S000618435,Uncultured_Stenotrophomonas_bacterium_clone_COREB3_EF562215_S000905536),Stenotrophomonas_maltophilia_clone_15_AY169434_S000399536)),(Uncultured_Stenotrophomonas_bacterium_clone_COREB52_EF562236_S000905557,Stenotrophomonas_maltophilia_clone_B21313_AY837727_S000618436)),Stenotrophomonas_maltophilia_strain_IMER-B3-10_FJ772079_S001331048),Stenotrophomonas_maltophilia_strain_SPa_FJ405360_S001241311),Uncultured_Stenotrophomonas_bacterium_clone_COREB88_EF562272_S000905593),Stenotrophomonas_maltophilia_strain_G4_FJ009381_S001170117))),(Stenotrophomonas_sp_DIV102_partial_FN547780_S001588901,(Stenotrophomonas_sp_DIV050_partial_FN547728_S001588849,(Uncultured_Stenotrophomonas_sp_clone_TSM1Q1u72_EU632823_S001085326,((Stenotrophomonas_sp_DIV074_partial_FN547752_S001588873,Stenotrophomonas_sp_DIV075_partial_FN547753_S001588874),(Stenotrophomonas_sp_BS10_gene_for_AB298530_S000841616,((Stenotrophomonas_sp_DIV022_partial_FN547702_S001588823,(Stenotrophomonas_sp_DIV007_partial_FN547687_S001588808,(Stenotrophomonas_sp_DIV047_partial_FN547725_S001588846,(Stenotrophomonas_sp_DIV100_partial_FN547778_S001588899,Stenotrophomonas_sp_ROi7_EF219038_S000986269)))),Stenotrophomonas_sp_DIV101_partial_FN547779_S001588900))))))),Pseudomonas_beteli_DNA_for_AB021406_S000009493)))))),(Stenotrophomonas_maltophilia_AF017749_S000387154,Stenotrophomonas_sp_BNV43_EU360781_S000981317)))),Stenotrophomonas_maltophilia_strain_PSSB7_FJ707375_S001329473),Stenotrophomonas_maltophilia_strain_b352_EU434508_S001015510)))),((Stenotrophomonas_sp_CRRI7_EU551742_S001096621,Stenotrophomonas_maltophilia_FJ232605_S001189348),Stenotrophomonas_sp_ICB194_FJ748675_S001329709))),((Stenotrophomonas_maltophilia_isolate_50_EU244712_S001095568,((Stenotrophomonas_maltophilia_strain_B8R_DQ466570_S000654122,(Uncultured_Stenotrophomonas_sp_clone_IS036B01_AY807537_S000507492,Stenotrophomonas_sp_ICB91_FJ748682_S001329716)),Stenotrophomonas_sp_M550_gene_for_AB461835_S001291844)),Stenotrophomonas_maltophilia_strain_CMG3099_EU048329_S000903184)))))))),Stenotrophomonas_maltophilia_SA_Ant15_DQ079059_S000557497)),Stenotrophomonas_maltophilia_strain_AF-222_FJ481929_S001243522),Stenotrophomonas_maltophilia_strain_SWCH-9_EU708603_S001045370),(Uncultured_gamma_proteobacterium_clone_SP_B12_AY587204_S000421106,(Uncultured_Stenotrophomonas_bacterium_B00092B47_EU112390_S000923516,Uncultured_Stenotrophomonas_bacterium_B00092B80_EU112377_S000923503))))),(Stenotrophomonas_sp_SMW4_EF028078_S000751384,(Xanthomonadaceae_bacterium_35_8-04MN5_EU626771_S001240743,Xanthomonadaceae_bacterium_21_6-04MB8_EU626758_S001240730))))))),(Stenotrophomonas_maltophilia_partial_AM159126_S001152105,Stenotrophomonas_maltophilia_AJ306833_S000146533)),Stenotrophomonas_maltophilia_strain_BK_AY641540_S000534542),Stenotrophomonas_sp_L165_partial_AM913881_S001239153),((((((Stenotrophomonas_maltophilia_strain_BYND-8-6_FJ390141_S001241214,Stenotrophomonas_sp_YJ3_FJ602871_S001293381),(((Uncultured_Stenotrophomonas_sp_clone_362_EU160551_S001173152,Uncultured_Stenotrophomonas_sp_clone_211_EU160500_S001173101),Uncultured_Stenotrophomonas_sp_clone_252_EU160517_S001173118),((Uncultured_Xanthomonas_sp_clone_398_EU160554_S001173155,Uncultured_Xanthomonas_sp_clone_342_EU160548_S001173149),Uncultured_Xanthomonas_sp_clone_316_EU160543_S001173144))),(Stenotrophomonas_sp_KNUC374_EU239125_S001198427,((((Stenotrophomonas_sp_SRU_22_FJ482126_S001243663,(Uncultured_Stenotrophomonas_sp_clone_3P-3-1-K19_EU705643_S001035224,(Uncultured_Stenotrophomonas_sp_clone_3P-4-1-J17_EU706153_S001035734,(Stenotrophomonas_maltophilia_strain_KNUC360_EU239149_S001198451,(Stenotrophomonas_sp_II-10_gene_for_AB288107_S000768438,(Stenotrophomonas_maltophilia_strain_TKW1_AY738260_S000425644,Stenotrophomonas_sp_H2_AY663436_S000422054)))))),Uncultured_Stenotrophomonas_bacterium_W00001B85_EU112374_S000923500),Stenotrophomonas_maltophilia_strain_CMG3098_EU048328_S000903183),Stenotrophomonas_sp_ICB209_FJ748674_S001329708))),Stenotrophomonas_maltophilia_strain_KNUC329_EU239183_S001198485),Stenotrophomonas_maltophilia_strain_KNUC285_EU239195_S001198497),(Uncultured_Stenotrophomonas_sp_clone_DSC2Q1u25_EU635289_S001087792,Uncultured_Stenotrophomonas_sp_clone_JD128_FJ268931_S001194215))))),Uncultured_Stenotrophomonas_sp_clone_GI2-SSB-cs-A09_FJ193647_S001179333),Uncultured_Stenotrophomonas_sp_clone_GI2-SSB-cs-A03_FJ193642_S001179328))),Stenotrophomonas_sp_JRL-2_AF181569_S000388729)),Stenotrophomonas_maltophilia_partial_AJ293474_S000128976))))),Stenotrophomonas_maltophilia_strain_BF-S6_EU857419_S001155299),Stenotrophomonas_sp_EBPR-1_AY820173_S000618331))),Stenotrophomonas_maltophilia,_AJ131916_S000012781)),(Stenotrophomonas_sp_biosA1_EU626404_S001098507,Uncultured_Stenotrophomonas_sp_clone_GI3-M-3-B06_FJ191403_S001177089)),Uncultured_Stenotrophomonas_sp_clone_GI3-M-7-F10_FJ192077_S001177763))),(Uncultured_Stenotrophomonas_sp_clone_GI7-1-C21_FJ193985_S001179671,Stenotrophomonas_maltophilia_strain_JY-1_FJ418173_S001241477)),(Stenotrophomonas_maltophilia_partial_AM293376_S001100279,Stenotrophomonas_sp_Da-16_EU073955_S000926577)),Stenotrophomonas_maltophilia_isolate_M17-5_EF690418_S000893594))),Uncultured_Stenotrophomonas_sp_clone_KL-59-7-5_AF408331_S000345728)),Uncultured_Stenotrophomonas_bacterium_clone_COREB36_EF562221_S000905542),Uncultured_Stenotrophomonas_bacterium_clone_COREB37_EF562222_S000905543)))))))))),(((((Uncultured_Stenotrophomonas_sp_clone_BL031C84_DQ188494_S000724287,((Uncultured_Stenotrophomonas_sp_clone_BL031B60_DQ188481_S000724274,(((Uncultured_Stenotrophomonas_sp_clone_BL031C82_DQ188492_S000724285,((((((((((((Uncultured_Stenotrophomonas_bacterium_B00056B26_EU112408_S000923534,(Uncultured_Stenotrophomonas_sp_clone_BL031C48_DQ188491_S000724284,(Uncultured_Stenotrophomonas_bacterium_B00056B25_EU112454_S000923580,(Uncultured_Stenotrophomonas_bacterium_B00056B83_EU112368_S000923494,((Uncultured_Stenotrophomonas_sp_clone_BL031B79_DQ188485_S000724278,(Uncultured_Stenotrophomonas_bacterium_B00056D85_EU112443_S000923569,(Uncultured_Stenotrophomonas_bacterium_B00056C02_EU112417_S000923543,((Uncultured_Stenotrophomonas_sp_clone_BL023B95_AY806280_S000506235,(Uncultured_Stenotrophomonas_sp_clone_BL031B02_DQ188479_S000724272,(Stenotrophomonas_maltophilia_strain_H2S4_EU221393_S000967048,((Uncultured_Stenotrophomonas_bacterium_B00056B22_EU112430_S000923556,Uncultured_Stenotrophomonas_bacterium_B00056D12_EU112401_S000923527),Uncultured_Stenotrophomonas_bacterium_B00056B90_EU112453_S000923579)))),(((Uncultured_Stenotrophomonas_sp_clone_BL023B83_AY806278_S000506233,(Stenotrophomonas_maltophilia_strain_HPC_585_DQ131833_S000586839,(Stenotrophomonas_sp_HPC_558_DQ131812_S000586818,((Stenotrophomonas_maltophilia_partial_AJ746138_S000484115,(Uncultured_Stenotrophomonas_sp_clone_B00050C35_DQ188424_S000724217,(Uncultured_Stenotrophomonas_sp_clone_BL023B96_AY806281_S000506236,Stenotrophomonas_maltophilia_strain_P24_AY972181_S000516084))),Uncultured_Stenotrophomonas_bacterium_W00001C29_EU112373_S000923499)))),(Uncultured_Stenotrophomonas_sp_clone_BL023B75_AY806276_S000506231,Stenotrophomonas_maltophilia_strain_P21_AY972178_S000516081)),Uncultured_Stenotrophomonas_bacterium_B00056C26_EU112409_S000923535))))),Uncultured_Stenotrophomonas_bacterium_B00056C33_EU112402_S000923528))))),Uncultured_Stenotrophomonas_bacterium_B00056D26_EU112444_S000923570),Uncultured_Stenotrophomonas_bacterium_B00056B12_EU112414_S000923540),Uncultured_Stenotrophomonas_bacterium_B00056B14_EU112425_S000923551),Uncultured_Stenotrophomonas_sp_clone_BL023B01_AY806269_S000506224),Uncultured_Stenotrophomonas_bacterium_B00056B38_EU112404_S000923530),Uncultured_Stenotrophomonas_bacterium_B00065B28_EU112396_S000923522),Uncultured_Stenotrophomonas_bacterium_B00065B60_EU112399_S000923525),Uncultured_Stenotrophomonas_bacterium_B00056C82_EU112421_S000923547),(Uncultured_Stenotrophomonas_bacterium_B00056B13_EU112369_S000923495,Uncultured_Stenotrophomonas_bacterium_B00056C25_EU112451_S000923577)),Uncultured_Stenotrophomonas_bacterium_B00056D51_EU112389_S000923515),Uncultured_Stenotrophomonas_sp_clone_BL031B86_DQ188486_S000724279)),Uncultured_Stenotrophomonas_sp_clone_BL031C85_DQ188495_S000724288),Uncultured_Stenotrophomonas_sp_clone_BL031C01_DQ188488_S000724281)),(Uncultured_Stenotrophomonas_sp_clone_BL031B94_DQ188487_S000724280,Uncultured_Stenotrophomonas_sp_clone_BL031C83_DQ188493_S000724286))),Uncultured_Stenotrophomonas_bacterium_B00056B21_EU112405_S000923531),Uncultured_Stenotrophomonas_sp_clone_BL031C22_DQ188490_S000724283),((Uncultured_Stenotrophomonas_bacterium_B00065B59_EU112398_S000923524,(Uncultured_Stenotrophomonas_bacterium_B00065B30_EU112388_S000923514,Uncultured_Stenotrophomonas_sp_clone_BL007B01_AY806100_S000506055)),(Stenotrophomonas_sp_PAH-14_FJ449838_S001242357,((Stenotrophomonas_maltophilia_strain_DTQ-CRS1_EF061451_S000768970,Stenotrophomonas_sp_Everest-gws-46_EU584518_S001097513),Stenotrophomonas_maltophilia_strain_DTQ-LM24_EF061453_S000768972)))),Stenotrophomonas_maltophilia_isolate_BRL02-20_DQ339652_S000640040)),Stenotrophomonas_maltophilia_partial_FN395264_S001418869))),(Stenotrophomonas_maltophilia_strain_H2S7_EU221396_S000967051,Uncultured_Stenotrophomonas_sp_clone_BL031C03_DQ188489_S000724282)),(Smaltophilia_X95923_S000381400,(((((Stenotrophomonas_maltophilia_AJ131782_S000007032,Stenotrophomonas_maltophilia_isolate_VUN10,001_AF100731_S000428889),((Stenotrophomonas_maltophilia_strain_P-2-13_EF102866_S000965492,Stenotrophomonas_sp_AGL_7_EU118775_S000927431),Stenotrophomonas_maltophilia_strain_NH300_EU627172_S001098519)),((Stenotrophomonas_sp_PRGB08_EF195342_S000859127,(Stenotrophomonas_maltophilia_DQ813325_S000713056,(((((Uncultured_Stenotrophomonas_sp_clone_AV_6J-G15_EU341244_S000976823,Stenotrophomonas_maltophilia,_AJ131909_S000022503),(((((Stenotrophomonas_maltophilia_partial_FN395263_S001418868,Stenotrophomonas_maltophilia_partial_FN395261_S001418866),(((((Stenotrophomonas_sp_bhl-1_EF030725_S000751600,(Stenotrophomonas_maltophilia_strain_Sam066-SI2_FJ418580_S001241488,(Stenotrophomonas_maltophilia_strain_DTQ-TBCXL4_EF061455_S000768974,(Stenotrophomonas_maltophilia_partial_AM765994_S000891341,(((Uncultured_Stenotrophomonas_sp_clone_BL023B08_AY806270_S000506225,Uncultured_Stenotrophomonas_bacterium_W00001C60_EU112370_S000923496),((Stenotrophomonas_maltophilia_partial_FN395269_S001418874,Stenotrophomonas_sp_TA-1_EF613278_S000871883),((Uncultured_Stenotrophomonas_sp_clone_B00050B25_DQ188416_S000724209,Uncultured_Stenotrophomonas_sp_clone_B00050B59_DQ188418_S000724211),(Uncultured_Stenotrophomonas_sp_clone_BL023B73_AY806275_S000506230,Uncultured_Stenotrophomonas_bacterium_B00081B37_EU112392_S000923518)))),Stenotrophomonas_maltophilia_partial_FM177766_S001156620))))),(Uncultured_Stenotrophomonas_sp_clone_BL023B24_AY806272_S000506227,Stenotrophomonas_maltophilia_partial_FN395266_S001418871)),Stenotrophomonas_maltophilia_strain_FR2_1con_EU934076_S001169615),Stenotrophomonas_maltophilia_partial_FN395260_S001418865),Stenotrophomonas_maltophilia_partial_FN395268_S001418873)),Stenotrophomonas_maltophilia_partial_FN395267_S001418872),(Uncultured_Stenotrophomonas_sp_clone_BL023B52_AY806274_S000506229,Stenotrophomonas_sp_JD1_EF692531_S001152551)),(Uncultured_Stenotrophomonas_sp_clone_B00050B81_DQ188420_S000724213,((Uncultured_Stenotrophomonas_bacterium_B00081B71_EU112437_S000923563,(Stenotrophomonas_maltophilia_isolate_29_EU244713_S001095569,(Uncultured_Stenotrophomonas_sp_clone_B00050C20_DQ188423_S000724216,(Uncultured_Stenotrophomonas_sp_clone_B00050D72_DQ188436_S000724229,(((Stenotrophomonas_sp_Ver4_partial_AM778687_S000894699,Stenotrophomonas_maltophilia_partial_AM903334_S000965015),Stenotrophomonas_maltophilia_partial_AM903332_S000965013),(Stenotrophomonas_maltophilia_partial_FN395265_S001418870,Stenotrophomonas_maltophilia_strain_P-5-22_EF102867_S000965493)))))),Uncultured_Stenotrophomonas_sp_clone_B00050D31_DQ188432_S000724225)))),Stenotrophomonas_sp_4-3_EU594562_S001097921),Stenotrophomonas_maltophilia_strain_c6_AY943389_S000551062),Stenotrophomonas_maltophilia_isolate_VUN10,002_AF100732_S000428890))),(Stenotrophomonas_maltophilia_strain_CCF00024_AY970826_S000516025,Stenotrophomonas_maltophilia_partial_AJ293469_S000129409))),((((((Uncultured_Stenotrophomonas_sp_clone_F2mar2_GQ417316_S001601443,Vibrio_sp_V205_DQ146981_S000634021),((((Uncultured_gamma_proteobacterium_clone_9m05AISH07_EF629810_S001022447,(Uncultured_gamma_proteobacterium_clone_9m05AISB08_EF629801_S001022438,(Uncultured_gamma_proteobacterium_clone_9m05AISE12_EF629807_S001022444,(Uncultured_gamma_proteobacterium_clone_9m05AISD05_EF629805_S001022442,((((Uncultured_gamma_proteobacterium_clone_M0032_078_EF071297_S000745147,(Uncultured_gamma_proteobacterium_clone_ADK-CSe02-47_EF520566_S000863666,Uncultured_gamma_proteobacterium_clone_WS07B2_E12_DQ171506_S000603130)),Uncultured_gamma_proteobacterium_clone_9m05AISG08_EF629809_S001022446),Stenotrophomonas_maltophilia_strain_25MC6_FJ971861_S001549847),Uncultured_gamma_proteobacterium_clone_9m05AISF07_EF629808_S001022445))))),Uncultured_gamma_proteobacterium_gene_for_AB496555_S001333084),(((Uncultured_gamma_proteobacterium_clone_M0032_071_EF071295_S000745145,(Uncultured_gamma_proteobacterium_clone_WS06A_A09_DQ171240_S000602864,(Stenotrophomonas_sp_J54C16_GQ901874_S001613220,(Stenotrophomonas_sp_J54C17_GQ901873_S001613219,(Stenotrophomonas_sp_J54C12_GQ901872_S001613218,(Uncultured_gamma_proteobacterium_clone_WS06A_A03_DQ171236_S000602860,((Uncultured_gamma_proteobacterium_clone_WS06A_A02_DQ171235_S000602859,Stenotrophomonas_maltophilia_strain_KNUC307_EU239134_S001198436),(Stenotrophomonas_sp_J54C14_GQ901883_S001613229,(Stenotrophomonas_sp_J54C22_GQ901867_S001613213,Stenotrophomonas_sp_J54C2_GQ901868_S001613214))))))))),(((Stenotrophomonas_maltophilia_strain_Aured02_GQ220749_S001575966,(Stenotrophomonas_maltophilia_strain_SH-3_GQ884174_S001613006,((Stenotrophomonas_maltophilia_strain_LL31_DQ354101_S000804961,(Stenotrophomonas_sp_TSH62_gene_for_AB508855_S001572619,Stenotrophomonas_sp_AM1_EF635246_S000965949)),((Stenotrophomonas_sp_T1-14_gene_for_AB520761_S001587584,(Stenotrophomonas_maltophilia_AY360340_S000408402,Stenotrophomonas_maltophilia_strain_NKY-3_GQ894723_S001613109)),(Stenotrophomonas_sp_TSH90_gene_for_AB508873_S001572637,Stenotrophomonas_sp_NKY-2_GQ894721_S001613107))))),(Uncultured_gamma_proteobacterium_clone_CLs71_AF529349_S000431696,Uncultured_Stenotrophomonas_sp_clone_F2jun3_GQ417387_S001601514)),Stenotrophomonas_maltophilia_strain_pp5c_GQ360071_S001589022)),((Uncultured_gamma_proteobacterium_clone_9m05AISC06_EF629804_S001022441,Stenotrophomonas_maltophilia_strain_B67_DQ335099_S000639469),Pseudomonas_geniculata_strain_XJUHX-9_EU239471_S000967177))),((((Stenotrophomonas_sp_NII-40_FJ897489_S001574756,(Stenotrophomonas_maltophilia_strain_ATCC_53510_FJ976090_S001550000,Stenotrophomonas_sp_TC-4_GQ184202_S001575601)),Pseudomonas_geniculata_strain_XJUHX-10_EU239472_S000967178),(((Stenotrophomonas_maltophilia_strain_PSM-5_GQ267816_S001576648,(((Uncultured_Stenotrophomonas_sp_clone_F2oct4_GQ417487_S001601614,Uncultured_gamma_proteobacterium_TIHP302-39_gene_for_AB031625_S000542119),(Uncultured_gamma_proteobacterium_clone_ADK-BTh02-08_EF520561_S000863661,Uncultured_gamma_proteobacterium_clone_ADK-BTh02-24_EF520562_S000863662)),Uncultured_gamma_proteobacterium_clone_ADK-BMe02-22_EF520558_S000863658)),((Uncultured_Stenotrophomonas_sp_clone_F1apr1_GQ416813_S001600940,Uncultured_Stenotrophomonas_sp_clone_F2mar3_GQ417317_S001601444),Uncultured_gamma_proteobacterium_clone_CLs90_AF529355_S000431702)),((Uncultured_Stenotrophomonas_sp_clone_F2feb7_GQ417233_S001601360,Uncultured_Stenotrophomonas_sp_clone_F2mar1_GQ417315_S001601442),((Uncultured_Stenotrophomonas_sp_clone_F1mar2_GQ416781_S001600908,Stenotrophomonas_maltophilia_partial_FM213382_S001575083),(Pseudomonas_geniculata_strain_XJUHX-14_EU239474_S000967180,(Pseudomonas_geniculata_DNA_for_AB021404_S000007629,(((Stenotrophomonas_maltophilia_strain_d402_FJ950659_S001549558,(Uncultured_gamma_proteobacterium_clone_A09_GQ249473_S001564889,Uncultured_gamma_proteobacterium_clone_ADK-GRe02-05_EF520567_S000863667)),(Uncultured_Xanthomonadales_bacterium_clone_Z100B71_FJ484070_S001377222,Uncultured_Stenotrophomonas_sp_clone_F3feb3_GQ417587_S001601714)),(Uncultured_Stenotrophomonas_sp_clone_F3feb2_GQ417586_S001601713,Uncultured_Stenotrophomonas_sp_clone_F1feb26_GQ416758_S001600885)))))))),(Stenotrophomonas_sp_DB12006_DQ839371_S000722512,Stenotrophomonas_maltophilia_partial_FM213378_S001575079)))),(((((Pseudomonas_sp_YF3_EU220236_S000968910,(((((Pseudomonas_hibiscicola_strain_PB2_FJ554664_S001265076,Gamma_proteobacterium_JAUIB93_DQ983424_S000736512),(_Gamma_proteobacterium_PI_GH41G2_small_subunit_ribosomal_RNA_gene,_partial_sequence_AY162052_S000398888,(((Uncultured_Pseudomonas_sp_clone_3P-3-1-G22_EU705609_S001035190,(Pseudomonas_sp_X10_EU285592_S000968490,(Pseudomonas_sp_CTN-3_FJ598329_S001293311,(Pseudomonas_hibiscicola_DNA_for_AB021405_S000010261,(Pseudomonas_sp_An18_partial_AJ551156_S000483993,((Uncultured_Pseudomonas_sp_clone_AV_7R-N-E12_EU341269_S000976848,Uncultured_Pseudomonas_sp_clone_AV_5N-D11_EU341206_S000976785),Pseudomonas_sp_G12_FJ211222_S001188893)))))),Uncultured_Pseudomonas_sp_clone_AV_4R-S-A05_EU341186_S000976765),Pseudomonas_sp_CTN-7_FJ605176_S001265310))),Uncultured_Pseudomonas_sp_clone_3P-4-1-E05_EU706053_S001035634),Uncultured_Pseudomonas_sp_clone_3P-3-2-G05_EU705790_S001035371),Uncultured_Pseudomonas_sp_clone_3P-3-1-I05_EU705614_S001035195)),(Uncultured_gamma_proteobacterium_clone_9m05AISB11_EF629802_S001022439,Pseudomonas_sp_310_EU414482_S001019967)),(Gamma_proteobacterium_'SS1_Clone_Group_2'_EF088325_S000769108,Gamma_proteobacterium_'WTE200_Clone_Group_1'_EF088326_S000769109)),_Gamma_proteobacterium_PII_GH42G5_small_subunit_ribosomal_RNA_gene,_partial_sequence_AY162068_S000398904),_Gamma_proteobacterium_PI_GH21C4_small_subunit_ribosomal_RNA_gene,_partial_sequence_AY162042_S000398878)),(Uncultured_Stenotrophomonas_sp_clone_F3feb1_GQ417585_S001601712,((Uncultured_Stenotrophomonas_sp_clone_F2feb48_GQ417274_S001601401,Nitrogen-fixing_bacterium_MAGDE3_AF214643_S000013027),(Uncultured_Stenotrophomonas_sp_clone_F2oct5_GQ417488_S001601615,(Uncultured_Xanthomonadales_bacterium_clone_Z100B28_FJ484029_S001377181,(((Uncultured_Stenotrophomonas_sp_clone_VE50B02_GQ179713_S001546256,(Stenotrophomonas_sp_J-3_DQ309420_S000635660,(Uncultured_Stenotrophomonas_bacterium_clone_7150D1B12_EF562125_S000905446,Uncultured_Stenotrophomonas_sp_clone_TSM1Q1u10_EU632776_S001085279))),Uncultured_Stenotrophomonas_sp_clone_F2mar13_GQ417327_S001601454),(Stenotrophomonas_sp_HPC103_EF503516_S000843785,Stenotrophomonas_sp_LAP1_partial_FM865888_S001199942))))))),(Stenotrophomonas_maltophilia_strain_Pm52_EU862086_S001588117,Stenotrophomonas_maltophilia_strain_PSM-6_GQ267817_S001576649)),(((Uncultured_gamma_proteobacterium_partial_AM690836_S000861574,(((Uncultured_gamma_proteobacterium_clone_1HP1-A22_EU780304_S001131265,(Uncultured_gamma_proteobacterium_clone_1HP2-J1_EU780295_S001131256,Uncultured_gamma_proteobacterium_clone_ccs2170_AY133070_S000396900)),Stenotrophomonas_maltophilia_strain_15MF_FJ971862_S001549848),Uncultured_gamma_proteobacterium_clone_1HP1-A7_EU780303_S001131264)),(Stenotrophomonas_maltophilia_AF098637_S000428857,Uncultured_gamma_proteobacterium_gene_for_AB074643_S000562033)),((Uncultured_gamma_proteobacterium_clone_FTL14_AF529092_S000431616,((Stenotrophomonas_maltophilia_strain_DD110_AY574368_S000379068,Stenotrophomonas_sp_KNUC301_EU239130_S001198432),((Stenotrophomonas_maltophilia_strain_KNUC302_EU239131_S001198433,Stenotrophomonas_maltophilia_strain_KNUC386_EU239114_S001198416),Stenotrophomonas_maltophilia_strain_KNUC328_EU239179_S001198481))),(gi_GU113072_S001745342,(Stenotrophomonas_pavanii_strain_ICB_89_FJ748683_S001611233,(Uncultured_gamma_proteobacterium_partial_AM422928_S000826173,(Uncultured_Stenotrophomonas_sp_clone_2-33_GQ464396_S001682242,(Uncultured_Stenotrophomonas_sp_clone_F7oct1_GQ416607_S001600734,Stenotrophomonas_maltophilia_strain_ATCC_13637_FJ971878_S001549864))))))))),Stenotrophomonas_sp_45_AY856845_S000468753))))),((((Stenotrophomonas_daejeonensis_DQ109037_S000559371,((Stenotrophomonas_koreensis_strain_a197_EU434427_S001015429,((Stenotrophomonas_koreensis_gene_for_AB166885_S000386319,(Stenotrophomonas_koreensis_strain_b87_EU434571_S001015573,Uncultured_Stenotrophomonas_sp_clone_IITR_RCP20_FJ268981_S001194257)),(Uncultured_Stenotrophomonas_sp_clone_IITRRC36_FJ227537_S001184755,(((Uncultured_Stenotrophomonas_sp_clone_T1IITR4_FJ422468_S001224154,Uncultured_Stenotrophomonas_sp_clone_T1IITR1_FJ422465_S001224151),((Uncultured_Stenotrophomonas_sp_clone_IITRRC32_FJ227533_S001184751,Uncultured_Stenotrophomonas_sp_clone_T1IITR3_FJ422467_S001224153),(Uncultured_Stenotrophomonas_sp_clone_IITRRC33_FJ227534_S001184752,(Uncultured_Stenotrophomonas_sp_clone_IITRRC37_FJ227538_S001184756,((Uncultured_Stenotrophomonas_sp_clone_IITRRC34_FJ227535_S001184753,((Uncultured_Stenotrophomonas_sp_clone_T1IITR10_FJ422474_S001224160,Uncultured_Stenotrophomonas_sp_clone_T1IITR12_FJ422476_S001224162),Uncultured_Stenotrophomonas_sp_clone_IITRRC39_FJ227540_S001184758)),(Uncultured_Stenotrophomonas_sp_clone_IITRRC38_FJ227539_S001184757,Uncultured_Stenotrophomonas_sp_clone_IITRRC35_FJ227536_S001184754)))))),Uncultured_Xanthomonas_sp_clone_T1IITR11_FJ422475_S001224161)))),(Uncultured_Stenotrophomonas_sp_clone_B174_EU029271_S000897972,Uncultured_Stenotrophomonas_sp_clone_IITR_RCP22_FJ268983_S001194259))),(Stenotrophomonas_daejeonensis_strain_MJ03_GQ241320_S001576206,(Stenotrophomonas_sp_BCBo8_EU140962_S001239887,((((Uncultured_Stenotrophomonas_sp_clone_3P-3-2-P03_EU705955_S001035536,Stenotrophomonas_sp_KNUC283_EU239193_S001198495),(((((Stenotrophomonas_sp_a200_EU434429_S001015431,Uncultured_Stenotrophomonas_sp_clone_GI5-005-H05_FJ192753_S001178439),(Stenotrophomonas_maltophilia_strain_LCB12_FJ194517_S001188471,((Stenotrophomonas_sp_JPB-503_EU652487_S001098873,((Stenotrophomonas_maltophilia,_AJ131906_S000010076,Stenotrophomonas_sp_Toyama-1_gene_for_AB180662_S000319940),Stenotrophomonas_sp_DW100_partial_AJ534843_S000459003)),(Stenotrophomonas_sp_TS15_EU073081_S001152765,Smaltophilia_X95925_S000381402)))),((Uncultured_Stenotrophomonas_sp_clone_3P-4-1-I16_EU706132_S001035713,(Uncultured_Stenotrophomonas_sp_clone_3P-3-1-O12_EU705679_S001035260,(Uncultured_Stenotrophomonas_sp_clone_3P-4-1-O03_EU706243_S001035824,Uncultured_Stenotrophomonas_sp_clone_3P-4-1-J22_EU706158_S001035739))),Uncultured_Stenotrophomonas_sp_clone_3P-3-2-G18_EU705798_S001035379)),Uncultured_Stenotrophomonas_sp_clone_GI5-001-F09_FJ192857_S001178543),((Stenotrophomonas_sp_SY1_EU073112_S001152796,(((Stenotrophomonas_humi_partial_AM403587_S000841903,Stenotrophomonas_sp_AJ002807_S000021288),Stenotrophomonas_sp_AJ002806_S000007388),Stenotrophomonas_sp_15_FJ486180_S001243715)),(((((Stenotrophomonas_sp_CRR-2_GQ381277_S001578011,(((Stenotrophomonas_sp_ecto67_partial_FN423679_S001550513,Stenotrophomonas_sp_ecto68_partial_FN423680_S001550514),Stenotrophomonas_sp_ecto22_partial_FN423673_S001550507),((Gamma_proteobacterium_RBE1CD-133_EF111138_S000769446,((Gamma_proteobacterium_RBE2CD-126_EF111259_S000769492,Gamma_proteobacterium_RBE2CD-67_EF111235_S000769468),Gamma_proteobacterium_RBE1CD-89_EF111129_S000769437)),uncultured_gamma_proteobacterium_partial_AJ619061_S000261488))),(Blackwater_bioreactor_bacterium_BW3_AF394168_S000392949,Pseudomonas_sp_SSCT60_gene_for_AB210975_S000497533)),Stenotrophomonas_sp_IT-1_gene_for_AB491318_S001587433),((Stenotrophomonas_nitritireducens_AJ012230_S000012737,((((Stenotrophomonas_maltophilia_strain_LMG_981,_AJ131116_S000130243,Stenotrophomonas_maltophilia_strain_a231_EU434458_S001015460),Pseudomonas_pictorum_DNA_for_AB021392_S000000936),(Stenotrophomonas_sp_VC-YC6671_EU734635_S001046298,Stenotrophomonas_sp_SSCT61_gene_for_AB210974_S000497532)),Stenotrophomonas_sp_SMSP_EU312979_S001240380)),(((Xanthomonas_sp_oral_clone_AY088_AF385546_S000344663,(((Stenotrophomonas_sp_HPC426_DQ129736_S000586641,Uncultured_Stenotrophomonas_sp_DQ168836_S000600669),Stenotrophomonas_maltophilia_isolate_RI33_DQ530118_S000701816),Stenotrophomonas_nitritireducens_strain_OSW_13_FJ482062_S001243599)),(Stenotrophomonas_nitritireducens_AJ012229_S000003927,Stenotrophomonas_sp_SeaH-As3w_FJ607350_S001293494)),Stenotrophomonas_sp_SeaH-As3S_FJ607349_S001293493))),((Stenotrophomonas_sp_Y13836_S000008229,(Stenotrophomonas_sp_S04_FJ002585_S001169978,Stenotrophomonas_sp_RBE2CD-33_EF111221_S000769454)),Stenotrophomonas_maltophilia_gene_for_AB294556_S000824096))))),(((Stenotrophomonas_sp_RMSK_FJ603459_S001293382,Stenotrophomonas_acidaminiphila_partial_AJ508701_S000110208),((((Stenotrophomonas_maltophilia_DQ864512_S000730769,(((Stenotrophomonas_sp_Y4D_EU306340_S000980441,Stenotrophomonas_acidaminiphila_strain_NK_218-1_EU352757_S000981211),(Stenotrophomonas_acidaminiphila_AF273079_S000390458,(Stenotrophomonas_acidaminiphila_strain_D3_EU301768_S000980214,((Stenotrophomonas_acidaminiphila_strain_SDS7_EU124387_S000927625,Uncultured_Stenotrophomonas_sp_clone_W3_FJ863100_S001347201),(Stenotrophomonas_sp_ROi55_EF219050_S000986281,(Uncultured_Xanthomonadales_bacterium_clone_SHBZ1119_EU638678_S001113449,(((Uncultured_Stenotrophomonas_sp_clone_NNP26_FJ626769_S001290614,Stenotrophomonas_sp_enrichment_culture_clone_ECC1-7_GU056295_S001783350),((Uncultured_gamma_proteobacterium_AJ318138_S000129084,(Pseudomonas_sp_MP-1_EU099602_S000927184,Stenotrophomonas_acidaminiphila_strain_ST32_FJ982935_S001550079)),Stenotrophomonas_sp_enrichment_culture_clone_ECC2-18_GU056296_S001783351)),Uncultured_gamma_proteobacterium_clone_L4_EU887990_S001151142))))))),(Stenotrophomonas_sp_Y4D_EF143838_S000769791,Stenotrophomonas_sp_FG-6_EF017810_S000751187))),Stenotrophomonas_sp_OP-1_DQ778299_S000722061),((Stenotrophomonas_sp_AMS3_AY635894_S000372054,((Uncultured_Stenotrophomonas_sp_clone_4CB3_AF481735_S000350422,((Stenotrophomonas_sp_SRU_37_FJ482125_S001243662,(Uncultured_Stenotrophomonas_sp_clone_DGR2_p1g10_EF033506_S000742900,(((Stenotrophomonas_acidaminiphila_strain_a150_EU434412_S001015414,Stenotrophomonas_sp_K-4_EF059716_S000752036),Stenotrophomonas_sp_MO1_EF011686_S000751012),Stenotrophomonas_acidaminiphila_partial_AJ508700_S000110435))),Stenotrophomonas_acidaminiphila_strain_BF-24_AY171916_S000399656)),Uncultured_Stenotrophomonas_sp_clone_NNP27_FJ626770_S001290615)),Stenotrophomonas_sp_PF32_FJ434337_S001241980)),Stenotrophomonas_sp_IC193_gene_for_AB196256_S000497326)),Stenotrophomonas_sp_LZ-1_DQ784545_S000722109)),Uncultured_gamma_proteobacterium_clone_BC109_EF619958_S000870300)))),Uncultured_Stenotrophomonas_sp_clone_RBE2CI-153_EF111193_S000764932),((Stenotrophomonas_maltophilia_clone_B21823_AY837730_S000618439,(((((Uncultured_Stenotrophomonas_sp_clone_GI3-M-5-F03_FJ191520_S001177206,(((Uncultured_Stenotrophomonas_sp_clone_GI3-M-2-B03_FJ191318_S001177004,Stenotrophomonas_sp_4R11-101_partial_AM000009_S000592399),Uncultured_Stenotrophomonas_sp_clone_GI3-M-3-E09_FJ191437_S001177123),(Uncultured_Stenotrophomonas_sp_clone_GI3-M-3-D04_FJ191421_S001177107,Uncultured_Stenotrophomonas_sp_clone_GI3-M-3-D07_FJ191424_S001177110))),Uncultured_Stenotrophomonas_sp_clone_GI3-M-2-G05_FJ191375_S001177061),((Stenotrophomonas_maltophilia_AJ131780_S000002778,Stenotrophomonas_sp_DMS_EU522079_S001328350),(Stenotrophomonas_sp_6C_14_AY689054_S000375551,(((Uncultured_Stenotrophomonas_sp_clone_GI2-SSB-cs-D11_FJ193670_S001179356,(((((Uncultured_Stenotrophomonas_sp_clone_GI3-M-7-A05_FJ192019_S001177705,(((((Uncultured_Stenotrophomonas_sp_clone_GI3-M-9-G09_FJ191685_S001177371,(Uncultured_Stenotrophomonas_sp_clone_GI3-M-3-C02_FJ191410_S001177096,((Uncultured_Stenotrophomonas_sp_clone_GI3-M-5-C12_FJ191498_S001177184,((Uncultured_Stenotrophomonas_sp_clone_GI2-SSB-cs-C10_FJ193660_S001179346,Uncultured_Stenotrophomonas_sp_clone_GI2-SSB-cs-B05_FJ193652_S001179338),Uncultured_Stenotrophomonas_sp_clone_GI2-SSB-cs-D04_FJ193665_S001179351)),(((Uncultured_Stenotrophomonas_sp_clone_GI3-M-1-D01_FJ191961_S001177647,(Uncultured_Stenotrophomonas_sp_clone_GI3-M-5-E12_FJ191518_S001177204,(Uncultured_Stenotrophomonas_sp_clone_GI3-M-1-G08_FJ192000_S001177686,Uncultured_Stenotrophomonas_sp_clone_GI3-M-3-H06_FJ191464_S001177150))),Uncultured_Stenotrophomonas_sp_clone_GI3-M-5-G02_FJ191531_S001177217),((Uncultured_Stenotrophomonas_sp_clone_GI3-M-2-G12_FJ191380_S001177066,((((Uncultured_Stenotrophomonas_sp_clone_GI3-M-5-E06_FJ191513_S001177199,(Uncultured_Stenotrophomonas_sp_clone_GI3-M-3-D06_FJ191423_S001177109,Uncultured_Stenotrophomonas_sp_clone_GI3-M-3-H03_FJ191462_S001177148)),Uncultured_Stenotrophomonas_sp_clone_GI3-M-1-H09_FJ192012_S001177698),Uncultured_Stenotrophomonas_sp_clone_GI3-M-3-C11_FJ191417_S001177103),Uncultured_Stenotrophomonas_sp_clone_GI3-M-3-C10_FJ191416_S001177102)),(((Uncultured_Stenotrophomonas_sp_clone_GI3-M-3-D02_FJ191419_S001177105,(Uncultured_Stenotrophomonas_sp_clone_GI2-SSB-cs-A01_FJ193641_S001179327,Uncultured_Stenotrophomonas_sp_clone_GI2-SSB-cs-D03_FJ193664_S001179350)),((Uncultured_Stenotrophomonas_sp_clone_GI2-SSB-cs-C11_FJ193661_S001179347,Uncultured_Stenotrophomonas_sp_clone_GI3-M-2-E02_FJ191349_S001177035),Uncultured_Stenotrophomonas_sp_clone_GI3-M-5-C06_FJ191493_S001177179)),((Uncultured_Stenotrophomonas_sp_clone_GI3-M-7-F09_FJ192076_S001177762,Uncultured_Stenotrophomonas_sp_clone_GI3-M-7-A09_FJ192023_S001177709),Uncultured_Stenotrophomonas_sp_clone_GI3-M-3-D10_FJ191427_S001177113))))))),Uncultured_Stenotrophomonas_sp_clone_GI2-SSB-cs-B03_FJ193650_S001179336),Uncultured_Stenotrophomonas_sp_clone_GI3-M-5-D10_FJ191506_S001177192),Uncultured_Stenotrophomonas_sp_clone_GI3-M-7-G05_FJ192084_S001177770),Uncultured_Stenotrophomonas_sp_clone_GI3-M-7-C12_FJ192048_S001177734)),Uncultured_Stenotrophomonas_sp_clone_GI3-M-3-F10_FJ191448_S001177134),Uncultured_Stenotrophomonas_sp_clone_GI3-M-7-H05_FJ192095_S001177781),Xanthomonas_sp_GP127_16S_ribosomal_RNA_gene_and_DQ003220_S000541385),Uncultured_Stenotrophomonas_sp_clone_GI3-M-9-D08_FJ191659_S001177345)),Uncultured_Stenotrophomonas_sp_clone_GI3-M-3-D08_FJ191425_S001177111),Stenotrophomonas_sp_125_EF565938_S000860511)))),Stenotrophomonas_maltophilia_AJ131784_S000005544),(Stenotrophomonas_sp_CCBAU_81347_DQ989233_S000736644,Stenotrophomonas_sp_17C-6_partial_AM900512_S000942002))),Stenotrophomonas_sp_P1A_AJ495804_S000115168)))))))))))),(Stenotrophomonas_maltophilia_clone_1-24_AY169417_S000399519,(Stenotrophomonas_maltophilia_strain_ISSDS-424_EF620444_S000892467,Stenotrophomonas_maltophilia_strain_ISSDS-774_EF620464_S000892487))),(Stenotrophomonas_maltophilia_strain_ISSDS-585_EF620455_S000892478,Stenotrophomonas_maltophilia_partial_AJ295671_S000416655)))),(Stenotrophomonas_sp_76352-31_DQ486941_S000690980,Stenotrophomonas_maltophilia_partial_AJ293464_S000130527))),Stenotrophomonas_maltophilia_isolate_CI13_DQ530084_S000701782),Stenotrophomonas_maltophilia_partial_AJ295673_S000416657)),(Stenotrophomonas_sp_WST5-2_partial_AM500703_S000824260,Stenotrophomonas_maltophilia_strain_LWD23_EU833954_S001154113)),Stenotrophomonas_maltophilia_strain_CSC13-6_AY277550_S000405366)))),Stenotrophomonas_sp_25_FJ486190_S001243725),Stenotrophomonas_sp_A28_partial_AM285010_S000711472))),(((((((((((Uncultured_Stenotrophomonas_sp_clone_1P-1-N02_EU704904_S001034485,(((Uncultured_Stenotrophomonas_sp_clone_3P-3-1-G19_EU705606_S001035187,(Stenotrophomonas_sp_Tpl-29_EU375377_S000995822,((Stenotrophomonas_sp_RG-67_AY561626_S000503505,(((Stenotrophomonas_maltophilia_strain_H103_EF204217_S000805629,((Stenotrophomonas_sp_IK1_05_gene_for_AB460998_S001291483,(Uncultured_Stenotrophomonas_sp_clone_58_EU135792_S000925299,(Stenotrophomonas_maltophilia_isolate_S1_FJ655827_S001294510,((_Uncultured_Stenotrophomonas_sp_clone_J1_small_subunit_ribosomal_RNA_gene,_partial_sequence_EU889194_S001211198,(_Uncultured_Stenotrophomonas_sp_clone_J146_small_subunit_ribosomal_RNA_gene,_partial_sequence_EU889230_S001211234,(_Uncultured_Stenotrophomonas_sp_clone_J81_small_subunit_ribosomal_RNA_gene,_partial_sequence_EU889218_S001211222,(_Uncultured_Stenotrophomonas_sp_clone_J24_small_subunit_ribosomal_RNA_gene,_partial_sequence_EU889201_S001211205,(Uncultured_Stenotrophomonas_sp_clone_3P-3-2-P12_EU705962_S001035543,(Stenotrophomonas_maltophilia_strain_IMER-B2-26_FJ772015_S001330984,(Uncultured_Stenotrophomonas_sp_clone_1P-1-F10_EU704779_S001034360,Stenotrophomonas_maltophilia_partial_AJ516049_S000130943))))))),(Uncultured_Stenotrophomonas_sp_clone_1P-2-G08_EU705039_S001034620,Uncultured_Stenotrophomonas_sp_clone_1P-1-L15_EU704878_S001034459))))),Stenotrophomonas_sp_P91630_AF214139_S000389250)),Stenotrophomonas_sp_CN4-5_EU102280_S000927234),Stenotrophomonas_sp_A09_partial_AM284991_S000711453)),Stenotrophomonas_sp_RG-68_AY561627_S000503506))),Uncultured_Stenotrophomonas_sp_clone_3P-3-2-I02_EU705821_S001035402),Uncultured_Stenotrophomonas_sp_clone_3P-3-2-N24_EU705930_S001035511)),Uncultured_Stenotrophomonas_sp_clone_1P-1-M03_EU704888_S001034469),Uncultured_Stenotrophomonas_sp_clone_1P-1-E03_EU704762_S001034343),Uncultured_Stenotrophomonas_sp_clone_1P-1-K02_EU704852_S001034433),Stenotrophomonas_maltophilia_strain_KNUC311_EU239136_S001198438),(Uncultured_Stenotrophomonas_sp_clone_GI5-007-G07_FJ192819_S001178505,(((Stenotrophomonas_sp_KL3B1_DQ208668_S000614182,(((((Uncultured_bacterium_DEEP-4_AF142878_S000338536,Uncultured_Stenotrophomonas_sp_clone_1P-2-P01_EU705174_S001034755),Stenotrophomonas_sp_8_FJ486173_S001243708),Stenotrophomonas_maltophilia_strain_FWC51_EU833951_S001154110),Stenotrophomonas_sp_VC-YC6647_EU734616_S001046279),Stenotrophomonas_sp_VTT_E-073078_EU438979_S001240520)),((Stenotrophomonas_maltophilia_strain_NPQ01_EU622536_S001098385,Uncultured_Stenotrophomonas_sp_clone_GI6-3b-A04_FJ193115_S001178801),((Uncultured_Stenotrophomonas_sp_clone_KL-15-2-22_AF408330_S000345727,(((((_Uncultured_Stenotrophomonas_sp_clone_J143_small_subunit_ribosomal_RNA_gene,_partial_sequence_EU889228_S001211232,(_Uncultured_Stenotrophomonas_sp_clone_J50_small_subunit_ribosomal_RNA_gene,_partial_sequence_EU889207_S001211211,((_Uncultured_Stenotrophomonas_sp_clone_J105_small_subunit_ribosomal_RNA_gene,_partial_sequence_EU889223_S001211227,Stenotrophomonas_maltophilia_strain_DS46_EU834266_S001154155),_Uncultured_Stenotrophomonas_sp_clone_J61_small_subunit_ribosomal_RNA_gene,_partial_sequence_EU889214_S001211218))),Stenotrophomonas_maltophilia_isolate_S2_FJ655828_S001294511),Stenotrophomonas_sp_KU73_EF469216_S000843381),Stenotrophomonas_sp_DIV011_partial_FN547691_S001588812),(Stenotrophomonas_sp_S1f-35_DQ525598_S000701736,(Stenotrophomonas_sp_KGN14_partial_AJ919998_S000539919,((Stenotrophomonas_sp_HM28_AM745261_S000870862,(Stenotrophomonas_sp_partial_AJ884481_S000484400,((Stenotrophomonas_sp_Sulf-855_partial_AM922189_S000979192,Stenotrophomonas_rhizophila_partial_AJ293461_S000129408),((_Uncultured_Stenotrophomonas_sp_clone_J22_small_subunit_ribosomal_RNA_gene,_partial_sequence_EU889199_S001211203,Uncultured_Stenotrophomonas_sp_clone_3P-4-1-C15_EU706019_S001035600),((((((Stenotrophomonas_sp_partial_AJ884480_S000484399,Stenotrophomonas_maltophilia_strain_a330_EU434394_S001015396),(Stenotrophomonas_maltophilia_strain_ISSDS-50_EF620453_S000892476,(((Stenotrophomonas_sp_Oy-M10_clone_5181_DQ357723_S000648318,Stenotrophomonas_sp_Oy-M10_clone_5182_DQ357724_S000648319),(Uncultured_Xanthomonas_sp_clone_TM18_42_DQ279312_S000625259,Stenotrophomonas_sp_DIV046_partial_FN547724_S001588845)),(Stenotrophomonas_sp_partial_AJ884486_S000484405,(Uncultured_Stenotrophomonas_sp_clone_PmeaMucC8_EU249965_S000959152,((Stenotrophomonas_rhizophila_strain_AJK-3_GQ130132_S001550556,(((Uncultured_gamma_proteobacterium_partial_AJ319565_S000023879,Stenotrophomonas_maltophilia_strain_H177_EF204218_S000805630),(Xanthomonas_sp_TM5_6_DQ279313_S000625260,Stenotrophomonas_sp_KMM_1417_gene_for_AB306289_S000870688)),Stenotrophomonas_maltophilia_strain_b116_EU434550_S001015552)),(Stenotrophomonas_sp_DIV042_partial_FN547721_S001588842,(((Stenotrophomonas_maltophilia_strain_d53_FJ950691_S001549590,(Stentrophomonas-like_sp_V4BP15_partial_AJ244720_S000095258,((Stenotrophomonas_maltophilia_strain_c199_FJ950643_S001549542,((_Uncultured_Stenotrophomonas_sp_clone_J4_small_subunit_ribosomal_RNA_gene,_partial_sequence_EU889195_S001211199,Stenotrophomonas_maltophilia_strain_c127_FJ950580_S001549479),(Xanthomonadaceae_bacterium_IK1_91_2_gene_for_AB461067_S001291552,(Stenotrophomonas_maltophilia_strain_5PC6_FJ971863_S001549849,(Stenotrophomonas_maltophilia_isolate_S3_FJ655829_S001294512,(Stenotrophomonas_maltophilia_isolate_S7_FJ655833_S001294516,Serratia_marcescens_strain_RE11_FJ789679_S001417243)))))),gi_GU130529_S001746122))),(Stenotrophomonas_sp_MC5-f2*_FJ932663_S001418281,uncultured_gamma_proteobacterium_partial_AJ619029_S000262599)),(((((Stenotrophomonas_maltophilia_strain_c13_FJ950586_S001549485,Stenotrophomonas_maltophilia_strain_c66_FJ950563_S001549462),(Stenotrophomonas_maltophilia_strain_c35_FJ950598_S001549497,Stenotrophomonas_maltophilia_strain_d113_FJ950664_S001549563)),Stenotrophomonas_maltophilia_strain_c211_FJ950613_S001549512),(Stenotrophomonas_maltophilia_strain_c237_FJ950546_S001549445,Stenotrophomonas_maltophilia_strain_c85_FJ950597_S001549496)),Stenotrophomonas_maltophilia_strain_c57_FJ950544_S001549443))))))))),(Stenotrophomonas_maltophilia_strain_c31_FJ950588_S001549487,Stenotrophomonas_sp_MH58_EU182886_S000966605)),(Uncultured_Stenotrophomonas_sp_clone_1P-2-I10_EU705072_S001034653,(Stenotrophomonas_sp_CH37-11_EU057885_S000942573,(Uncultured_Stenotrophomonas_sp_clone_1P-2-P09_EU705181_S001034762,((Stenotrophomonas_maltophilia_KNUC170_DQ424872_S000824417,Uncultured_Stenotrophomonas_sp_clone_1P-1-K09_EU704858_S001034439),Uncultured_Stenotrophomonas_sp_clone_1P-2-L01_EU705113_S001034694))))),((Stenotrophomonas_maltophilia,_AJ131912_S000007831,Stenotrophomonas_maltophilia,_AJ131911_S000008946),Stenotrophomonas_maltophilia_AJ131781_S000000260)),Stenotrophomonas_sp_12C_21_AY689084_S000375581))))),(Stenotrophomonas_maltophilia_strain_LYC39_EU833955_S001154114,Stenotrophomonas_sp_An30_partial_AJ551168_S000351938)))))),(Stenotrophomonas_maltophilia_isolate_S4_FJ655830_S001294513,(Stenotrophomonas_sp_DJLB_GQ368736_S001610456,((Uncultured_Stenotrophomonas_sp_clone_1P-2-M09_EU705130_S001034711,Stenotrophomonas_sp_MG08_EU048274_S000903172),Stenotrophomonas_maltophilia_isolate_S5_FJ655831_S001294514)))))),Stenotrophomonas_rhizophila_partial_AJ293462_S000128769))),Stenotrophomonas_maltophilia_AJ011332_S000013136),Stenotrophomonas_rhizophila_partial_AJ293463_S000129976),Stenotrophomonas_sp_partial_AJ884485_S000484404),Stenotrophomonas_sp_B50_AF128871_S000387354),Uncultured_Stenotrophomonas_sp_clone_GI5-007-B03_FJ192769_S001178455)),(Gamma_proteobacterium_S-A1-4B_gene_for_AB074708_S000115787,(Gamma_proteobacterium_S-A2-11_gene_for_AB074713_S000116599,Gamma_proteobacterium_S-Nnd-23A_gene_for_AB074736_S000116330))),Stenotrophomonas_maltophilia_isolate_SaO5sm_AF511515_S000014486),Stenotrophomonas_sp_23_FJ486188_S001243723),(((Uncultured_Stenotrophomonas_bacterium_W00001C39_EU112371_S000923497,Uncultured_Stenotrophomonas_bacterium_B00064B60_EU112424_S000923550),Uncultured_Stenotrophomonas_sp_clone_BL019B25_AY806210_S000506165),(Stenotrophomonas_maltophilia_isolate_BRL02-9_DQ339645_S000640033,Uncultured_Stenotrophomonas_sp_clone_2P-4-1-N10_EU705509_S001035090)))),Xanthomonas_sp_36A_AF335549_S000391820))),(Xoryzae_X95921_S000381398,_Xanthomonas_oryzae_pv_oryzae_MAFF_311018_DNA,_complete_genome_AP008229_S000629916)),Xanthomonas_axonopodis_pv_syngonii_strain_LMG9055_AY576652_S000361337))),(Xanthomonas_campestris_pv_campestris_strain_BrC1_EU089719_S000927042,(((Xanthomonas_campestris_pv_campestris_strain_CH2_EU089721_S000927044,(((Xanthomonas_axonopodis_pv_dieffenbachiae_strain_LMG7484_AY576638_S000361323,((Xanthomonas_axonopodis_pv_dieffenbachiae_strain_ATCC_23379_AY576642_S000361327,Xanthomonas_axonopodis_pv_dieffenbachiae_strain_LMG7400_AY576640_S000361325),Xanthomonas_axonopodis_pv_dieffenbachiae_strain_LMG695_AY576641_S000361326)),Xanthomonas_axonopodis_pv_dieffenbachiae_strain_X1688_AY576645_S000361330),Xanthomonas_axonopodis_pv_dieffenbachiae_strain_LMG8664_AY576639_S000361324)),Xanthomonas_gardneri_strain_C16_DQ288881_S000625536),Xanthomonas_campestris_pv_armoraciae_strain_NCPPB347_EU089711_S000927034)))),Xanthomonas_axonopodis_pv_citri_strain_MA_AF442743_S000010616)))),gi_GU086452_S001745217)),Xpopuli_X95922_S000381399),(Xanthomonas_sp_Selvi_EF050734_S000751931,(Xanthomonas_campestris_pv_barbareae_strain_NCPPB1946_EU089713_S000927036,(Xanthomonas_campestris_pv_campestris_strain_Pn8_EU089730_S000927053,(Xanthomonas_axonopodis_pv_poinsettiicola_strain_BACTul_EF093138_S000769152,Xanthomonas_campestris_pv_campestris_strain_Race4_EU089734_S000927057)))))),Xvesicatoria_Y10761_S000004412)),((Xanthomonas_campestris_pv_campestris_strain_TQ4_EU089738_S000927061,Xanthomonas_cynarae_strain_AK12_EU982859_S001169821),Xanthomonas_campestris_strain_XJSNL623_EU855746_S001155278)))),((Xanthomonas_campestris_pv_campestris_strain_BS5_EU089720_S000927043,Xanthomonas_sp_42AD8_gene_for_AB242814_S000617067),Xtheicola_Y10763_S000000841))),Xanthomonas_campestris_strain_EGS09_EF101972_S000769250))),(Xanthomonas_sp_PSD-2_AY336112_S000407673,(Uncultured_Xanthomonas_sp_clone_GASP-WA1W1_E05_EF072321_S000745715,(((Uncultured_Xylella_fastidiosa_clone_26H_DQ021507_S000682925,Uncultured_Xylella_fastidiosa_clone_27H_DQ021509_S000682927),(((((Xylella_fastidiosa_strain_PEPLS_AF203392_S000389036,Xylella_fastidiosa_strain_PL788_AF203388_S000389032),Xylella_sp_PLS2_DQ987473_S000736617),Xylella_sp_PLS194_DQ987475_S000736619),Xylella_sp_PLS45_DQ987474_S000736618),((((Xylella_fastidiosa_strain_ATCC_35874_AF224735_S000389466,Uncultured_Xylella_fastidiosa_clone_89H_DQ022854_S000641454),((Xylella_fastidiosa_isolate_RGW-R_AF536762_S000432060,(Xylella_fastidiosa_AF224734_S000389465,Uncultured_Xylella_fastidiosa_clone_LH18_DQ022859_S000641860)),((((Xylella_fastidiosa_strain_PLS2-9_AF159579_S000388377,Xylella_fastidiosa_strain_PWT-22_AF159578_S000388376),Xylella_fastidiosa_strain_PP4-5_AF159580_S000388378),(_Xfastidiosa_small_subunit_ribosomal_RNA_M26601_S000436143,(Uncultured_Xylella_fastidiosa_clone_141H_DQ022858_S000682946,Xylella_fastidiosa_strain_4BD2_DQ991190_S000736675))),(((Xylella_fastidiosa_strain_SLS27_DQ991192_S000736677,Xylella_fastidiosa_strain_4-5_DQ991187_S000736672),Xylella_fastidiosa_strain_2-5_DQ991188_S000736673),_Xylella_fastidiosa_M12,_complete_genome_CP000941_S001019515)))),Xylella_fastidiosa_strain_4BD7_DQ991191_S000736676),(Xylella_fastidiosa_strain_Ol_DQ991186_S000736671,(Xylella_fastidiosa_strain_GH-9_DQ991185_S000736670,(((((Xylella_fastidiosa_isolate_plant#5_CVC_AF224736_S000389467,(((Xylella_fastidiosa_isolate_Taq30_EF433947_S000842868,Xylella_fastidiosa_strain_T_Oak_EU560724_S001096726),Xylella_fastidiosa_strain_RO_2_EU560721_S001096723),Xylella_fastidiosa_strain_Red_Oak_4_EU560722_S001096724)),(Xylella_fastidiosa_isolate_CRS2_AF536768_S000432066,(Xylella_fastidiosa_isolate_MUL-3_AF536763_S000432061,Xylella_fastidiosa_isolate_ALS-BC_AF536770_S000432068))),Xylella_fastidiosa_isolate_Cafe20-11_EF433946_S000842867),Xylella_fastidiosa_isolate_VvIIc2_EF433931_S000842852),(((Xylella_fastidiosa_strain_G9E_DQ991184_S000736669,(Uncultured_Xylella_fastidiosa_clone_KYPD1_DQ021528_S000682939,Xylella_fastidiosa_strain_GW_2_EU560720_S001096722)),(((((Xylella_fastidiosa_strain_r116v11_AF159573_S000388371,Xylella_fastidiosa_strain_Mul-2_AF159576_S000388374),Xylella_fastidiosa_strain_PD28-5_AF159574_S000388372),Uncultured_Xylella_fastidiosa_clone_MB1_DQ021532_S000641507),(Xylella_fastidiosa_isolate_VvIc2_EF433942_S000842863,(Xylella_fastidiosa_isolate_VvIc3_EF433941_S000842862,Xylella_fastidiosa_strain_GHS505_DQ991183_S000736668))),(Xylella_fastidiosa_AF192343_S000388893,((Xylella_fastidiosa_strain_ATCC35876_DQ991182_S000736667,Xylella_fastidiosa_isolate_CaVc3_EF433940_S000842861),(Xylella_fastidiosa_isolate_CaIIc2_EF433938_S000842859,Xylella_fastidiosa_isolate_CSpIv1_EF433934_S000842855))))),Xylella_fastidiosa_isolate_VvIIc1_EF433937_S000842858))))))),(Uncultured_Xanthomonas_sp_clone_GASP-WC1S2_B05_EF074466_S000747631,((Pseudomonas_boreopolis_AJ864722_S000749622,Pseudomonas_boreopolis_gene_for_AB246809_S000628002),Pseudomonas_boreopolis_DNA_for_AB021391_S000008025)))))))),(((Xanthomonas_sp_CC-AFH5_DQ490979_S000691295,(Pseudoxanthomonas_spadix_partial_AM418384_S000768523,Pseudoxanthomonas_sp_BD-a59_EF575561_S000860545)),((Stenotrophomonas_sp_AGL_1_EU118770_S000927426,Stenotrophomonas_dokdonensis_strain_DS-16_DQ178977_S000603879),((((Xanthomonas_sp_34/14_AY571840_S000533418,Uncultured_Xanthomonas_sp_clone_436B_AY571839_S000533417),(Uncultured_Xanthomonas_sp_clone_burs_22_AF467297_S000394649,Xanthomonas_sp_35/23_AY571841_S000533419)),(((Uncultured_Xanthomonas_sp_clone_GASP-MB1S1_A11_EF664480_S000884720,Xanthomonas_sp_Tibet-IB54_DQ177466_S000965366),Uncultured_Stenotrophomonas_bacterium_clone_GASP-KC3W1_C12_EU300398_S000975245),((((Xanthomonadaceae_bacterium_RF16_EF212934_S000806100,Pseudoxanthomonas_ginsengisoli_gene_for_AB245360_S000627896),(Uncultured_gamma_proteobacterium_clone_RBE2CI-175_EF111207_S000764946,((Stenotrophomonas_sp_FS-YC6686_EU836188_S001154605,(Uncultured_Xanthomonas_sp_clone_690f_EU370851_S000988963,Uncultured_Xanthomonas_sp_clone_A24_GQ249363_S001564867)),(((Uncultured_PseudoXanthomonas_sp_partial_AM935915_S001267307,Uncultured_PseudoXanthomonas_sp_partial_AM935952_S001267344),Uncultured_PseudoXanthomonas_sp_partial_AM935956_S001267348),Pseudoxanthomonas_yeongjuensis_strain_GR12-1_DQ438977_S000653577)))),(Pseudoxanthomonas_sacheonensis_strain_BD-c54_EF575564_S000892309,(Pseudoxanthomonas_sp_IMER-B2-11_FJ772009_S001330978,Pseudoxanthomonas_ginsengisoli_gene_for_AB245361_S000627897))),((Pseudomonas_sp_III-111-25_FJ786061_S001331280,Pseudomonas_sp_III-111-26_FJ786062_S001331281),Pseudomonas_sp_IMER-B2-12_FJ772042_S001331011)))),((Xanthomonadaceae_bacterium_RF177_EF212935_S000806101,Pseudoxanthomonas_kalamensis_strain_JA40_AY686710_S000375272),(Uncultured_Xanthomonadales_bacterium_partial_FM209176_S001271258,((Uncultured_Xanthomonas_sp_partial_AM936243_S001267635,Uncultured_Xanthomonadales_bacterium_partial_FM209103_S001271185),Uncultured_Xanthomonadales_bacterium_partial_FM209104_S001271186)))))),Xanthomonas_sp_CU12_EF522125_S000859560)),(Uncultured_gamma_proteobacterium_clone_B4_FJ854705_S001346992,(Xanthomonas_sp_MJ09_GQ250435_S001576409,Xanthomonas_sp_MJ10_GQ250436_S001576410))))),((Uncultured_Lysobacter_sp_clone_LR2-32_DQ847447_S000720884,Uncultured_Xanthomonadaceae_bacterium_clone_GL118_DQ130033_S000586780),((Lysobacter_sp_KC-EP-S10_FJ711225_S001329533,(((Uncultured_gamma_proteobacterium_clone_18_EF188554_S001021342,Lysobacter_sp_ZLD-29_EU780693_S001153557),(((Lysobacter_deserti_strain_YIM_80698_DQ989375_S000750444,Lysobacter_sp_CC-APB9_DQ490982_S000691298),(((Lysobacter_sp_AP24_EU374887_S001014935,Lysobacter_sp_AP14_EU374883_S001014931),Lysobacter_sp_AP4_EU374886_S001014934),Lysobacter_sp_AP32A_EU374885_S001014933)),(Lysobacter_sp_1-6_FJ598333_S001293315,Lysobacter_ruishenii_strain_CTN-1_GU086401_S001745177))),Lysobacter_daejeonensis_strain_GH1-9_DQ191178_S000605344)),(Lysobacter_niastensis_strain_GH41-7_DQ462462_S000654034,(((Lysobacter_sp_MHS036_DQ993327_S000750586,Lysobacter_sp_IMER-B2-18_FJ772013_S001330982),Lysobacter_sp_M061017-1a_EU589419_S001240677),((((Uncultured_gamma_proteobacterium_clone_14_EF188552_S001021340,Xanthomonas_sp_TB8-9-II_AY599706_S000533729),Uncultured_Xanthomonas_sp_clone_Cl-106-TB4-II_AY599709_S000533732),(Gram-negative_bacterium_CCBAU_25211_AY864080_S000478909,((Lysobacter_sp_DCY21T_EF623862_S000871969,(Lysobacter_sp_KNUC361_EU239150_S001198452,Lysobacter_sp_TSNRS13_EU263111_S000968083)),(Uncultured_Lysobacter_sp_clone_Plot21-H11_EU193122_S001190978,(((Uncultured_Lysobacter_sp_clone_AUVE_10G07_EF651394_S000880937,Uncultured_Lysobacter_sp_clone_GASP-KC3S1_D10_EU300168_S000975015),Lysobacter_gummosus_strain_UP_DQ065753_S000538391),Uncultured_Lysobacter_sp_clone_GASP-WA2S3_C04_EF072728_S000746122))))),((((((Uncultured_Stenotrophomonas_sp_clone_Cl-11-TB4-II_AY599704_S000533727,Lysobacter_sp_BBCT65_EF471226_S000843457),(((Uncultured_gamma_proteobacterium_clone_H03_SGPL01_EF221231_S000876609,(Lysobacter_sp_E12_FJ535475_S001292842,Lysobacter_soli_strain_GA1-R4_EF687714_S000893514)),((Gamma_proteobacterium_CH14i_FJ164057_S001170713,(Lysobacter_sp_ZLD-17_EU908051_S001156275,(Lysobacter_spongiicola_gene_for_AB299978_S000925468,Uncultured_gamma_proteobacterium_clone_SGST414_GQ347973_S001677587))),(Lysobacter_concretionis_gene_for_AB161359_S000542979,Lysobacter_sp_3070_partial_AM111012_S000608783))),(((Lysobacter_sp_RB72_FJ898300_S001417850,((Uncultured_Lysobacter_sp_clone_DSR2W1u51_EU635156_S001087659,uncultured_gamma-proteobacterium_partial_AJ582198_S000143348),Gamma_proteobacterium_SOC_A2046_DQ628970_S000721711)),(Uncultured_gamma_proteobacterium_clone_ccmr034_EU909148_S001211243,(Xanthomonadales_bacterium_CAa80_EU180988_S000966489,((Xanthomonas_sp_ML-122_AF139997_S000388007,Xanthomonas_sp_ML-168b_AF140004_S000388014),((Uncultured_gamma_proteobacterium_clone_ccmr006_EU909144_S001211239,Uncultured_gamma_proteobacterium_clone_ccmr052_EU909151_S001211246),gi_GU112971_S001745303))))),(Uncultured_gamma_proteobacterium_clone_100M2_C1_DQ514110_S000753379,((Uncultured_Lysobacter_sp_clone_Plot4-A02_EU449639_S001275039,Xanthomonadaceae_bacterium_TDMA-47_gene_for_AB264132_S000711119),((Lysobacter_sp_RCML-52_EU833988_S001154119,gi_GQ497921_S001744381),(Uncultured_Xanthomonadaceae_bacterium_clone_LW18m-1-8_EU642280_S001277779,Uncultured_gamma_proteobacterium_clone_LV60-27_AY642571_S000656559))))))),((((((Lysobacter_antibioticus_strain_R2-108_EU834335_S001154177,Lysobacter_antibioticus_gene_for_AB272329_S000727844),Lysobacter_antibioticus_strain_R2-110_EU834336_S001154178),Lysobacter_sp_HX1_EF601813_S000871700),((Uncultured_Lysobacter_sp_clone_BL033B48_DQ188512_S000724305,(Uncultured_Lysobacter_sp_clone_BL033C68_DQ188529_S000724322,((Uncultured_Lysobacter_sp_clone_BL033C40_DQ188523_S000724316,(Uncultured_Lysobacter_sp_clone_BL033C36_DQ188521_S000724314,(Uncultured_Lysobacter_sp_clone_BL033C46_DQ188526_S000724319,Uncultured_Lysobacter_sp_clone_BL033C92_DQ188536_S000724329))),(Uncultured_Lysobacter_sp_clone_BL033C70_DQ188531_S000724324,Uncultured_Lysobacter_sp_clone_BL033C48_DQ188527_S000724320)))),(Uncultured_Lysobacter_sp_clone_BL033B42_DQ188508_S000724301,((Uncultured_Lysobacter_sp_clone_BL033B01_DQ188499_S000724292,(((Uncultured_Lysobacter_sp_clone_BL033B22_DQ188503_S000724296,Uncultured_Lysobacter_sp_clone_BL033B25_DQ188504_S000724297),Uncultured_Lysobacter_sp_clone_BL033B77_DQ188515_S000724308),((Uncultured_Xanthomonas_sp_clone_IS037B52_AY807570_S000507525,(((Uncultured_Xanthomonas_sp_clone_IS037B51_AY807569_S000507524,(Uncultured_Xanthomonas_sp_clone_IS037B61_AY807574_S000507529,(Uncultured_Lysobacter_sp_clone_BL033B15_DQ188501_S000724294,(Uncultured_Lysobacter_sp_clone_BL033B13_DQ188500_S000724293,((Uncultured_Lysobacter_sp_clone_BL033B93_DQ188519_S000724312,((Uncultured_Lysobacter_sp_clone_BL033B64_DQ188514_S000724307,(Uncultured_Lysobacter_sp_clone_BL033C78_DQ188534_S000724327,(Uncultured_Lysobacter_sp_clone_BL033B80_DQ188516_S000724309,(Uncultured_Lysobacter_sp_clone_BL033B91_DQ188517_S000724310,(((Uncultured_Lysobacter_sp_clone_BL033B34_DQ188505_S000724298,(Uncultured_Lysobacter_sp_clone_BL033C91_DQ188535_S000724328,Lysobacter_sp_13-1_DQ188260_S000979539)),Uncultured_Lysobacter_sp_clone_BL033B36_DQ188506_S000724299),Uncultured_Lysobacter_sp_clone_BL033B46_DQ188511_S000724304))))),Uncultured_Lysobacter_sp_clone_BL033C38_DQ188522_S000724315)),Uncultured_Lysobacter_sp_clone_BL033C42_DQ188524_S000724317))))),Uncultured_Lysobacter_sp_clone_BL033C69_DQ188530_S000724323),Uncultured_Lysobacter_sp_clone_BL033B44_DQ188509_S000724302)),Uncultured_Lysobacter_sp_clone_BL033C74_DQ188532_S000724325))),Uncultured_Lysobacter_sp_clone_BL033C67_DQ188528_S000724321)))),(Lysobacter_gummosus_gene_for_AB161361_S000539074,((Uncultured_Lysobacter_sp_clone_BL033B45_DQ188510_S000724303,Lysobacter_gummosus_strain_O3-138_EU834610_S001154443),(((Lysobacter_gummosus_gene_for_AB272328_S000727843,((Lysobacter_sp_KWL2-3-7_partial_AJ969090_S000711191,Lysobacter_sp_RI17_DQ530134_S000701832),Lysobacter_sp_RI44_DQ530133_S000701831)),(((Lysobacter_sp_IMER-A2-25_FJ434128_S001241968,(Lysobacter_sp_XL1_AF472556_S000395072,(((Lysobacter_sp_KSA20_GU048937_S001614024,Lysobacter_sp_KSA27_GU048941_S001614028),(Lysobacter_sp_AP7_EU374884_S001014932,Uncultured_gamma_proteobacterium_clone_FH1-74_AY599187_S000656472)),Lysobacter_sp_8L_EU057884_S000942572))),Lysobacter_capsici_partial_FN357196_S001418684),(Lysobacter_sp_IMER-B4-20_FJ796441_S001351338,(Lysobacter_gummosus_strain_Geo-O3-428_FJ845034_S001352479,(Lysobacter_sp_R2-83_EU834440_S001154281,(Lysobacter_sp_SB-K88_gene_for_AB190258_S000543174,Lysobacter_gummosus_strain_Geo-O3-259_FJ845021_S001352466)))))),Lysobacter_sp_PG4_EU024481_S000902843)))),Uncultured_Lysobacter_sp_clone_BL033C44_DQ188525_S000724318)),(Uncultured_Lysobacter_sp_clone_BL033C76_DQ188533_S000724326,((((Xanthomonas_sp_1018_gene_for_AB054969_S000383714,(Uncultured_Lysobacter_sp_clone_BL033B54_DQ188513_S000724306,Xanthomonas_sp_gene_for_AB016762_S000529503)),(Lysobacter_enzymogenes_partial_FN398321_S001550477,Lysobacter_enzymogenes_partial_AM930380_S000979204)),(Lysobacter_koreensis_gene_for_AB166878_S000386312,((Lysobacter_sp_KC-EP-S8_FJ711224_S001329532,Lysobacter_sp_L40_DQ249997_S000620331),(((Uncultured_Lysobacter_sp_clone_Plot17-C01_EU440727_S001274756,Uncultured_Lysobacter_sp_clone_Plot29-2G12_EU202904_S001174597),((Lysobacter_sp_YC6268_EU376962_S000995880,Lysobacter_niabensis_strain_GH34-4_DQ462461_S000654033),((Uncultured_Xanthomonadaceae_bacterium_clone_GASP-KC3W2_D10_EU300498_S000975345,Uncultured_Xanthomonadaceae_bacterium_clone_GASP-KC2W3_H07_EU300028_S000974875),Uncultured_Thermomonas_sp_clone_42_AY943016_S000514165))),((Uncultured_Lysobacter_sp_clone_Plot29-2F02_EU202903_S001174596,((((Uncultured_Lysobacter_sp_clone_GASP-MA2W1_A05_EF663104_S000883344,(Uncultured_Lysobacter_sp_clone_GASP-KA1S3_D10_EU297142_S000962239,(Uncultured_Lysobacter_sp_clone_GASP-WB2S1_C05_EF073853_S000747018,((Uncultured_Xanthomonas_sp_partial_AM934962_S001266354,Uncultured_Lysobacter_sp_clone_Plot17-2C05_EU440724_S001274753),Uncultured_Lysobacter_sp_clone_GASP-KB3W3_G12_EU298948_S000964045)))),Uncultured_Lysobacter_sp_clone_GASP-KC1W1_H09_EU299323_S000974170),Uncultured_Xanthomonas_sp_partial_AM934794_S001266186),(Uncultured_Xanthomonas_sp_partial_AM935298_S001266690,(Lysobacter_yangpyeongensis_strain_GH_19-3_DQ191179_S000605345,(Lysobacter_oryzae_strain_YC6269_EU376963_S000995881,((Uncultured_Lysobacter_sp_clone_GASP-MA1S1_A02_EF662300_S000882540,Uncultured_Lysobacter_sp_clone_HKTUI113_GU012072_S001756033),Uncultured_Lysobacter_sp_clone_GASP-KC3W2_H11_EU300545_S000975392)))))),Uncultured_Xanthomonas_sp_partial_AM935024_S001266416))))),(((Gamma_proteobacterium_N4-7_U89956_S001156812,(((((_Uncultured_gamma_proteobacterium_clone_A14B6_small_subunit_ribosomal_RNA_gene,_partial_sequence_AY539814_S000462820,_Uncultured_gamma_proteobacterium_clone_B22B17_small_subunit_ribosomal_RNA_gene,_partial_sequence_AY539816_S000462822),_Uncultured_gamma_proteobacterium_clone_B22B20_small_subunit_ribosomal_RNA_gene,_partial_sequence_AY539817_S000462823),(_Uncultured_gamma_proteobacterium_clone_A14B9_small_subunit_ribosomal_RNA_gene,_partial_sequence_AY539815_S000462821,_Uncultured_gamma_proteobacterium_clone_C20B1_small_subunit_ribosomal_RNA_gene,_partial_sequence_AY539819_S000462825)),_Uncultured_gamma_proteobacterium_clone_F45B39_small_subunit_ribosomal_RNA_gene,_partial_sequence_AY539818_S000462824),_Uncultured_gamma_proteobacterium_clone_C20B9_small_subunit_ribosomal_RNA_gene,_partial_sequence_AY539820_S000462826)),(Lysobacter_sp_Shinshu-th3_gene_for_AB121774_S000250567,((((Lysobacter_enzymogenes_strain_Geo-O3-400_FJ845030_S001352475,Lysobacter_enzymogenes_strain_BB14_FJ657670_S001417210),(Lysobacter_sp_U5_TET_GQ202670_S001551404,Lysobacter_enzymogenes_AJ298291_S000001365)),Lysobacter_sp_G6_gene_for_AB429529_S001187251),(Lysobacter_sp_2-O-7_gene_for_AB272385_S000727900,Lysobacter_sp_E4_gene_for_AB429528_S001187250)))),Lysobacter_sp_C3_AY074793_S000435045)))),Uncultured_Lysobacter_sp_clone_BL033B94_DQ188520_S000724313),(Uncultured_Xanthomonas_sp_clone_Cl-9-TB8-II_AY599707_S000533730,Uncultured_Xanthomonas_sp_clone_Cl-91-TB4-II_AY599708_S000533731)))))))),(((Thermomonas_brevis_gene_for_AB355702_S000925495,((Xanthomonas_sp_R-20819_partial_AJ786786_S000440531,(Uncultured_Xanthomonadales_bacterium_clone_MP10B86_EU403748_S001023902,(((Uncultured_Xanthomonadales_bacterium_clone_MP9B41_EU403846_S001024000,(Uncultured_Xanthomonadales_bacterium_clone_MP10B42_EU403721_S001023875,((Uncultured_gamma_proteobacterium_clone_nsc115_DQ211465_S000634814,Thermomonas_sp_EMB_79_DQ413155_S000651540),(Uncultured_Xanthomonadales_bacterium_clone_SHBZ1015_EU639320_S001114091,Uncultured_Xanthomonadales_bacterium_clone_SHBZ470_EU638988_S001113759)))),Uncultured_Xanthomonadales_bacterium_clone_MP10B30_EU403711_S001023865),(Xanthomonas_sp_PG-07_AY566580_S000441854,Xanthomonas_axonopodis_gene_for_AB101446_S000385894)))),((Uncultured_Xanthomonadales_bacterium_clone_SHBZ679_EU639124_S001113895,Uncultured_gamma_proteobacterium_AJ318169_S000130284),((Thermomonas_hydrothermalis_AF542054_S000140772,((Thermomonas_sp_TB1_FJ821616_S001351729,(Thermomonas_haemolytica_partial_AJ300185_S000126665,(Thermomonas_sp_B50-7-1_partial_AJ300186_S000126666,(Thermomonas_sp_B50-8-1_partial_AJ296318_S000126591,Thermomonas_sp_D50-7-1_partial_AJ296319_S000130308)))),(Uncultured_Thermomonas_sp_gene_for_AB512208_S001551880,Thermomonas_sp_lyso-lm521_EF633616_S000892722))),(((Uncultured_Thermomonas_sp_clone_41IIISN_EU887778_S001151072,(((Thermomonas_fusca_AJ519988_S000251198,Thermomonas_sp_ZY008_EU652877_S001098903),Thermomonas_fusca_AJ519987_S000251197),(Thermomonas_haemolytica_isolate_S6_AF508109_S000500166,((Thermomonas_sp_VC-YC6669_EU734633_S001046296,Thermomonas_haemolytica_isolate_TG15_AF508110_S000500167),Thermomonas_fusca_AJ519986_S000251955)))),Thermomonas_brevis_strain_DS60_EU834276_S001154165),(Thermomonas_brevis_AJ519989_S000251741,((Thermomonas_haemolytica_isolate_N22_AF508105_S000500162,((Thermomonas_haemolytica_isolate_S2_AF508107_S000500164,Thermomonas_haemolytica_isolate_TJ7_AF508111_S000500168),Uncultured_Xanthomonadaceae_bacterium_AM691113_S000826251)),Thermomonas_sp_ROi27_EF219043_S000986274))))))),((Uncultured_Thermomonas_sp_clone_EHFS1_S15a_EU071527_S000921399,(Uncultured_gamma_proteobacterium_clone_100M2_B8_DQ514109_S000753378,Uncultured_gamma_proteobacterium_clone_0M2_E3_DQ513928_S000753197)),(Uncultured_gamma_proteobacterium_clone_LV60-6_AY642564_S000656552,((Uncultured_Thermomonas_sp_clone_RUGL1-447_GQ420925_S001602369,Uncultured_Thermomonas_sp_clone_RUGL1-427_GQ420916_S001602360),(Uncultured_Xanthomonadaceae_bacterium_clone_GC12m-2-89_EU641696_S001277195,Uncultured_gamma_proteobacterium_gene_for_AB074615_S000562005))))),(Uncultured_gamma_proteobacterium_clone_AKYG1038_AY921947_S000493181,Uncultured_Xanthomonadaceae_bacterium_clone_GC12m-1-91_EU640674_S001276173)))),((((Uncultured_gamma_proteobacterium_clone_B04_MO03_EF220763_S000876141,Uncultured_gamma_proteobacterium_partial_FM877668_S001248246),(Lysobacter_sp_RB64_FJ898299_S001417849,(Lysobacter_daecheongensis_gene_for_AB249682_S000642496,((Xanthomonadales_bacterium_TP78_EF636189_S000892981,(Uncultured_Lysobacter_sp_clone_GASP-KA1W1_E05_EU297221_S000962318,Uncultured_Xanthomonas_sp_clone_AUVE_10A09_EF651335_S000880879)),((((Uncultured_gamma_proteobacterium_clone_MEsu06cnp11C8_FJ828374_S001341954,Uncultured_gamma_proteobacterium_clone_MEsu06cnp11C1_FJ828370_S001341950),Bacterium_SG-3_AF548381_S000432773),Lysobacter_brunescens_gene_for_AB161360_S000539073),(Lysobacter_brunescens_strain_F2_GQ859167_S001612816,(Uncultured_Xanthomonadales_bacterium_clone_MP10A72_EU403676_S001023830,Lysobacter_sp_T-15_gene_for_AB490175_S001587401))))))),((Lysobacter_ginsengisoli_gene_for_AB245363_S000627899,Lysobacter_sp_YC6725_EU707563_S001045360),Uncultured_gamma_proteobacterium_clone_Fl-1F_C03_EF220486_S000875864)),(Uncultured_gamma_proteobacterium_partial_AM116742_S000608964,((((Uncultured_gamma_proteobacterium_gene_for_AB451730_S001100078,Lysobacter_pocheonensis_strain_Gsoil_193_EU273938_S000968192),((Uncultured_gamma_proteobacterium_clone_B6_GQ249366_S001564870,(Uncultured_Xanthomonadaceae_bacterium_clone_GASP-WA2W1_B06_EF072811_S000746205,Uncultured_Thermomonas_sp_clone_GASP-WA2W2_B06_EF072902_S000746296)),(Uncultured_Gamma_proteobacterium_partial_AM935157_S001266549,((Lysobacter_sp_BCCS_052_GQ352443_S001577828,Uncultured_Lysobacter_sp_clone_Plot17-C11_EU440728_S001274757),(((Uncultured_Xanthomonadales_bacterium_partial_AM936405_S001267797,((Uncultured_Xanthomonas_sp_partial_AM936131_S001267523,(((Uncultured_Xanthomonas_sp_partial_AM934790_S001266182,(((Uncultured_Xanthomonas_sp_partial_AM934946_S001266338,((Uncultured_Xanthomonas_sp_partial_AM934875_S001266267,((Uncultured_Xanthomonas_sp_partial_AM936000_S001267392,(Uncultured_Xanthomonas_sp_partial_AM934961_S001266353,(((Uncultured_Xanthomonas_sp_partial_AM936045_S001267437,((Uncultured_Xanthomonas_sp_partial_AM936295_S001267687,((Uncultured_Xanthomonas_sp_partial_AM935605_S001266997,(Uncultured_Xanthomonas_sp_partial_AM936010_S001267402,((Uncultured_Xanthomonas_sp_partial_AM935911_S001267303,(Uncultured_Xanthomonas_sp_partial_AM935914_S001267306,(Uncultured_Xanthomonas_sp_partial_AM934830_S001266222,(Uncultured_Xanthomonas_sp_partial_AM934799_S001266191,(Uncultured_Xanthomonas_sp_partial_AM936278_S001267670,(Uncultured_Xanthomonas_sp_partial_AM934925_S001266317,((Uncultured_Xanthomonas_sp_partial_AM935412_S001266804,((((Uncultured_Xanthomonas_sp_partial_AM936147_S001267539,Uncultured_Xanthomonas_sp_partial_AM935989_S001267381),Uncultured_Xanthomonas_sp_partial_AM934849_S001266241),Uncultured_Xanthomonas_sp_partial_AM934835_S001266227),Uncultured_Xanthomonas_sp_partial_AM934811_S001266203)),(Uncultured_Xanthomonas_sp_partial_AM936351_S001267743,((Uncultured_Lysobacter_sp_partial_AM935846_S001267238,Uncultured_Lysobacter_sp_partial_AM936170_S001267562),Uncultured_Lysobacter_sp_partial_AM935951_S001267343))))))))),Uncultured_Xanthomonas_sp_partial_AM934970_S001266362))),Uncultured_Xanthomonas_sp_partial_AM936027_S001267419)),Uncultured_Xanthomonas_sp_partial_AM936346_S001267738)),Uncultured_Xanthomonas_sp_partial_AM936179_S001267571),(Uncultured_Xanthomonas_sp_partial_AM934819_S001266211,Uncultured_Xanthomonas_sp_partial_AM935909_S001267301)))),Uncultured_Xanthomonas_sp_partial_AM936377_S001267769)),(Uncultured_Xanthomonas_sp_partial_AM935267_S001266659,Uncultured_Xanthomonas_sp_partial_AM936032_S001267424))),Uncultured_Xanthomonas_sp_partial_AM935310_S001266702),Uncultured_Xanthomonas_sp_partial_AM935844_S001267236)),Uncultured_Xanthomonas_sp_partial_AM934848_S001266240),Uncultured_Xanthomonas_sp_partial_AM936277_S001267669)),Uncultured_Xanthomonas_sp_partial_AM936392_S001267784)),((Uncultured_Xanthomonas_sp_partial_AM935296_S001266688,(Uncultured_Xanthomonas_sp_partial_AM935120_S001266512,Uncultured_Xanthomonas_sp_partial_AM935044_S001266436)),((((Uncultured_Xanthomonas_sp_partial_AM934976_S001266368,Uncultured_Xanthomonas_sp_partial_AM935025_S001266417),(Uncultured_Xanthomonas_sp_partial_AM935270_S001266662,Uncultured_Xanthomonas_sp_partial_AM934995_S001266387)),((Uncultured_Xanthomonas_sp_partial_AM934797_S001266189,Uncultured_Xanthomonas_sp_partial_AM935317_S001266709),Uncultured_Xanthomonas_sp_partial_AM935017_S001266409)),Uncultured_Xanthomonas_sp_partial_AM935329_S001266721))),((Uncultured_Xanthomonadaceae_bacterium_partial_AM936370_S001267762,(Uncultured_Xanthomonadaceae_bacterium_partial_AM936307_S001267699,(Uncultured_Xanthomonadaceae_bacterium_partial_AM934732_S001266124,((Uncultured_Xanthomonas_sp_partial_AM936180_S001267572,Uncultured_Lysobacter_sp_partial_AM936330_S001267722),Uncultured_Lysobacter_sp_partial_AM936316_S001267708)))),Uncultured_Lysobacter_sp_partial_AM934834_S001266226)))))),_Uncultured_Xanthomonadaceae_bacterium_clone_M10Ba23_small_subunit_ribosomal_RNA_gene,_partial_sequence_AY360613_S000408530),(Uncultured_gamma_proteobacterium_clone_100M2_G5_DQ514113_S000753382,(((Uncultured_gamma_proteobacterium_clone_500M1_G2_DQ514148_S000753417,Uncultured_gamma_proteobacterium_clone_500M1_B3_DQ514144_S000753413),Uncultured_gamma_proteobacterium_clone_500M1_F1_DQ514146_S000753415),Uncultured_gamma_proteobacterium_clone_500M1_C10_DQ514145_S000753414)))))))),(Lysobacter_taiwanensis_strain_CL-1358_DQ314555_S000636103,Lysobacter_taiwanensis_strain_DD-1133_DQ323663_S000636705)),Uncultured_gamma_proteobacterium_clone_2_EU289522_S000973632))))))),(((((Uncultured_gamma_proteobacterium_clone_WN-USB-276_DQ432214_S000665089,Thioalkalibacter_halophilus_strain_ALCO1_EU124668_S000927654),(Halothiobacillus_sp_NP36_EU196319_S000966812,(((Uncultured_Chromatiaceae_bacterium_clone_LAS-B37N_AF513944_S000439370,Thiobacillus_halophilus_U58020_S000437891),((Halothiobacillus_sp_HL2_GQ888578_S001613012,Halothiobacillus_sp_HL1_DQ469573_S000654134),Halothiobacillus_sp_HL20_GQ888579_S001613013)),(((Halothiobacillus_sp_BI24_AM157650_S000617898,Halothiobacillus_hydrothermalis_partial_AJ294337_S000105851),Thiobacillus_hydrothermalis_M90662_S000436879),Halothiobacillus_sp_HL27_DQ469574_S000654135)))),(Halothiobacillus_kellyi_AF170419_S000388516,((Halothiobacillus_sp_NP37_EU196318_S000966811,Halothiobacillus_sp_RA13_AY099401_S000396043),((Halothiobacillus_sp_WJ18_AY096035_S000395961,Halothiobacillus_sp_ATSB6_EF397570_S001044322),(Halothiobacillus_sp_HT1_GU013549_S001744686,(Uncultured_Halothiobacillaceae_bacterium_clone_MP10B33_EU403714_S001023868,((((Halothiobacillus_neapolitanus_gene_for_AB308268_S000870695,((Uncultured_Halothiobacillus_sp_gene_for_AB492093_S001332791,(_Halothiobacillus_neapolitanus_c2,_complete_genome_CP001801_S001611045,Uncultured_Halothiobacillus_sp_gene_for_AB492109_S001332807)),Thiobacillus_neapolitanus_DSM_581_AF173169_S000388575)),Halothiobacillus_sp_ST15_FJ982925_S001550069),((Halothiobacillus_sp_ATSB7_EF397572_S001044324,Halothiobacillus_sp_ATSB8_EF397573_S001044325),Halothiobacillus_sp_ATSB2_EF397569_S001044321)),Uncultured_Halothiobacillaceae_bacterium_clone_MP10B2_EU403703_S001023857))))))),(((Uncultured_gamma_proteobacterium_clone_44a-U2-13_AY082481_S000355006,Uncultured_Piscirickettsiaceae_bacterium_clone_MP10B12_EU403696_S001023850),(Uncultured_hydrocarbon_seep_bacterium_BPC028_AF154088_S000338838,Thiofaba_tepidiphila_gene_for_AB304258_S000964247)),((Thiovirga_sulfuroxydans_gene_for_AB118236_S000542938,(Uncultured_Halothiobacillaceae_bacterium_gene_for_AB476714_S001249798,Uncultured_Chromatiales_bacterium_gene_for_AB476674_S001249758)),(Uncultured_Chromatiales_bacterium_clone_MS4-70_GQ354909_S001595904,(Uncultured_Piscirickettsiaceae_bacterium_clone_Zac7192_FJ485167_S001378319,Uncultured_Piscirickettsiaceae_bacterium_clone_Z273MF24_FJ484913_S001378065))))),Uncultured_gamma_proteobacterium_clone_D43_DQ886534_S000732646))),((Cardiobacterium_sp_cp0720_AY827877_S000466997,(Suttonella_ornithocola_AJ717394_S000623308,(Kindologenes_M35015_S000436250,((Dichelobacter_nodosus_M35016_S000436251,Dichelobacter_nodosus_strain_AN363/05_DQ016290_S000541623),Bacteroides_nodosus_DNA_for_X54267_S000024635)))),(((Uncultured_Cardiobacterium_sp_clone_24B233_FJ976393_S001559055,(Uncultured_Cardiobacterium_sp_clone_24B754_FJ976411_S001559073,((((Cardiobacterium_hominis_isolate_847_DQ872413_S000730833,Cardiobacterium_hominis_strain_ATCC_15826_M35014_S000436249),Cardiobacterium_hominis_AY360343_S000408405),(Uncultured_Cardiobacterium_sp_clone_17BA54_FJ976363_S001559025,Cardiobacterium_sp_A_AF144697_S000388110)),Unidentified_proteobacterium_v1_U87826_S000364310))),Uncultured_Cardiobacterium_sp_partial_AM420218_S000944656),((Cardiobacterium_valvarum_strain_Marseille_DQ174272_S000645726,(Cardiobacterium_valvarum_AF506987_S000351163,Cardiobacterium_valvarum_isolate_VA1941_DQ645464_S000712262)),(((Uncultured_Cardiobacterium_sp_clone_S969_FJ976444_S001559106,Cardiobacterium_valvarum_strain_CCUG31208_AY596468_S000540588),Cardiobacterium_sp_B_AF144696_S000388109),(Cardiobacterium_valvarum_strain_CCUG12990_AY596470_S000540590,Cardiobacterium_valvarum_strain_CCUG13150_AY596469_S000540589))))))),(((Uncultured_Beggiatoa_sp_partial_AM421143_S000770661,Uncultured_Beggiatoa_sp_partial_AM421142_S000770660),(Uncultured_gamma_proteobacterium_clone_LKC3_15646_AY510166_S000462412,Uncultured_gamma_proteobacterium_clone_LKC3_15655_AY510239_S000462485)),((Beggiatoa_sp_MS-81-1c_AF110276_S000429046,(Candidatus_Allobeggiatoa_halophila_EF428583_S000902254,((Beggiatoa_sp_MS-81-6_AF110277_S000429047,gi_GU117707_S001745413),gi_GU117706_S001745412))),(((Uncultured_gamma_proteobacterium_clone_MS11-60_GQ355044_S001596039,Uncultured_Thiotrichales_bacterium_clone_4-4_GQ354996_S001595991),(Uncultured_gamma_proteobacterium_clone_LiUU-11-89_AY509481_S000411833,((((((Uncultured_Beggiatoa_sp_clone_Ca2-912_FJ875196_S001558450,Uncultured_Beggiatoa_sp_clone_Ca2-332_FJ875198_S001558452),Uncultured_Beggiatoa_sp_clone_Ca2-930_FJ875199_S001558453),(Candidatus_Parabeggiatoa_communis_isolate_Limfjorden_L6_AF532773_S000431889,((Candidatus_Parabeggiatoa_communis_isolate_Limfjorden_L8_AF532774_S000431890,Candidatus_Parabeggiatoa_communis_isolate_Limfjorden_D4_AF532770_S000431886),Candidatus_Parabeggiatoa_communis_isolate_Limfjorden_L22_AF532772_S000431888))),(((Beggiatoa_sp_'Monterey_Canyon'_AF064543_S000428333,Uncultured_Beggiatoa_sp_clone_V2072_189F04_FJ814753_S001339577),((Beggiatoa_sp_'Bay_of_Concepcion'_AF035956_S000427927,Uncultured_gamma_proteobacterium_gene_for_AB197190_S000543254),Uncultured_Thiomargarita_sp_clone_SBC11_AY632420_S000452142)),(White_Point_filamentous_bacterium_AY496953_S000450546,(Escanaba_Trough_filamentous_bacterium_AY883934_S000576722,Juan_de_Fuca_filamentous_bacterium_AY883933_S000576721)))),(Uncultured_Beggiatoa_sp_clone_Limfjorden_L10_AF532771_S000431887,((Uncultured_Beggiatoa_sp_clone_Ca2-329_FJ875195_S001558449,Candidatus_Isobeggiatoa_divolgata_gene_for_AB108786_S000563841),(Candidatus_Isobeggiatoa_divolgata_isolate_Dangast_A9_AF532769_S000431885,Candidatus_Isobeggiatoa_divolgata_isolate_Limfjorden_L9_AF532775_S000431891)))),((Thioploca_ingrica_strain_Ra_EU718071_S001045711,Thioploca_ingrica_strain_Ni_EU718069_S001045709),(((Thioploca_sp_'Lake_Ogawara'_gene_for_AB263619_S000768391,(Thioploca_ingrica_16S_ribosomal_RNA__L40998_S000435967,Thioploca_ingrica_strain_Hj_EU718070_S001045710)),Thioploca_sp_'Lake_Constance'_AY115530_S000396182),Thioploca_sp_'Lake_Biwa'_AF452892_S000394399))))),((Thiotrichaceae_bacterium_KB-A_FJ799356_S001351412,Uncultured_Thiotrichales_bacterium_clone_TDNP_USbc97_167_1_36_FJ516903_S001252480),(Beggiatoa_sp_LPN_EU015402_S000966005,(((Beggiatoa_sp_401_AY583995_S000503987,Beggiatoa_sp_402_AY583996_S000503988),(Beggiatoa_sp_OH-75-2a_AF110273_S000429043,(Beggiatoa_alba_AF110274_S000429044,Beggiatoa_alba_16S_ribosomal_RNA__L40994_S000435965))),((Beggiatoa_sp_1401-13_L40997_S000435966,Beggiatoa_sp_AA5A_AF110275_S000429045),(Uncultured_gamma_proteobacterium_clone_MVP-33_DQ676306_S000850780,((Uncultured_gamma_proteobacterium_clone_LKC3_19B17_AY510240_S000462486,Uncultured_gamma_proteobacterium_clone_LKC3_15641_AY510242_S000462488),Uncultured_gamma_proteobacterium_clone_LKC3_19B45_AY510241_S000462487)))))))))),(Uncultured_hydrocarbon_seep_bacterium_BPC023_AF154087_S000338837,(Uncultured_gamma_proteobacterium_clone_SIMO-2032_AY711398_S000423241,Uncultured_gamma_proteobacterium_clone_SIMO-1966_AY711332_S000423175)))),(Uncultured_gamma_proteobacterium_clone_99_FJ205283_S001251655,(Uncultured_gamma_proteobacterium_clone_SHAS451_GQ349370_S001678984,(Uncultured_gamma_proteobacterium_clone_TDNP_LSbc97_9_8_148_FJ516877_S001252454,(Uncultured_Coxiella_sp_clone_B2505_A5_EF092211_S000998601,(Uncultured_gamma_proteobacterium_clone_PLF86_EU930676_S001171377,Uncultured_gamma_proteobacterium_clone_PLF184_EU930677_S001171378)))))),((((Uncultured_gamma_proteobacterium_gene_for_AB294964_S000825710,(_Solemya_reidi_gill_symbiont_ribosomal_RNA_L25709_S000016652,Solemya_pervernicosa_gill_symbiont_gene_for_AB499617_S001743148)),((Thiohalomonas_denitrificans_strain_HLD_14_EF117913_S000769575,((Thiohalomonas_denitrificans_strain_HLD_4_EF117911_S000769573,((Thiohalomonas_denitrificans_strain_HLD_3_EF117910_S000769572,Thiohalomonas_denitrificans_strain_HLD_2_EF117909_S000769571),Thiohalomonas_denitrificans_strain_HLD_1_DQ469580_S000654141)),Thiohalomonas_denitrificans_strain_HLD_15_EF455919_S000843124)),(Thiohalomonas_nitratireducens_strain_HRHd_3sp_DQ836238_S000722413,Thiohalomonas_denitrificans_strain_HLD_16_DQ469581_S000654142))),((((((Gamma_proteobacterium_SCSA5_partial_AM884346_S001014213,Uncultured_gamma_proteobacterium_clone_SaP5SSU_AY795738_S000596126),(Uncultured_gamma_proteobacterium_gene_for_AB238997_S000607182,Uncultured_gamma_proteobacterium_clone_56S_1B_19_DQ837265_S000904061)),Thioalkalispira_microaerophila_strain_ALEN_1_AF481118_S000500004),(Uncultured_gamma_proteobacterium_clone_DS159_DQ234241_S000635090,Uncultured_Chromatiales_bacterium_partial_AM501789_S000997269)),Uncultured_gamma_proteobacterium_clone_enrich_SOB-6_EF541177_S001053039),Uncultured_gamma_proteobacterium_clone_MSB-4G2_DQ811846_S000716476)),(((((Arctic_sea_ice_associated_bacterium_ARK10148_AF468398_S000394988,Hahella_antarctica_strain_IMCC3113_EF495227_S000859418),(Uncultured_gamma_proteobacterium_partial_AM229461_S000777963,Uncultured_gamma_proteobacterium_partial_AM229487_S000777989)),(Hahella_ganghwensis_AY676463_S000422111,((Gamma_proteobacterium_MBIC3957_gene_for_AB021682_S000382575,Gamma_proteobacterium_MBIC3958_gene_for_AB020600_S000382518),(Hahella_chejuensis_strain_KCTC_2396_AF195410_S000388921,_Hahella_chejuensis_KCTC_2396,_complete_genome_CP000155_S000624651)))),(((Zooshikella_ganghwensis_strain_JC2045_AY130995_S000396739,Zooshikella_sp_S1-1_FJ217962_S001188983),Zooshikella_sp_JE-34_FJ595984_S001293262),Zooshikella_ganghwensis_strain_JC2044_AY130994_S000396738)),((Uncultured_gamma_proteobacterium_clone_WN-HWB-161_DQ432349_S000665224,((Uncultured_gamma_proteobacterium_clone_MPD-50_AF348724_S000342441,Uncultured_gamma_proteobacterium_clone_MPD-18_AF348713_S000342430),((Uncultured_gamma_proteobacterium_clone_Y0567U_EF105662_S000798029,(Uncultured_gamma_proteobacterium_clone_LG05U70_EF105663_S000798030,((Uncultured_Pseudomonas_sp_clone_CS64_DQ886583_S000732695,Halovibrio_denitrificans_strain_C4-2_EU868859_S001155494),(Uncultured_Pseudomonas_sp_clone_CS7_DQ886576_S000732688,(Halovibrio_denitrificans_strain_HGD_3_DQ072718_S000557096,((Pseudomonas_sp_GSP65_AY553126_S000330861,(Pseudomonas_halophila_DNA_for_AB021383_S000001468,(Gamma_proteobacterium_9C-U_EU931299_S001573813,((Pseudomonas_sp_IGCAR-15/08_EU924081_S001156534,Pseudomonas_sp_TBZ33_EU305727_S001152985),(Uncultured_Pseudomonas_sp_clone_2B1_AY987836_S000551148,(Uncultured_Pseudomonas_sp_clone_7B21_AY987839_S000551151,(((((((((((Salicola_sp_11A-U_EU931310_S001573824,(Salicola_sp_AB12_EU530650_S001016349,(Salicola_sp_HS114_EU482425_S001015993,(Salicola_sp_IC10_partial_FM212606_S001331626,Salicola_sp_Ez22_GQ181203_S001575553)))),Salicola_salis_strain_B2_DQ129689_S000586597),Salicola_marasensis_strain_2Sb7_DQ019935_S000556589),Salicola_sp_HS41_EU482418_S001015986),(((Salicola_sp_11GMB-U_EU931293_S001573807,Salicola_sp_9A-U_EU931298_S001573812),(Salicola_sp_12A-U_EU931295_S001573809,Salicola_sp_CHA-U_EU931312_S001573826)),Salicola_sp_PV4_FJ042666_S001170494)),Uncultured_Pseudomonas_sp_clone_7B13_AY987845_S000551157),Uncultured_Pseudomonas_sp_clone_7B10_AY987838_S000551150),Uncultured_Pseudomonas_sp_clone_5B16_AY987842_S000551154),Pseudomonas_sp_GSP66_AY553124_S000330859),Gamma_proteobacterium_YT244_DQ458827_S000653933),(((Uncultured_Pseudomonas_sp_clone_7B12_AY987844_S000551156,Uncultured_Pseudomonas_sp_clone_5B1_AY987837_S000551149),(Uncultured_Pseudomonas_sp_clone_CS24-1_DQ886579_S000732691,((Uncultured_Pseudomonas_sp_clone_CS54_DQ886582_S000732694,Uncultured_Pseudomonas_sp_clone_2B4_AY987840_S000551152),Uncultured_Pseudomonas_sp_clone_2B12_AY987841_S000551153))),Halophilic_bacterium_VSS11_DQ391185_S000650325)))))))),Pseudomonas_sp_IC14_partial_FM212609_S001331629)))))),((Uncultured_gamma_proteobacterium_clone_LLS2U_EF105660_S000798027,Uncultured_gamma_proteobacterium_clone_LLS33U_EF105661_S000798028),(((Uncultured_gamma_proteobacterium_clone_LLP49U_EF105655_S000798022,(((Uncultured_gamma_proteobacterium_clone_LLS52U_EF105654_S000798021,Uncultured_gamma_proteobacterium_clone_LLS88U_EF105665_S000798032),Uncultured_gamma_proteobacterium_clone_LLP6U_EF105656_S000798023),Uncultured_gamma_proteobacterium_clone_LLP41U_EF105657_S000798024)),Uncultured_gamma_proteobacterium_clone_LL13B_EF105659_S000798026),Halospina_denitrificans_strain_HGD_1-3_DQ072719_S000557097))))),((((((((((Uncultured_Marinobacter_sp_clone_QJNY93_FJ384545_S001195728,Marinobacter_sp_BBT22_FJ981846_S001574948),Marinobacter_sp_BBT19_FJ981843_S001574945),Marinobacter_sp_SBS_AF482686_S000429565),Marinobacter_sp_SeT-1_gene_for_AB513678_S001743176),Marinobacter_sp_DJJH23_EU049523_S000903230),((((((Marinobacter_sp_DG1618_EU052770_S001152720,Marinobacter_sp_YCSA44_FJ984870_S001550228),Marinobacter_sp_YCWA51_FJ984792_S001550150),(Uncultured_Marinobacter_sp_clone_ESP450-K6III-61_DQ810730_S000716364,(Marinobacter_lipolyticus_strain_NH4A_FJ232403_S001198678,(Marinobacter_sp_YCSA12_FJ984856_S001550214,(Uncultured_Marinobacter_sp_clone_ESP450-K6IV-25_DQ810735_S000716369,(Marinobacter_sp_NT_N125_gene_for_AB167040_S000376165,(Marinobacter_sp_YCSA52_FJ984873_S001550231,(Marinobacter_goseongensis_strain_En6_EF660754_S000893300,Marinobacter_sp_DG1556_EU732746_S001416719)))))))),Marinobacter_kribbensis_strain_Iso17_EF660753_S000893299),(((Marinobacter_sp_S11-S-2_EU016173_S000902643,((Marinobacter_sp_MH125a_EU052743_S001152693,((Marinobacter_sp_MH125a_EF140755_S000902208,(Gamma_proteobacterium_QLW-Gahai7F_partial_AM182275_S000629802,Gamma_proteobacterium_QLW-Gahai5E_partial_AM182273_S000629800)),Marinobacter_sp_SB12_DQ861247_S001152476)),(Uncultured_Marinobacter_sp_clone_B106_EU328029_S001056077,(((Uncultured_Marinobacter_sp_clone_B388_EU328010_S001056058,Uncultured_Marinobacter_sp_clone_B178_EU328042_S001056090),(Uncultured_Marinobacter_sp_clone_B138_EU328036_S001056084,(Uncultured_Marinobacter_sp_clone_B36_EU328019_S001056067,Uncultured_Marinobacter_sp_clone_B48_EU328023_S001056071))),Marinobacter_sp_AF237685_S000389810)))),((((Marinobacter_sp_BSs20186_DQ514302_S000691637,((((Marinobacter_sp_YCWA6_FJ984771_S001550129,Marinobacter_sp_YCSA18_FJ984860_S001550218),Uncultured_Marinobacter_sp_clone_ESP450-K6V-22_DQ810762_S000716396),Marinobacter_sp_S16-2-1_FJ386512_S001199689),Marinobacter_sp_S16-5-4_FJ386513_S001199690)),Uncultured_Marinobacter_sp_clone_B182_EU328048_S001056096),Marinobacter_articus_AF148811_S000388166),(((Marinobacter_salicampi_strain_ISL-40_EF486354_S000843598,((Marinobacter_bryozoorum_strain_PTG4-16_EU603452_S001098201,(Uncultured_gamma_proteobacterium_clone_GOM_WB10-3_GQ250613_S001565092,(Uncultured_Marinobacter_sp_isolate_DGGE_gel_band_ntu331_FJ348439_S001212514,Marinobacter_gudaonensis_strain_SL014B61A_DQ414419_S000651588))),(((gi_FJ799008_S001331451,(Marinobacter_sp_YCSA52_GQ131635_S001550763,(Uncultured_gamma_proteobacterium_clone_GoM_GC234_007E_AY211666_S000401774,(Marinobacter_sp_HS7_gene_for_AB089803_S000385503,(Marinobacter_sp_YCSD4_FJ984803_S001550161,((Marinobacter_sp_YCWA42_FJ984790_S001550148,Marinobacter_sp_YCSD73-1_GQ131654_S001550782),Marinobacter_sp_NH55C_FJ232453_S001198728)))))),((Marinobacter_sp_908115_EU621896_S001098352,(Marinobacter_sp_GPM2512_partial_AJ871937_S000727973,Marinobacter_sp_908172_EU846600_S001154926)),(((Marinobacter_sp_YCSA45-1_GQ131632_S001550760,(Marinobacter_sp_YCWA26_FJ984783_S001550141,(Uncultured_bacterium_ORGANIC-9_AF142911_S000338568,Marinobacter_haloterrigenus_strain_FP25_DQ157009_S001152389))),Marinobacter_lacisalsi_strain_M1S5-12_GQ505352_S001612630),(Halomonas_sp_YIM_C246_EU135712_S000927869,Marinobacter_zhanjiangensis_strain_JSM_078120_FJ425903_S001241686)))),(((Uncultured_Marinobacter_sp_clone_GAMMA2_AY494608_S000441428,Marinobacter_sp_AP10_EU374876_S001014924),(((Marinobacter_bryozoorum_isolate_MARC2C-C_DQ768624_S000891832,((Marinobacter_sp_YCSA74-1_FJ984886_S001550244,(Marinobacter_sp_YCWA41_FJ984789_S001550147,(Marinobacter_sp_YCSA15_FJ984858_S001550216,Marinobacter_sp_YCSD27_FJ984816_S001550174))),(Marinobacter_bryozoorum_isolate_MARC4A6_DQ768667_S000891875,(Marinobacter_bryozoanae_AJ609271_S000471328,(Gamma_proteobacterium_A59_gene_for_AB302343_S000964185,Marinobacter_sp_AF238495_S000389815))))),Uncultured_Marinobacter_sp_clone_MBfR_FP105_EU924065_S001160812),(Marinobacter_bryozoorum_strain_PR53-11_EU441002_S001169073,Marinobacter_sp_MARC4V_DQ768635_S000891843))),((Marinobacter_sp_YXWBB25_FJ984900_S001550258,Marinobacter_sp_YCSA3_FJ984853_S001550211),((Marinobacter_sp_YCSA40_FJ984869_S001575020,(Marinobacter_sp_YCSA83_GQ131637_S001550765,Marinobacter_sp_YCSD57_GQ131648_S001550776)),Marinobacter_sp_YCSA36_FJ984867_S001550225)))))),(Uncultured_Marinobacter_sp_clone_MBfR_SS04_EU923994_S001160741,(((((Uncultured_Marinobacter_sp_AY862487_S000631825,(Marinobacter_sp_MN-3_EF685673_S000893505,(Uncultured_Marinobacter_sp_clone_Y1_EU328057_S001056105,Uncultured_Marinobacter_sp_clone_Y110_EU328065_S001056113))),Uncultured_Marinobacter_sp_clone_B46_EU328021_S001056069),Marinobacter_sp_ME108_AJ302707_S000001613),(Marinobacter_sp_MH204_EU052744_S001152694,(Marinobacter_sp_Ae33_2_gene_for_AB518712_S001610776,(Marinobacter_sp_Fe33_2_gene_for_AB518717_S001610781,(Marinobacter_sp_DG1595_EF140751_S000902204,Marinobacter_sp_YCSA35_FJ984866_S001550224))))),((((((((((Marinobacter_sp_DY57-1_FJ984847_S001550205,(Marinobacter_flavimaris_EF672082_S000926413,Marinobacter_sp_ARD_M3_gene_for_AB167065_S000376190)),(Marinobacter_sp_KJ11-2-1_gene_for_AB305303_S000870662,((Marinobacter_sp_ANT-2400_S1_GQ153637_S001550984,((Marinobacter_sp_WMQ_A_DQ841245_S000722574,((Marinobacter_sp_TVGB13_GQ169072_S001551208,((Marinobacter_flavimaris_strain_CJHH25_EU169559_S000943333,Marinobacter_sp_enrichment_culture_clone_SWC-2_FJ652062_S001318502),(Marinobacter_flavimaris_strain_2PR54-4_EU440995_S001169066,(Uncultured_gamma_proteobacterium_partial_AM882528_S001172042,(Marinobacter_sp_YCSD28_FJ984817_S001550175,Marinobacter_sp_NT_N31_partial_AM945664_S001014313))))),Marinobacter_sp_NT_N18_gene_for_AB166973_S000376098)),Marinobacter_sp_B-3081_DQ270711_S000622109)),((Marinobacter_sp_NT_N150_gene_for_AB167048_S000376173,(Marinobacter_sp_DPA3_MB_653mbsf_DQ344851_S000640984,(Marinobacter_sp_QJJN40_EU438927_S001020099,Marinobacter_flavimaris_strain_NH11H1_FJ232409_S001198684))),(Marinobacter_sp_E1_MB_544mbsf_DQ344871_S000641004,((Marinobacter_sp_C3_MB_3002mbsf_DQ344863_S000640996,(Marinobacter_sp_D3_MB_3002mbsf_DQ344867_S000641000,Marinobacter_sp_B-3092_DQ399755_S000651179)),Marinobacter_sp_DP10_MB_121mbsf_DQ344872_S000641005)))))),Marinobacter_sp_MOLA_392_partial_AM990669_S001094163),Marinobacter_sp_SCSWC09_FJ461443_S001243090),Marinobacter_sp_No_75_gene_for_AB180396_S000439738),Marinobacter_sp_SYM_P6_gene_for_AB166957_S000376082),(Marinobacter_sp_p78_EU864262_S001155451,((((Marinobacter_sp_CB42_EU052699_S001152649,(Marinobacter_sp_JSM_077031_FJ237397_S001198864,(Marinobacter_sp_JSM_077018_FJ237387_S001198854,Marinobacter_sp_JSM_077003_FJ237374_S001198841))),(((Marinobacter_sp_JSM_077016_FJ237386_S001198853,((Marinobacter_sp_JSM_077006_FJ237377_S001198844,Marinobacter_sp_PB19_DQ861226_S001152455),Marinobacter_sp_MED106_AY136121_S000540477)),Marinobacter_sp_JSM_077004_FJ237375_S001198842),Marinobacter_sp_JSM_077012_FJ237382_S001198849)),(Marinobacter_sp_MED104_AY136120_S000540476,(((Uncultured_gamma_proteobacterium_clone_CAWD101_Q_AY701428_S000443540,((_Marinobacter_sp_DG979_small_subunit_ribosomal_RNA_gene,_partial_sequence_AY258112_S000357104,_Marinobacter_sp_DG980_small_subunit_ribosomal_RNA_gene,_partial_sequence_AY258113_S000357105),_Marinobacter_sp_DG879_small_subunit_ribosomal_RNA_gene,_partial_sequence_AY258107_S000357099)),Marinobacter_sp_IW11-2CT_gene_for_AB305311_S000870670),(Marinobacter_sedimentalis_AJ609270_S000471327,(Marinobacter_sp_JSM_077015_FJ237385_S001198852,Marinobacter_sp_JSM_077007_FJ237378_S001198845))))),(((Marinobacter_sp_Trimyema-2_AJ292528_S000127626,Marinobacter_lutaoensis_AF288157_S000390728),Marinobacter_sp_Trimyema-1_AJ292527_S000129413),(Marinobacter_taiwanensis_strain_1645_EF368018_S000806274,Marinobacter_taiwanensis_strain_GI-1701_EF368020_S000806276))))),(((Uncultured_gamma_proteobacterium_partial_AM408955_S001171943,(Marinobacter_sp_DG1420_EF140749_S000902202,(Marinobacter_sp_DG1419_EU052758_S001152708,(Marinobacter_flavimaris_strain_D6028_FJ161304_S001588327,(Marinobacter_sp_MH199_EU052741_S001152691,((((((Marinobacter_flavimaris_strain_7398_AY870666_S000480863,(Marinobacter_sp_EZ44_EU591709_S001153199,((Marinobacter_flavimaris_strain_D5045_FJ161289_S001588312,Marinobacter_flavimaris_strain_D5042_FJ161288_S001588311),Uncultured_gamma_proteobacterium_clone_Z-1-52_FJ666188_S001592228))),Marinobacter_flavimaris_strain_5298_AY870667_S000480864),Marinobacter_sp_DG1591_EF140752_S000902205),Marinobacter_sp_Kh-88_GQ856647_S001612810),Marinobacter_sp_DG1603_DQ660886_S000871032),Marinobacter_sp_CB22_EU052697_S001152647)))))),Uncultured_gamma_proteobacterium_partial_AM408940_S001171928),((Marine_Alteromonadaceae_bacterium_RSSph027_DQ097301_S000711715,(Marinobacter_sp_DG1205_EF140748_S000902201,Marinobacter_sp_DG1402_EF140754_S000902207)),Gamma_proteobacterium_IH7-14_AY789576_S000505928))),(Gamma_proteobacterium_enrichment_culture_clone_MH-660_partial_AM292401_S001100246,(Uncultured_gamma_proteobacterium_clone_Z-1-118_FJ666167_S001592207,((Uncultured_Marinobacter_sp_clone_QJWW107_FJ384492_S001195675,(Uncultured_gamma_proteobacterium_partial_AM229475_S000777977,Uncultured_Marinobacter_sp_clone_QJHW08_FJ384486_S001195669)),Marinobacter_sp_G5-10a_clone_371_DQ357721_S000648316)))),(_Gamma_proteobacterium_GMD16F03_small_subunit_ribosomal_RNA_gene,_partial_sequence_AY162108_S000398944,(_Uncultured_Marinobacter_sp_clone_HF4000_03P02_small_subunit_ribosomal_RNA_gene,_partial_sequence_EU361621_S001103471,(((Marinobacter_sp_SKUK_MB1002_EU907917_S001156255,Marinobacter_sp_SKUK_MB1006_EU907921_S001156259),(Marinobacter_salsuginis_strain_S6-13_EU624437_S001098439,(((Marinobacter_sp_GPM2541_partial_AJ871938_S000727974,(Marinobacter_salsuginis_strain_D19A_FJ799009_S001331452,Marinobacter_sp_MARC4S_DQ768634_S000891842)),((Marinobacter_sp_TB198_1_EU308464_S001240343,Marinobacter_sp_TB188_1_EU308458_S001240337),Marinobacter_sp_IW9-1_gene_for_AB305307_S000870666)),((((Marinobacter_sp_MARC4A3_DQ768665_S000891873,(Marinobacter_sp_G5-3a_clone_1931_DQ357722_S000648317,Marinobacter_sp_2PR57-9_EU440985_S001169056)),Marinobacter_sp_MARC2C-K_DQ768641_S000891849),Marinobacter_sp_YCSC2_GQ131663_S001550791),Marinobacter_sp_SCSWB21_FJ461440_S001243087)))),(Marinobacter_spTB140_EU308448_S001240327,((Marinobacter_sp_LOB-4_DQ412064_S000651475,((Halomonas_sp_YIM_C233_EU135711_S000927868,(Uncultured_Marinobacter_sp_partial_AM421141_S000770659,((Marinobacter_sp_GC11_AY690677_S000375613,Marinobacter_sp_GC102_AY690676_S000375612),(Marinobacter_sp_YCSA72_FJ984885_S001550243,(((((Marinobacter_sp_H57B71_FJ746572_S001329676,(Marinobacter_sp_H184B35_FJ746583_S001329687,(Uncultured_Marinobacter_sp_clone_MBfR_GSL118_EU924048_S001160795,Marinobacter_sp_H57B12_FJ746586_S001329690))),Marinobacter_sp_H184B83_FJ746585_S001329689),(((Uncultured_gamma_proteobacterium_partial_AM882553_S001172067,Uncultured_Marinobacter_sp_clone_NdSurf152_FJ753202_S001336901),(Marinobacter_sp_YCSA64_FJ984881_S001550239,Uncultured_Marinobacter_sp_partial_AM421140_S000770658)),Uncultured_gamma_proteobacterium_clone_CD205C09_DQ200520_S000613198)),Uncultured_gamma_proteobacterium_clone_MPD-48_AF348722_S000342439),Marinobacter_sp_YCSD22_FJ984813_S001550171))))),((Marinobacter_sp_LCA6_partial_FM865892_S001199946,((Marinobacter_sp_Aehete35-SCS_gene_for_AB176942_S000335612,Uncultured_Marinobacter_sp_clone_DE52_AY588955_S000681102),Marinobacter_sp_YCSA34_FJ984865_S001550223)),Marinobacter_sp_NP39_EU196316_S000966809))),(Marinobacter_sp_MH171_EU052727_S001152677,((Uncultured_gamma_proteobacterium_partial_AM408986_S001171974,(Endocytic_bacterium_Noc13_AF262739_S000390290,(Marinobacter_sp_DG1264_EU052754_S001152704,(Marinobacter_sp_7582_gene_for_AB498892_S001610715,(((Marinobacter_sp_45X-1b1-K_EU440053_S001020153,(((Marinobacter_sp_DG1194_EF140746_S000902199,(Marinobacter_sp_MH197_EU052740_S001152690,(((Marinobacter_koreensis_gene_for_AB274772_S000727945,((Marinobacter_sp_4301-10/2_partial_AJ542653_S000118706,((Marinobacter_sp_AP19_EU374877_S001014925,(Uncultured_Marinobacter_sp_clone_QJHW20_FJ384490_S001195673,(Uncultured_Marinobacter_sp_clone_QJWW48_FJ384448_S001195631,(Marinobacter_sp_CJJK20_EF672083_S000926414,((Uncultured_Marinobacter_sp_clone_ESP450-K6V-56_DQ810785_S000716419,(((Marinobacter_sp_QJJH17_EU372913_S000995768,(Marinobacter_sp_CJJK7_EF672080_S000926411,(Marinobacter_sp_DJWH24_EU169568_S000943342,((Endocytic_bacterium_Noc12_AF262738_S000390289,(((Marinobacter_sp_EZ43_EU704111_S001045306,(Marinobacter_sp_DG1239_DQ486486_S000858791,((((Uncultured_Marinobacter_sp_clone_F13_AY687524_S000375325,Uncultured_Marinobacter_sp_clone_F24_AY687537_S000375338),Marinobacter_sp_MED498_DQ681177_S000712924),Marinobacter_sp_MED503_DQ681178_S000712925),Marinobacter_sp_TG365_EU732745_S001416718))),((((_Marinobacter_algicola_strain_DG1136_small_subunit_ribosomal_RNA_gene,_partial_sequence_AY258116_S000571889,Marinobacter_sp_SCSWA04_FJ461424_S001243071),Marinobacter_sp_Aplume11727a_AF212207_S000389213),(Marinobacter_sp_Y23_EF177662_S000776564,((Marinobacter_sp_IW9-2_gene_for_AB305308_S000870667,(Marinobacter_sp_SCSWA24_FJ461433_S001243080,Marinobacter_sp_NCE312_AF295032_S000390849)),Marinobacter_sp_SCSWD16_FJ461454_S001243101))),(Marinobacter_algicola_partial_AJ294359_S000014766,(Marinobacter_sp_ASs2019_DQ665806_S000712631,Marinobacter_sp_MOLA_126_partial_AM990900_S001094337)))),((Marinobacter_sp_DG1197_EF140747_S000902200,(Endocytic_bacterium_Noc16_AF262742_S000390293,(((((Marinobacter_sp_SCSWB27_FJ461442_S001243089,Marinobacter_sp_SCSWC22_FJ461447_S001243094),((Marinobacter_aquaeolei_AF173969_S000365775,((Uncultured_Marinobacter_sp_clone_F1_AY687520_S000375321,((Uncultured_Marinobacter_sp_clone_F25_AY687538_S000375339,Marinobacter_sp_SCSWA13_FJ461428_S001243075),Uncultured_Marinobacter_sp_clone_F3_AY687527_S000375328)),Uncultured_Marinobacter_sp_clone_F11_AY687522_S000375323)),((((Marinobacter_sp_EPR_15_AY394873_S000250752,Marinobacter_sp_EPR_21_AY394878_S000249698),Marinobacter_sp_EPR_35_AY394884_S000249700),(Marinobacter_sp_NT_N63_partial_AM945666_S001014315,Marinobacter_sp_DG1594_EF140750_S000902203)),(Marinobacter_sp_Splume31825c_AF212213_S000389219,Marinobacter_sp_Splume11802c_AF212210_S000389216)))),Marinobacter_sp_SCSWA29_FJ461436_S001243083),Marinobacter_sp_Asw11741a_AF212208_S000389214),Marinobacter_sp_Splume21814c_AF212211_S000389217))),(Uncultured_Marinobacter_sp_clone_ESP450-K6II-58_DQ810697_S000716331,Uncultured_gamma_proteobacterium_ARCT1-5_AF440699_S000348949)))),Marinobacter_sp_DJWH46_EF694300_S000893653)))),Uncultured_Marinobacter_sp_clone_ESP200-K15-14_DQ810549_S000716183),Marinobacter_sp_CJJK49_EF694311_S000893664)),Marinobacter_sp_QJJN25_EU438923_S001020095))))),Marinobacter_sp_DJJH30_EU049526_S000903233)),Marinobacter_sp_GWS-BW-H30M_AY515439_S000266967)),Marinobacter_koreensis_strain_KGB22_DQ097526_S000559148),Marinobacter_sp_JAM-GA28_gene_for_AB526351_S001610917))),_Uncultured_Marinobacter_sp_clone_HF70_16N15_small_subunit_ribosomal_RNA_gene,_partial_sequence_EU361619_S001103469),Marinobacter_sp_134Xa3_EU440042_S001020142)),Endocytic_bacterium_Noc10_AF262736_S000390287),Endocytic_bacterium_Noc11_AF262737_S000390288))))),(Gamma_proteobacterium_GWS-AG-H178_AY332133_S000439179,(Marinobacter_sp_HY-106_partial_AJ294336_S000106909,(((_Uncultured_Marinobacter_sp_clone_HF500_18P24_small_subunit_ribosomal_RNA_gene,_partial_sequence_EU361620_S001103470,(((Uncultured_Marinobacter_sp_clone_QJWJ22_FJ384498_S001195681,Uncultured_Marinobacter_sp_clone_QJWJ41_FJ384499_S001195682),Uncultured_Marinobacter_sp_clone_QJWW46_FJ384447_S001195630),Marinobacter_sp_DG1597_EF140753_S000902206)),Uncultured_Marinobacter_sp_clone_Y32_EU328075_S001056123),(Marinobacter_sp_ASs2011_DQ665805_S000712630,Marinobacter_sp_ASs2020_DQ665807_S000712632))))))))))))))),(Uncultured_Marinobacter_sp_clone_QGQX1_EF190074_S000774912,(Uncultured_Marinobacter_sp_clone_B158_EU328041_S001056089,(Marinobacter_sp_YCSA68_FJ984883_S001550241,(Marinobacter_sp_YXWBB15_GQ131661_S001550789,(Marinobacter_sp_YCSD30_FJ984818_S001550176,(Marinobacter_sp_YCSD10_FJ984807_S001550165,(Marinobacter_sp_YCSA86_FJ984890_S001550248,(Marinobacter_sp_YCSA7_GQ131626_S001575446,Marinobacter_sp_YCSD16_FJ984810_S001550168))))))))))),Marinobacter_sp_CF6-10_FJ170004_S001188173)),((((Marinobacter_sp_2sq31_partial_AJ429499_S000263855,Marinobacter_maritimus_partial_AJ704395_S000570461),(Marinobacter_sp_ZS3-32_FJ196021_S001188563,(((Marinobacter_sp_DJNY61_EU049509_S000903216,((gi_FJ799007_S001331450,(Marinobacter_sp_AI-19_AY437628_S000248957,Marinobacter_sp_AI-10_AY437619_S000248401)),Uncultured_Marinobacter_sp_clone_HL13_EU718223_S001036310)),(Marinobacter_sp_LV411_EU908282_S001171584,(Marinobacter_sp_LV100_EU908284_S001171586,(Marinobacter_sp_LV2_EU908280_S001171582,Marinobacter_sp_LV10S_EU908281_S001171583)))),(((Marinobacter_sp_V1-8_partial_FN377703_S001418693,Marinobacter_sp_SYO_J51_gene_for_AB166905_S000376030),Marinobacter_sp_ZS1-16_FJ889664_S001417733),Marinobacter_sp_NP40_EU196314_S000966807)))),((((Marinobacter_sp_IC180_U85865_S000438581,Marinobacter_sp_IC032_U85864_S000438580),Marinobacter_sp_IC022_U85863_S000438579),Marinobacter_sp_ZS2-7_FJ195994_S001188536),((Antarctic_bacterium_R-9035_partial_AJ441002_S000124484,Marinobacter_sp_BSi20675_DQ007440_S000541501),(((((Marinobacter_sp_BSi20032_DQ060400_S000653141,Marinobacter_sp_LVW_EU908283_S001171585),(Marinobacter_sp_BSi20001_DQ007437_S000541498,(Marinobacter_sp_BF04_CF-4_DQ677876_S000871055,((Marinobacter_lipolyticus_AY771710_S000444133,Uncultured_Marinobacter_sp_clone_BF99_C65_DQ677853_S000862296),Marinobacter_sp_NF2-4_FJ195983_S001188525)))),(Marinobacter_sp_NP38_EU196317_S000966810,(Arctic_sea_ice_bacterium_ARK10296_AF468403_S000394993,Arctic_sea_ice_bacterium_ARK10251_AF468402_S000394992))),((Marinobacter_sp_ZS2-5_FJ889659_S001417728,Marinobacter_psychrophilus_strain_BSi20041_DQ060402_S000653143),((Marinobacter_sp_BSi20422_DQ060403_S000537401,(Bacterium_str_S36-W<gv>1_U14584_S000437167,(((Marinobacter_sp_D81_DQ652561_S000858940,Marinobacter_sp_spgap-d-15_DQ530459_S000735740),Uncultured_Marinobacter_sp_clone_BF99_C90_DQ677855_S000862298),Marinobacter_sp_gap-d-2_DQ530455_S000735736))),(Marinobacter_sp_BSi20033_DQ060401_S000653142,Marinobacter_spBSi20002_DQ007438_S000541499)))),Marinobacter_sp_NF1-7_FJ889673_S001417742)))),((Uncultured_Marinobacter_sp_clone_MBfR_SS14_EU924003_S001160750,Uncultured_Marinobacter_sp_clone_MBfR_SS07_EU923997_S001160744),Marinobacter_sp_NK-1_gene_for_AB026946_S000001472)))),Marinobacter_mobilis_strain_CN71_EU293411_S000980150),((Marinobacter_sp_GPM2525_partial_AJ871936_S000727972,Marinobacter_sp_GPM2542_partial_AJ871942_S000727978),Marinobacter_mobilis_strain_B17_GQ214550_S001575914)),((Marinobacter_sp_YCWA23_FJ984781_S001550139,(gi_GQ200194_S001575708,Marinobacter_sp_2M49_gene_for_AB435647_S001548411)),Marinobacter_sp_2M26_gene_for_AB435648_S001548412)),(((((Uncultured_Marinobacter_sp_clone_HTGX3_EF190078_S000774916,(Uncultured_Marinobacter_sp_clone_HTGX2_EF190077_S000774915,Uncultured_Marinobacter_sp_clone_HTGX1_EF190076_S000774914)),(Marinobacter_sp_YCSD48_GQ131646_S001550774,(Marinobacter_sp_YCSD58_GQ131649_S001550777,(Marinobacter_sp_YCSD20_FJ984812_S001550170,(((Marinobacter_sp_YCSD45_GQ131645_S001550773,(Marinobacter_sp_YCSD11_FJ984808_S001550166,Marinobacter_sp_SYO_J58_gene_for_AB166911_S000376036)),(((Marinobacter_sp_SYO_J61_gene_for_AB166913_S000376038,((Marinobacter_sp_SYO_J35_gene_for_AB166902_S000376027,Marinobacter_sp_SKA_S5_gene_for_AB252060_S000730419),((Marinobacter_sp_SKA_S1_gene_for_AB252056_S000730416,(Marinobacter_sp_SKA_S7_gene_for_AB252062_S000730421,Marinobacter_sp_SKA_S4_gene_for_AB252059_S000730418)),Marinobacter_sp_SKA_S3_gene_for_AB252058_S000730417))),Marinobacter_sp_SYO_J64_gene_for_AB166916_S000376041),(Marinobacter_sp_SYO_J73_gene_for_AB166925_S000376050,Marinobacter_sp_SKA_S6_gene_for_AB252061_S000730420))),Uncultured_gamma_proteobacterium_clone_Y06U50_EF105650_S000798017))))),(Uncultured_gamma_proteobacterium_clone_G06U79_EF105649_S000798016,(Marinobacter_aquaeolei_strain_MSU4210_AY647295_S000372146,(((Marinobacter_sp_PAD-2_gene_for_AB513677_S001743175,Uncultured_Marinobacter_sp_clone_QJWW18_FJ384445_S001195628),(((((Marinobacter_excellens_strain_LL406_EF428127_S001014627,((Marinobacter_excellens_strain_M1S6-16_GQ505351_S001612629,Marinobacter_excellens_strain_M1S5-3_GQ505350_S001612628),Marinobacter_sp_10050_EU432582_S000996505)),((Uncultured_Marinobacter_sp_clone_MBfR_SS28_EU924011_S001160758,Uncultured_gamma_proteobacterium_clone_ESP200-K23I-16_DQ810617_S000716251),((Marinobacter_sp_SC6_DQ001309_S000541355,Marinobacter_sp_JZHS31_DQ658972_S000721792),(Marinobacter_sp_JZHS16_DQ658957_S000721777,(Marinobacter_vinifirmus_isolate_MARC2P-H_DQ768655_S000891863,(Marinobacter_vinifirmus_isolate_MARC2P-E_DQ768652_S000891860,(Marinobacter_bacchus_strain_FB3_DQ282120_S000750269,(Marinobacter_excellens_strain_KMM_3809_AY180101_S000400179,(Marinobacter_sp_JAM-GA23_gene_for_AB526346_S001610912,Marinobacter_sp_H146B83_FJ746580_S001329684))))))))),((Marinobacter_vinifirmus_strain_FB1_DQ235263_S000625053,(Marinobacter_sp_ws22_partial_AJ704789_S000352758,(Marinobacter_sp_MED91_AY136115_S000540471,((Marinobacter_vinifirmus_strain_D7035_FJ161339_S001588362,(Marinobacter_sp_CpA_a13_partial_FN397898_S001550456,Marinobacter_sp_SCSWE03_FJ461458_S001243105)),Marinobacter_sp_JC60_partial_FN432351_S001588775)))),Marinobacter_sp_CpA_a7_partial_FN397897_S001550455)),(Uncultured_gamma_proteobacterium_ARCT1-44_AF440719_S000348969,(((Uncultured_Alteromonadaceae_bacterium_clone_BE-058_EF451888_S001101682,Marinobacter_zhejiangensis_strain_CN74_EU293413_S000980152),Marinobacter_daepoensis_strain_SW-156_AY517633_S000420325),(((Marinobacter-like_sp_V4MS24_partial_AJ244728_S000093191,Marinobacter_sp_2Asq64_partial_AJ439500_S000263677),Gamma_proteobacterium_enrichment_culture_clone_DH-1629_partial_AM292388_S001100233),(Marinobacter_litoralis_partial_AM945661_S001014310,((Marinobacter_sp_G6-2_clone_4211_DQ357718_S000648313,((Marinobacter_sp_JSM_077026_FJ237393_S001198860,Marinobacter_sp_JSM_077042_FJ237406_S001198873),Marinobacter_sp_BWDY-54_DQ328954_S000638963)),Marinobacter_sp_BWDY-58_DQ780560_S000722104)))))),Marinobacter_sp_NT_N14_gene_for_AB166970_S000376095)),(((Marinobacter_sp_E407-16_FJ169972_S001188141,((((((Marinobacter_alkaliphilus_strain_NBSL06_FJ984521_S001550104,Marinobacter_sp_TVGB4_GQ169081_S001551217),(Marinobacter_alkaliphilus_strain_NBSL05_FJ984520_S001550103,Marinobacter_sp_BSs20187_DQ514303_S000691638)),(Marinobacter_sp_E407-14_FJ169971_S001188140,(Marinobacter_sp_CSQ-5_EF512128_S000859445,(Marinobacter_alkaliphilus_isolate_MARC2P-P_DQ768658_S000891866,(Marinobacter_alkaliphilus_strain_NH6E-3_FJ232405_S001198680,(Uncultured_Marinobacter_RS29A27_AF190218_S000339319,(Uncultured_Alteromonadaceae_bacterium_clone_PA+C_D03_FJ665909_S001557343,Marinobacter_sp_E407-9_FJ169969_S001188138))))))),Marinobacter_alkaliphilus_strain_2PR56-13_EU440994_S001169065),Marinobacter_alkaliphilus_strain_NBSL03_FJ984524_S001550107),Marinobacter_alkaliphilus_strain_aa-11_EU652042_S001098755)),Uncultured_Marinobacter_sp_clone_SH2B-4B_EU073815_S000921478),((((Gamma_proteobacterium_enrichment_culture_clone_DH-1615_partial_AM292387_S001100232,Gamma_proteobacterium_enrichment_culture_clone_MT-1754_partial_AM292403_S001100248),((((((Uncultured_Marinobacter_sp_clone_MBfR_SS43_EU924018_S001160765,(((Marinobacter_sp_G5-4a_clone_335_DQ357720_S000648315,_Marinobacter_aquaeolei_VT8,_complete_genome_CP000514_S000775655),Uncultured_bacterium_O18F3_AF220332_S000339567),Uncultured_Marinobacter_sp_clone_MBfR_SS32_EU924012_S001160759)),Uncultured_Marinobacter_sp_clone_MBfR_SS19_EU924005_S001160752),Uncultured_Marinobacter_sp_clone_MBfR_FP01_EU924051_S001160798),Marinobacter_hydrocarbonoclasticus_strain_AK5_EU878305_S001155802),Gamma_proteobacterium_enrichment_culture_clone_MH-656_partial_AM292400_S001100245),(((Marinobacter_hydrocarbonoclasticus_strain_LS133_FJ937917_S001549307,(((Marinobacter_sp_UST061013-062_EF587996_S000871377,gi_EU931531_S001743547),gi_FJ868608_S001743871),Marinobacter_hydrocarbonoclasticus_strain_D6036_FJ161307_S001588330)),((Mhydrocarbonoclasticus_X67022_S000130606,Marinobacter_hydrocarbonoclasticus_DNA_for_AB021372_S000006104),(Marinobacter_sp_R2_AJ519788_S000117401,(Marinobacter_sp_GM63_GQ273965_S001576698,gi_FN556390_S001744158)))),((Marinobacter_sp_SYM_P8_gene_for_AB166958_S000376083,(_Marinobacter_aquaeolei_VT8,_complete_genome_CP000514_S000775653,((Marinobacter_hydrocarbonoclasticus_strain_YCSC10_GQ131668_S001550796,Marinobacter_sp_B-3065_DQ248347_S000620326),((Marinobacter_sp_LZXC33_DQ659078_S000721898,Marinobacter_sp_JSM_077053_FJ237415_S001198882),Marinobacter_aquaeolei_isolate_OC-8_AY669168_S000374545)))),(Marinobacter_sp_MOLA_77_partial_AM990852_S001094289,((Marinobacter_sp_JC54_partial_FN431900_S001588768,((Marinobacter_sp_AI-12_AY437621_S000246784,Marinobacter_sp_GPM2508_partial_AJ871934_S000727970),(Marinobacter_sp_131X-1a2_EU440063_S001020163,(Marinobacter_sp_JSM_077033_FJ237399_S001198866,(Marinobacter_sp_HB7_gene_for_AB089804_S000385504,Marinobacter_sp_JSM_077047_FJ237410_S001198877))))),((Uncultured_Marinobacter_sp_clone_MSI032_EF428029_S000819280,Marinobacter_hydrocarbonoclasticus_strain_DQHS-3_GQ200189_S001575703),Marinobacter_sp_JZDN25_DQ659005_S000721825))))))),(Marinobacter_sp_AN-BI1B_AM157653_S000617901,((Gamma_proteobacterium_kbc01_AF195462_S000388929,Gamma_proteobacterium_HTB148_gene_for_AB010868_S000541812),Uncultured_gamma_proteobacterium_partial_AM229456_S000777958))),Uncultured_gamma_proteobacterium_gene_for_AB110893_S000563905)))))),Marinobacter_sp_Set74_FJ897726_S001417825),((Marinobacter_sp_BR-13_EU399549_S000996023,((Marinobacter_pelagius_strain_HS225_DQ458821_S000870958,((Marinobacter_sp_SeaH-As6w_FJ607356_S001293500,(Marinobacter_szutsaonensis_strain_NTU-104_EU164778_S000943226,Uncultured_Marinobacter_sp_isolate_DGGE_gel_band_ntu174_FJ348423_S001212498)),Marinobacter_sp_BP-Mb1_gene_for_AB189331_S000376298)),Marinobacter_sp_H146B84_FJ746581_S001329685)),((Uncultured_Marinobacter_sp_clone_NE-140_EF451908_S001101702,Marinobacter_santoriniensis_strain_NKSG1_EU496088_S001328341),Marinobacter_koreensis_strain_DD-M3_DQ325514_S000636839)))))))),(((Uncultured_gamma_proteobacterium_clone_R0435B25_GQ141761_S001544658,Uncultured_Gammaproteobacterium_partial_AM749761_S000872360),(((Uncultured_gamma_proteobacterium_clone_MPD-14_AF348711_S000342428,(Uncultured_gamma_proteobacterium_clone_Y98_EU328061_S001056109,Uncultured_Marinobacter_sp_clone_Y113_EU328067_S001056115)),(Uncultured_gamma_proteobacterium_clone_R63_AF333538_S000342245,((((Uncultured_gamma_proteobacterium_clone_M0014_025_EF071197_S000745047,Uncultured_gamma_proteobacterium_clone_M0032_125_EF071268_S000745118),Uncultured_Pseudoalteromonas_sp_clone_XJ84_EF648141_S000880352),(Endosymbiont_of_Sphenophorus_levis_clone_F_D10full_FJ626250_S001294112,(Uncultured_gamma_proteobacterium_clone_CONW69_AY830052_S000457228,(Chryseobacterium_sp_AG13_EU336941_S001328270,(((Vibrio_sp_V357_DQ146984_S000634024,Stenotrophomonas_sp_T1-19_gene_for_AB520763_S001587586),Pseudoalteromonadaceae_bacterium_ACEMC_13-7_partial_FM162906_S001047414),(((Uncultured_gamma_proteobacterium_clone_3MP1-F1_EU780269_S001131230,Uncultured_gamma_proteobacterium_clone_GCTRA14_K_AY701458_S000443570),Marinobacter_sp_gap-f-51_DQ530471_S000735752),(_Endosymbiont_of_Ridgeia_piscesae_clone_c44_small_subunit_ribosomal_RNA_gene,_partial_sequence_DQ660822_S000768837,(Uncultured_Psychromonas_sp_clone_F1C69_AY794084_S000455504,Uncultured_Psychromonas_sp_clone_1_G11_EU600583_S001030796)))))))),((Uncultured_Methylococcales_bacterium_clone_U000107360_FJ037382_S001163555,(Uncultured_Methylococcales_bacterium_clone_U000107295_FJ037290_S001163463,(Uncultured_Methylococcales_bacterium_clone_U000107403_FJ037314_S001163487,Uncultured_Methylococcales_bacterium_clone_U000107421_FJ037358_S001163531))),Uncultured_Methylococcales_bacterium_clone_U000107245_FJ037266_S001163439)))),((Uncultured_Nevskia_sp_clone_DSM2W1u78_EU635253_S001087756,(Uncultured_gamma_proteobacterium_clone_J-GAC-46_GQ453209_S001604720,Uncultured_gamma_proteobacterium_clone_LKC_Acid_34p_EU038000_S000972442)),((Uncultured_gamma_proteobacterium_clone_YC499B15_AB_AY701432_S000443544,Gamma_proteobacterium_DG1604_DQ660887_S000871033),((Uncultured_gamma_proteobacterium_clone_ATLC_XRY-17_EU647612_S001089427,gi_DQ486493_S000858798),(((((Uncultured_Xanthomonadaceae_bacterium_partial_FM209129_S001271211,(Uncultured_gamma_proteobacterium_GR-296I104_partial_AJ301567_S000416738,Uncultured_Xanthomonadaceae_bacterium_partial_AM935172_S001266564)),((((Uncultured_Gamma_proteobacterium_partial_AM935996_S001267388,(Uncultured_Gamma_proteobacterium_partial_AM934759_S001266151,((Uncultured_Gamma_proteobacterium_partial_AM936467_S001267859,Uncultured_Gamma_proteobacterium_partial_AM934935_S001266327),Uncultured_Gamma_proteobacterium_partial_AM934996_S001266388))),(((Solimonas_soli_strain_DCY12_EF067861_S000769041,Solimonas_soli_strain_DCY15_EF101904_S000769243),(Solimonas_soli_strain_Aslu-03_EU370953_S000995677,((Gamma_proteobacterium_SKHD_DQ195223_S000605608,(Gamma_proteobacterium_JQL3-4_DQ118957_S000584699,(Uncultured_gamma_proteobacterium_clone_BC106_EF619956_S000870298,(Gamma_proteobacterium_MN_28_partial_AJ555478_S000247834,(Sinobacter_flavus_strain_CW-KD_4_EF154515_S000769893,Nevskia_sp_D-B_DQ242479_S000620002))))),Gamma_proteobacterium_MKI1_EF173315_S000776497))),Solimonas_sp_NAA16_EU303271_S000980284)),((Uncultured_gamma_proteobacterium_gene_for_AB074648_S000562038,Uncultured_gamma_proteobacterium_clone_GC1m-2-64_EU640742_S001276241),Uncultured_gamma_proteobacterium_clone_nmt_ct6_DQ070861_S000557076)),(Uncultured_gamma_proteobacterium_AJ318170_S000127254,Aquatic_bacterium_FYT12_gene_for_AB220929_S000569645))),(gi_FJ176554_S001611109,((Uncultured_gamma_proteobacterium_clone_ATLC_XRY-61_EU647630_S001089445,Uncultured_gamma_proteobacterium_clone_B194_EU328045_S001056093),Hydrocarboniphaga_sp_DG1192_EU052753_S001152703))),((Uncultured_gamma_proteobacterium_clone_GASP-KA1W3_B09_EU297375_S000962472,(Uncultured_gamma_proteobacterium_clone_GASP-MA1S1_A09_EF662321_S000882561,((Uncultured_gamma_proteobacterium_clone_GASP-MA2W2_B06_EF663204_S000883444,(Uncultured_gamma_proteobacterium_clone_GASP-0KA-482-B01_EU043537_S000898430,Uncultured_gamma_proteobacterium_clone_GASP-MA1S2_H07_EF662398_S000882638)),(Uncultured_gamma_proteobacterium_clone_GASP-KC3S3_D08_EU300325_S000975172,((((Uncultured_gamma_proteobacterium_clone_GASP-KC3S2_E03_EU300246_S000975093,Uncultured_gamma_proteobacterium_clone_AUVE_04F07_EF651156_S000880700),Uncultured_gamma_proteobacterium_clone_AUVE_06A04_EF651322_S000880866),Uncultured_gamma_proteobacterium_clone_AUVE_04G08_EF651168_S000880712),Uncultured_gamma_proteobacterium_clone_GASP-MA1S2_D07_EF662445_S000882685))))),((((Uncultured_gamma_proteobacterium_clone_GASP-MB3S1_B02_EF665553_S000885793,Uncultured_gamma_proteobacterium_clone_AUVE_01B10_EF650879_S000880423),(((Uncultured_Nevskia_sp_clone_BL017B01_DQ188305_S000724098,Hydrocarboniphaga_daqingensis_strain_B2-9_EU313812_S000980524),(((Gamma_proteobacterium_D-N1-4A2_gene_for_AB074679_S000116877,(Gamma_proteobacterium_D-N1-4A1_gene_for_AB074678_S000115517,Gamma_proteobacterium_DD103_AY574361_S000379061)),Uncultured_gamma_proteobacterium_gene_for_AB074618_S000562008),(Hydrocarboniphaga_effusa_strain_AP103_AY363245_S000547278,Hydrocarboniphaga_effusa_strain_AP102_AY363244_S000547277))),(Nevskia_sp_KIS13-15_GQ845011_S001612658,(((Uncultured_Nevskia_sp_clone_woFOC_R50_EF600646_S001022033,Nevskia_soli_strain_GR15-1_EF178286_S000776603),(Nevskia_ramosa_gene_for_AB518684_S001587468,((Nevskia_sp_KNF004_gene_for_AB426553_S001014108,((((((((Uncultured_Nevskia_sp_clone_BSB3Q1u04_EU631988_S001084491,(Uncultured_Nevskia_sp_clone_NPW3W1u59_EU633893_S001086396,(((Uncultured_Nevskia_sp_clone_BSB3Q1u33_EU631989_S001084492,Uncultured_Nevskia_sp_clone_NSW3W1u41_EU633950_S001086453),Uncultured_Nevskia_sp_clone_BSB3Q1u34_EU631990_S001084493),Uncultured_Nevskia_sp_clone_BSB3Q1u38_EU631992_S001084495))),(Uncultured_Nevskia_sp_clone_BSB3Q2u22_EU631996_S001084499,Uncultured_Nevskia_sp_clone_BSB3Q2u16_EU631995_S001084498)),Uncultured_Nevskia_sp_clone_BSB3Q1u03_EU631987_S001084490),(((Uncultured_Nevskia_sp_clone_BSB3Q2u31_EU631998_S001084501,Uncultured_Nevskia_sp_clone_BSB3Q2u27_EU631997_S001084500),(Uncultured_Nevskia_sp_clone_BSB3Q2u10_EU631994_S001084497,Uncultured_Nevskia_sp_clone_NPW3W1u70_EU633894_S001086397)),Uncultured_Nevskia_sp_clone_BSB3Q1u47_EU631993_S001084496)),Uncultured_Nevskia_sp_clone_BSB3Q1u36_EU631991_S001084494),(Uncultured_gamma_proteobacterium_clone_I-DW-131_GQ453076_S001604587,Nevskia_sp_KNF012_gene_for_AB426556_S001014111)),((Uncultured_gamma_proteobacterium_gene_for_AB074620_S000562010,Uncultured_gamma_proteobacterium_clone_AEP-eGFP-peri_25_FJ517740_S001336142),(Nevskia_ramosa_AJ001343_S000131258,Nevskia_ramosa_AJ001010_S000015378))),Nevskia_ramosa_AJ001011_S000008172)),(Uncultured_Nevskia_sp_partial_FM211963_S001673320,Uncultured_Nevskia_sp_partial_FM212004_S001673361)))),((Uncultured_Nevskia_sp_clone_GASP-MB2W1_G02_EF665348_S000885588,Uncultured_Nevskia_sp_clone_2/38_FJ555273_S001254647),Uncultured_Nevskia_sp_clone_2/54_FJ555281_S001254655))))),(((Uncultured_Panacagrimonas_sp_clone_93_EF667410_S000886339,Uncultured_Panacagrimonas_sp_clone_77_EU289580_S000973690),Uncultured_Xanthomonadaceae_bacterium_partial_AM935344_S001266736),(Panacagrimonas_perspica_gene_for_AB257720_S000652802,(((Uncultured_Xanthomonadaceae_bacterium_partial_AM935301_S001266693,Uncultured_Xanthomonadaceae_bacterium_partial_AM936440_S001267832),((Uncultured_Xanthomonadaceae_bacterium_partial_AM936480_S001267872,Uncultured_Xanthomonadaceae_bacterium_partial_AM935491_S001266883),Uncultured_Xanthomonadaceae_bacterium_partial_AM935921_S001267313)),Uncultured_Xanthomonadaceae_bacterium_partial_AM935186_S001266578)))),((Uncultured_Xanthomonadaceae_bacterium_clone_Plot29-C04_EU202848_S001174541,Uncultured_gamma_proteobacterium_clone_AUVE_06F06_EF651299_S000880843),Uncultured_gamma_proteobacterium_clone_GASP-KA1W3_A04_EU297359_S000962456)))),((Uncultured_gamma_proteobacterium_clone_BSS3W1u28_EU635101_S001087604,((Uncultured_Xanthomonadaceae_bacterium_clone_LW9m-5-66_EU640377_S001275876,Uncultured_Xanthomonadaceae_bacterium_clone_LW9m-5-92_EU640389_S001275888),Uncultured_gamma_proteobacterium_gene_for_AB074619_S000562009)),((gamma_proteobacteria_MN_1543_AJ313020_S000019893,Uncultured_gamma_proteobacterium_clone_EV221H2111601SAH72_DQ223224_S000614715),Uncultured_Xanthomonadales_bacterium_clone_GASP-MA4W3_D08_EF664375_S000884615)))))))),((((((Gamma_proteobacterium_HdN1_AF331974_S000019426,Uncultured_gamma_proteobacterium_clone_Gap-2-36_EU642215_S001277714),((Uncultured_gamma_proteobacterium_partial_FM242419_S001186888,(Uncultured_gamma_proteobacterium_partial_FM242464_S001186933,Uncultured_gamma_proteobacterium_partial_FM242465_S001186934)),Uncultured_gamma_proteobacterium_partial_FM242352_S001186821)),Uncultured_gamma_proteobacterium_clone_Nubeena393_AY499953_S000411320),(((((((((((((((((Uncultured_gamma_proteobacterium_clone_GASP-WC1S3_C12_EF074577_S000747742,(Uncultured_gamma_proteobacterium_gene_for_AB286292_S000752659,(Uncultured_gamma_proteobacterium_clone_GASP-MB3W1_H11_EF665802_S000886042,Uncultured_gamma_proteobacterium_clone_GASP-MB2W2_F11_EF665429_S000885669))),Gamma_proteobacterium_Y-134_gene_for_AB096215_S000101462),(Uncultured_Pseudomonadaceae_bacterium_clone_Plot21-2A10_EU193048_S001190904,Uncultured_Pseudomonadales_bacterium_clone_GASP-MA4S1_C07_EF663949_S000884189)),Uncultured_gamma_proteobacterium_clone_BE-296_EF451893_S001101687),Uncultured_gamma_proteobacterium_clone_Y49_EU328089_S001056137),((_Uncultured_gamma_proteobacterium_clone_HF4000_36I10_small_subunit_ribosomal_RNA_gene,_partial_sequence_EU361663_S001103513,(_Uncultured_gamma_proteobacterium_clone_HF4000_02J22_small_subunit_ribosomal_RNA_gene,_partial_sequence_EU361660_S001103510,(_Uncultured_gamma_proteobacterium_clone_HF4000_07C15_small_subunit_ribosomal_RNA_gene,_partial_sequence_EU361661_S001103511,Gamma_proteobacterium_NAMAF009_gene_for_AB377223_S000994793))),_Uncultured_gamma_proteobacterium_clone_HF4000_24H12_small_subunit_ribosomal_RNA_gene,_partial_sequence_EU361662_S001103512)),((((Uncultured_gamma_proteobacterium_clone_Z-1-29_FJ666198_S001592237,Uncultured_gamma_proteobacterium_clone_Z-1-45_FJ666192_S001592231),((((Gamma_proteobacterium_MOLA_394_partial_AM990671_S001094165,Gamma_proteobacterium_MOLA_397_partial_AM990674_S001094168),Spongiibacter_tropicus_strain_CL-CB221_EF988653_S000893698),Gamma_proteobacterium_PM10_AY548769_S000540574),(Cellvibrio_sp_J115_EU143369_S000942770,(Cellvibrio_sp_J113_EU143370_S000942771,Gamma_proteobacterium_NEP4_gene_for_AB212803_S000616265)))),(Gamma_proteobacterium_SCSWD20_FJ461470_S001243117,(Gamma_proteobacterium_RED77_AY136133_S000540488,(Melitea_salexigens_strain_5IX/A01/131_AY576729_S000594425,Gamma_proteobacterium_CL-SK8_EF988630_S000893695)))),((Oceanospirillaceae_bacterium_ACEMC_24-10_partial_FM162987_S001047495,(Spongiibacter_sp_ZS6-22_FJ889678_S001417747,(Oceanospirillaceae_bacterium_ACEMC_4-2_partial_FM163072_S001047579,(Oceanospirillaceae_bacterium_ACEMC_6-3_partial_FM163089_S001047596,(Melitea_sp_ZS5-23_FJ889619_S001417688,(Oceanospirillaceae_bacterium_ACEMC_7-8_partial_FM163104_S001047611,gamma_proteobacterium_DG1600_EU052765_S001152715)))))),Spongiibacter_sp_JAM-GA14_gene_for_AB526337_S001610903))),((((Gamma_proteobacterium_2tb1_FJ952816_S001549659,(((Gamma_proteobacterium_JL-463_DQ285073_S000735625,(Uncultured_gamma_proteobacterium_gene_for_AB013256_S000541940,Umboniibacter_marinipuniceus_gene_for_AB467279_S001415951)),((Gamma_proteobacterium_enrichment_culture_clone_1567a_EF192248_S001274189,Gamma_proteobacterium_enrichment_culture_clone_1547a_EF192266_S001274207),Uncultured_gamma_proteobacterium_clone_JL-ETNP-R18_AY726789_S000424758)),(Uncultured_gamma_proteobacterium_clone_PV1-27_EF215756_S000800699,Dasania_marina_strain_KOPRI_20902_AY771747_S000925802))),(Uncultured_Pseudomonas_sp_clone_EF1005_EF657880_S000895975,Gamma_proteobacterium_enrichment_culture_clone_1327a_EF192268_S001274209)),(Uncultured_gamma_proteobacterium_clone_Z-1-204_FJ666153_S001592193,((Uncultured_gamma_proteobacterium_clone_20m-45_GU061297_S001784086,Marine_gamma_proteobacterium_HTCC2143_AY386333_S000409228),(Uncultured_gamma_proteobacterium_clone_SS1_B_07_55_EU050825_S000921126,Uncultured_gamma_proteobacterium_gene_for_AB015519_S000541960)))),Uncultured_gamma_proteobacterium_clone_Nubeena119_AY499917_S000411284)),(((Uncultured_gamma_proteobacterium_clone_GASP-KB2S2_H04_EU298078_S000963175,Uncultured_gamma_proteobacterium_clone_GASP-KB2S1_A09_EU297993_S000963090),Uncultured_gamma_proteobacterium_partial_AM690880_S000861618),Uncultured_gamma_proteobacterium_clone_SIMO-4316_DQ421681_S000664625)),((((((Uncultured_gamma_proteobacterium_gene_for_AB015537_S000541970,Uncultured_gamma_proteobacterium_MERTZ_2CM_277_AF424117_S000346448),Uncultured_gamma_proteobacterium_clone_NE-341_EF451916_S001101710),(Uncultured_gamma_proteobacterium_MERTZ_2CM_175_AF424096_S000346427,Uncultured_gamma_proteobacterium_clone_I1A_FJ205329_S001251701)),((Uncultured_Pseudomonadaceae_bacterium_clone_NdAmb142_FJ753052_S001336754,Uncultured_gamma_proteobacterium_clone_VHS-B5-70_DQ395044_S000660375),(Uncultured_gamma_proteobacterium_clone_Dover89_AY499679_S000411046,(Uncultured_gamma_proteobacterium_clone_Nubeena239_AY499957_S000411324,Uncultured_Chromatiales_bacterium_partial_AM501797_S000997277)))),(((((Uncultured_gamma_proteobacterium_clone_Nubeena27_AY499924_S000411291,(((((Uncultured_gamma_proteobacterium_clone_NdAmb164_FJ753067_S001336769,Uncultured_Oceanospirillales_bacterium_partial_AM501860_S000997340),(Uncultured_gamma_proteobacterium_clone_Dover372_AY499684_S000411051,(Uncultured_gamma_proteobacterium_clone_Dover270_AY499681_S000411048,(Uncultured_gamma_proteobacterium_clone_Nubeena293_AY499919_S000411286,Uncultured_gamma_proteobacterium_clone_Belgica2005/10-130-14_DQ351759_S000647615)))),(((((Uncultured_gamma_proteobacterium_clone_Nubeena69_AY499918_S000411285,Uncultured_gamma_proteobacterium_MERTZ_2CM_259_AF424111_S000346442),Uncultured_gamma_proteobacterium_clone_70mos_0s_D7_GQ261764_S001595688),Uncultured_gamma_proteobacterium_MERTZ_2CM_38_AF424063_S000346394),(Uncultured_gamma_proteobacterium_clone_Dover366_AY499683_S000411050,Uncultured_gamma_proteobacterium_clone_Nubeena378_AY499922_S000411289)),(Uncultured_gamma_proteobacterium_clone_b21b_GQ472801_S001682767,(Uncultured_gamma_proteobacterium_clone_70mos_20s_B9_GQ261769_S001595693,Uncultured_gamma_proteobacterium_clone_Nubeena46_AY499920_S000411287)))),((Uncultured_gamma_proteobacterium_clone_5m-6_GU061248_S001784037,Uncultured_gamma_proteobacterium_clone_0m-50_GU061195_S001783984),(Uncultured_gamma_proteobacterium_clone_HAL-SW-7_EU350896_S000977662,(Uncultured_gamma_proteobacterium_clone_MPWIC_A04_EF414146_S000986457,((Uncultured_gamma_proteobacterium_clone_CD205F07_DQ200552_S000613230,Uncultured_gamma_proteobacterium_clone_STX_23f_EF123467_S000970447),Uncultured_gamma_proteobacterium_gene_for_AB294961_S000825707))))),Uncultured_gamma_proteobacterium_clone_Nubeena227_AY499921_S000411288)),((Uncultured_gamma_proteobacterium_clone_PM1-25_EF215797_S000800740,((((Uncultured_gamma_proteobacterium_clone_Belgica2005/10-ZG-25_DQ351816_S000647672,Uncultured_gamma_proteobacterium_clone_Belgica2005/10-140-17_DQ351785_S000647641),(Uncultured_gamma_proteobacterium_clone_NdSurf137_FJ753189_S001336888,(((Uncultured_gamma_proteobacterium_clone_Belgica2005/10-ZG-13_DQ351807_S000647663,((((Uncultured_gamma_proteobacterium_partial_AM501753_S000997233,Uncultured_gamma_proteobacterium_clone_NdAmb1_FJ752942_S001336647),(Uncultured_gamma_proteobacterium_clone_NdSurf116_FJ753170_S001336869,(((Uncultured_gamma_proteobacterium_clone_GC12m-1-64_EU640647_S001276146,Uncultured_gamma_proteobacterium_clone_I-DW-130_GQ453075_S001604586),Uncultured_gamma_proteobacterium_clone_Dover96_AY499680_S000411047),Uncultured_gamma_proteobacterium_partial_AM882532_S001172046))),Gamma_proteobacterium_NEP68_gene_for_AB212806_S000616268),Uncultured_gamma_proteobacterium_partial_AM040145_S000629145)),((Uncultured_gamma_proteobacterium_partial_AM229480_S000777982,(Uncultured_gamma_proteobacterium_partial_AM882531_S001172045,(Uncultured_gamma_proteobacterium_clone_NdGal19_FJ752778_S001336485,Uncultured_gamma_proteobacterium_clone_NdGal20_FJ752779_S001336486))),((Uncultured_gamma_proteobacterium_clone_20m-6_GU061273_S001784062,(Uncultured_gamma_proteobacterium_gene_for_AB116511_S000564466,Uncultured_gamma_proteobacterium_clone_SS1_B_02_20_EU050821_S000921122)),(Uncultured_gamma_proteobacterium_clone_Nubeena256_AY499925_S000411292,Uncultured_gamma_proteobacterium_clone_Dover401_AY499685_S000411052)))),Uncultured_gamma_proteobacterium_clone_C5T9_G06_AY822393_S000466865))),((((Uncultured_gamma_proteobacterium_clone_Nubeena63_AY499928_S000411295,(Uncultured_gamma_proteobacterium_clone_VHS-B1-16_DQ394897_S000660228,(Uncultured_gamma_proteobacterium_clone_SS1_B_02_34_EU050823_S000921124,((((Uncultured_gamma_proteobacterium_clone_GC12m-4-21_EU641167_S001276666,Uncultured_gamma_proteobacterium_clone_RBE2CI-108_EF111188_S000764927),(Uncultured_gamma_proteobacterium_clone_DC29_EU919100_S001302058,(Uncultured_gamma_proteobacterium_clone_plankton_C03_FJ664795_S001320403,Uncultured_gamma_proteobacterium_clone_PEACE2006/175_P3_EU394576_S001103718))),(Uncultured_gamma_proteobacterium_MERTZ_0CM_226_AF424147_S000346478,(Uncultured_gamma_proteobacterium_clone_Nubeena60_AY499927_S000411294,Uncultured_gamma_proteobacterium_clone_Belgica2005/10-120-16_DQ351747_S000647603))),((Uncultured_gamma_proteobacterium_clone_Dover91_AY499686_S000411053,(Uncultured_gamma_proteobacterium_clone_Nubeena54_AY499923_S000411290,(((Uncultured_gamma_proteobacterium_clone_SIMO-1978_AY711344_S000423187,(Uncultured_gamma_proteobacterium_partial_AM501599_S000997079,(Uncultured_gamma_proteobacterium_clone_SIMO-1824_AY711190_S000423033,Uncultured_gamma_proteobacterium_clone_SIMO-2505_AY711871_S000423714))),Uncultured_gamma_proteobacterium_gene_for_AB294932_S000825678),(Uncultured_gamma_proteobacterium_clone_CD207E08_DQ200612_S000613290,Uncultured_gamma_proteobacterium_clone_Dover29_AY499682_S000411049)))),((Uncultured_gamma_proteobacterium_clone_NABOS_SSPbact30_EU544825_S001077407,(Uncultured_gamma_proteobacterium_clone_u91_GQ850552_S001733685,(((Uncultured_gamma_proteobacterium_clone_CONP07_AY830046_S000457222,Uncultured_gamma_proteobacterium_clone_NABOS_SSPbact7_EU544814_S001077396),Uncultured_gamma_proteobacterium_from_sea_urchin_Paracentrotus_lividus_clone_PlS140_AY770727_S000465615),((((((((Uncultured_gamma_proteobacterium_clone_NABOS_SSPbact90_EU544817_S001077399,Uncultured_gamma_proteobacterium_clone_NABOS_SSPbact39_EU544823_S001077405),((Uncultured_gamma_proteobacterium_clone_NABOS_SSPbact29_EU544812_S001077394,Uncultured_gamma_proteobacterium_clone_NABOS_SSPbact101_EU544821_S001077403),((Uncultured_gamma_proteobacterium_clone_NABOS_AGGbact44_EU544847_S001077429,Uncultured_gamma_proteobacterium_clone_NABOS_SSPbact77_EU544822_S001077404),((Uncultured_gamma_proteobacterium_clone_NABOS_SSPbact72_EU544811_S001077393,Uncultured_gamma_proteobacterium_clone_NABOS_SSPbact4_EU544828_S001077410),(Uncultured_gamma_proteobacterium_clone_NABOS_AGGbact76_EU544846_S001077428,Uncultured_gamma_proteobacterium_clone_NABOS_AGGbact19_EU544850_S001077432))))),((Uncultured_gamma_proteobacterium_clone_NABOS_AGGbact45_EU544852_S001077434,Uncultured_gamma_proteobacterium_clone_NABOS_SSPbact89_EU544810_S001077392),(Uncultured_gamma_proteobacterium_clone_NABOS_AGGbact41_EU544851_S001077433,Uncultured_gamma_proteobacterium_clone_NABOS_FLbact37_EU544718_S001077300))),(Uncultured_gamma_proteobacterium_clone_NABOS_SSPbact8_EU544826_S001077408,Uncultured_gamma_proteobacterium_clone_NABOS_AGGbact43_EU544848_S001077430)),Uncultured_gamma_proteobacterium_clone_NABOS_FLbact9_EU544721_S001077303),(Uncultured_gamma_proteobacterium_clone_NABOS_SSPbact87_EU544815_S001077397,Uncultured_gamma_proteobacterium_clone_NABOS_SSPbact65_EU544813_S001077395)),Uncultured_gamma_proteobacterium_clone_NABOS_SSPbact75_EU544809_S001077391),Uncultured_gamma_proteobacterium_clone_NABOS_SSPbact84_EU544818_S001077400)))),Uncultured_gamma_proteobacterium_clone_NABOS_SSPbact27_EU544827_S001077409)))))),((Uncultured_gamma_proteobacterium_clone_4GB-61_AY348861_S000247925,Uncultured_gamma_proteobacterium_clone_SIMO-2193_AY711559_S000423402),Uncultured_gamma_proteobacterium_clone_Nubeena301_AY499926_S000411293)),((((((Uncultured_gamma_proteobacterium_clone_G3-63_EU005325_S000890118,(Uncultured_gamma_proteobacterium_clone_PV2-29_EF215776_S000800719,Uncultured_gamma_proteobacterium_clone_G7-35_EU005345_S000890138)),((gi_EF491301_S000835897,(Uncultured_gamma_proteobacterium_clone_G7-27_EU005337_S000890130,(Uncultured_gamma_proteobacterium_clone_NdGal126_FJ752875_S001336580,Uncultured_gamma_proteobacterium_clone_NdGal141_FJ752887_S001336592))),(Uncultured_gamma_proteobacterium_clone_G7-32_EU005342_S000890135,(Uncultured_gamma_proteobacterium_clone_NdSurf123_FJ753177_S001336876,Uncultured_gamma_proteobacterium_clone_NdSurf143_FJ753193_S001336892)))),(Uncultured_gamma_proteobacterium_clone_S3-25_EF491408_S000836004,(Uncultured_gamma_proteobacterium_clone_G7-34_EU005344_S000890137,Marine_gamma_proteobacterium_HTCC2148_AY386334_S000409229))),(Uncultured_gamma_proteobacterium_clone_Belgica2005/10-130-4_DQ351753_S000647609,Uncultured_gamma_proteobacterium_TIHP368-52_gene_for_AB031651_S000542145)),(Uncultured_gamma_proteobacterium_clone_VHS-B3-55_DQ394949_S000660280,Uncultured_gamma_proteobacterium_clone_Nubeena93_AY499930_S000411297)),(Uncultured_gamma_proteobacterium_clone_plankton_E10_FJ664804_S001320412,((((Uncultured_gamma_proteobacterium_partial_AJ633945_S000641648,Uncultured_gamma_proteobacterium_clone_GWS-Kdna22_AY515468_S000268324),(((Marine_gamma_proteobacterium_HTCC2246_AY386337_S000409232,Uncultured_gamma_proteobacterium_clone_PV1-35_EF215764_S000800707),Uncultured_gamma_proteobacterium_clone_0m-44_GU061193_S001783982),Uncultured_gamma_proteobacterium_clone_20m-68_GU061312_S001784101)),(Uncultured_gamma_proteobacterium_clone_NdGal186_FJ752926_S001336631,((Uncultured_gamma_proteobacterium_partial_AM501762_S000997242,Uncultured_gamma_proteobacterium_clone_Belgica2005/10-140-11_DQ351790_S000647646),Uncultured_gamma_proteobacterium_partial_AM882582_S001172096))),(Uncultured_gamma_proteobacterium_clone_SS1_B_01_01_EU050822_S000921123,Uncultured_gamma_proteobacterium_clone_b29_GQ452899_S001604466))))),Uncultured_gamma_proteobacterium_gene_for_AB294978_S000825724)),Uncultured_gamma_proteobacterium_clone_SIMO-2048_AY711414_S000423257)),(((((Uncultured_gamma_proteobacterium_clone_D15_GQ249557_S001564973,Uncultured_gamma_proteobacterium_partial_FM242237_S001186706),(Uncultured_gamma_proteobacterium_partial_AM882558_S001172072,Uncultured_gamma_proteobacterium_clone_NdSurf68_FJ753131_S001336832)),(((((Uncultured_Alteromonadaceae_bacterium_clone_NdSurf100_FJ753157_S001336857,Uncultured_gamma_proteobacterium_partial_AM229460_S000777962),Uncultured_gamma_proteobacterium_partial_FM242203_S001186672),(((gi_AM691086_S000826227,((Uncultured_gamma_proteobacterium_clone_SIMO-2463_AY711829_S000423672,(Uncultured_gamma_proteobacterium_clone_NE40C12cA_DQ424384_S000827761,Uncultured_gamma_proteobacterium_clone_NE42H06cA_DQ424570_S000827947)),((Uncultured_gamma_proteobacterium_clone_NdSurf71_FJ753134_S001336835,Haliea_rubra_strain_NdSurf102_FJ753159_S001351192),Haliea_rubra_strain_CM41_15a_EU161717_S000943202))),(Uncultured_gamma_proteobacterium_gene_for_AB491900_S001332763,Uncultured_gamma_proteobacterium_gene_for_AB491890_S001332753)),((Uncultured_gamma_proteobacterium_clone_NdSurf185_FJ753233_S001336932,(Gamma_proteobacterium_Mo10_red_EU672852_S001099151,((Gamma_proteobacterium_RAp7_EU672856_S001099155,Gamma_proteobacterium_Pao12_EU672853_S001099152),Unknown_marine_gamma_proteobacterium_NOR5_AY007676_S000434367))),Uncultured_gamma_proteobacterium_partial_AM882556_S001172070))),(((Uncultured_gamma_proteobacterium_clone_Y138_EU328079_S001056127,Uncultured_gamma_proteobacterium_clone_Y2_EU328058_S001056106),((Gamma_proteobacterium_NEP1_gene_for_AB212800_S000616262,(Gamma_proteobacterium_NEP65_gene_for_AB212805_S000616267,Gamma_proteobacterium_NEP3_gene_for_AB212802_S000616264)),gi_FN398053_S001743992)),(((Gamma_proteobacterium_NEP17_gene_for_AB212804_S000616266,Gamma_proteobacterium_HLSB119_FJ999568_S001550338),Arctic_sea_ice_bacterium_ARK10038_AF468388_S000394978),Haliea_salexigens_strain_3X/A02/235_AY576769_S000594465))),(Uncultured_gamma_proteobacterium_clone_SIMO-2141_AY711507_S000423350,Uncultured_gamma_proteobacterium_clone_SIMO-2068_AY711434_S000423277))),((Uncultured_gamma_proteobacterium_clone_SS1_B_01_09_EU050824_S000921125,Uncultured_gamma_proteobacterium_clone_5m-13_GU061215_S001784004),Uncultured_gamma_proteobacterium_clone_EC179_DQ889883_S000726061)),Uncultured_gamma_proteobacterium_clone_MA67_EU919068_S001302026))),Uncultured_gamma_proteobacterium_clone_XME57_EF061963_S000744832),(((((Uncultured_gamma_proteobacterium_clone_CD207F02_DQ200618_S000613296,Uncultured_gamma_proteobacterium_clone_CD207C12_DQ200593_S000613271),Uncultured_gamma_proteobacterium_clone_CD207A12_DQ200569_S000613247),Uncultured_gamma_proteobacterium_clone_CD207A06_DQ200563_S000613241),Uncultured_gamma_proteobacterium_clone_CD207E12_DQ200616_S000613294),(((Unidentified_gamma_proteobacterium_OM241_U70702_S000363823,Uncultured_gamma_proteobacterium_clone_XZQH156_EU703314_S001354707),(((Uncultured_gamma_proteobacterium_clone_DS029_DQ234113_S000634962,Uncultured_gamma_proteobacterium_clone_DS074_DQ234158_S000635007),Uncultured_gamma_proteobacterium_clone_SIMO-4300_DQ421665_S000664609),Uncultured_gamma_proteobacterium_clone_SIMO-4240_DQ421605_S000664549)),(((Uncultured_gamma_proteobacterium_clone_BBD216b_02f_EF123465_S000970445,Uncultured_gamma_proteobacterium_clone_GCHU11_C_AY701454_S000443566),(((((Uncultured_gamma_proteobacterium_clone_SIMO-4411_DQ421776_S000664720,Uncultured_gamma_proteobacterium_clone_CB11H04_EF471467_S001052322),(Uncultured_gamma_proteobacterium_clone_PI_4t6h_AY580748_S000486778,(Uncultured_gamma_proteobacterium_clone_PI_4d11d_AY580750_S000486780,(Uncultured_gamma_proteobacterium_clone_SGSO729_GQ347939_S001677553,Uncultured_gamma_proteobacterium_clone_PI_4z10a_AY580745_S000486775)))),(Uncultured_gamma_proteobacterium_clone_NE40C07cA_DQ424381_S000827758,(((((Uncultured_gamma_proteobacterium_clone_SHWH_night1_16S_403_FJ744967_S001323984,Uncultured_gamma_proteobacterium_clone_BL03-AUT94_DQ778269_S000828579),(((Uncultured_gamma_proteobacterium_clone_T31_60_DQ436649_S000739122,Uncultured_gamma_proteobacterium_clone_T32_198_DQ436678_S000739151),(_Uncultured_gamma_proteobacterium_clone_HF10_06O21_small_subunit_ribosomal_RNA_gene,_partial_sequence_EU361666_S001103516,((_Uncultured_gamma_proteobacterium_clone_HF10_04M13_small_subunit_ribosomal_RNA_gene,_partial_sequence_EU361664_S001103514,(Uncultured_gamma_proteobacterium_clone_SHWH_night1_16S_667_FJ744885_S001323902,(_Uncultured_gamma_proteobacterium_clone_HF10_10E22_small_subunit_ribosomal_RNA_gene,_partial_sequence_EU361667_S001103517,(Uncultured_gamma_proteobacterium_clone_SHWN_night2_16S_420_FJ745222_S001324239,Uncultured_gamma_proteobacterium_pT-431_AY095889_S000435288)))),(_Uncultured_gamma_proteobacterium_clone_HF70_03M24_small_subunit_ribosomal_RNA_gene,_partial_sequence_EU361657_S001103507,_Uncultured_gamma_proteobacterium_clone_HF10_05D02_small_subunit_ribosomal_RNA_gene,_partial_sequence_EU361665_S001103515)))),(((Uncultured_gamma_proteobacterium_clone_T32_48_DQ436667_S000739140,Uncultured_gamma_proteobacterium_clone_T32_61_DQ436669_S000739142),(Uncultured_gamma_proteobacterium_clone_2_B1_EU600670_S001030883,(Uncultured_gamma_proteobacterium_clone_2_B5_EU600669_S001030882,(Uncultured_gamma_proteobacterium_clone_1_C11_EU600580_S001030793,Uncultured_gamma_proteobacterium_clone_ESP10-K27I-2_DQ810304_S000715938)))),(Uncultured_gamma_proteobacterium_clone_ESP10-K9II-64_DQ810384_S000716018,(((Uncultured_gamma_proteobacterium_clone_SGSO444_GQ347743_S001677357,Uncultured_gamma_proteobacterium_clone_SGSO673_GQ347899_S001677513),(Uncultured_gamma_proteobacterium_partial_AM259789_S000807043,(Uncultured_gamma_proteobacterium_partial_AM259787_S000807041,Uncultured_gamma_proteobacterium_partial_AM259786_S000807040))),Uncultured_gamma_proteobacterium_clone_SGSO676_GQ347901_S001677515))))),Uncultured_gamma_proteobacterium_clone_SHWN_night2_16S_394_FJ745205_S001324222),(Uncultured_gamma_proteobacterium_clone_SHWH_night1_16S_742_FJ744938_S001323955,Uncultured_gamma_proteobacterium_clone_SHWN_night2_16S_766_FJ745200_S001324217)),((((Uncultured_gamma_proteobacterium_clone_SHAZ681_GQ350055_S001679669,Uncultured_gamma_proteobacterium_partial_AM259790_S000807044),((Uncultured_gamma_proteobacterium_clone_T31_21_DQ436644_S000739117,(Uncultured_gamma_proteobacterium_clone_FFP41_AY830032_S000457208,Uncultured_gamma_proteobacterium_clone_EB000-39D04_AY627377_S000332808)),((Marine_gamma_proteobacterium_HTCC2080_AY386339_S000409234,Marine_gamma_proteobacterium_HTCC2223_AY386336_S000409231),((Uncultured_gamma_proteobacterium_clone_SHAB728_GQ348792_S001678406,(Uncultured_gamma_proteobacterium_clone_SGTA714_GQ348484_S001678098,Uncultured_gamma_proteobacterium_clone_SGSO751_GQ347954_S001677568)),Uncultured_gamma_proteobacterium_clone_SHAB442_GQ348559_S001678173)))),Uncultured_gamma_proteobacterium_clone_S3-29_EF491411_S000836007),Uncultured_gamma_proteobacterium_clone_SHWH_night1_16S_436_FJ744994_S001324011)))),((Gamma_proteobacterium_Mo4_EU672862_S001099161,Gamma_proteobacterium_RAp14_1B_EU672858_S001099157),Gamma_proteobacterium_Ivo14_EU672849_S001099148)),Uncultured_gamma_proteobacterium_clone_SIMO-4391_DQ421756_S000664700)),(((Uncultured_gamma_proteobacterium_clone_CB11E06_EF471460_S001052315,(Uncultured_gamma_proteobacterium_clone_SHWH_night1_16S_518_FJ744783_S001323800,Uncultured_gamma_proteobacterium_clone_CB01B08_EF471561_S001052416)),((((Uncultured_gamma_proteobacterium_clone_T31_10_DQ436639_S000739112,Uncultured_gamma_proteobacterium_clone_PI_4j5b_AY580744_S000486774),((_Uncultured_gamma_proteobacterium_clone_HF130_01F24_small_subunit_ribosomal_RNA_gene,_partial_sequence_EU361656_S001103506,_Uncultured_gamma_proteobacterium_clone_HF130_02P24_small_subunit_ribosomal_RNA_gene,_partial_sequence_EU361671_S001103521),(_Uncultured_gamma_proteobacterium_clone_HF130_04M19_small_subunit_ribosomal_RNA_gene,_partial_sequence_EU361670_S001103520,_Uncultured_gamma_proteobacterium_clone_HF130_01N01_small_subunit_ribosomal_RNA_gene,_partial_sequence_EU3
[truncated: 1,598,968 more chars]
