# Supplementary material for: Effects of 16S rDNA sampling on estimates of the number of endosymbiont lineages in sucking lice
Source: PeerJ. 2016 Jul 19;4:e2187. doi: 10.7717/peerj.2187 (PMC4958000; doi:10.7717/peerj.2187)
Supplement: Supplemental Information 1 [file peerj-04-2187-s001.zip › Alignment_Trees_Sequences/TREES/RIBO.Best.70Reduce.names.con.tre]

#NEXUS

[ SumTrees Version 2.0.2 (Feb 1 2010) by Jeet Sukumaran and Mark T. Holder. ]
[ Using DendroPy Version 3.3.0 by Jeet Sukumaran and Mark T. Holder. ]
[ Running under Python 2.5.1 (r251:54863, Feb  9 2009, 18:49:36) (GCC 4.0.1 (Apple Inc. build 5465)) on darwin. ]
[ Executed on D-MAM-MAC3.local by jallen@D-MAM-MAC3.local. ]
[ Basis of split support: ]
[   - "/Users/jallen/Desktop/EverythingForAnopluraPaper/RESULTS/ContreDone/BEST/RIBO.Best.70Reduce.MLBS.names.tre" ]
[ Began at: 2010-05-26 00:40:10.036248. ]
[ Ended at: 2010-05-26 00:40:13.295569. ]
[ Run time: 0 hour(s), 00 minute(s), 03.259321 second(s). ]
[ 200 trees considered in total for split support assessment. ]
[ Trees treated as unrooted. ]
[ 39 unique taxa across all trees. ]
[ 340 unique splits out of 15200 total splits counted. ]
[ 300 unique non-trivial splits out of 7200 total non-trivial splits counted. ]
[ Consensus tree (0.500000 clade frequency threshold) constructed from splits. ]
[ Proportion (frequency or probability) of support for each split indicated by node labels. ]

BEGIN TAXA;
    DIMENSIONS NTAX=39;
    TAXLABELS
        AE_LinMarm_LBT2
        AE_PedSchaef
        AE_PedHum_HeadNW
        AE_PedHum_Body
        AE_PediculusHeadWW
        AE_NeohaemScuri_TM1778
        AE_PthPub
        AE_PthGorillae
        AE_PedicinusBad_JMA724068
        AE_PedicinusPic_JMACB6_1
        AE_PedicinusPic_JMA
        AE_PedicinusHPoly_JMACP9_2
        AE_PediciObtusus_AB478979
        AE_Ancistro_LAD3346_F01
        AE_FurSeal_RV
        AE_SathDur_LAD426093
        AE_PolySerr_DQ076667
        AE_PolySpinu_DQ076666
        uncultured_Pseudomonadales_bacterium_giEU361678_S001103528
        uncultured_Pseudomonas_sp_giGU000078_S001741405
        Pseudomonas_sp_RKS7_6_giEU934229_S001169640
        Pseudomonas_sp_GP42_giDQ003222_S000541387
        Pseudomonas_sp_719C_giDQ904596_S000735925
        Vibrio_campbellii_giDQ980029_S000776149
        Vibrio_harveyi_giFJ161275_S001588298
        Vibrionaceae_bacterium_TUN10_giEF584086_S000871293
        uncultured_gamma_proteobacterium_giAM910390_S000945486
        AE_Ancistro_LADCroc
        AE_Ancistro_LAD3346_F05
        AE_SolenoCap_DQ076664
        AE_HaematopinApri_DQ076665
        AE_SusScrof_CW1
        AE_HaematSuis_DQ076662
        AE_HaematoEurysternus_DQ0776661
        AE_LemurpedVerr_LAD426092
        AE_Haematomyzus_elephantis_DQ076663
        AE_PEndoFarenErl_JEL236
        AE_FarenEhrl_JEL158
        AE_Wildebeast_JEL
  ;
END;

BEGIN TREES;
    TREE 0 = (AE_LinMarm_LBT2,AE_NeohaemScuri_TM1778,((AE_PthPub,AE_PthGorillae)1.00,(AE_PedSchaef,(AE_PedHum_HeadNW,(AE_PedHum_Body,AE_PediculusHeadWW)0.85)0.95)1.00,(AE_SolenoCap_DQ076664,AE_LemurpedVerr_LAD426092,AE_Wildebeast_JEL,(AE_PediciObtusus_AB478979,(AE_PedicinusHPoly_JMACP9_2,(AE_PedicinusBad_JMA724068,(AE_PedicinusPic_JMACB6_1,AE_PedicinusPic_JMA)0.81)0.81)0.56)1.00,(AE_HaematoEurysternus_DQ0776661,(AE_HaematopinApri_DQ076665,(AE_SusScrof_CW1,AE_HaematSuis_DQ076662)0.75)0.74)0.99,(AE_Haematomyzus_elephantis_DQ076663,(AE_PEndoFarenErl_JEL236,AE_FarenEhrl_JEL158)0.98)0.84,((AE_Ancistro_LADCroc,AE_Ancistro_LAD3346_F05)1.00,((AE_Ancistro_LAD3346_F01,(AE_FurSeal_RV,AE_SathDur_LAD426093)0.81)1.00,(uncultured_gamma_proteobacterium_giAM910390_S000945486,((Vibrionaceae_bacterium_TUN10_giEF584086_S000871293,(Vibrio_campbellii_giDQ980029_S000776149,Vibrio_harveyi_giFJ161275_S001588298)0.90)0.90,((AE_PolySerr_DQ076667,AE_PolySpinu_DQ076666)1.00,((uncultured_Pseudomonas_sp_giGU000078_S001741405,Pseudomonas_sp_RKS7_6_giEU934229_S001169640)0.77,(uncultured_Pseudomonadales_bacterium_giEU361678_S001103528,Pseudomonas_sp_GP42_giDQ003222_S000541387,Pseudomonas_sp_719C_giDQ904596_S000735925)0.77)0.92)0.84)0.80)0.73)0.77)0.55)0.94)0.56);
END;
