# Supplementary material for: Effects of 16S rDNA sampling on estimates of the number of endosymbiont lineages in sucking lice
Source: PeerJ. 2016 Jul 19;4:e2187. doi: 10.7717/peerj.2187 (PMC4958000; doi:10.7717/peerj.2187)
Supplement: Supplemental Information 1 [file peerj-04-2187-s001.zip › Alignment_Trees_Sequences/TREES/RIBO.Best.80Reduce.names.con.tre]

#NEXUS

[ SumTrees Version 2.0.2 (Feb 1 2010) by Jeet Sukumaran and Mark T. Holder. ]
[ Using DendroPy Version 3.3.0 by Jeet Sukumaran and Mark T. Holder. ]
[ Running under Python 2.5.1 (r251:54863, Feb  9 2009, 18:49:36) (GCC 4.0.1 (Apple Inc. build 5465)) on darwin. ]
[ Executed on D-MAM-MAC3.local by jallen@D-MAM-MAC3.local. ]
[ Basis of split support: ]
[   - "/Users/jallen/Desktop/EverythingForAnopluraPaper/RESULTS/ContreDone/BEST/RIBO.Best.80Reduce.MLBS.names.tre" ]
[ Began at: 2010-05-26 00:40:37.528715. ]
[ Ended at: 2010-05-26 00:40:44.985943. ]
[ Run time: 0 hour(s), 00 minute(s), 07.457228 second(s). ]
[ 200 trees considered in total for split support assessment. ]
[ Trees treated as unrooted. ]
[ 76 unique taxa across all trees. ]
[ 1150 unique splits out of 30000 total splits counted. ]
[ 1073 unique non-trivial splits out of 14600 total non-trivial splits counted. ]
[ Consensus tree (0.500000 clade frequency threshold) constructed from splits. ]
[ Proportion (frequency or probability) of support for each split indicated by node labels. ]

BEGIN TAXA;
    DIMENSIONS NTAX=76;
    TAXLABELS
        AE_PediciObtusus_AB478979
        AE_PedicinusBad_JMA724068
        AE_PedicinusPic_JMA
        AE_PedicinusPic_JMACB6_1
        AE_PedicinusHPoly_JMACP9_2
        AE_PedSchaef
        AE_PedHum_HeadNW
        AE_PediculusHeadWW
        AE_PedHum_Body
        AE_LinMarm_LBT2
        AE_NeohaemScuri_TM1778
        AE_PthPub
        AE_PthGorillae
        AE_LemurpedVerr_LAD426092
        AE_FarenEhrl_JEL158
        AE_PEndoFarenErl_JEL236
        AE_Haematomyzus_elephantis_DQ076663
        AE_Ancistro_LADCroc
        AE_Ancistro_LAD3346_F05
        AE_Ancistro_LAD3346_F01
        AE_FurSeal_RV
        AE_SathDur_LAD426093
        Raoultella_ornithinolytica_giAY918479_S000492337
        uncultured_gamma_proteobacterium_giAM910390_S000945486
        Klebsiella_pneumoniae_giDQ392981_S000651102
        Escherichia_coli_giGQ983178_S001744590
        Vibrio_harveyi_giFJ161275_S001588298
        uncultured_Vibrio_sp_giAM930497_S000997723
        Vibrio_rotiferianus_giGQ175919_S001551307
        Vibrionaceae_bacterium_TUN10_giEF584086_S000871293
        Vibrio_sp_Absa7_giDQ357815_S000648410
        Vibrio_campbellii_giDQ980029_S000776149
        uncultured_Halomonas_sp_giAY687480_S000375281
        uncultured_SAR86_cluster_gamma_proteobacterium_giDQ810369_S000716003
        AE_PolySerr_DQ076667
        AE_PolySpinu_DQ076666
        uncultured_gamma_proteobacterium_giDQ351781_S000647637
        Acinetobacter_junii_giDQ224385_S000614816
        gamma_proteobacterium_RBE2CD_25_giEF111216_S000769449
        uncultured_Acinetobacter_sp_giAM268135_S000713848
        uncultured_Acinetobacter_sp_giEU705295_S001034876
        Pectobacterium_carotovorum_subsp_carotovorum_giFJ527450_S001264269
        Pseudomonas_sp_CL35_giFM173667_S001048065
        Psychrobacter_sp_23053CC4_giEU267623_S001014857
        uncultured_gamma_proteobacterium_giEF123485_S000970465
        Marinobacter_sp_gap_f_51_giDQ530471_S000735752
        uncultured_gamma_proteobacterium_giEU283403_S000960925
        bacterium_Phenol_1_giAF121884_S000387182
        uncultured_Pseudomonas_sp_giEU630355_S001082858
        Pseudomonas_sp_719C_giDQ904596_S000735925
        Pseudomonas_sp_ps11_21_giAY303276_S000532126
        Pseudomonas_sp_IMER_B4_17_giFJ796435_S001351332
        uncultured_Pseudomonas_sp_giGU000305_S001741632
        uncultured_Pseudomonas_sp_giGU000078_S001741405
        uncultured_Pseudomonas_sp_giFM253808_S001450617
        Pseudomonas_sp_RKS7_6_giEU934229_S001169640
        Pseudomonas_sp_GP42_giDQ003222_S000541387
        Pseudomonas_sp_AP2_1_giEU848475_S001154952
        Pseudomonas_putida_giFJ472858_S001243330
        Pseudomonas_sp_GIST_MRS55_1_giEF623838_S000892519
        uncultured_Pseudomonas_sp_giEF434248_S000832776
        Pseudomonas_aeruginosa_giDQ082858_S000557777
        uncultured_Pseudomonas_sp_giFJ191716_S001177402
        Pseudomonas_migulae_giAM933502_S001152148
        Pseudomonas_sp_TM14_2_giDQ279319_S000625266
        Pseudomonas_marginalis_giDQ232741_S000615565
        uncultured_Pseudomonadales_bacterium_giEU361678_S001103528
        uncultured_Pseudomonas_sp_giGQ891843_S001735689
        uncultured_gamma_proteobacterium_giEF520573_S000863673
        Candidatus_Carsonella_ruddii_giAF243138_S000389881
        AE_SolenoCap_DQ076664
        AE_HaematoEurysternus_DQ0776661
        AE_HaematopinApri_DQ076665
        AE_SusScrof_CW1
        AE_HaematSuis_DQ076662
        AE_Wildebeast_JEL
  ;
END;

BEGIN TREES;
    TREE 0 = (AE_PediciObtusus_AB478979,(AE_LemurpedVerr_LAD426092,AE_SolenoCap_DQ076664,AE_Wildebeast_JEL,(AE_Ancistro_LADCroc,AE_Ancistro_LAD3346_F05)1.00,(AE_HaematoEurysternus_DQ0776661,(AE_HaematopinApri_DQ076665,(AE_SusScrof_CW1,AE_HaematSuis_DQ076662)0.74)0.72)1.00,(AE_LinMarm_LBT2,AE_NeohaemScuri_TM1778,(AE_PthPub,AE_PthGorillae)1.00,(AE_PedSchaef,(AE_PedHum_HeadNW,(AE_PediculusHeadWW,AE_PedHum_Body)0.90)0.95)1.00)0.91,(AE_Haematomyzus_elephantis_DQ076663,(AE_FarenEhrl_JEL158,AE_PEndoFarenErl_JEL236)1.00)0.73,((AE_Ancistro_LAD3346_F01,(AE_FurSeal_RV,AE_SathDur_LAD426093)0.88)0.95,(Raoultella_ornithinolytica_giAY918479_S000492337,Escherichia_coli_giGQ983178_S001744590,(uncultured_gamma_proteobacterium_giAM910390_S000945486,Klebsiella_pneumoniae_giDQ392981_S000651102)0.66)0.69,(((Vibrio_harveyi_giFJ161275_S001588298,uncultured_Vibrio_sp_giAM930497_S000997723,Vibrio_rotiferianus_giGQ175919_S001551307,Vibrio_campbellii_giDQ980029_S000776149)0.77,(Vibrionaceae_bacterium_TUN10_giEF584086_S000871293,Vibrio_sp_Absa7_giDQ357815_S000648410)0.61)1.00,(uncultured_Halomonas_sp_giAY687480_S000375281,uncultured_SAR86_cluster_gamma_proteobacterium_giDQ810369_S000716003,uncultured_gamma_proteobacterium_giDQ351781_S000647637,Pectobacterium_carotovorum_subsp_carotovorum_giFJ527450_S001264269,Pseudomonas_sp_CL35_giFM173667_S001048065,Marinobacter_sp_gap_f_51_giDQ530471_S000735752,uncultured_gamma_proteobacterium_giEU283403_S000960925,bacterium_Phenol_1_giAF121884_S000387182,(Psychrobacter_sp_23053CC4_giEU267623_S001014857,uncultured_gamma_proteobacterium_giEF123485_S000970465)1.00,(Pseudomonas_sp_RKS7_6_giEU934229_S001169640,uncultured_Pseudomonas_sp_giEF434248_S000832776,Pseudomonas_aeruginosa_giDQ082858_S000557777,uncultured_Pseudomonas_sp_giFJ191716_S001177402,((Pseudomonas_sp_AP2_1_giEU848475_S001154952,Pseudomonas_putida_giFJ472858_S001243330)0.98,(Pseudomonas_sp_GP42_giDQ003222_S000541387,Pseudomonas_sp_GIST_MRS55_1_giEF623838_S000892519)0.80)0.90,(Pseudomonas_sp_719C_giDQ904596_S000735925,Pseudomonas_sp_IMER_B4_17_giFJ796435_S001351332,Pseudomonas_migulae_giAM933502_S001152148,(uncultured_Pseudomonas_sp_giEU630355_S001082858,(uncultured_Pseudomonadales_bacterium_giEU361678_S001103528,uncultured_Pseudomonas_sp_giGQ891843_S001735689)0.79)0.80,(Pseudomonas_sp_TM14_2_giDQ279319_S000625266,Pseudomonas_marginalis_giDQ232741_S000615565)0.70,(Pseudomonas_sp_ps11_21_giAY303276_S000532126,(uncultured_Pseudomonas_sp_giFM253808_S001450617,(uncultured_Pseudomonas_sp_giGU000305_S001741632,uncultured_Pseudomonas_sp_giGU000078_S001741405)0.67)0.75)0.61)0.61)1.00,((uncultured_Acinetobacter_sp_giAM268135_S000713848,uncultured_Acinetobacter_sp_giEU705295_S001034876)0.92,(Acinetobacter_junii_giDQ224385_S000614816,gamma_proteobacterium_RBE2CD_25_giEF111216_S000769449)0.74)1.00,(AE_PolySerr_DQ076667,AE_PolySpinu_DQ076666)1.00,(uncultured_gamma_proteobacterium_giEF520573_S000863673,Candidatus_Carsonella_ruddii_giAF243138_S000389881)0.73)0.57)0.57)0.55)1.00,(AE_PedicinusHPoly_JMACP9_2,(AE_PedicinusBad_JMA724068,(AE_PedicinusPic_JMA,AE_PedicinusPic_JMACB6_1)0.70)0.64)0.67);
END;
