# Supplementary material for: Effects of 16S rDNA sampling on estimates of the number of endosymbiont lineages in sucking lice
Source: PeerJ. 2016 Jul 19;4:e2187. doi: 10.7717/peerj.2187 (PMC4958000; doi:10.7717/peerj.2187)
Supplement: Supplemental Information 1 [file peerj-04-2187-s001.zip › Alignment_Trees_Sequences/TREES/RIBO.Best.85Reduce.names.con.tre]

#NEXUS

[ SumTrees Version 2.0.2 (Feb 1 2010) by Jeet Sukumaran and Mark T. Holder. ]
[ Using DendroPy Version 3.3.0 by Jeet Sukumaran and Mark T. Holder. ]
[ Running under Python 2.5.1 (r251:54863, Feb  9 2009, 18:49:36) (GCC 4.0.1 (Apple Inc. build 5465)) on darwin. ]
[ Executed on D-MAM-MAC3.local by jallen@D-MAM-MAC3.local. ]
[ Basis of split support: ]
[   - "/Users/jallen/Desktop/EverythingForAnopluraPaper/RESULTS/NewNameEdit/RIBO.Best.85Reduce.MLBS.names.ed.tre" ]
[ Began at: 2010-05-26 11:33:31.739391. ]
[ Ended at: 2010-05-26 11:33:56.810897. ]
[ Run time: 0 hour(s), 00 minute(s), 25.071506 second(s). ]
[ 200 trees considered in total for split support assessment. ]
[ Trees treated as unrooted. ]
[ 217 unique taxa across all trees. ]
[ 6258 unique splits out of 86400 total splits counted. ]
[ 6040 unique non-trivial splits out of 42800 total non-trivial splits counted. ]
[ Consensus tree (0.500000 clade frequency threshold) constructed from splits. ]
[ Proportion (frequency or probability) of support for each split indicated by node labels. ]

BEGIN TAXA;
    DIMENSIONS NTAX=217;
    TAXLABELS
        Xanthomonas_axonopodis_pv_dieffenbachiae_giEU203153_S000966935
        Stenotrophomonas_sp_KNUC301_giEU239130_S001198432
        Stenotrophomonas_maltophilia_giEU693532_S001548964
        Stenotrophomonas_sp_VII_giEU864329_S001573702
        Stenotrophomonas_maltophilia_giGQ287630_S001577154
        Stenotrophomonas_sp_4_O_7_giEF540516_S000860127
        Pectobacterium_carotovorum_subsp_carotovorum_giFJ527452_S001264271
        Pectobacterium_carotovorum_subsp_carotovorum_giFJ527450_S001264269
        Acinetobacter_radioresistens_giAY568487_S000278182
        Acinetobacter_junii_giDQ224385_S000614816
        gamma_proteobacterium_RBE2CD_25_giEF111216_S000769449
        Elbe_River_snow_isolate_Iso32_giAF150691_S000388208
        uncultured_Acinetobacter_sp_giAM268135_S000713848
        uncultured_Acinetobacter_sp_giFJ191887_S001177573
        uncultured_Acinetobacter_sp_giEU705946_S001035527
        uncultured_Acinetobacter_sp_giEU705369_S001034950
        uncultured_Acinetobacter_sp_giEU705295_S001034876
        uncultured_Spongiobacter_sp_giDQ917863_S000828876
        gamma_proteobacterium_WHOI_JT_23_giAY349465_S000138605
        Pseudomonas_aeruginosa_giDQ082858_S000557777
        Pseudomonas_aeruginosa_giAY738263_S000425647
        Pseudomonas_sp_601E_giDQ904575_S000735904
        uncultured_Pseudomonadales_bacterium_giEU361678_S001103528
        Pseudomonas_sp_CB21_giEU482924_S001328330
        uncultured_Pseudomonas_sp_giEU029428_S000898129
        Pseudomonas_sp_R_35716_giAM886081_S001198162
        uncultured_bacterium_ACE_1_giAF142783_S000338441
        uncultured_Pseudomonas_sp_giGQ891843_S001735689
        uncultured_Pseudomonas_sp_giEU630355_S001082858
        uncultured_Pseudomonas_sp_giEU631964_S001084467
        Pseudomonas_sp_DIV020_giFN547700_S001588821
        Pseudomonas_sp_a186_giEU434377_S001015379
        uncultured_Pseudomonas_sp_giFM253811_S001450620
        uncultured_Pseudomonas_sp_giGU000305_S001741632
        Pseudomonas_sp_ps11_21_giAY303276_S000532126
        Pseudomonas_sp_719F_giDQ904598_S000735927
        Pseudomonas_chlororaphis_subsp_chlororaphis_giEU834423_S001154264
        Pseudomonas_sp_HTYW5_giEU372894_S000995749
        Pseudomonas_sp_Fa2_giAY131214_S000546343
        Pseudomonas_fluorescens_giDQ983376_S000736509
        Pseudomonas_sp_TAD004_giFJ225156_S001189027
        Pseudomonas_sp_TAD057_giFJ225208_S001189079
        Pseudomonas_sp_RKS7_6_giEU934229_S001169640
        uncultured_Pseudomonadaceae_bacterium_giEU640649_S001276148
        Pseudomonas_sp_GmFRB016_giAB369331_S001093491
        gamma_proteobacterium_B12_giEF599310_S001095306
        uncultured_Pseudomonas_sp_giEF434248_S000832776
        Pseudomonas_sp_CFPBD_giAF288777_S000390759
        uncultured_Pseudomonas_sp_giFJ191716_S001177402
        Pseudomonas_sp_SENDO1_giEF123228_S000769671
        Pseudomonas_putida_giEF204237_S000805649
        Pseudomonas_putida_giEF552367_S000860297
        Pseudomonas_sp_C6_giEF189115_S000965782
        Pseudomonas_sp_AP2_1_giEU848475_S001154952
        Pseudomonas_sp_bf_1_giFJ493139_S001264072
        Pseudomonas_putida_giEU862319_S001155381
        Pseudomonas_putida_giFJ472858_S001243330
        Pseudomonas_sp_44D3_giEU475957_S001015867
        Pseudomonas_sp_IK1_29_giAB461012_S001291497
        Pseudomonas_sp_GIST_MRS55_1_giEF623838_S000892519
        Pseudomonas_sp_Oy_A2_giDQ357701_S000648296
        Pseudomonas_putida_giFJ460359_S001243063
        Pseudomonas_sp_GP42_giDQ003222_S000541387
        Pseudomonas_sp_sk0927_1_2_giFJ751242_S001330328
        Pseudomonas_fluorescens_giAJ697956_S000324029
        Pseudomonas_sp_W15Feb11B_giEU680992_S001416339
        uncultured_Pseudomonas_sp_giGU000130_S001741457
        Pseudomonas_sp_Tianshan221_2_giEU305634_S000980412
        uncultured_Pseudomonas_sp_giGU000078_S001741405
        uncultured_Pseudomonas_sp_giGU000482_S001741809
        uncultured_Pseudomonas_sp_giFM253808_S001450617
        uncultured_Pseudomonas_sp_giFM253816_S001450625
        uncultured_Pseudomonas_sp_giGU000200_S001741527
        Pseudomonas_migulae_giAM933502_S001152148
        Pseudomonas_sp_TM14_2_giDQ279319_S000625266
        Pseudomonas_sp_ps9_4_giAY303331_S000532181
        Pseudomonas_marginalis_giDQ232741_S000615565
        Pseudomonas_sp_719C_giDQ904596_S000735925
        Pseudomonas_sp_IMER_B4_17_giFJ796435_S001351332
        uncultured_Pseudomonas_sp_giAY942942_S000514091
        Pseudomonas_sp_SSR4_giEU434643_S001153061
        Azotobacter_chroococcum_giEU647694_S001098702
        uncultured_gamma_proteobacterium_giEU544741_S001077323
        Psychrobacter_pacificensis_giGU084172_S001745126
        Marinobacter_sp_SCSWE03_giFJ461458_S001243105
        Marinobacter_sp_giU85865_S000438581
        Marinobacter_sp_SKUK_MB1002_giEU907917_S001156255
        Marinobacter_sp_GC11_giAY690677_S000375613
        uncultured_gamma_proteobacterium_giAM935427_S001266819
        Halomonas_sp_AB34_giEF554869_S000860318
        uncultured_Halomonas_sp_giAY687480_S000375281
        uncultured_Halomonas_sp_giAY687502_S000375303
        Halomonas_sp_P_wp0221_giAY189682_S000400874
        Halomonas_sp_YI8_47_giFJ428530_S001743632
        Pseudoalteromonas_sp_DHHS1_giDQ659033_S000721853
        Pseudoalteromonas_atlantica_giFJ161360_S001588383
        Pseudoalteromonas_sp_SX1S4_giEU489558_S001016111
        Pseudoalteromonas_sp_G1_4_giDQ357641_S000648236
        Photobacterium_sp_S14_giAJ630163_S000701186
        Photobacterium_sp_HAR72_giAB038032_S000008400
        Photobacterium_phosphoreum_giAY345894_S000407849
        gamma_proteobacterium_GMD13D11_giAY162114_S000398950
        Vibrio_gigantis_giAJ582807_S000149116
        Vibrio_parahaemolyticus_giGU064369_S001744954
        Vibrio_sp_23052DS4_giEU267630_S001014864
        Vibrionaceae_bacterium_TUN10_giEF584086_S000871293
        Vibrio_campbellii_giDQ980029_S000776149
        uncultured_Vibrio_sp_giAM930497_S000997723
        Vibrio_harveyi_giFJ161348_S001588371
        Vibrio_harveyi_giDQ530295_S000870972
        Vibrio_sp_Absa7_giDQ357815_S000648410
        Vibrio_sp_S2687_giFJ457466_S001242730
        Vibrio_sp_SW29_giDQ357817_S000648412
        Vibrio_rotiferianus_giGQ175919_S001551307
        Vibrio_harveyi_giFJ161275_S001588298
        Aeromonas_sp_ATCC_15467_giAB235956_S000925355
        uncultured_Aeromonas_sp_giEU616634_S001158533
        Aeromonas_hydrophila_giGQ292549_S001577229
        Aeromonas_veronii_giEU770281_S001046624
        Haemophilus_parasuis_giFJ667953_S001329286
        Pasteurellaceae_bacterium_31564_2sv_giEU826040_S001573289
        Haemophilus_felis_giAF224292_S000389438
        Haemophilus_influenzae_giX87976_S000009635
        Pasteurella_canis_giAY362919_S000368483
        uncultured_Thorsellia_sp_giEF434757_S000832801
        AE_Ancistro_LADCroc
        AE_Ancistro_LAD3346_F05
        Buchnera_aphidicola_Tetraneura_caerulescens_giAJ296749_S000094406
        AE_NeohaemScuri_TM1778
        AE_PthGorillae
        AE_PthPub
        AE_PedSchaef
        AE_PedHum_HeadNW
        AE_PediculusHeadWW
        AE_PedHum_Body
        AE_LinMarm_LBT2
        primary_endosymbiont_of_Blastopsylla_occidentalis_giAF077605_S000012271
        Candidatus_Carsonella_ruddii_giAF243138_S000389881
        uncultured_gamma_proteobacterium_giEF520573_S000863673
        endosymbiont_of_Metamasius_callizona_giAY126634_S000355850
        Candidatus_Baumannia_cicadellinicola_giAF465797_S000394584
        AE_SolenoCap_DQ076664
        AE_HaematoEurysternus_DQ0776661
        AE_HaematopinApri_DQ076665
        AE_SusScrof_CW1
        AE_HaematSuis_DQ076662
        AE_PediciObtusus_AB478979
        AE_PedicinusBad_JMA724068
        AE_PedicinusPic_JMA
        AE_PedicinusPic_JMACB6_1
        AE_PedicinusHPoly_JMACP9_2
        AE_Wildebeast_JEL
        AE_Haematomyzus_elephantis_DQ076663
        AE_PEndoFarenErl_JEL236
        AE_FarenEhrl_JEL158
        AE_LemurpedVerr_LAD426092
        uncultured_gamma_proteobacterium_giGQ984323_S001740779
        Pantoea_endophytica_giAF130956_S000018419
        Pantoea_sp_enrichment_culture_clone_T7_giEU784083_S001131447
        Salmonella_enterica_giEF579648_S000860576
        uncultured_gamma_proteobacterium_giDQ187904_S000604509
        Escherichia_coli_giGQ983178_S001744590
        Klebsiella_pneumoniae_subsp_ozaenae_giAF009170_S000023348
        uncultured_Klebsiella_sp_giGQ415983_S001600110
        Klebsiella_pneumoniae_giDQ392981_S000651102
        uncultured_gamma_proteobacterium_giAM910390_S000945486
        Raoultella_ornithinolytica_giAY918479_S000492337
        AE_Ancistro_LAD3346_F01
        AE_FurSeal_RV
        AE_SathDur_LAD426093
        uncultured_gamma_proteobacterium_giAM888007_S000944947
        uncultured_Methylobacter_sp_giEU633318_S001085821
        uncultured_gamma_proteobacterium_giFN424387_S001560018
        uncultured_Dechloromarinus_sp_giEU924043_S001160790
        endosymbiont_of_Ridgeia_piscesae_giAY129119_S000396690
        uncultured_gamma_proteobacterium_giAF424097_S000346428
        uncultured_gamma_proteobacterium_giDQ351781_S000647637
        Thiothrix_sp_ectosymbiont_of_Niphargus_ictus_giEU884110_S001150715
        bacterium_Phenol_1_giAF121884_S000387182
        uncultured_gamma_proteobacterium_giAF445671_S000349322
        uncultured_Methylococcus_sp_giDQ394940_S000660271
        uncultured_Enterobacteriaceae_bacterium_giEF018109_S000828963
        uncultured_gamma_proteobacterium_giEF520568_S000863668
        uncultured_gamma_proteobacterium_giEU283403_S000960925
        uncultured_gamma_proteobacterium_giEU283388_S000960910
        Acidithiobacillus_thiooxidans_giAF362021_S000392308
        Klebsiella_pneumoniae_subsp_pneumoniae_giEU931562_S001169575
        Pseudomonas_sp_AW15_giFJ362501_S001199430
        unidentified_rumen_bacterium_RC13_giAF001704_S000335883
        Bacillus_sp_XJU_3_giEF672043_S000893384
        Pseudomonas_monteilii_giFJ607352_S001293496
        Pseudomonas_sp_CL35_giFM173667_S001048065
        Stenotrophomonas_rhizophila_giEF143432_S000769789
        uncultured_Pseudoalteromonas_sp_giEF648141_S000880352
        Marinobacter_sp_gap_f_51_giDQ530471_S000735752
        Marinobacter_sp_W1_giFJ362507_S001199436
        endosymbiont_of_Ridgeia_piscesae_giDQ660822_S000768837
        Erwinia_sp_AG9_giEU336941_S001328270
        Pseudomonas_sp_RM2_2001_giAF331664_S000391719
        Methylomonas_sp_GYJ3_giDQ149125_S000599630
        Pseudomonas_sp_B_1015_giDQ270723_S000622121
        Psychrobacter_sp_23053CC4_giEU267623_S001014857
        uncultured_gamma_proteobacterium_giEF123485_S000970465
        uncultured_gamma_proteobacterium_giDQ837293_S000904089
        Acidithiobacillus_ferrooxidans_giEF059757_S000752042
        uncultured_Siderooxidans_sp_giEU809825_S001141125
        gamma_proteobacterium_RI_34_2_giAY539825_S000573196
        uncultured_gamma_proteobacterium_giFJ901781_S001385888
        uncultured_SUP05_cluster_bacterium_giGQ345355_S001674969
        uncultured_SUP05_cluster_bacterium_giGQ345653_S001675267
        AE_PolySerr_DQ076667
        AE_PolySpinu_DQ076666
        uncultured_proteobacterium_OCS44_giAF001650_S000320439
        uncultured_SAR86_cluster_gamma_proteobacterium_giDQ810407_S000716041
        uncultured_SAR86_cluster_gamma_proteobacterium_giDQ810369_S000716003
        Francisella_philomiragia_giAY968239_S000551106
        Francisella_novicida_giEU867539_S001573716
  ;
END;

BEGIN TREES;
    TREE 0 = (Xanthomonas_axonopodis_pv_dieffenbachiae_giEU203153_S000966935,(uncultured_Spongiobacter_sp_giDQ917863_S000828876,gamma_proteobacterium_WHOI_JT_23_giAY349465_S000138605,uncultured_gamma_proteobacterium_giEU544741_S001077323,Psychrobacter_pacificensis_giGU084172_S001745126,uncultured_gamma_proteobacterium_giAM935427_S001266819,endosymbiont_of_Metamasius_callizona_giAY126634_S000355850,Candidatus_Baumannia_cicadellinicola_giAF465797_S000394584,AE_SolenoCap_DQ076664,AE_LemurpedVerr_LAD426092,Acidithiobacillus_ferrooxidans_giEF059757_S000752042,(Francisella_philomiragia_giAY968239_S000551106,Francisella_novicida_giEU867539_S001573716)1.00,(AE_PolySerr_DQ076667,AE_PolySpinu_DQ076666)1.00,(uncultured_gamma_proteobacterium_giFJ901781_S001385888,(uncultured_Siderooxidans_sp_giEU809825_S001141125,gamma_proteobacterium_RI_34_2_giAY539825_S000573196)0.99)1.00,(AE_Ancistro_LADCroc,AE_Ancistro_LAD3346_F05)1.00,(Pseudomonas_sp_601E_giDQ904575_S000735904,Pseudomonas_sp_R_35716_giAM886081_S001198162,uncultured_bacterium_ACE_1_giAF142783_S000338441,uncultured_Pseudomonas_sp_giGQ891843_S001735689,Pseudomonas_sp_a186_giEU434377_S001015379,uncultured_Pseudomonas_sp_giFM253811_S001450620,uncultured_Pseudomonas_sp_giGU000305_S001741632,Pseudomonas_sp_ps11_21_giAY303276_S000532126,Pseudomonas_sp_719F_giDQ904598_S000735927,Pseudomonas_chlororaphis_subsp_chlororaphis_giEU834423_S001154264,Pseudomonas_sp_HTYW5_giEU372894_S000995749,Pseudomonas_sp_Fa2_giAY131214_S000546343,Pseudomonas_fluorescens_giDQ983376_S000736509,Pseudomonas_sp_TAD004_giFJ225156_S001189027,Pseudomonas_sp_TAD057_giFJ225208_S001189079,Pseudomonas_sp_RKS7_6_giEU934229_S001169640,uncultured_Pseudomonadaceae_bacterium_giEU640649_S001276148,Pseudomonas_sp_GmFRB016_giAB369331_S001093491,Pseudomonas_sp_SENDO1_giEF123228_S000769671,Pseudomonas_putida_giEF204237_S000805649,Pseudomonas_putida_giEF552367_S000860297,Pseudomonas_sp_C6_giEF189115_S000965782,Pseudomonas_sp_44D3_giEU475957_S001015867,Pseudomonas_sp_GIST_MRS55_1_giEF623838_S000892519,Pseudomonas_sp_Oy_A2_giDQ357701_S000648296,Pseudomonas_putida_giFJ460359_S001243063,Pseudomonas_sp_GP42_giDQ003222_S000541387,Pseudomonas_sp_sk0927_1_2_giFJ751242_S001330328,Pseudomonas_fluorescens_giAJ697956_S000324029,Pseudomonas_sp_W15Feb11B_giEU680992_S001416339,uncultured_Pseudomonas_sp_giGU000130_S001741457,Pseudomonas_sp_Tianshan221_2_giEU305634_S000980412,uncultured_Pseudomonas_sp_giGU000078_S001741405,uncultured_Pseudomonas_sp_giGU000482_S001741809,uncultured_Pseudomonas_sp_giFM253808_S001450617,uncultured_Pseudomonas_sp_giFM253816_S001450625,uncultured_Pseudomonas_sp_giGU000200_S001741527,Pseudomonas_migulae_giAM933502_S001152148,Pseudomonas_sp_TM14_2_giDQ279319_S000625266,Pseudomonas_sp_ps9_4_giAY303331_S000532181,Pseudomonas_marginalis_giDQ232741_S000615565,Pseudomonas_sp_719C_giDQ904596_S000735925,Pseudomonas_sp_IMER_B4_17_giFJ796435_S001351332,uncultured_Pseudomonas_sp_giAY942942_S000514091,Pseudomonas_sp_SSR4_giEU434643_S001153061,(Pseudomonas_sp_AP2_1_giEU848475_S001154952,Pseudomonas_sp_bf_1_giFJ493139_S001264072,Pseudomonas_putida_giFJ472858_S001243330)0.91,(Pseudomonas_sp_DIV020_giFN547700_S001588821,(uncultured_Pseudomonas_sp_giEU630355_S001082858,uncultured_Pseudomonas_sp_giEU631964_S001084467)0.69)0.68,(Pseudomonas_putida_giEU862319_S001155381,Pseudomonas_sp_IK1_29_giAB461012_S001291497)0.61,(uncultured_Pseudomonadales_bacterium_giEU361678_S001103528,Pseudomonas_sp_CB21_giEU482924_S001328330,uncultured_Pseudomonas_sp_giEU029428_S000898129)0.61,((gamma_proteobacterium_B12_giEF599310_S001095306,(uncultured_Pseudomonas_sp_giEF434248_S000832776,Pseudomonas_sp_CFPBD_giAF288777_S000390759)0.80)1.00,(uncultured_Pseudomonas_sp_giFJ191716_S001177402,(Azotobacter_chroococcum_giEU647694_S001098702,(Pseudomonas_aeruginosa_giDQ082858_S000557777,Pseudomonas_aeruginosa_giAY738263_S000425647)1.00)0.67)0.59)0.54)1.00,(AE_Ancistro_LAD3346_F01,(AE_FurSeal_RV,AE_SathDur_LAD426093)0.81)1.00,(AE_PediciObtusus_AB478979,(AE_PedicinusHPoly_JMACP9_2,(AE_PedicinusBad_JMA724068,(AE_PedicinusPic_JMA,AE_PedicinusPic_JMACB6_1)0.60)0.57)0.74)1.00,(Aeromonas_sp_ATCC_15467_giAB235956_S000925355,(Aeromonas_veronii_giEU770281_S001046624,(uncultured_Aeromonas_sp_giEU616634_S001158533,Aeromonas_hydrophila_giGQ292549_S001577229)0.63)0.85)1.00,((Halomonas_sp_P_wp0221_giAY189682_S000400874,(uncultured_Halomonas_sp_giAY687480_S000375281,uncultured_Halomonas_sp_giAY687502_S000375303)0.79)0.86,(Halomonas_sp_AB34_giEF554869_S000860318,Halomonas_sp_YI8_47_giFJ428530_S001743632)0.68)0.99,(Acinetobacter_radioresistens_giAY568487_S000278182,(Acinetobacter_junii_giDQ224385_S000614816,((uncultured_Acinetobacter_sp_giAM268135_S000713848,(uncultured_Acinetobacter_sp_giEU705295_S001034876,(uncultured_Acinetobacter_sp_giEU705369_S001034950,(uncultured_Acinetobacter_sp_giFJ191887_S001177573,uncultured_Acinetobacter_sp_giEU705946_S001035527)0.88)0.74)0.89)0.85,(gamma_proteobacterium_RBE2CD_25_giEF111216_S000769449,Elbe_River_snow_isolate_Iso32_giAF150691_S000388208)0.58)0.76)0.51)0.99,(AE_HaematoEurysternus_DQ0776661,(AE_HaematopinApri_DQ076665,(AE_SusScrof_CW1,AE_HaematSuis_DQ076662)0.77)0.76)0.97,(uncultured_gamma_proteobacterium_giAM888007_S000944947,uncultured_Methylobacter_sp_giEU633318_S001085821)0.93,(AE_LinMarm_LBT2,(AE_PedSchaef,(AE_PedHum_HeadNW,(AE_PediculusHeadWW,AE_PedHum_Body)0.92)0.97)1.00,(AE_NeohaemScuri_TM1778,(AE_PthGorillae,AE_PthPub)1.00)0.51)0.92,(uncultured_gamma_proteobacterium_giAF445671_S000349322,uncultured_Methylococcus_sp_giDQ394940_S000660271,uncultured_gamma_proteobacterium_giEU283403_S000960925,(uncultured_Pseudoalteromonas_sp_giEF648141_S000880352,(Erwinia_sp_AG9_giEU336941_S001328270,(endosymbiont_of_Ridgeia_piscesae_giDQ660822_S000768837,(Marinobacter_sp_gap_f_51_giDQ530471_S000735752,Marinobacter_sp_W1_giFJ362507_S001199436)1.00)1.00)0.85)1.00,(Thiothrix_sp_ectosymbiont_of_Niphargus_ictus_giEU884110_S001150715,bacterium_Phenol_1_giAF121884_S000387182)1.00,((Acidithiobacillus_thiooxidans_giAF362021_S000392308,(Klebsiella_pneumoniae_subsp_pneumoniae_giEU931562_S001169575,Pseudomonas_sp_AW15_giFJ362501_S001199430)0.96)1.00,(unidentified_rumen_bacterium_RC13_giAF001704_S000335883,(Bacillus_sp_XJU_3_giEF672043_S000893384,(Stenotrophomonas_rhizophila_giEF143432_S000769789,(Pseudomonas_monteilii_giFJ607352_S001293496,Pseudomonas_sp_CL35_giFM173667_S001048065)0.81)0.63)1.00)0.72)0.63,(uncultured_gamma_proteobacterium_giEU283388_S000960910,(uncultured_Enterobacteriaceae_bacterium_giEF018109_S000828963,uncultured_gamma_proteobacterium_giEF520568_S000863668)1.00)0.63)0.85,(Marinobacter_sp_SCSWE03_giFJ461458_S001243105,(Marinobacter_sp_giU85865_S000438581,(Marinobacter_sp_SKUK_MB1002_giEU907917_S001156255,Marinobacter_sp_GC11_giAY690677_S000375613)0.55)0.67)0.80,(Pseudomonas_sp_RM2_2001_giAF331664_S000391719,uncultured_gamma_proteobacterium_giDQ837293_S000904089,(Methylomonas_sp_GYJ3_giDQ149125_S000599630,(Pseudomonas_sp_B_1015_giDQ270723_S000622121,(Psychrobacter_sp_23053CC4_giEU267623_S001014857,uncultured_gamma_proteobacterium_giEF123485_S000970465)1.00)1.00)0.59)0.78,(uncultured_gamma_proteobacterium_giGQ984323_S001740779,(Pantoea_endophytica_giAF130956_S000018419,Pantoea_sp_enrichment_culture_clone_T7_giEU784083_S001131447,Salmonella_enterica_giEF579648_S000860576,uncultured_gamma_proteobacterium_giAM910390_S000945486,Raoultella_ornithinolytica_giAY918479_S000492337,(uncultured_gamma_proteobacterium_giDQ187904_S000604509,Escherichia_coli_giGQ983178_S001744590)0.99,(Klebsiella_pneumoniae_subsp_ozaenae_giAF009170_S000023348,(uncultured_Klebsiella_sp_giGQ415983_S001600110,Klebsiella_pneumoniae_giDQ392981_S000651102)0.93)0.96)0.73)0.76,(uncultured_Thorsellia_sp_giEF434757_S000832801,(Haemophilus_parasuis_giFJ667953_S001329286,(Pasteurellaceae_bacterium_31564_2sv_giEU826040_S001573289,Haemophilus_felis_giAF224292_S000389438,Haemophilus_influenzae_giX87976_S000009635,Pasteurella_canis_giAY362919_S000368483)0.54)1.00)0.72,(uncultured_gamma_proteobacterium_giFN424387_S001560018,((uncultured_Dechloromarinus_sp_giEU924043_S001160790,endosymbiont_of_Ridgeia_piscesae_giAY129119_S000396690)0.91,(uncultured_gamma_proteobacterium_giAF424097_S000346428,uncultured_gamma_proteobacterium_giDQ351781_S000647637)0.73)0.65)0.60,(AE_Haematomyzus_elephantis_DQ076663,(AE_PEndoFarenErl_JEL236,AE_FarenEhrl_JEL158)1.00)0.57,(uncultured_gamma_proteobacterium_giEF520573_S000863673,(primary_endosymbiont_of_Blastopsylla_occidentalis_giAF077605_S000012271,Candidatus_Carsonella_ruddii_giAF243138_S000389881)1.00)0.56,(Buchnera_aphidicola_Tetraneura_caerulescens_giAJ296749_S000094406,AE_Wildebeast_JEL)0.54,((uncultured_proteobacterium_OCS44_giAF001650_S000320439,(uncultured_SAR86_cluster_gamma_proteobacterium_giDQ810407_S000716041,uncultured_SAR86_cluster_gamma_proteobacterium_giDQ810369_S000716003)1.00)1.00,(uncultured_SUP05_cluster_bacterium_giGQ345355_S001674969,uncultured_SUP05_cluster_bacterium_giGQ345653_S001675267)0.96)0.51,((Pseudoalteromonas_sp_DHHS1_giDQ659033_S000721853,(Pseudoalteromonas_atlantica_giFJ161360_S001588383,Pseudoalteromonas_sp_SX1S4_giEU489558_S001016111,Pseudoalteromonas_sp_G1_4_giDQ357641_S000648236)0.59)1.00,((Photobacterium_sp_S14_giAJ630163_S000701186,(Photobacterium_sp_HAR72_giAB038032_S000008400,Photobacterium_phosphoreum_giAY345894_S000407849)0.99)0.99,((gamma_proteobacterium_GMD13D11_giAY162114_S000398950,Vibrio_gigantis_giAJ582807_S000149116)0.97,(Vibrio_parahaemolyticus_giGU064369_S001744954,(Vibrio_sp_23052DS4_giEU267630_S001014864,Vibrionaceae_bacterium_TUN10_giEF584086_S000871293,Vibrio_campbellii_giDQ980029_S000776149,uncultured_Vibrio_sp_giAM930497_S000997723,Vibrio_harveyi_giFJ161348_S001588371,Vibrio_harveyi_giDQ530295_S000870972,Vibrio_sp_Absa7_giDQ357815_S000648410,Vibrio_sp_S2687_giFJ457466_S001242730,Vibrio_sp_SW29_giDQ357817_S000648412,Vibrio_rotiferianus_giGQ175919_S001551307,Vibrio_harveyi_giFJ161275_S001588298)0.62)0.63)0.89)0.93)0.51)1.00,(Stenotrophomonas_maltophilia_giGQ287630_S001577154,(Stenotrophomonas_sp_KNUC301_giEU239130_S001198432,Stenotrophomonas_maltophilia_giEU693532_S001548964,Stenotrophomonas_sp_VII_giEU864329_S001573702)0.60)0.74,(Stenotrophomonas_sp_4_O_7_giEF540516_S000860127,(Pectobacterium_carotovorum_subsp_carotovorum_giFJ527452_S001264271,Pectobacterium_carotovorum_subsp_carotovorum_giFJ527450_S001264269)0.67)0.64);
END;
