# Supplementary material for: Effects of 16S rDNA sampling on estimates of the number of endosymbiont lineages in sucking lice
Source: PeerJ. 2016 Jul 19;4:e2187. doi: 10.7717/peerj.2187 (PMC4958000; doi:10.7717/peerj.2187)
Supplement: Supplemental Information 1 [file peerj-04-2187-s001.zip › Alignment_Trees_Sequences/TREES/RIBO.Best.90Reduce.names.con.tre]

#NEXUS

[ SumTrees Version 2.0.2 (Feb 1 2010) by Jeet Sukumaran and Mark T. Holder. ]
[ Using DendroPy Version 3.3.0 by Jeet Sukumaran and Mark T. Holder. ]
[ Running under Python 2.5.1 (r251:54863, Feb  9 2009, 18:49:36) (GCC 4.0.1 (Apple Inc. build 5465)) on darwin. ]
[ Executed on D-MAM-MAC3.local by jallen@D-MAM-MAC3.local. ]
[ Basis of split support: ]
[   - "/Users/jallen/Desktop/EverythingForAnopluraPaper/RESULTS/ContreDone/BEST/RIBO.Best.90Reduce.MLBS.names.ed.tre" ]
[ Began at: 2010-05-26 00:46:13.005704. ]
[ Ended at: 2010-05-26 00:48:24.979993. ]
[ Run time: 0 hour(s), 02 minute(s), 11.974289 second(s). ]
[ 200 trees considered in total for split support assessment. ]
[ Trees treated as unrooted. ]
[ 865 unique taxa across all trees. ]
[ 38065 unique splits out of 345600 total splits counted. ]
[ 37199 unique non-trivial splits out of 172400 total non-trivial splits counted. ]
[ Consensus tree (0.500000 clade frequency threshold) constructed from splits. ]
[ Proportion (frequency or probability) of support for each split indicated by node labels. ]

BEGIN TAXA;
    DIMENSIONS NTAX=865;
    TAXLABELS
        uncultured_Francisella_sp_giDQ994174_S000741613
        uncultured_gamma_proteobacterium_giAB247884_S000731077
        uncultured_gamma_proteobacterium_giAB197189_S000543253
        uncultured_gamma_proteobacterium_giAB294934_S000825680
        uncultured_gamma_proteobacterium_giEF491345_S000835941
        uncultured_gamma_proteobacterium_giDQ351781_S000647637
        Escanaba_Trough_filamentous_bacterium_giAY883934_S000576722
        Thioploca_ingrica_giEU718070_S001045710
        uncultured_gamma_proteobacterium_giAY922087_S000493321
        uncultured_gamma_proteobacterium_giGQ350625_S001680239
        uncultured_gamma_proteobacterium_giAF406536_S000470601
        uncultured_gamma_proteobacterium_giAB252881_S000702159
        uncultured_gamma_proteobacterium_giEU289546_S000973656
        uncultured_gamma_proteobacterium_giAM934731_S001266123
        uncultured_gamma_proteobacterium_giEF434259_S000832787
        uncultured_Xanthomonadales_bacterium_giEU202845_S001174538
        bacterium_Ellin339_giAF498721_S000395296
        uncultured_Pseudomonadales_bacterium_giEU193051_S001190907
        uncultured_gamma_proteobacterium_giAJ534626_S000107475
        uncultured_gamma_proteobacterium_giAY689990_S000477019
        uncultured_gamma_proteobacterium_giAY689915_S000476944
        uncultured_gamma_proteobacterium_giAB239053_S000607238
        uncultured_gamma_proteobacterium_kpa93f_giAF194403_S000339389
        uncultured_gamma_proteobacterium_giFJ205204_S001251576
        uncultured_gamma_proteobacterium_Sva0857_giAJ240969_S000040872
        uncultured_gamma_proteobacterium_giDQ351796_S000647652
        uncultured_gamma_proteobacterium_giEF434262_S000832790
        uncultured_Salinisphaera_sp_giEU375044_S001001427
        uncultured_gamma_proteobacterium_giAB116460_S000564415
        uncultured_gamma_proteobacterium_giEU050806_S000921107
        uncultured_gamma_proteobacterium_giEU283403_S000960925
        uncultured_gamma_proteobacterium_giEF188574_S001021362
        uncultured_Pseudomonas_sp_giEU503090_S001005024
        uncultured_Xanthomonadales_bacterium_giEU403995_S001024149
        uncultured_gamma_proteobacterium_giEU780388_S001131349
        uncultured_Xanthomonadales_bacterium_giEU404026_S001024180
        uncultured_gamma_proteobacterium_giDQ351788_S000647644
        uncultured_gamma_proteobacterium_giAB288654_S000770399
        uncultured_Shigella_sp_giFJ440030_S001226568
        unidentified_rumen_bacterium_RC13_giAF001704_S000335883
        Pseudomonas_sp_3e_1_giDQ886425_S000728654
        uncultured_Citrobacter_sp_giAB478916_S001249922
        Kaistibacter_ginsenosidimutans_giEU423306_S000996416
        Klebsiella_pneumoniae_subsp_pneumoniae_giEU931562_S001169575
        Pseudomonas_sp_AW15_giFJ362501_S001199430
        Erwinia_sp_MK10_giAY690718_S000375654
        Acidithiobacillus_thiooxidans_giAF362021_S000392308
        Pseudomonas_sp_An30H_SC_S_giAB267465_S000721183
        Edwardsiella_tarda_giFJ405291_S001199834
        endosymbiont_of_Sphenophorus_levis_giFJ626265_S001294127
        Pseudomonas_sp_CL35_giFM173667_S001048065
        Bacillus_sp_XJU_3_giEF672043_S000893384
        Pseudomonas_monteilii_giFJ607352_S001293496
        Stenotrophomonas_rhizophila_giEF143432_S000769789
        Serratia_sp_B_1112_giDQ347559_S000647568
        marine_bacterium_pa_18_giAY282466_S000405729
        Serratia_marcescens_giFJ594455_S001293220
        Vibrio_cholerae_giFJ174582_S001188261
        Pseudomonas_putida_giEU833948_S001154107
        Alishewanella_sp_JS_30_giGQ280100_S001576798
        Pantoea_agglomerans_giEU931554_S001169567
        Pseudomonas_sp_CL414_giFM173819_S001048217
        Pseudoxanthomonas_taiwanensis_giEU822292_S001153981
        Pseudoxanthomonas_taiwanensis_giEU250946_S000967431
        uncultured_Pseudomonas_sp_giEU567043_S001078942
        uncultured_Methylococcus_sp_giDQ394940_S000660271
        uncultured_gamma_proteobacterium_giFJ529319_S001285668
        uncultured_gamma_proteobacterium_giEU050835_S000921136
        uncultured_gamma_proteobacterium_giDQ432378_S000665253
        uncultured_gamma_proteobacterium_giDQ187821_S000604426
        uncultured_Enterobacteriaceae_bacterium_giEF018109_S000828963
        uncultured_gamma_proteobacterium_giEF520568_S000863668
        uncultured_gamma_proteobacterium_giEU283388_S000960910
        uncultured_marine_bacterium_NH16_16_giU64576_S000363684
        uncultured_gamma_proteobacterium_giEU283356_S000960878
        uncultured_bacterium_UASB_TL22_giAF254403_S000340240
        uncultured_gamma_proteobacterium_giAF445671_S000349322
        uncultured_gamma_proteobacterium_giGQ249604_S001565020
        uncultured_Rhodanobacter_sp_giFJ538164_S001285836
        uncultured_gamma_proteobacterium_giGQ453209_S001604720
        uncultured_gamma_proteobacterium_giEU038000_S000972442
        uncultured_Methylothermus_sp_giFM176282_S001043078
        uncultured_Thiomicrospira_sp_giDQ345953_S000641063
        bacterium_Phenol_1_giAF121884_S000387182
        Thiothrix_sp_ectosymbiont_of_Niphargus_ictus_giEU884110_S001150715
        endosymbiont_of_Sphenophorus_levis_giFJ626250_S001294112
        uncultured_Pseudoalteromonas_sp_giEF648141_S000880352
        Vibrio_sp_V357_giDQ146984_S000634024
        Stenotrophomonas_sp_T1_19_giAB520763_S001587586
        uncultured_gamma_proteobacterium_giEU780269_S001131230
        Marinobacter_sp_gap_f_51_giDQ530471_S000735752
        Marinobacter_sp_W1_giFJ362507_S001199436
        endosymbiont_of_Ridgeia_piscesae_giDQ660822_S000768837
        uncultured_Psychromonas_sp_giAY794084_S000455504
        uncultured_Psychromonas_sp_giEU600583_S001030796
        Erwinia_sp_AG9_giEU336941_S001328270
        uncultured_Methylococcales_bacterium_giFJ037358_S001163531
        Nevskia_soli_giEF178286_S000776603
        gamma_proteobacterium_JQL3_4_giDQ118957_S000584699
        uncultured_gamma_proteobacterium_giAM934996_S001266388
        uncultured_Xanthomonadaceae_bacterium_giEU202848_S001174541
        Pseudomonas_sp_5E_giAF368757_S000392522
        uncultured_Rhodanobacter_sp_giEU449560_S001274960
        Pectobacterium_carotovorum_subsp_carotovorum_giFJ527453_S001264272
        uncultured_gamma_proteobacterium_giFJ901548_S001385655
        uncultured_gamma_proteobacterium_giFJ902429_S001386536
        gamma_proteobacterium_MB_G_3_giAY539824_S000573195
        gamma_proteobacterium_RI_34_2_giAY539825_S000573196
        uncultured_Siderooxidans_sp_giEU809769_S001141069
        Sideroxydans_lithotrophicus_giDQ386264_S000775790
        uncultured_Siderooxidans_sp_giEU809825_S001141125
        uncultured_gamma_proteobacterium_giEF071136_S000744986
        uncultured_gamma_proteobacterium_giFJ901803_S001385910
        uncultured_gamma_proteobacterium_giFJ901807_S001385914
        uncultured_gamma_proteobacterium_giFJ901781_S001385888
        uncultured_gamma_proteobacterium_giFJ901809_S001385916
        uncultured_gamma_proteobacterium_giFJ901794_S001385901
        Eikelbloom_type_1701_giL79964_S000436027
        uncultured_gamma_proteobacterium_giFJ902319_S001386426
        Pseudomonas_sp_BBCT8_giDQ337559_S000639880
        Pseudomonadales_bacterium_kmd_140_giEU723138_S001045828
        Pseudomonas_sp_BAC_B1_giDQ884351_S000730953
        uncultured_gamma_proteobacterium_giFJ902303_S001386410
        uncultured_gamma_proteobacterium_giEU909153_S001211248
        Frateuria_aurantia_giAB091198_S000262665
        Rhodanobacter_terrae_giFJ405366_S001241317
        uncultured_gamma_proteobacterium_giEF219612_S000874990
        uncultured_gamma_proteobacterium_giAY689869_S000476898
        gamma_proteobacterium_CH23i_giFJ164060_S001170716
        Cimanggu_media_isolate_88_giAF229452_S000389641
        Fulvimonas_sp_NML_060897_giEF589680_S000871453
        Dyella_sp_BJ35_giAB294151_S000824087
        uncultured_Frateuria_sp_giEU359965_S000977750
        uncultured_gamma_proteobacterium_giGQ176327_S001546192
        uncultured_Thermomonas_sp_giGQ420925_S001602369
        uncultured_gamma_proteobacterium_giAY539818_S000462824
        Lysobacter_gummosus_giAB272328_S000727843
        uncultured_Xanthomonas_sp_giAM936198_S001267590
        uncultured_gamma_proteobacterium_giAB257640_S000969007
        uncultured_Xanthomonadales_bacterium_giEU403676_S001023830
        Xanthomonas_albilineans_giAB248364_S000749529
        Xanthomonas_sp_C8F10_giGQ228612_S001576114
        Xanthomonas_axonopodis_pv_citri_giDQ991194_S000736679
        Xanthomonas_axonopodis_pv_dieffenbachiae_giEU203153_S000966935
        Stenotrophomonas_maltophilia_giEU360468_S001095733
        Stenotrophomonas_maltophilia_giEU693532_S001548964
        Stenotrophomonas_sp_SWCH_5_giEU700196_S001045277
        Vibrio_sp_V205_giDQ146981_S000634021
        Stenotrophomonas_sp_VII_giEU864329_S001573702
        Stenotrophomonas_maltophilia_giDQ250140_S000735608
        Stenotrophomonas_maltophilia_giGQ287630_S001577154
        Stenotrophomonas_maltophilia_giGQ267817_S001576649
        Stenotrophomonas_sp_KNUC301_giEU239130_S001198432
        uncultured_gamma_proteobacterium_giAJ871051_S000460002
        gamma_proteobacterium_RBE2CD_67_giEF111235_S000769468
        Pseudomonas_sp_1_5_giFJ605176_S001265310
        Pseudomonas_sp_YF3_giEU220236_S000968910
        Stenotrophomonas_sp_biosA1_giEU626404_S001098507
        uncultured_Stenotrophomonas_sp_giEU160500_S001173101
        Stenotrophomonas_maltophilia_giAY785245_S000444552
        Stenotrophomonas_maltophilia_giEU221393_S000967048
        Stenotrophomonas_maltophilia_giAF100731_S000428889
        Stenotrophomonas_sp_tap_2_giEF221780_S000806213
        Stenotrophomonas_sp_4_O_7_giEF540516_S000860127
        Pectobacterium_carotovorum_subsp_carotovorum_giFJ527450_S001264269
        Pectobacterium_carotovorum_subsp_carotovorum_giFJ527452_S001264271
        Stenotrophomonas_maltophilia_giFJ655827_S001294510
        Xanthomonadaceae_bacterium_IK1_91_2_giAB461067_S001291552
        uncultured_Xanthomonadaceae_bacterium_giEU641676_S001277175
        uncultured_Arenimonas_sp_giGQ287480_S001568527
        Xanthomonadaceae_bacterium_IMER_B2_14_giFJ772037_S001331006
        uncultured_Xanthomonadaceae_bacterium_giEF018107_S000828961
        uncultured_gamma_proteobacterium_giAJ536859_S000141399
        uncultured_Dokdonella_sp_giDQ839346_S000720848
        uncultured_gamma_proteobacterium_giAF424161_S000346492
        uncultured_gamma_proteobacterium_giFJ205275_S001251647
        uncultured_gamma_proteobacterium_giEU328077_S001056125
        uncultured_Chromatiaceae_bacterium_giAM935210_S001266602
        Alkalispirillum_sp_ACO1_giFJ976677_S001550008
        Acidithiobacillus_ferrooxidans_giDQ062114_S000537511
        Acidithiobacillus_ferrooxidans_giEF210568_S000806036
        Acidithiobacillus_ferrooxidans_giEF059757_S000752042
        Acidithiobacillus_ferrooxidans_giGQ329842_S001577353
        uncultured_gamma_proteobacterium_giDQ499164_S000686163
        Nitrosococcus_oceani_giAF338212_S000391943
        uncultured_gamma_proteobacterium_giFJ752880_S001336585
        uncultured_gamma_proteobacterium_giFM242316_S001186785
        uncultured_gamma_proteobacterium_giDQ201884_S000731533
        uncultured_gamma_proteobacterium_giDQ201855_S000731504
        Achromatium_sp_HK9_giAF129556_S000387380
        uncultured_Pseudomonas_sp_giAY987842_S000551154
        Thiohalorhabdus_denitrificans_giDQ469582_S000654143
        Thiohalorhabdus_denitrificans_giEU374711_S000995806
        Thiohalospira_halophila_giEU368844_S000995662
        Methylothermus_thermalis_giAY829009_S000550072
        thermophilic_methanotroph_HB_giU89299_S000438738
        uncultured_gamma_proteobacterium_giEF100645_S000764651
        uncultured_gamma_proteobacterium_giDQ070817_S000633312
        uncultured_gamma_proteobacterium_giEU600667_S001030880
        uncultured_gamma_proteobacterium_giEU544741_S001077323
        uncultured_gamma_proteobacterium_giEU544742_S001077324
        Marinobacter_lipolyticus_giFJ232403_S001198678
        Marinobacter_alkaliphilus_giFJ984520_S001550103
        Marinobacter_sp_SCSWE03_giFJ461458_S001243105
        uncultured_Marinobacter_sp_giEU924018_S001160765
        uncultured_gamma_proteobacterium_giAM408940_S001171928
        Marinobacter_sp_SKUK_MB1002_giEU907917_S001156255
        gamma_proteobacterium_enrichment_culture_clone_MH_660_giAM292401_S001100246
        Marinobacter_sp_es7_giAJ551128_S000483965
        Marinobacter_sp_MOLA_392_giAM990669_S001094163
        Marinobacter_sp_DG1191_giEU052752_S001152702
        Marinobacter_sp_Y23_giEF177662_S000776564
        Marinobacter_sp_MH171_giEU052727_S001152677
        Marinobacter_sp_GC11_giAY690677_S000375613
        Marinobacter_sp_giU85865_S000438581
        Microbulbifer_epialgicus_giAB266054_S000711166
        Pseudomonas_sp_FL0809_giFJ919376_S001418249
        Pseudomonas_sp_AKB_2008_HE49_giAM989280_S001292379
        Pseudomonas_sp_T02_1_giAY618579_S000534017
        Pseudomonas_alcaligenes_giDQ335100_S000639470
        Pseudomonas_aeruginosa_giFJ655800_S001294483
        Pseudomonas_aeruginosa_giGQ217530_S001575962
        uncultured_Pseudomonadales_bacterium_giDQ170278_S000601902
        uncultured_Pseudomonadales_bacterium_giDQ169082_S000600706
        Pseudomonas_sp_RJS2_giEU590647_S001097633
        Pseudomonas_aeruginosa_giAY738263_S000425647
        Pseudomonas_aeruginosa_giDQ082858_S000557777
        Pseudomonas_aeruginosa_giEU224277_S000967090
        Pseudomonas_aeruginosa_giDQ459018_S000653963
        Azotobacter_chroococcum_giEU647694_S001098702
        Pseudomonas_sp_PS14_giEU124362_S000927615
        Pseudomonas_sp_RM12W_giEF675623_S000893437
        uncultured_Pseudomonas_sp_giFJ191716_S001177402
        Pseudomonas_mendocina_giAY870674_S000480871
        Pseudomonas_sp_02_640_giEF558702_S000860426
        Pseudomonas_mendocina_giFJ607998_S001574423
        Pseudomonas_sp_LYC7_giEU833941_S001154100
        Pseudomonas_sp_d130_giFJ950669_S001549568
        gamma_proteobacterium_B12_giEF599310_S001095306
        uncultured_Pseudomonas_sp_giEF434248_S000832776
        Pseudomonas_sp_CFPBD_giAF288777_S000390759
        gamma_proteobacterium_A14_giEF599309_S001095305
        uncultured_bacterium_ACE_1_giAF142783_S000338441
        gamma_proteobacterium_RG_21_giAY561587_S000503466
        Pseudomonas_marginalis_giDQ232741_S000615565
        Pseudomonas_migulae_giFJ715746_S001329579
        Pseudomonas_migulae_giAM933502_S001152148
        Pseudomonas_sp_SSR4_giEU434643_S001153061
        Pseudomonas_fluorescens_giAF506039_S000429871
        Pseudomonas_sp_PGO19_giEU196766_S001198328
        Pseudomonas_sp_719C_giDQ904596_S000735925
        Pseudomonas_sp_601E_giDQ904575_S000735904
        Pseudomonas_sp_KS58_giEF469209_S000843374
        Pseudomonas_sp_KF26_giEF469223_S000843388
        Pseudomonas_sp_IMER_B4_17_giFJ796435_S001351332
        Pseudomonas_sp_GG8b_giGQ214327_S001551425
        Pseudomonas_putida_giDQ232745_S000615569
        Pseudomonas_sp_CB8_giEU482912_S001328318
        uncultured_Pseudomonadales_bacterium_giFJ517681_S001336093
        Pseudomonas_sp_sk0927_1_2_giFJ751242_S001330328
        Pseudomonas_mosselii_giEU256390_S000967523
        uncultured_Pseudomonas_sp_giEU119073_S000924236
        uncultured_Pseudomonas_sp_giFJ608305_S001557149
        Pseudomonas_sp_RZS1_giGQ900370_S001613152
        Pseudomonas_putida_giEF552367_S000860297
        Pseudomonas_sp_SENDO1_giEF123228_S000769671
        Pseudomonas_putida_giFJ460359_S001243063
        Pseudomonas_plecoglossicida_giAM711596_S000858612
        Pseudomonas_sp_LPNP_giFJ588865_S001293069
        Pseudomonas_sp_GP42_giDQ003222_S000541387
        Pseudomonas_sp_C6_giEF189115_S000965782
        Pseudomonas_sp_IK1_29_giAB461012_S001291497
        uncultured_Pseudomonas_sp_giEU220260_S000954779
        Pseudomonas_sp_DdsW1_giAM937256_S001044180
        Pseudomonas_putida_giEU862319_S001155381
        Pseudomonas_sp_BC_UID4a_giDQ357693_S000648288
        Pseudomonas_sp_Oy_A2_giDQ357701_S000648296
        Pseudomonas_putida_giAF180146_S000059454
        Pseudomonas_sp_M142_giAB461675_S001291684
        uncultured_Pseudomonas_sp_giEU135785_S000925292
        Pseudomonas_sp_44D3_giEU475957_S001015867
        Pseudomonas_sp_S12_giAY752921_S000735306
        Pseudomonas_sp_AP2_1_giEU848475_S001154952
        Pseudomonas_putida_giFJ472858_S001243330
        Pseudomonas_sp_bf_1_giFJ493139_S001264072
        Pseudomonas_putida_giFJ472861_S001243333
        Pseudomonas_sp_GIST_MRS55_1_giEF623838_S000892519
        Pseudomonas_sp_HTYC23_giEU372904_S000995759
        Pseudomonas_sp_HTYW5_giEU372894_S000995749
        Pseudomonas_sp_GmFRB016_giAB369331_S001093491
        uncultured_Pseudomonas_sp_giAY854458_S000631608
        Pseudomonas_putida_giEF204237_S000805649
        Pseudomonas_sp_Fa2_giAY131214_S000546343
        Pseudomonas_sp_RKS7_6_giEU934229_S001169640
        Pseudomonas_chlororaphis_subsp_chlororaphis_giEU834423_S001154264
        Pseudomonas_fluorescens_giAJ697956_S000324029
        uncultured_Pseudomonadaceae_bacterium_giEU640649_S001276148
        uncultured_Pseudomonas_sp_giEF468675_S000835487
        uncultured_Pseudomonas_sp_giAY854439_S000631589
        uncultured_Pseudomonas_sp_giAY942942_S000514091
        Pseudomonas_sp_PRI1_giEF540342_S001095004
        Pseudomonas_sp_TM14_2_giDQ279319_S000625266
        Pseudomonas_sp_enrichment_culture_clone_103_giFJ828938_S001342101
        Pseudomonas_sp_EL7_giFJ517620_S001244096
        Pseudomonas_sp_ps9_4_giAY303331_S000532181
        Pseudomonas_migulae_giAM114525_S000608916
        Pseudomonas_sp_7_22_giAF184218_S000388807
        Pseudomonas_sp_At1_1_2_giFN313530_S001353181
        Pectobacterium_carotovorum_subsp_carotovorum_giFJ527448_S001264267
        uncultured_gamma_proteobacterium_giAF529132_S000431656
        Pseudomonas_chlororaphis_subsp_aurantiaca_giDQ208661_S000614175
        Pseudomonas_brenneri_giFM877472_S001418573
        uncultured_Pseudomonas_sp_giFM253795_S001450604
        uncultured_Pseudomonas_sp_giFM253811_S001450620
        Pseudomonas_sp_719F_giDQ904598_S000735927
        Pseudomonas_sp_ps11_21_giAY303276_S000532126
        Pseudomonas_fluorescens_giDQ983376_S000736509
        Pseudomonas_fluorescens_giEU849103_S001154973
        Pseudomonas_sp_TAD043_giFJ225194_S001189065
        Pseudomonas_sp_TAD004_giFJ225156_S001189027
        Pseudomonas_sp_JLF_a398_giFM201276_S001156738
        Pseudomonas_putida_giEU340946_S000995534
        Pseudomonas_sp_TAD057_giFJ225208_S001189079
        Pseudomonas_sp_W15Feb11B_giEU680992_S001416339
        uncultured_Pseudomonas_sp_giFM253808_S001450617
        uncultured_Pseudomonas_sp_giFM253816_S001450625
        uncultured_Pseudomonas_sp_giGU000305_S001741632
        uncultured_Pseudomonas_sp_giGU000200_S001741527
        uncultured_Pseudomonas_sp_giGU000304_S001741631
        Pseudomonas_sp_Tianshan221_2_giEU305634_S000980412
        Pseudomonas_sp_Tianshan213_17_giEU305629_S000980407
        Pseudomonas_sp_7_5_giDQ173208_S000603422
        uncultured_Pseudomonas_sp_giGU000482_S001741809
        uncultured_Pseudomonas_sp_giGU000078_S001741405
        uncultured_Pseudomonas_sp_giGU000130_S001741457
        Pseudomonas_sp_R_35716_giAM886081_S001198162
        Pseudomonas_sp_CB21_giEU482924_S001328330
        Pseudomonas_sp_40_2_giAF513429_S000530813
        Pseudomonas_fluorescens_giDQ862546_S000728512
        uncultured_gamma_proteobacterium_giEF111063_S000764839
        Pseudomonas_sp_DIV020_giFN547700_S001588821
        Pseudomonas_sp_KU20_giEF469215_S000843380
        uncultured_Pseudomonas_sp_giEU630355_S001082858
        uncultured_Pseudomonas_sp_giEU631971_S001084474
        uncultured_Pseudomonas_sp_giEU631964_S001084467
        uncultured_Pseudomonas_sp_giEU630321_S001082824
        uncultured_gamma_proteobacterium_giAM910388_S000945484
        uncultured_Pseudomonas_sp_giEU630331_S001082834
        uncultured_Pseudomonadales_bacterium_giEU361678_S001103528
        uncultured_Pseudomonas_SIC9065_giAF277565_S000340676
        uncultured_Pseudomonas_sp_giEU029428_S000898129
        uncultured_Pseudomonas_sp_giGQ891843_S001735689
        Pseudomonas_sp_a186_giEU434377_S001015379
        uncultured_gamma_proteobacterium_giAY854442_S000631592
        uncultured_Pseudomonadaceae_bacterium_giAM935347_S001266739
        uncultured_gamma_proteobacterium_giAM935427_S001266819
        uncultured_gamma_proteobacterium_giAM934812_S001266204
        uncultured_gamma_proteobacterium_giFM242259_S001186728
        uncultured_gamma_proteobacterium_giAF424097_S000346428
        uncultured_gamma_proteobacterium_giGQ406158_S001599541
        Halochromatium_sp_ShNLb02_giEF153292_S000769875
        Marichromatium_purpuratum_giAJ224439_S001093725
        Lamprocystis_purpurea_giAM086644_S000592816
        Chromatium_sp_RW_giAF384210_S000392831
        Thiocapsa_roseopersicina_giY12303_S000260715
        Thiorhodococcus_drewsii_giFM178273_S001156630
        uncultured_gamma_proteobacterium_giAM229466_S000777968
        sulfur_oxidizing_bacterium_ODIII6_giAF170422_S000388519
        uncultured_gamma_proteobacterium_giDQ421777_S000664721
        uncultured_gamma_proteobacterium_giAM882536_S001172050
        Codakia_costata_gill_symbiont_giL25712_S000010653
        Codakia_orbicularis_gill_symbiont_giM99447_S000436952
        endosymbiont_of_Ridgeia_piscesae_giAY129119_S000396690
        uncultured_gamma_proteobacterium_giGQ261758_S001595682
        uncultured_gamma_proteobacterium_giAY499706_S000411073
        uncultured_gamma_proteobacterium_giFN424387_S001560018
        uncultured_gamma_proteobacterium_giDQ810455_S000716089
        uncultured_gamma_proteobacterium_giAY726933_S000424902
        uncultured_gamma_proteobacterium_giDQ837293_S000904089
        Methylomonas_sp_GYJ3_giDQ149125_S000599630
        uncultured_gamma_proteobacterium_giEU283353_S000960875
        Pseudomonas_sp_B_1015_giDQ270723_S000622121
        uncultured_gamma_proteobacterium_giEF123485_S000970465
        Psychromonas_sp_ANT9282b_giAY167263_S000399386
        Psychrobacter_sp_23053CC4_giEU267623_S001014857
        Azotobacter_chroococcum_giAY353708_S000358130
        Halomonas_sp_B_3046_giDQ270709_S000622107
        uncultured_gamma_proteobacterium_giEU283372_S000960894
        Pseudoalteromonas_sp_INTPD34d_giAB274757_S000727930
        uncultured_gamma_proteobacterium_giEU394572_S001103714
        uncultured_gamma_proteobacterium_giAY922227_S000493461
        uncultured_Methylonatrum_sp_giEU809690_S001140990
        Pseudomonas_sp_DS20_giEF519710_S000859526
        Pseudomonas_sp_DS9_giEF534728_S000859958
        Pseudomonas_sp_D_2_giFJ830833_S001352267
        Klebsiella_sp_KUS_giEF526502_S000859777
        Pseudomonas_sp_RM2_2001_giAF331664_S000391719
        Marinobacter_sp_GC13_giAY690678_S000375614
        uncultured_Xanthomonas_sp_giDQ279337_S000625284
        uncultured_gamma_proteobacterium_giEF105687_S000798054
        uncultured_gamma_proteobacterium_giDQ269096_S000738623
        uncultured_gamma_proteobacterium_giAY726783_S000424752
        uncultured_gamma_proteobacterium_giGQ350418_S001680032
        uncultured_gamma_proteobacterium_giEU394558_S001103700
        uncultured_Dechloromarinus_sp_giEU924053_S001160800
        uncultured_Dechloromarinus_sp_giEU924043_S001160790
        uncultured_gamma_proteobacterium_giAM888202_S001590473
        endosymbiont_of_Lamellibrachia_sp_2_giAY129111_S000396682
        uncultured_gamma_proteobacterium_giDQ394992_S000660323
        uncultured_gamma_proteobacterium_giAB175552_S000565576
        uncultured_gamma_proteobacterium_giEF598922_S000867977
        uncultured_gamma_proteobacterium_giAM259780_S000807034
        uncultured_gamma_proteobacterium_giAY663989_S000372868
        uncultured_gamma_proteobacterium_giGQ348226_S001677840
        uncultured_SAR86_cluster_gamma_proteobacterium_giEU361692_S001103542
        uncultured_gamma_proteobacterium_giGQ347784_S001677398
        uncultured_proteobacterium_OCS44_giAF001650_S000320439
        uncultured_gamma_proteobacterium_giDQ187849_S000604454
        uncultured_gamma_proteobacterium_giAY664039_S000372918
        uncultured_gamma_proteobacterium_giEU258749_S000973399
        uncultured_SAR86_cluster_gamma_proteobacterium_giEU600674_S001030887
        uncultured_SAR86_cluster_gamma_proteobacterium_giDQ810369_S000716003
        uncultured_SAR86_cluster_gamma_proteobacterium_giDQ810397_S000716031
        uncultured_SAR86_cluster_gamma_proteobacterium_giDQ810407_S000716041
        uncultured_SAR86_cluster_gamma_proteobacterium_giDQ810358_S000715992
        uncultured_gamma_proteobacterium_giFM242251_S001186720
        uncultured_gamma_proteobacterium_giFM242307_S001186776
        uncultured_gamma_proteobacterium_giAB015255_S000560675
        Coxiella_burnetii_giAY342037_S000327880
        uncultured_gamma_proteobacterium_giGQ349412_S001679026
        uncultured_gamma_proteobacterium_giDQ351741_S000647597
        uncultured_gamma_proteobacterium_giDQ234225_S000635074
        marine_gamma_proteobacterium_HTCC2188_giAY386344_S000409239
        uncultured_gamma_proteobacterium_giGQ348816_S001678430
        uncultured_gamma_proteobacterium_giEU544807_S001077389
        uncultured_gamma_proteobacterium_giEU544729_S001077311
        uncultured_gamma_proteobacterium_giEF076080_S000873668
        uncultured_gamma_proteobacterium_giEF076064_S000873652
        uncultured_gamma_proteobacterium_giAM259921_S000872293
        gamma_proteobacterium_BT1_1_giAY173452_S000399875
        gamma_proteobacterium_enrichment_culture_clone_TT_1456_giAM292407_S001100252
        uncultured_gamma_proteobacterium_giEU544851_S001077433
        uncultured_gamma_proteobacterium_giEU544820_S001077402
        uncultured_gamma_proteobacterium_giEU050823_S000921124
        uncultured_gamma_proteobacterium_giAY499684_S000411051
        uncultured_gamma_proteobacterium_giFJ753131_S001336832
        uncultured_gamma_proteobacterium_giAM259786_S000807040
        uncultured_gamma_proteobacterium_giAB294894_S000825640
        uncultured_gamma_proteobacterium_giGQ348484_S001678098
        gamma_proteobacterium_WHOI_JT_23_giAY349465_S000138605
        uncultured_Methylobacter_sp_giAB189348_S000567701
        uncultured_gamma_proteobacterium_giFM242475_S001186944
        uncultured_gamma_proteobacterium_giFM242354_S001186823
        uncultured_gamma_proteobacterium_giFM242238_S001186707
        Alcanivorax_sp_TE_9_giAB055207_S000383735
        Alcanivorax_sp_GPM2509_giAJ871930_S000727966
        Alcanivorax_sp_GPM2501_giAJ871929_S000727965
        gamma_proteobacterium_KT0221_giAF235122_S000366092
        uncultured_Alcanivorax_sp_giEU375031_S001001414
        Alcanivorax_sp_B_1146_giDQ248333_S000620312
        Alcanivorax_sp_521_1_giDQ659430_S000712441
        uncultured_Alcanivorax_sp_giEU375153_S001001497
        Alcanivorax_sp_DG1418_giEU052757_S001152707
        Marinomonas_aquimarina_giAJ843079_S000539652
        gamma_proteobacterium_Yb_G_giAB496656_S001572596
        Marinomonas_protea_giAY092071_S000435187
        Marinomonas_sp_M12_1_giFN377704_S001418694
        Marinomonas_sp_BSi20346_giEF639380_S000893042
        Marinomonas_sp_BSi20469_giDQ520889_S000692045
        uncultured_Marinomonas_sp_giDQ421531_S000664475
        Neptunomonas_sp_3H2_giDQ357710_S000648305
        uncultured_gamma_proteobacterium_giAM930472_S000997698
        uncultured_Spongiobacter_sp_giDQ917830_S000828843
        uncultured_Spongiobacter_sp_giDQ917863_S000828876
        uncultured_Spongiobacter_sp_giDQ889891_S000726069
        Halomonas_sp_TNB_I24_giAB085650_S000375919
        uncultured_Halomonas_sp_giAY687554_S000375355
        Halomonas_sp_P_wp0221_giAY189682_S000400874
        uncultured_Halomonas_sp_giAY687502_S000375303
        uncultured_Halomonas_sp_giAY687480_S000375281
        uncultured_Halomonas_sp_giAY687531_S000375332
        Halomonas_alkaliphila_giAM945687_S001014336
        Halomonas_andensis_giEF622233_S000995324
        Halomonas_venusta_giL42618_S000435991
        Halomonas_sp_gs3_giFJ912846_S001417991
        Halomonas_sp_WED11C_giAY536580_S000378727
        Halomonas_denitrificans_giFJ161332_S001588355
        Halomonadaceae_bacterium_RP30_giEU375101_S001015061
        Halomonas_sp_AB34_giEF554869_S000860318
        Halomonas_sp_YI8_47_giFJ428530_S001743632
        Halomonas_salina_giAF301407_S000390959
        Halomonas_sp_SB17_1_giEU308433_S001240312
        gamma_proteobacterium_E_468_giFJ764786_S001330930
        Candidatus_Portiera_aleyrodidarum_giAF400469_S000393190
        primary_endosymbiont_of_Bemisia_tabaci_Peking_giAY429622_S000246796
        Candidatus_Portiera_aleyrodidarum_giAF400455_S000393176
        Candidatus_Portiera_aleyrodidarum_giAY266102_S000441024
        uncultured_Piscirickettsiaceae_bacterium_giFJ484913_S001378065
        Halothiobacillus_sp_WJ18_giAY096035_S000395961
        uncultured_Cardiobacterium_sp_giAM420218_S000944656
        uncultured_Marinobacter_sp_giEU328067_S001056115
        uncultured_Bathymodiolus_hirtus_gill_symbiont_giAB250699_S001272472
        uncultured_Methylophaga_sp_giAY663963_S000372844
        Methylophaga_natronica_giAY128533_S000396656
        Acinetobacter_junii_giAF417863_S000366194
        uncultured_gamma_proteobacterium_giEF188757_S001021541
        Acinetobacter_sp_c4_giAB167186_S000469648
        Acinetobacter_sp_SENDO1_giEF123227_S000769670
        Acinetobacter_lwoffii_giEF204275_S000805687
        Acinetobacter_sp_G16_giEF204279_S000805691
        Acinetobacter_sp_818B_giDQ904616_S000735945
        Acinetobacter_sp_A062009_giGQ178056_S001575519
        Acinetobacter_sp_AG_LSL_1_giDQ152256_S000588296
        Acinetobacter_sp_PUCM1003_giFJ816050_S001351597
        Acinetobacter_sp_NII_128_giFJ897486_S001574753
        Acinetobacter_calcoaceticus_giEU834411_S001154252
        Acinetobacter_sp_SE0105_giDQ517262_S000691950
        Acinetobacter_sp_giAJ009590_S000108816
        uncultured_Acinetobacter_sp_giEU029571_S000898272
        gamma_proteobacterium_RBE2CD_25_giEF111216_S000769449
        Elbe_River_snow_isolate_Iso32_giAF150691_S000388208
        Acinetobacter_sp_anoxic_giAY055373_S000434944
        uncultured_Acinetobacter_sp_giEU705369_S001034950
        uncultured_Acinetobacter_sp_giEU706166_S001035747
        uncultured_Acinetobacter_sp_giFJ191887_S001177573
        uncultured_Acinetobacter_sp_giFJ192980_S001178666
        Acinetobacter_sp_NFM2_giGQ377756_S001589057
        uncultured_Acinetobacter_sp_giEU705946_S001035527
        uncultured_Acinetobacter_sp_giEU705295_S001034876
        Acinetobacter_sp_ULV16_giDQ357691_S000648286
        Acinetobacter_sp_IrT_R5M2_138_giAJ291842_S000130417
        Acinetobacter_sp_G3DM_29_giEU037279_S000966030
        uncultured_Acinetobacter_sp_giAM268135_S000713848
        Acinetobacter_junii_giDQ224385_S000614816
        uncultured_gamma_proteobacterium_giAB252880_S000702158
        Acinetobacter_radioresistens_giDQ826586_S000891934
        uncultured_gamma_proteobacterium_giEF220010_S000875388
        Acinetobacter_radioresistens_giAY568487_S000278182
        Moraxella_sp_Vas1N8_giAM231087_S000643576
        Psychrobacter_sp_DJHH88_giEF618723_S000892448
        Psychrobacter_pacificensis_giGU084172_S001745126
        Psychrobacter_sp_HTGH24_giGQ169118_S001551254
        Psychrobacter_sp_DJJH13_giEU049519_S000903226
        uncultured_Psychrobacter_sp_giDQ236266_S000619916
        Psychrobacter_sp_BJ_7_giDQ298410_S000626134
        Salinivibrio_costicola_giAM945652_S001014301
        Moritella_sp_T4714_giAB183509_S000364937
        Thalassomonas_ganghwensis_giAY194066_S000401518
        uncultured_gamma_proteobacterium_giEU050771_S000921072
        Idiomarina_sp_L16_giEF533978_S001094949
        uncultured_gamma_proteobacterium_giAM408965_S001171953
        Alteromonas_sp_UST040801_002_giEU982325_S001169775
        Alteromonas_sp_SPB_5_giDQ412075_S000651486
        Alteromonas_macleodii_subsp_fijiensis_giAJ414399_S000009071
        uncultured_Alteromonadaceae_bacterium_giDQ810696_S000716330
        uncultured_gamma_proteobacterium_DCM_ATT_18_giAF114500_S000337637
        gamma_proteobacterium_MB004_giAB378718_S001093618
        Alteromonas_sp_AS_30_giAJ391191_S000014592
        Glaciecola_punicea_giU85852_S000438568
        gas_vacuolate_str_206_giU73723_S000438410
        Alteromonas_stellipolaris_giAJ564724_S000366484
        Alteromonas_macleodii_giFJ161284_S001588307
        uncultured_gamma_proteobacterium_giAM408999_S001171987
        Alteromonadales_bacterium_P6_giEF584080_S000871287
        Pseudoalteromonas_sp_DHHS1_giDQ659033_S000721853
        Pseudoalteromonas_sp_JZHS5_giDQ658946_S000721766
        gamma_proteobacterium_24_giDQ642822_S000701119
        Pseudoalteromonas_atlantica_giFJ161360_S001588383
        Pseudoalteromonas_sp_S1660_giFJ457156_S001242422
        Pseudoalteromonas_sp_50_3_giAY660956_S000548897
        Pseudoalteromonas_sp_B1_giDQ646850_S000858904
        Pseudoalteromonas_elyakovii_giEU189230_S000966683
        Pseudoalteromonas_sp_YAAJ_12_giDQ649441_S000702110
        Pseudoalteromonas_sp_SXBYC5n_giEU343664_S000980888
        Pseudoalteromonas_sp_G1_4_giDQ357641_S000648236
        Pseudoalteromonas_sp_YASM_7_giDQ173045_S000603409
        Pseudoalteromonas_sp_SX1S4_giEU489558_S001016111
        Pseudoalteromonas_sp_16_giDQ642819_S000701118
        endocytic_bacterium_Noc7_giAF262747_S000390298
        marine_psychrotrophic_bacterium_MK242_giAB038034_S000008770
        Psychromonas_sp_MGP_29_AN1_giAF530142_S000500248
        facultative_barophile_CNPT3_giU91588_S000438822
        AE_Ancistro_LAD3346_F01
        AE_FurSeal_RV
        AE_SathDur_LAD426093
        AE_SolenoCap_DQ076664
        secondary_endosymbiont_of_Planococcus_citri_giAF476107_S000020051
        AE_Ancistro_LADCroc
        AE_Ancistro_LAD3346_F05
        AE_HaematoEurysternus_DQ0776661
        AE_HaematopinApri_DQ076665
        endosymbiont_of_Haematopinus_apri_giDQ076665_S000690702
        AE_HaematSuis_DQ076662
        AE_SusScrof_CW1
        AE_Wildebeast_JEL
        Enterobacteriaceae_bacterium_Ses_Suwa_giAB368831_S001093449
        Enterobacteriaceae_bacterium_Edo_Shintoku_giAB368829_S001093447
        Buchnera_aphidicola_Sitobion_avenae_giFJ357458_S001199311
        Buchnera_aphidicola_Tetraneura_caerulescens_giAJ296749_S000094406
        primary_endosymbiont_of_Sitophilus_rugicollis_giAY126639_S000355855
        Candidatus_Baumannia_cicadellinicola_giAY676893_S000641419
        Candidatus_Baumannia_cicadellinicola_giAY676881_S000641438
        Candidatus_Baumannia_cicadellinicola_giAF465797_S000394584
        Candidatus_Blochmannia_chromaiodes_giAY334376_S000407658
        AE_LemurpedVerr_LAD426092
        AE_Haematomyzus_elephantis_DQ076663
        secondary_endosymbiont_of_Psylla_pyricola_giAF286125_S000390673
        Y_symbiont_of_Anomoneura_mori_giAB013087_S000427525
        endosymbiont_of_Hylobius_transversovittatus_giEF434872_S000926274
        endosymbiont_of_Scyphophorus_yuccae_giAY126637_S000355853
        endosymbiont_of_Metamasius_callizona_giAY126634_S000355850
        AE_PEndoFarenErl_JEL236
        AE_FarenEhrl_JEL158
        AE_PediciObtusus_AB478979
        AE_PedicinusBad_JMA724068
        AE_PedicinusPic_JMACB6_1
        AE_PedicinusPic_JMA
        AE_PedicinusHPoly_JMACP9_2
        symbiont_of_Noeeta_pupillata_giEF469635_S000859286
        uncultured_gamma_proteobacterium_giFJ477658_S001752471
        gamma_proteobacterium_CN3_giFJ612598_S001293803
        Photorhabdus_luminescens_giEU214641_S001044495
        Pseudomonas_fluorescens_giGQ217532_S001575963
        secondary_endosymbiont_of_Glycaspis_brimblecombei_giEU043378_S000903098
        Arsenophonus_symbiont_of_Lipoptena_cervi_giFJ265794_S001574274
        AE_LinMarm_LBT2
        Arsenophonus_endosymbiont_of_Trichobius_longipes_giDQ314771_S000636114
        AE_NeohaemScuri_TM1778
        AE_PthPub
        AE_PthGorillae
        AE_PedHum_HeadNW
        AE_PediculusHeadWW
        Candidatus_Riesia_pediculicola_giAB263107_S000727771
        AE_PedHum_Body
        Candidatus_Riesia_pediculischaeffi_giEF110573_S000824501
        AE_PedSchaef
        gamma_proteobacterium_TIS15778_giGQ202691_S001575792
        Haemophilus_parasuis_giAY126701_S000396635
        Haemophilus_parasuis_SH0165_giCP001321_S001272348
        Haemophilus_parasuis_giFJ667953_S001329286
        Avibacterium_sp_46671_giEU826041_S001573290
        Pasteurellaceae_bacterium_31564_2sv_giEU826040_S001573289
        Haemophilus_felis_giAF224292_S000389438
        Pasteurella_canis_giAY362919_S000368483
        Pasteurella_multocida_subsp_septica_giAF294422_S000390838
        Haemophilus_sp_58p6_giEU909644_S001169291
        Haemophilus_haemolyticus_giEU151405_S001019832
        Haemophilus_influenzae_giAF076035_S000727956
        Haemophilus_influenzae_giAY360336_S000408398
        Haemophilus_influenzae_giX87976_S000009635
        uncultured_Haemophilus_sp_giDQ070868_S000557083
        Haemophilus_influenzae_giAY613488_S000573591
        uncultured_Haemophilus_sp_giDQ366688_S000659387
        Aggregatibacter_segnis_giAY365454_S000408712
        Histophilus_somni_giAF549397_S000432797
        Histophilus_somni_giAB176918_S000496365
        uncultured_Thorsellia_sp_giEF434757_S000832801
        uncultured_Thorsellia_sp_giEF434768_S000832812
        uncultured_Thorsellia_sp_giEF434749_S000832793
        secondary_symbiont_type_X_of_Acyrthosiphon_pisum_giFJ821502_S001351704
        secondary_endosymbiont_of_Bemisia_tabaci_giAY264676_S000404968
        secondary_endosymbiont_of_Bemisia_tabaci_giAY429614_S000249622
        Candidatus_Regiella_insecticola_giAY136138_S000473281
        symbiont_of_Pemphigus_populi_giAY136158_S000473301
        Buchnera_aphidicola_Yamatocallis_hirayamae_giAB064518_S000017778
        uncultured_Serratia_sp_giFJ608085_S001557006
        uncultured_gamma_proteobacterium_giGQ984323_S001740779
        uncultured_Serratia_sp_giAY963542_S000515910
        uncultured_gamma_proteobacterium_giEF071131_S000744981
        gamma_proteobacterium_RBE2CD_45_giEF111226_S000769459
        Citrobacter_sp_HS_1_giFJ756447_S001330510
        Pantoea_sp_SZH3_giGQ428517_S001589476
        Enterobacter_cancerogenus_giFJ009375_S001170111
        uncultured_gamma_proteobacterium_giAY792269_S000641523
        uncultured_gamma_proteobacterium_giEU236238_S000957200
        endosymbiont_of_Sphenophorus_levis_giFJ626248_S001294110
        Pantoea_endophytica_giAF130956_S000018419
        Pantoea_agglomerans_giEU721614_S001548983
        uncultured_gamma_proteobacterium_giAM910390_S000945486
        Enterobacteriaceae_bacterium_M123_giAB461659_S001291668
        Escherichia_coli_giGQ983178_S001744590
        uncultured_Enterobacteriaceae_bacterium_giAY191340_S000400963
        uncultured_gamma_proteobacterium_giDQ187791_S000604396
        uncultured_gamma_proteobacterium_giDQ187904_S000604509
        cf_Escherichia_coli_symbiont_3_of_Acromyrmex_octospinosus_giAF491894_S000135442
        uncultured_gamma_proteobacterium_giDQ187854_S000604459
        uncultured_Escherichia_sp_giEU631000_S001083503
        Pantoea_sp_1S3_giFJ355967_S001199276
        Klebsiella_pneumoniae_subsp_ozaenae_giAF009170_S000023348
        Klebsiella_pneumoniae_giDQ392981_S000651102
        uncultured_Klebsiella_sp_giGQ415983_S001600110
        Klebsiella_sp_GR9_giDQ100465_S000559217
        Erwinia_amylovora_giAB242897_S000804214
        Candidatus_Stammerula_tephritidis_giEF469611_S000859262
        Salmonella_enterica_giEF579648_S000860576
        Pantoea_agglomerans_giDQ904587_S000735916
        Pantoea_sp_enrichment_culture_clone_T7_giEU784083_S001131447
        uncultured_Klebsiella_sp_giDQ533884_S000714537
        Serratia_marcescens_giEF591778_S000871534
        Pantoea_sp_FL_2_giFJ605370_S001549115
        gamma_proteobacterium_O77_UNDR_2009_giFN394501_S001418835
        Buttiauxella_agrestis_giFJ392808_S001241266
        Pectobacterium_carotovorum_subsp_carotovorum_giFJ527464_S001264283
        Serratia_sp_p5_8_3_giEF066359_S000752244
        Raoultella_ornithinolytica_giAY918479_S000492337
        Vibrio_fischeri_giDQ530296_S000870973
        Vibrio_sp_a32_JRLF_2009_giFN432942_S001575312
        Vibrio_sp_R614B6_giFJ357656_S001416992
        gamma_proteobacterium_SOMBO36_giAM162583_S000650677
        gamma_proteobacterium_GMD13D11_giAY162114_S000398950
        Vibrio_sp_j21427_giFJ357678_S001417014
        Vibrio_tapetis_giFM180014_S001156685
        Vibrio_sp_S1362_giFJ457390_S001242654
        Vibrio_sp_AS_42_giAJ391203_S000011662
        Vibrio_gigantis_giAJ582807_S000149116
        Vibrio_splendidus_giEF094892_S000769164
        Vibrio_sp_R61416_giFJ357665_S001417001
        Vibrio_sp_Mel_31_giAJ582803_S000149541
        Vibrio_rotiferianus_giGQ175910_S001551298
        Vibrio_sp_S2687_giFJ457466_S001242730
        Vibrio_parahaemolyticus_giGU064378_S001744963
        Vibrio_alginolyticus_giEU069459_S000903282
        Vibrio_harveyi_giDQ156530_S000599927
        Vibrio_sp_Absa7_giDQ357815_S000648410
        Vibrio_sp_Ex25_giAF319769_S000391461
        Vibrio_sp_SW29_giDQ357817_S000648412
        Vibrio_sp_CL2205_giDQ857757_S000722746
        Vibrio_sp_NG6_3_giEU081880_S000966069
        Vibrio_sp_DHHS14_giDQ659046_S000721866
        Vibrionaceae_bacterium_115051CC1_giEU276985_S000968295
        Vibrio_sp_FLCA1_giDQ317674_S000701667
        Vibrio_sp_Aeh30_mm_giAB301725_S000858380
        Vibrio_parahaemolyticus_giGU064369_S001744954
        Vibrio_harveyi_giFJ227114_S001611129
        Vibrio_sp_MB21_giAB518945_S001587493
        Vibrio_harveyi_giFJ161348_S001588371
        Vibrio_harveyi_giDQ530295_S000870972
        Vibrio_rotiferianus_giGQ175919_S001551307
        uncultured_Vibrio_sp_giAM930497_S000997723
        Vibrio_sp_23052DS4_giEU267630_S001014864
        Vibrio_sp_23052MS3_giEU267662_S001000468
        Vibrio_sp_1D122008_giEU854882_S001155140
        Vibrio_sp_Oct07_TCBS_2BB_4_giGQ215063_S001575917
        uncultured_gamma_proteobacterium_giFJ902639_S001386746
        gamma_proteobacterium_GPTSA100_26_giDQ914846_S000736152
        uncultured_gamma_proteobacterium_giFJ854716_S001347003
        Rheinheimera_sp_G3DM_27_giEU037278_S000966029
        Vibrio_harveyi_giFJ161275_S001588298
        Vibrio_campbellii_giDQ980029_S000776149
        Vibrio_sp_S2155_giFJ457422_S001242686
        Vibrio_vulnificus_giEF546273_S001095039
        Vibrionaceae_bacterium_TUN10_giEF584086_S000871293
        Vibrionaceae_bacterium_GAS6_giEU340849_S000980863
        Vibrio_sp_UST061013_014_giEF587960_S000871341
        Vibrio_sp_KSA7_giGQ916637_S001744508
        Vibrio_cholerae_M66_2_giCP001233_S001350451
        Photobacterium_damselae_giFJ161308_S001588331
        Photobacterium_phosphoreum_giAY345894_S000407849
        Photobacterium_sp_HAR72_giAB038032_S000008400
        Photobacterium_sp_a185_giFN432974_S001575344
        Photobacterium_sp_S14_giAJ630163_S000701186
        Photobacterium_frigidiphilum_giAY538749_S000273874
        Photobacterium_sp_MB14_giAB518966_S001587514
        Photobacterium_leiognathi_subsp_leiognathi_giAY204490_S000401632
        Barophile_WHB_46_giX54744_S000004286
        Shewanella_sp_SOEmb24_giAM709734_S000891206
        Shewanella_arctica_giAJ877256_S000472779
        uncultured_Shewanella_sp_giDQ101273_S000583643
        Shewanella_sp_VA_C1_3_giGQ869648_S001612951
        Shewanella_putrefaciens_giAF005255_S000386994
        Shewanella_frigidimarina_giEU189227_S000966680
        Shewanella_sp_BSw20022_giEU330379_S000980652
        Shewanella_sp_BSi20491_giEF198408_S000805485
        Shewanella_baltica_OS185_giCP000753_S000891721
        uncultured_gamma_proteobacterium_giEU199237_S000952862
        unidentified_rumen_bacterium_12_11_giAF018457_S000336510
        uncultured_Succinivibrionaceae_bacterium_giEU794080_S001132461
        uncultured_gamma_proteobacterium_giFJ535213_S001253805
        uncultured_gamma_proteobacterium_giDQ069226_S000557038
        Aeromonas_veronii_giFJ940849_S001549399
        uncultured_gamma_proteobacterium_giEU980303_S001161729
        Aeromonas_jandaei_giAF118387_S000429255
        Aeromonas_veronii_giEU770281_S001046624
        Aeromonas_veronii_giX74684_S000004272
        Aeromonas_hydrophila_giGQ292549_S001577229
        Aeromonas_sp_MM126_giEF550565_S000892287
        Aeromonas_sp_OS106_giAB235935_S000925334
        uncultured_Aeromonas_sp_giEU616634_S001158533
        Aeromonas_sp_MM11a_giEF550540_S000892262
        Aeromonas_media_giFJ824118_S001352187
        Aeromonas_media_giAM943038_S001093855
        Aeromonas_sp_WAB1876_giAM184218_S000711294
        Aeromonas_punctata_giFJ168772_S001292762
        Aeromonas_sp_C_PIA_I1_giGQ983187_S001744599
        Aeromonas_sp_ATCC_15467_giAB235956_S000925355
        Aeromonas_sp_IGCAR_03_08_giEU924069_S001156522
        uncultured_type_I_methanotroph_giEF101321_S000863165
        Methylomonas_sp_giAB015603_S000469194
        bacterium_Pen2_giAF185612_S000040562
        uncultured_Methylomonas_sp_giGU127244_S001790575
        Methylomicrobium_sp_E3_giDQ496229_S000691461
        uncultured_gamma_proteobacterium_giGQ350372_S001679986
        uncultured_gamma_proteobacterium_giAM888007_S000944947
        uncultured_Methylobacter_sp_giGQ390214_S001598234
        uncultured_Methylobacter_sp_giEU633302_S001085805
        uncultured_Methylobacter_sp_giEU633318_S001085821
        Ignatzschineria_larvae_giEU826070_S001154018
        Piscirickettsia_salmonis_giU36941_S000437509
        uncultured_gamma_proteobacterium_giAY587198_S000421100
        Thiomicrospira_sp_giL01576_S000414254
        uncultured_gamma_proteobacterium_giAJ879931_S000642980
        Thiomicrospira_arctica_giAJ404731_S000483880
        uncultured_gamma_proteobacterium_giEU107485_S001102596
        Thiothrix_disciformis_giAB042535_S000383245
        uncultured_gamma_proteobacterium_giAY510229_S000462475
        uncultured_Thiothrix_sp_giFM165219_S001238298
        Thiothrix_sp_ectosymbiont_of_Niphargus_ictus_giEU884108_S001150713
        Leucothrix_mucor_giX87277_S000004758
        Oligobrachia_mashikoi_endosymbiont_G_giAB271125_S000727804
        uncultured_Cycloclasticus_sp_giEU360288_S000977981
        uncultured_gamma_proteobacterium_giFM242246_S001186715
        uncultured_gamma_proteobacterium_giAB112453_S000564049
        Vesicomya_sp_endosymbiont_giFJ899926_S001417879
        Bathymodiolus_puteoserpentis_thioautotrophic_gill_symbiont_giAY235677_S000403809
        Bathymodiolus_hirtus_thiotrophic_gill_symbiont_giAB250700_S001291456
        uncultured_SUP05_cluster_bacterium_giGQ345653_S001675267
        uncultured_SUP05_cluster_bacterium_giGQ346194_S001675808
        uncultured_SUP05_cluster_bacterium_giGQ345346_S001674960
        uncultured_SUP05_cluster_bacterium_giGQ345360_S001674974
        uncultured_SUP05_cluster_bacterium_giGQ345355_S001674969
        uncultured_gamma_proteobacterium_giGQ348227_S001677841
        uncultured_gamma_proteobacterium_giGQ350961_S001680575
        uncultured_gamma_proteobacterium_giGQ350732_S001680346
        uncultured_gamma_proteobacterium_giGQ347276_S001676890
        uncultured_gamma_proteobacterium_giGQ347081_S001676695
        uncultured_gamma_proteobacterium_giGQ347298_S001676912
        uncultured_gamma_proteobacterium_giAB013257_S000541941
        uncultured_gamma_proteobacterium_giEU373822_S000989399
        uncultured_gamma_proteobacterium_giFM877667_S001248245
        uncultured_gamma_proteobacterium_giEF662766_S000883006
        Aquicella_siphonis_giAY359283_S000408383
        uncultured_gamma_proteobacterium_giFJ205274_S001251646
        uncultured_gamma_proteobacterium_giDQ431905_S000828218
        uncultured_gamma_proteobacterium_giFJ517709_S001336121
        uncultured_Rickettsiella_sp_giFJ542836_S001254134
        uncultured_gamma_proteobacterium_giDQ451466_S000666790
        uncultured_gamma_proteobacterium_giAY082463_S000354988
        Legionella_pneumophila_str_Corby_giCP000675_S000858701
        uncultured_gamma_proteobacterium_giEF520560_S000863660
        primary_endosymbiont_of_Blastopsylla_occidentalis_giAF077605_S000012271
        Candidatus_Carsonella_ruddii_giAF243138_S000389881
        uncultured_gamma_proteobacterium_giEF520573_S000863673
        primary_endosymbiont_of_Cecidotrioza_sozanica_giAF286120_S000390668
        AE_PolySerr_DQ076667
        endosymbiont_of_Polyplax_spinulosa_giDQ076666_S000690703
        AE_PolySpinu_DQ076666
        uncultured_gamma_proteobacterium_giDQ831976_S000719885
        uncultured_gamma_proteobacterium_giAB189376_S000567728
        gamma_proteobacterium_N2yML2_giEF629832_S001019600
        Fangia_hongkongensis_giAB176554_S000335574
        uncultured_gamma_proteobacterium_giFM242232_S001186701
        Francisella_philomiragia_giAY968239_S000551106
        Francisella_philomiragia_giAJ698862_S000352704
        Francisella_sp_PA051188_giEU031811_S000979761
        Francisella_novicida_giEU867539_S001573716
  ;
END;

BEGIN TREES;
    TREE 0 = (uncultured_Francisella_sp_giDQ994174_S000741613,Francisella_novicida_giEU867539_S001573716,(Francisella_sp_PA051188_giEU031811_S000979761,(Fangia_hongkongensis_giAB176554_S000335574,(uncultured_gamma_proteobacterium_giAB247884_S000731077,uncultured_gamma_proteobacterium_kpa93f_giAF194403_S000339389,uncultured_Salinisphaera_sp_giEU375044_S001001427,uncultured_gamma_proteobacterium_giEF188574_S001021362,uncultured_Pseudomonas_sp_giEU503090_S001005024,uncultured_Xanthomonadales_bacterium_giEU403995_S001024149,uncultured_gamma_proteobacterium_giEU283388_S000960910,uncultured_marine_bacterium_NH16_16_giU64576_S000363684,uncultured_gamma_proteobacterium_giEU283356_S000960878,uncultured_bacterium_UASB_TL22_giAF254403_S000340240,uncultured_gamma_proteobacterium_giAF445671_S000349322,uncultured_gamma_proteobacterium_giGQ249604_S001565020,uncultured_Rhodanobacter_sp_giFJ538164_S001285836,uncultured_gamma_proteobacterium_giEU328077_S001056125,uncultured_Chromatiaceae_bacterium_giAM935210_S001266602,Alkalispirillum_sp_ACO1_giFJ976677_S001550008,Nitrosococcus_oceani_giAF338212_S000391943,uncultured_gamma_proteobacterium_giFJ752880_S001336585,Achromatium_sp_HK9_giAF129556_S000387380,Thiohalospira_halophila_giEU368844_S000995662,uncultured_gamma_proteobacterium_giDQ070817_S000633312,uncultured_gamma_proteobacterium_giAY854442_S000631592,uncultured_Pseudomonadaceae_bacterium_giAM935347_S001266739,uncultured_gamma_proteobacterium_giFM242259_S001186728,uncultured_gamma_proteobacterium_giAF424097_S000346428,uncultured_gamma_proteobacterium_giAM882536_S001172050,endosymbiont_of_Ridgeia_piscesae_giAY129119_S000396690,uncultured_gamma_proteobacterium_giGQ261758_S001595682,uncultured_gamma_proteobacterium_giAY499706_S000411073,uncultured_gamma_proteobacterium_giFN424387_S001560018,uncultured_Methylonatrum_sp_giEU809690_S001140990,uncultured_gamma_proteobacterium_giDQ269096_S000738623,uncultured_gamma_proteobacterium_giDQ394992_S000660323,uncultured_gamma_proteobacterium_giAB175552_S000565576,uncultured_gamma_proteobacterium_giEF598922_S000867977,uncultured_gamma_proteobacterium_giAB015255_S000560675,uncultured_gamma_proteobacterium_giGQ348816_S001678430,gamma_proteobacterium_BT1_1_giAY173452_S000399875,gamma_proteobacterium_enrichment_culture_clone_TT_1456_giAM292407_S001100252,uncultured_gamma_proteobacterium_giFM242238_S001186707,uncultured_Piscirickettsiaceae_bacterium_giFJ484913_S001378065,Halothiobacillus_sp_WJ18_giAY096035_S000395961,uncultured_Cardiobacterium_sp_giAM420218_S000944656,uncultured_Marinobacter_sp_giEU328067_S001056115,Moritella_sp_T4714_giAB183509_S000364937,AE_SolenoCap_DQ076664,secondary_endosymbiont_of_Planococcus_citri_giAF476107_S000020051,primary_endosymbiont_of_Sitophilus_rugicollis_giAY126639_S000355855,Candidatus_Blochmannia_chromaiodes_giAY334376_S000407658,AE_LemurpedVerr_LAD426092,AE_Haematomyzus_elephantis_DQ076663,endosymbiont_of_Hylobius_transversovittatus_giEF434872_S000926274,symbiont_of_Noeeta_pupillata_giEF469635_S000859286,gamma_proteobacterium_RBE2CD_45_giEF111226_S000769459,Citrobacter_sp_HS_1_giFJ756447_S001330510,Pantoea_sp_SZH3_giGQ428517_S001589476,Enterobacter_cancerogenus_giFJ009375_S001170111,uncultured_gamma_proteobacterium_giAY792269_S000641523,uncultured_gamma_proteobacterium_giEU236238_S000957200,endosymbiont_of_Sphenophorus_levis_giFJ626248_S001294110,Pantoea_endophytica_giAF130956_S000018419,Pantoea_agglomerans_giEU721614_S001548983,Enterobacteriaceae_bacterium_M123_giAB461659_S001291668,Pantoea_sp_1S3_giFJ355967_S001199276,Salmonella_enterica_giEF579648_S000860576,Pantoea_sp_enrichment_culture_clone_T7_giEU784083_S001131447,uncultured_Klebsiella_sp_giDQ533884_S000714537,Serratia_marcescens_giEF591778_S000871534,Buttiauxella_agrestis_giFJ392808_S001241266,Pectobacterium_carotovorum_subsp_carotovorum_giFJ527464_S001264283,Serratia_sp_p5_8_3_giEF066359_S000752244,Raoultella_ornithinolytica_giAY918479_S000492337,Ignatzschineria_larvae_giEU826070_S001154018,Piscirickettsia_salmonis_giU36941_S000437509,uncultured_gamma_proteobacterium_giEU107485_S001102596,Leucothrix_mucor_giX87277_S000004758,Oligobrachia_mashikoi_endosymbiont_G_giAB271125_S000727804,uncultured_gamma_proteobacterium_giAB013257_S000541941,uncultured_gamma_proteobacterium_giFJ517709_S001336121,uncultured_gamma_proteobacterium_giAY082463_S000354988,uncultured_gamma_proteobacterium_giDQ831976_S000719885,uncultured_gamma_proteobacterium_giAB189376_S000567728,gamma_proteobacterium_N2yML2_giEF629832_S001019600,(uncultured_gamma_proteobacterium_giGQ350961_S001680575,(uncultured_gamma_proteobacterium_giGQ350732_S001680346,(uncultured_gamma_proteobacterium_giGQ347276_S001676890,uncultured_gamma_proteobacterium_giGQ347081_S001676695,uncultured_gamma_proteobacterium_giGQ347298_S001676912)1.00)1.00)1.00,(uncultured_Cycloclasticus_sp_giEU360288_S000977981,uncultured_gamma_proteobacterium_giFM242246_S001186715)1.00,(Rheinheimera_sp_G3DM_27_giEU037278_S000966029,(uncultured_gamma_proteobacterium_giFJ902639_S001386746,(gamma_proteobacterium_GPTSA100_26_giDQ914846_S000736152,uncultured_gamma_proteobacterium_giFJ854716_S001347003)0.73)0.89)1.00,(AE_PEndoFarenErl_JEL236,AE_FarenEhrl_JEL158)1.00,(AE_Ancistro_LADCroc,AE_Ancistro_LAD3346_F05)1.00,(uncultured_Spongiobacter_sp_giDQ889891_S000726069,(uncultured_Spongiobacter_sp_giDQ917830_S000828843,uncultured_Spongiobacter_sp_giDQ917863_S000828876)0.65)1.00,(uncultured_gamma_proteobacterium_giAM259921_S000872293,(uncultured_gamma_proteobacterium_giEF076080_S000873668,uncultured_gamma_proteobacterium_giEF076064_S000873652)0.98)1.00,(uncultured_gamma_proteobacterium_giEU544807_S001077389,uncultured_gamma_proteobacterium_giEU544729_S001077311)1.00,(uncultured_gamma_proteobacterium_giAM935427_S001266819,uncultured_gamma_proteobacterium_giAM934812_S001266204)1.00,(uncultured_gamma_proteobacterium_giEU544741_S001077323,(uncultured_gamma_proteobacterium_giEU600667_S001030880,uncultured_gamma_proteobacterium_giEU544742_S001077324)0.55)1.00,(uncultured_gamma_proteobacterium_giEF100645_S000764651,(Methylothermus_thermalis_giAY829009_S000550072,thermophilic_methanotroph_HB_giU89299_S000438738)0.88)1.00,(Thiohalorhabdus_denitrificans_giDQ469582_S000654143,Thiohalorhabdus_denitrificans_giEU374711_S000995806)1.00,(uncultured_gamma_proteobacterium_giFM242316_S001186785,(uncultured_gamma_proteobacterium_giDQ201884_S000731533,uncultured_gamma_proteobacterium_giDQ201855_S000731504)0.96)1.00,(uncultured_gamma_proteobacterium_giDQ499164_S000686163,(Acidithiobacillus_ferrooxidans_giDQ062114_S000537511,(Acidithiobacillus_ferrooxidans_giEF210568_S000806036,(Acidithiobacillus_ferrooxidans_giEF059757_S000752042,Acidithiobacillus_ferrooxidans_giGQ329842_S001577353)0.97)0.80)1.00)1.00,((uncultured_gamma_proteobacterium_giFJ901803_S001385910,(uncultured_gamma_proteobacterium_giFJ901794_S001385901,(uncultured_gamma_proteobacterium_giFJ901807_S001385914,(uncultured_gamma_proteobacterium_giFJ901781_S001385888,uncultured_gamma_proteobacterium_giFJ901809_S001385916)0.78)0.63)0.63)1.00,(uncultured_gamma_proteobacterium_giEF071136_S000744986,(uncultured_Siderooxidans_sp_giEU809769_S001141069,Sideroxydans_lithotrophicus_giDQ386264_S000775790,uncultured_Siderooxidans_sp_giEU809825_S001141125)1.00,(uncultured_gamma_proteobacterium_giFJ902319_S001386426,(Eikelbloom_type_1701_giL79964_S000436027,(uncultured_gamma_proteobacterium_giFJ902303_S001386410,(Pseudomonas_sp_BBCT8_giDQ337559_S000639880,Pseudomonadales_bacterium_kmd_140_giEU723138_S001045828,Pseudomonas_sp_BAC_B1_giDQ884351_S000730953)0.76)0.88)0.56)1.00,((uncultured_gamma_proteobacterium_giFJ901548_S001385655,uncultured_gamma_proteobacterium_giFJ902429_S001386536)1.00,(gamma_proteobacterium_MB_G_3_giAY539824_S000573195,gamma_proteobacterium_RI_34_2_giAY539825_S000573196)0.98,(Pectobacterium_carotovorum_subsp_carotovorum_giFJ527453_S001264272,(Pseudomonas_sp_5E_giAF368757_S000392522,uncultured_Rhodanobacter_sp_giEU449560_S001274960)0.78)0.77)0.71)0.62)1.00,(Nevskia_soli_giEF178286_S000776603,uncultured_Xanthomonadaceae_bacterium_giEU202848_S001174541,(gamma_proteobacterium_JQL3_4_giDQ118957_S000584699,uncultured_gamma_proteobacterium_giAM934996_S001266388)1.00)1.00,(uncultured_Methylococcales_bacterium_giFJ037358_S001163531,(endosymbiont_of_Sphenophorus_levis_giFJ626250_S001294112,(uncultured_Pseudoalteromonas_sp_giEF648141_S000880352,(Erwinia_sp_AG9_giEU336941_S001328270,(uncultured_gamma_proteobacterium_giEU780269_S001131230,(Vibrio_sp_V357_giDQ146984_S000634024,Stenotrophomonas_sp_T1_19_giAB520763_S001587586)1.00,((Marinobacter_sp_gap_f_51_giDQ530471_S000735752,Marinobacter_sp_W1_giFJ362507_S001199436)1.00,(endosymbiont_of_Ridgeia_piscesae_giDQ660822_S000768837,(uncultured_Psychromonas_sp_giAY794084_S000455504,uncultured_Psychromonas_sp_giEU600583_S001030796)1.00)0.93)0.53)1.00)0.94)0.77)0.83)1.00,(uncultured_Thiomicrospira_sp_giDQ345953_S000641063,(bacterium_Phenol_1_giAF121884_S000387182,Thiothrix_sp_ectosymbiont_of_Niphargus_ictus_giEU884110_S001150715)0.68)1.00,(uncultured_gamma_proteobacterium_giEU050835_S000921136,(uncultured_gamma_proteobacterium_giDQ432378_S000665253,uncultured_gamma_proteobacterium_giDQ187821_S000604426,(uncultured_Enterobacteriaceae_bacterium_giEF018109_S000828963,uncultured_gamma_proteobacterium_giEF520568_S000863668)1.00)0.55)1.00,(uncultured_gamma_proteobacterium_giEU780388_S001131349,uncultured_Xanthomonadales_bacterium_giEU404026_S001024180)1.00,(uncultured_gamma_proteobacterium_giGQ348227_S001677841,((uncultured_gamma_proteobacterium_giAB112453_S000564049,Bathymodiolus_puteoserpentis_thioautotrophic_gill_symbiont_giAY235677_S000403809)0.95,(uncultured_SUP05_cluster_bacterium_giGQ345653_S001675267,uncultured_SUP05_cluster_bacterium_giGQ346194_S001675808)0.95,(uncultured_SUP05_cluster_bacterium_giGQ345346_S001674960,(uncultured_SUP05_cluster_bacterium_giGQ345360_S001674974,uncultured_SUP05_cluster_bacterium_giGQ345355_S001674969)0.53)0.92,(Vesicomya_sp_endosymbiont_giFJ899926_S001417879,Bathymodiolus_hirtus_thiotrophic_gill_symbiont_giAB250700_S001291456)0.76)0.81)1.00,(secondary_endosymbiont_of_Psylla_pyricola_giAF286125_S000390673,Y_symbiont_of_Anomoneura_mori_giAB013087_S000427525)1.00,(Candidatus_Baumannia_cicadellinicola_giAF465797_S000394584,(Candidatus_Baumannia_cicadellinicola_giAY676893_S000641419,Candidatus_Baumannia_cicadellinicola_giAY676881_S000641438)1.00)1.00,((Alteromonas_stellipolaris_giAJ564724_S000366484,(uncultured_gamma_proteobacterium_giAM408965_S001171953,Alteromonas_sp_UST040801_002_giEU982325_S001169775,uncultured_Alteromonadaceae_bacterium_giDQ810696_S000716330,uncultured_gamma_proteobacterium_DCM_ATT_18_giAF114500_S000337637,Alteromonas_macleodii_giFJ161284_S001588307,uncultured_gamma_proteobacterium_giAM408999_S001171987,(Alteromonas_sp_SPB_5_giDQ412075_S000651486,Alteromonas_macleodii_subsp_fijiensis_giAJ414399_S000009071)0.83,(gamma_proteobacterium_MB004_giAB378718_S001093618,Alteromonas_sp_AS_30_giAJ391191_S000014592)0.54)0.64)0.94,(Glaciecola_punicea_giU85852_S000438568,gas_vacuolate_str_206_giU73723_S000438410)0.57)1.00,(uncultured_Dechloromarinus_sp_giEU924053_S001160800,uncultured_Dechloromarinus_sp_giEU924043_S001160790)1.00,(Kaistibacter_ginsenosidimutans_giEU423306_S000996416,(Acidithiobacillus_thiooxidans_giAF362021_S000392308,(Erwinia_sp_MK10_giAY690718_S000375654,(Klebsiella_pneumoniae_subsp_pneumoniae_giEU931562_S001169575,Pseudomonas_sp_AW15_giFJ362501_S001199430)0.94)0.99)0.78)1.00,(Escanaba_Trough_filamentous_bacterium_giAY883934_S000576722,Thioploca_ingrica_giEU718070_S001045710)1.00,(uncultured_gamma_proteobacterium_giEF491345_S000835941,uncultured_gamma_proteobacterium_giDQ351781_S000647637)1.00,(uncultured_Thorsellia_sp_giEF434757_S000832801,(uncultured_Thorsellia_sp_giEF434768_S000832812,uncultured_Thorsellia_sp_giEF434749_S000832793)0.60)0.99,(AE_PediciObtusus_AB478979,(AE_PedicinusHPoly_JMACP9_2,(AE_PedicinusBad_JMA724068,(AE_PedicinusPic_JMACB6_1,AE_PedicinusPic_JMA)0.54)0.61)0.83)0.99,(AE_HaematoEurysternus_DQ0776661,(AE_HaematopinApri_DQ076665,endosymbiont_of_Haematopinus_apri_giDQ076665_S000690702,(AE_HaematSuis_DQ076662,AE_SusScrof_CW1)0.70)0.65)0.99,(Marinomonas_aquimarina_giAJ843079_S000539652,(uncultured_Marinomonas_sp_giDQ421531_S000664475,(gamma_proteobacterium_Yb_G_giAB496656_S001572596,(Marinomonas_sp_BSi20469_giDQ520889_S000692045,(Marinomonas_protea_giAY092071_S000435187,(Marinomonas_sp_M12_1_giFN377704_S001418694,Marinomonas_sp_BSi20346_giEF639380_S000893042)1.00)0.98)0.99)1.00)0.56)0.99,(uncultured_gamma_proteobacterium_giGQ350625_S001680239,uncultured_gamma_proteobacterium_giAF406536_S000470601)0.99,(uncultured_gamma_proteobacterium_giAB197189_S000543253,uncultured_gamma_proteobacterium_giAB294934_S000825680)0.99,(uncultured_gamma_proteobacterium_giGQ453209_S001604720,uncultured_gamma_proteobacterium_giEU038000_S000972442)0.98,(endosymbiont_of_Scyphophorus_yuccae_giAY126637_S000355853,endosymbiont_of_Metamasius_callizona_giAY126634_S000355850)0.97,(uncultured_gamma_proteobacterium_giDQ810455_S000716089,uncultured_gamma_proteobacterium_giAY726933_S000424902)0.97,(uncultured_gamma_proteobacterium_giEU909153_S001211248,(Frateuria_aurantia_giAB091198_S000262665,Fulvimonas_sp_NML_060897_giEF589680_S000871453,Dyella_sp_BJ35_giAB294151_S000824087,uncultured_Frateuria_sp_giEU359965_S000977750,uncultured_gamma_proteobacterium_giGQ176327_S001546192,(Rhodanobacter_terrae_giFJ405366_S001241317,(gamma_proteobacterium_CH23i_giFJ164060_S001170716,Cimanggu_media_isolate_88_giAF229452_S000389641)0.98,(uncultured_gamma_proteobacterium_giEF219612_S000874990,uncultured_gamma_proteobacterium_giAY689869_S000476898)0.67)0.91)0.76,(uncultured_Dokdonella_sp_giDQ839346_S000720848,((uncultured_Xanthomonadaceae_bacterium_giEF018107_S000828961,(Xanthomonadaceae_bacterium_IMER_B2_14_giFJ772037_S001331006,uncultured_gamma_proteobacterium_giAJ536859_S000141399)0.52)0.89,(uncultured_Thermomonas_sp_giGQ420925_S001602369,uncultured_Xanthomonadales_bacterium_giEU403676_S001023830,(uncultured_Xanthomonas_sp_giAM936198_S001267590,uncultured_gamma_proteobacterium_giAB257640_S000969007)0.85,(Xanthomonas_albilineans_giAB248364_S000749529,(Xanthomonas_axonopodis_pv_citri_giDQ991194_S000736679,(Xanthomonas_sp_C8F10_giGQ228612_S001576114,Xanthomonas_axonopodis_pv_dieffenbachiae_giEU203153_S000966935)0.54)0.90,(Stenotrophomonas_maltophilia_giEU360468_S001095733,Stenotrophomonas_maltophilia_giEU693532_S001548964,Stenotrophomonas_sp_SWCH_5_giEU700196_S001045277,Stenotrophomonas_maltophilia_giGQ267817_S001576649,Stenotrophomonas_sp_KNUC301_giEU239130_S001198432,uncultured_gamma_proteobacterium_giAJ871051_S000460002,gamma_proteobacterium_RBE2CD_67_giEF111235_S000769468,Stenotrophomonas_maltophilia_giAY785245_S000444552,Stenotrophomonas_maltophilia_giEU221393_S000967048,Stenotrophomonas_maltophilia_giAF100731_S000428889,Stenotrophomonas_sp_tap_2_giEF221780_S000806213,(Pseudomonas_sp_1_5_giFJ605176_S001265310,Pseudomonas_sp_YF3_giEU220236_S000968910)0.92,(Stenotrophomonas_sp_4_O_7_giEF540516_S000860127,(Pectobacterium_carotovorum_subsp_carotovorum_giFJ527450_S001264269,Pectobacterium_carotovorum_subsp_carotovorum_giFJ527452_S001264271)0.80)0.91,(Stenotrophomonas_maltophilia_giFJ655827_S001294510,Xanthomonadaceae_bacterium_IK1_91_2_giAB461067_S001291552)0.88,(Vibrio_sp_V205_giDQ146981_S000634021,Stenotrophomonas_sp_VII_giEU864329_S001573702)0.78,(Stenotrophomonas_sp_biosA1_giEU626404_S001098507,uncultured_Stenotrophomonas_sp_giEU160500_S001173101)0.68,(Stenotrophomonas_maltophilia_giDQ250140_S000735608,Stenotrophomonas_maltophilia_giGQ287630_S001577154)0.66)0.65)0.71,(uncultured_gamma_proteobacterium_giAY539818_S000462824,Lysobacter_gummosus_giAB272328_S000727843)0.71,(uncultured_Xanthomonadaceae_bacterium_giEU641676_S001277175,uncultured_Arenimonas_sp_giGQ287480_S001568527)0.56)0.88)0.78)0.51)0.97,(uncultured_gamma_proteobacterium_giDQ351741_S000647597,(uncultured_gamma_proteobacterium_giDQ234225_S000635074,marine_gamma_proteobacterium_HTCC2188_giAY386344_S000409239)1.00)0.96,(uncultured_gamma_proteobacterium_giAY726783_S000424752,(uncultured_gamma_proteobacterium_giGQ350418_S001680032,uncultured_gamma_proteobacterium_giEU394558_S001103700)1.00)0.95,(uncultured_gamma_proteobacterium_giAM229466_S000777968,(sulfur_oxidizing_bacterium_ODIII6_giAF170422_S000388519,uncultured_gamma_proteobacterium_giDQ421777_S000664721)0.87)0.95,(uncultured_gamma_proteobacterium_giAB116460_S000564415,uncultured_gamma_proteobacterium_giEU050806_S000921107)0.95,(AE_Ancistro_LAD3346_F01,(AE_FurSeal_RV,AE_SathDur_LAD426093)0.78)0.95,(Microbulbifer_epialgicus_giAB266054_S000711166,Pseudomonas_sp_FL0809_giFJ919376_S001418249)0.94,(uncultured_Serratia_sp_giFJ608085_S001557006,(uncultured_gamma_proteobacterium_giGQ984323_S001740779,(uncultured_Serratia_sp_giAY963542_S000515910,uncultured_gamma_proteobacterium_giEF071131_S000744981)0.85)0.80)0.92,(Coxiella_burnetii_giAY342037_S000327880,uncultured_gamma_proteobacterium_giGQ349412_S001679026)0.92,(((uncultured_gamma_proteobacterium_giEU050823_S000921124,(uncultured_gamma_proteobacterium_giEU544851_S001077433,uncultured_gamma_proteobacterium_giEU544820_S001077402)0.99)0.93,(uncultured_gamma_proteobacterium_giAY499684_S000411051,uncultured_gamma_proteobacterium_giFJ753131_S001336832)0.86)0.97,(uncultured_gamma_proteobacterium_giGQ348484_S001678098,(uncultured_gamma_proteobacterium_giAM259786_S000807040,uncultured_gamma_proteobacterium_giAB294894_S000825640)0.66)0.96)0.91,(Klebsiella_sp_GR9_giDQ100465_S000559217,(Klebsiella_pneumoniae_subsp_ozaenae_giAF009170_S000023348,Klebsiella_pneumoniae_giDQ392981_S000651102,uncultured_Klebsiella_sp_giGQ415983_S001600110)0.83)0.89,(uncultured_Bathymodiolus_hirtus_gill_symbiont_giAB250699_S001272472,(uncultured_Methylophaga_sp_giAY663963_S000372844,Methylophaga_natronica_giAY128533_S000396656)0.99)0.88,((AE_PolySerr_DQ076667,(endosymbiont_of_Polyplax_spinulosa_giDQ076666_S000690703,AE_PolySpinu_DQ076666)0.99)0.99,(Legionella_pneumophila_str_Corby_giCP000675_S000858701,uncultured_gamma_proteobacterium_giEF520560_S000863660)0.87)0.87,((Shewanella_arctica_giAJ877256_S000472779,Shewanella_baltica_OS185_giCP000753_S000891721,(Shewanella_frigidimarina_giEU189227_S000966680,(Shewanella_sp_BSw20022_giEU330379_S000980652,Shewanella_sp_BSi20491_giEF198408_S000805485)1.00)0.99,(Shewanella_sp_VA_C1_3_giGQ869648_S001612951,(uncultured_Shewanella_sp_giDQ101273_S000583643,Shewanella_putrefaciens_giAF005255_S000386994)0.52)0.66)0.95,(uncultured_gamma_proteobacterium_giEU199237_S000952862,(Barophile_WHB_46_giX54744_S000004286,Shewanella_sp_SOEmb24_giAM709734_S000891206)0.57)0.56)0.85,(endocytic_bacterium_Noc7_giAF262747_S000390298,(Alteromonadales_bacterium_P6_giEF584080_S000871287,Pseudoalteromonas_sp_DHHS1_giDQ659033_S000721853,Pseudoalteromonas_atlantica_giFJ161360_S001588383,Pseudoalteromonas_sp_S1660_giFJ457156_S001242422,(Pseudoalteromonas_sp_JZHS5_giDQ658946_S000721766,gamma_proteobacterium_24_giDQ642822_S000701119)0.54,(Pseudoalteromonas_sp_SXBYC5n_giEU343664_S000980888,Pseudoalteromonas_sp_G1_4_giDQ357641_S000648236,(Pseudoalteromonas_sp_YASM_7_giDQ173045_S000603409,Pseudoalteromonas_sp_SX1S4_giEU489558_S001016111,Pseudoalteromonas_sp_16_giDQ642819_S000701118)0.79,(Pseudoalteromonas_elyakovii_giEU189230_S000966683,Pseudoalteromonas_sp_YAAJ_12_giDQ649441_S000702110,(Pseudoalteromonas_sp_50_3_giAY660956_S000548897,Pseudoalteromonas_sp_B1_giDQ646850_S000858904)0.59)0.64)0.53)0.92)0.85,((Moraxella_sp_Vas1N8_giAM231087_S000643576,(Psychrobacter_sp_BJ_7_giDQ298410_S000626134,((Psychrobacter_sp_DJHH88_giEF618723_S000892448,Psychrobacter_pacificensis_giGU084172_S001745126)1.00,(Psychrobacter_sp_HTGH24_giGQ169118_S001551254,(Psychrobacter_sp_DJJH13_giEU049519_S000903226,uncultured_Psychrobacter_sp_giDQ236266_S000619916)0.86)0.57)0.64)0.86)1.00,(uncultured_gamma_proteobacterium_giEF188757_S001021541,Acinetobacter_sp_c4_giAB167186_S000469648,uncultured_Acinetobacter_sp_giEU029571_S000898272,gamma_proteobacterium_RBE2CD_25_giEF111216_S000769449,Elbe_River_snow_isolate_Iso32_giAF150691_S000388208,uncultured_Acinetobacter_sp_giAM268135_S000713848,uncultured_gamma_proteobacterium_giAB252880_S000702158,(Acinetobacter_lwoffii_giEF204275_S000805687,Acinetobacter_sp_G16_giEF204279_S000805691)1.00,(Acinetobacter_radioresistens_giAY568487_S000278182,(Acinetobacter_radioresistens_giDQ826586_S000891934,uncultured_gamma_proteobacterium_giEF220010_S000875388)0.93)0.74,(Acinetobacter_calcoaceticus_giEU834411_S001154252,Acinetobacter_sp_SE0105_giDQ517262_S000691950,Acinetobacter_sp_giAJ009590_S000108816,(Acinetobacter_sp_AG_LSL_1_giDQ152256_S000588296,Acinetobacter_sp_NII_128_giFJ897486_S001574753,(Acinetobacter_sp_A062009_giGQ178056_S001575519,Acinetobacter_sp_PUCM1003_giFJ816050_S001351597)0.54)0.68,(Acinetobacter_sp_SENDO1_giEF123227_S000769670,Acinetobacter_sp_818B_giDQ904616_S000735945)0.60)0.67,(Acinetobacter_sp_anoxic_giAY055373_S000434944,(uncultured_Acinetobacter_sp_giEU705369_S001034950,uncultured_Acinetobacter_sp_giEU705295_S001034876,(uncultured_Acinetobacter_sp_giEU706166_S001035747,(uncultured_Acinetobacter_sp_giEU705946_S001035527,(uncultured_Acinetobacter_sp_giFJ191887_S001177573,(uncultured_Acinetobacter_sp_giFJ192980_S001178666,Acinetobacter_sp_NFM2_giGQ377756_S001589057)1.00)0.96)0.60)0.59)0.62)0.61,(Acinetobacter_junii_giAF417863_S000366194,Acinetobacter_junii_giDQ224385_S000614816)0.60,(Acinetobacter_sp_ULV16_giDQ357691_S000648286,Acinetobacter_sp_IrT_R5M2_138_giAJ291842_S000130417,Acinetobacter_sp_G3DM_29_giEU037279_S000966030)0.56)0.83)0.83,(Azotobacter_chroococcum_giEU647694_S001098702,Pseudomonas_sp_PS14_giEU124362_S000927615,Pseudomonas_sp_RM12W_giEF675623_S000893437,uncultured_Pseudomonas_sp_giFJ191716_S001177402,Pseudomonas_sp_LYC7_giEU833941_S001154100,Pseudomonas_sp_d130_giFJ950669_S001549568,uncultured_bacterium_ACE_1_giAF142783_S000338441,gamma_proteobacterium_RG_21_giAY561587_S000503466,Pseudomonas_marginalis_giDQ232741_S000615565,Pseudomonas_migulae_giFJ715746_S001329579,Pseudomonas_migulae_giAM933502_S001152148,Pseudomonas_sp_SSR4_giEU434643_S001153061,Pseudomonas_fluorescens_giAF506039_S000429871,Pseudomonas_sp_PGO19_giEU196766_S001198328,Pseudomonas_sp_719C_giDQ904596_S000735925,Pseudomonas_sp_601E_giDQ904575_S000735904,Pseudomonas_sp_KS58_giEF469209_S000843374,Pseudomonas_sp_KF26_giEF469223_S000843388,Pseudomonas_sp_IMER_B4_17_giFJ796435_S001351332,Pseudomonas_sp_GG8b_giGQ214327_S001551425,Pseudomonas_putida_giDQ232745_S000615569,Pseudomonas_sp_CB8_giEU482912_S001328318,uncultured_Pseudomonadales_bacterium_giFJ517681_S001336093,Pseudomonas_sp_sk0927_1_2_giFJ751242_S001330328,Pseudomonas_mosselii_giEU256390_S000967523,uncultured_Pseudomonas_sp_giEU119073_S000924236,Pseudomonas_sp_RZS1_giGQ900370_S001613152,Pseudomonas_sp_SENDO1_giEF123228_S000769671,Pseudomonas_putida_giFJ460359_S001243063,Pseudomonas_plecoglossicida_giAM711596_S000858612,Pseudomonas_sp_LPNP_giFJ588865_S001293069,Pseudomonas_sp_GP42_giDQ003222_S000541387,Pseudomonas_sp_C6_giEF189115_S000965782,Pseudomonas_sp_IK1_29_giAB461012_S001291497,uncultured_Pseudomonas_sp_giEU220260_S000954779,Pseudomonas_sp_DdsW1_giAM937256_S001044180,Pseudomonas_putida_giEU862319_S001155381,Pseudomonas_sp_BC_UID4a_giDQ357693_S000648288,Pseudomonas_sp_Oy_A2_giDQ357701_S000648296,Pseudomonas_putida_giAF180146_S000059454,Pseudomonas_sp_M142_giAB461675_S001291684,uncultured_Pseudomonas_sp_giEU135785_S000925292,Pseudomonas_sp_44D3_giEU475957_S001015867,Pseudomonas_sp_S12_giAY752921_S000735306,Pseudomonas_sp_GIST_MRS55_1_giEF623838_S000892519,Pseudomonas_sp_HTYC23_giEU372904_S000995759,Pseudomonas_sp_HTYW5_giEU372894_S000995749,Pseudomonas_sp_GmFRB016_giAB369331_S001093491,uncultured_Pseudomonas_sp_giAY854458_S000631608,Pseudomonas_putida_giEF204237_S000805649,Pseudomonas_sp_Fa2_giAY131214_S000546343,Pseudomonas_sp_RKS7_6_giEU934229_S001169640,Pseudomonas_chlororaphis_subsp_chlororaphis_giEU834423_S001154264,Pseudomonas_fluorescens_giAJ697956_S000324029,uncultured_Pseudomonadaceae_bacterium_giEU640649_S001276148,uncultured_Pseudomonas_sp_giEF468675_S000835487,uncultured_Pseudomonas_sp_giAY854439_S000631589,uncultured_Pseudomonas_sp_giAY942942_S000514091,Pseudomonas_sp_PRI1_giEF540342_S001095004,Pseudomonas_sp_TM14_2_giDQ279319_S000625266,Pseudomonas_sp_enrichment_culture_clone_103_giFJ828938_S001342101,Pseudomonas_sp_EL7_giFJ517620_S001244096,Pseudomonas_sp_ps9_4_giAY303331_S000532181,Pseudomonas_migulae_giAM114525_S000608916,Pseudomonas_sp_7_22_giAF184218_S000388807,Pseudomonas_sp_At1_1_2_giFN313530_S001353181,Pectobacterium_carotovorum_subsp_carotovorum_giFJ527448_S001264267,Pseudomonas_brenneri_giFM877472_S001418573,uncultured_Pseudomonas_sp_giFM253795_S001450604,uncultured_Pseudomonas_sp_giFM253811_S001450620,Pseudomonas_sp_719F_giDQ904598_S000735927,Pseudomonas_sp_ps11_21_giAY303276_S000532126,Pseudomonas_fluorescens_giDQ983376_S000736509,Pseudomonas_fluorescens_giEU849103_S001154973,Pseudomonas_sp_JLF_a398_giFM201276_S001156738,Pseudomonas_putida_giEU340946_S000995534,Pseudomonas_sp_TAD057_giFJ225208_S001189079,Pseudomonas_sp_W15Feb11B_giEU680992_S001416339,uncultured_Pseudomonas_sp_giFM253808_S001450617,uncultured_Pseudomonas_sp_giFM253816_S001450625,uncultured_Pseudomonas_sp_giGU000305_S001741632,uncultured_Pseudomonas_sp_giGU000200_S001741527,uncultured_Pseudomonas_sp_giGU000304_S001741631,Pseudomonas_sp_Tianshan221_2_giEU305634_S000980412,Pseudomonas_sp_Tianshan213_17_giEU305629_S000980407,Pseudomonas_sp_7_5_giDQ173208_S000603422,uncultured_Pseudomonas_sp_giGU000482_S001741809,uncultured_Pseudomonas_sp_giGU000078_S001741405,uncultured_Pseudomonas_sp_giGU000130_S001741457,Pseudomonas_sp_R_35716_giAM886081_S001198162,Pseudomonas_sp_CB21_giEU482924_S001328330,Pseudomonas_sp_40_2_giAF513429_S000530813,Pseudomonas_fluorescens_giDQ862546_S000728512,uncultured_gamma_proteobacterium_giEF111063_S000764839,Pseudomonas_sp_DIV020_giFN547700_S001588821,Pseudomonas_sp_KU20_giEF469215_S000843380,uncultured_Pseudomonas_sp_giEU630355_S001082858,uncultured_Pseudomonas_sp_giEU631971_S001084474,uncultured_Pseudomonas_sp_giEU631964_S001084467,uncultured_Pseudomonas_sp_giEU630321_S001082824,uncultured_gamma_proteobacterium_giAM910388_S000945484,uncultured_Pseudomonas_sp_giEU630331_S001082834,uncultured_Pseudomonas_SIC9065_giAF277565_S000340676,uncultured_Pseudomonas_sp_giGQ891843_S001735689,Pseudomonas_sp_a186_giEU434377_S001015379,(Pseudomonas_sp_TAD043_giFJ225194_S001189065,Pseudomonas_sp_TAD004_giFJ225156_S001189027)0.92,(gamma_proteobacterium_A14_giEF599309_S001095305,(gamma_proteobacterium_B12_giEF599310_S001095306,(uncultured_Pseudomonas_sp_giEF434248_S000832776,Pseudomonas_sp_CFPBD_giAF288777_S000390759)0.74)0.83)0.89,(Pseudomonas_sp_AP2_1_giEU848475_S001154952,Pseudomonas_putida_giFJ472858_S001243330,Pseudomonas_sp_bf_1_giFJ493139_S001264072,Pseudomonas_putida_giFJ472861_S001243333)0.83,(Pseudomonas_mendocina_giAY870674_S000480871,Pseudomonas_sp_02_640_giEF558702_S000860426,Pseudomonas_mendocina_giFJ607998_S001574423)0.70,(uncultured_Pseudomonas_sp_giFJ608305_S001557149,Pseudomonas_putida_giEF552367_S000860297)0.65,((Pseudomonas_sp_AKB_2008_HE49_giAM989280_S001292379,Pseudomonas_sp_T02_1_giAY618579_S000534017)0.90,(Pseudomonas_alcaligenes_giDQ335100_S000639470,(Pseudomonas_aeruginosa_giFJ655800_S001294483,(Pseudomonas_aeruginosa_giGQ217530_S001575962,Pseudomonas_aeruginosa_giAY738263_S000425647,Pseudomonas_aeruginosa_giDQ082858_S000557777,(Pseudomonas_sp_RJS2_giEU590647_S001097633,(uncultured_Pseudomonadales_bacterium_giDQ169082_S000600706,(uncultured_Pseudomonadales_bacterium_giDQ170278_S000601902,(Pseudomonas_aeruginosa_giEU224277_S000967090,Pseudomonas_aeruginosa_giDQ459018_S000653963)0.65)0.53)0.66)0.61)0.62)0.98)0.80)0.64,(uncultured_gamma_proteobacterium_giAF529132_S000431656,Pseudomonas_chlororaphis_subsp_aurantiaca_giDQ208661_S000614175)0.52,(uncultured_Pseudomonadales_bacterium_giEU361678_S001103528,uncultured_Pseudomonas_sp_giEU029428_S000898129)0.51)0.83,(gamma_proteobacterium_WHOI_JT_23_giAY349465_S000138605,uncultured_Methylobacter_sp_giAB189348_S000567701)0.82,(Thiothrix_disciformis_giAB042535_S000383245,(uncultured_gamma_proteobacterium_giAY510229_S000462475,(uncultured_Thiothrix_sp_giFM165219_S001238298,Thiothrix_sp_ectosymbiont_of_Niphargus_ictus_giEU884108_S001150713)0.82)0.97)0.82,(uncultured_gamma_proteobacterium_giAY587198_S000421100,(Thiomicrospira_arctica_giAJ404731_S000483880,(Thiomicrospira_sp_giL01576_S000414254,uncultured_gamma_proteobacterium_giAJ879931_S000642980)0.53)1.00)0.81,(uncultured_gamma_proteobacterium_giAM888202_S001590473,endosymbiont_of_Lamellibrachia_sp_2_giAY129111_S000396682)0.80,(Neptunomonas_sp_3H2_giDQ357710_S000648305,uncultured_gamma_proteobacterium_giAM930472_S000997698)0.77,((Enterobacteriaceae_bacterium_Ses_Suwa_giAB368831_S001093449,Enterobacteriaceae_bacterium_Edo_Shintoku_giAB368829_S001093447)0.93,(AE_Wildebeast_JEL,(Buchnera_aphidicola_Sitobion_avenae_giFJ357458_S001199311,Buchnera_aphidicola_Tetraneura_caerulescens_giAJ296749_S000094406)1.00)0.58)0.77,(uncultured_gamma_proteobacterium_giAF424161_S000346492,uncultured_gamma_proteobacterium_giFJ205275_S001251647)0.76,(Escherichia_coli_giGQ983178_S001744590,uncultured_Enterobacteriaceae_bacterium_giAY191340_S000400963,uncultured_gamma_proteobacterium_giDQ187791_S000604396,uncultured_gamma_proteobacterium_giDQ187904_S000604509,(cf_Escherichia_coli_symbiont_3_of_Acromyrmex_octospinosus_giAF491894_S000135442,uncultured_gamma_proteobacterium_giDQ187854_S000604459,uncultured_Escherichia_sp_giEU631000_S001083503)0.59)0.75,(uncultured_gamma_proteobacterium_giDQ351788_S000647644,(uncultured_gamma_proteobacterium_giAB288654_S000770399,uncultured_Shigella_sp_giFJ440030_S001226568)1.00)0.72,((unidentified_rumen_bacterium_12_11_giAF018457_S000336510,uncultured_Succinivibrionaceae_bacterium_giEU794080_S001132461)0.82,(uncultured_gamma_proteobacterium_giFJ535213_S001253805,(uncultured_gamma_proteobacterium_giDQ069226_S000557038,Aeromonas_veronii_giFJ940849_S001549399,Aeromonas_hydrophila_giGQ292549_S001577229,Aeromonas_sp_OS106_giAB235935_S000925334,uncultured_Aeromonas_sp_giEU616634_S001158533,Aeromonas_sp_MM11a_giEF550540_S000892262,Aeromonas_sp_WAB1876_giAM184218_S000711294,Aeromonas_punctata_giFJ168772_S001292762,Aeromonas_sp_IGCAR_03_08_giEU924069_S001156522,(Aeromonas_sp_C_PIA_I1_giGQ983187_S001744599,Aeromonas_sp_ATCC_15467_giAB235956_S000925355)0.66,(Aeromonas_media_giFJ824118_S001352187,Aeromonas_media_giAM943038_S001093855)0.61,(Aeromonas_sp_MM126_giEF550565_S000892287,((Aeromonas_veronii_giEU770281_S001046624,Aeromonas_veronii_giX74684_S000004272)0.96,(uncultured_gamma_proteobacterium_giEU980303_S001161729,Aeromonas_jandaei_giAF118387_S000429255)0.69)0.69)0.53)0.87)0.51)0.72,(uncultured_gamma_proteobacterium_giDQ837293_S000904089,Methylomonas_sp_GYJ3_giDQ149125_S000599630,uncultured_gamma_proteobacterium_giEU283353_S000960875,Azotobacter_chroococcum_giAY353708_S000358130,Halomonas_sp_B_3046_giDQ270709_S000622107,uncultured_gamma_proteobacterium_giEU283372_S000960894,Pseudoalteromonas_sp_INTPD34d_giAB274757_S000727930,uncultured_gamma_proteobacterium_giEU394572_S001103714,uncultured_gamma_proteobacterium_giAY922227_S000493461,uncultured_Xanthomonas_sp_giDQ279337_S000625284,uncultured_gamma_proteobacterium_giEF105687_S000798054,(Pseudomonas_sp_RM2_2001_giAF331664_S000391719,(Marinobacter_sp_GC13_giAY690678_S000375614,(Pseudomonas_sp_D_2_giFJ830833_S001352267,Klebsiella_sp_KUS_giEF526502_S000859777,(Pseudomonas_sp_DS20_giEF519710_S000859526,Pseudomonas_sp_DS9_giEF534728_S000859958)1.00)0.58)0.53)0.99,(Pseudomonas_sp_B_1015_giDQ270723_S000622121,(Psychromonas_sp_ANT9282b_giAY167263_S000399386,(uncultured_gamma_proteobacterium_giEF123485_S000970465,Psychrobacter_sp_23053CC4_giEU267623_S001014857)0.97)1.00)0.99)0.71,(uncultured_gamma_proteobacterium_giEF520573_S000863673,(primary_endosymbiont_of_Blastopsylla_occidentalis_giAF077605_S000012271,(Candidatus_Carsonella_ruddii_giAF243138_S000389881,primary_endosymbiont_of_Cecidotrioza_sozanica_giAF286120_S000390668)0.71)0.97)0.66,(uncultured_gamma_proteobacterium_giFM242251_S001186720,uncultured_gamma_proteobacterium_giFM242307_S001186776)0.66,(Methylomicrobium_sp_E3_giDQ496229_S000691461,uncultured_gamma_proteobacterium_giGQ350372_S001679986,(uncultured_type_I_methanotroph_giEF101321_S000863165,(uncultured_gamma_proteobacterium_giAM888007_S000944947,uncultured_Methylobacter_sp_giGQ390214_S001598234,(uncultured_Methylobacter_sp_giEU633302_S001085805,uncultured_Methylobacter_sp_giEU633318_S001085821)0.87)0.68)0.93,(Methylomonas_sp_giAB015603_S000469194,(bacterium_Pen2_giAF185612_S000040562,uncultured_Methylomonas_sp_giGU127244_S001790575)0.53)0.85)0.65,(Erwinia_amylovora_giAB242897_S000804214,Candidatus_Stammerula_tephritidis_giEF469611_S000859262)0.63,((uncultured_gamma_proteobacterium_giFJ477658_S001752471,gamma_proteobacterium_CN3_giFJ612598_S001293803)1.00,(gamma_proteobacterium_TIS15778_giGQ202691_S001575792,((Histophilus_somni_giAF549397_S000432797,Histophilus_somni_giAB176918_S000496365)1.00,(Haemophilus_parasuis_giFJ667953_S001329286,(Haemophilus_parasuis_giAY126701_S000396635,Haemophilus_parasuis_SH0165_giCP001321_S001272348)0.56)1.00,(Haemophilus_sp_58p6_giEU909644_S001169291,Haemophilus_haemolyticus_giEU151405_S001019832)0.89,(Haemophilus_influenzae_giAY360336_S000408398,Haemophilus_influenzae_giX87976_S000009635,(Haemophilus_influenzae_giAF076035_S000727956,(uncultured_Haemophilus_sp_giDQ070868_S000557083,Haemophilus_influenzae_giAY613488_S000573591)0.59)0.67)0.63,(uncultured_Haemophilus_sp_giDQ366688_S000659387,Aggregatibacter_segnis_giAY365454_S000408712)0.62,(Avibacterium_sp_46671_giEU826041_S001573290,Pasteurellaceae_bacterium_31564_2sv_giEU826040_S001573289)0.61,(Haemophilus_felis_giAF224292_S000389438,(Pasteurella_canis_giAY362919_S000368483,Pasteurella_multocida_subsp_septica_giAF294422_S000390838)0.75)0.57)0.99)0.99)0.63,(uncultured_gamma_proteobacterium_giGQ406158_S001599541,Halochromatium_sp_ShNLb02_giEF153292_S000769875,Marichromatium_purpuratum_giAJ224439_S001093725,Lamprocystis_purpurea_giAM086644_S000592816,Chromatium_sp_RW_giAF384210_S000392831,Thiocapsa_roseopersicina_giY12303_S000260715,Thiorhodococcus_drewsii_giFM178273_S001156630)0.63,(uncultured_Pseudomonas_sp_giEU567043_S001078942,(((Pseudoxanthomonas_taiwanensis_giEU822292_S001153981,Pseudoxanthomonas_taiwanensis_giEU250946_S000967431)1.00,(Pantoea_agglomerans_giEU931554_S001169567,Pseudomonas_sp_CL414_giFM173819_S001048217)0.78)1.00,(Edwardsiella_tarda_giFJ405291_S001199834,endosymbiont_of_Sphenophorus_levis_giFJ626265_S001294127)0.97,(Bacillus_sp_XJU_3_giEF672043_S000893384,Stenotrophomonas_rhizophila_giEF143432_S000769789,Alishewanella_sp_JS_30_giGQ280100_S001576798,(Pseudomonas_sp_CL35_giFM173667_S001048065,Pseudomonas_monteilii_giFJ607352_S001293496)0.56,(Serratia_sp_B_1112_giDQ347559_S000647568,(marine_bacterium_pa_18_giAY282466_S000405729,Pseudomonas_putida_giEU833948_S001154107,(Serratia_marcescens_giFJ594455_S001293220,Vibrio_cholerae_giFJ174582_S001188261)0.61)0.98)0.51)0.64)0.61)0.63,(uncultured_Pseudomonas_sp_giAY987842_S000551154,((Marinobacter_alkaliphilus_giFJ984520_S001550103,Marinobacter_sp_SCSWE03_giFJ461458_S001243105,uncultured_Marinobacter_sp_giEU924018_S001160765)1.00,(Marinobacter_lipolyticus_giFJ232403_S001198678,Marinobacter_sp_giU85865_S000438581,((Marinobacter_sp_GC11_giAY690677_S000375613,(Marinobacter_sp_Y23_giEF177662_S000776564,Marinobacter_sp_MH171_giEU052727_S001152677)0.96)0.72,(Marinobacter_sp_SKUK_MB1002_giEU907917_S001156255,(gamma_proteobacterium_enrichment_culture_clone_MH_660_giAM292401_S001100246,Marinobacter_sp_es7_giAJ551128_S000483965,(uncultured_gamma_proteobacterium_giAM408940_S001171928,Marinobacter_sp_MOLA_392_giAM990669_S001094163,Marinobacter_sp_DG1191_giEU052752_S001152702)0.51)0.52)0.55)0.53)0.57)0.97)0.62,(uncultured_gamma_proteobacterium_giAB239053_S000607238,(uncultured_gamma_proteobacterium_giFJ205204_S001251576,uncultured_gamma_proteobacterium_giEF434262_S000832790,(uncultured_gamma_proteobacterium_Sva0857_giAJ240969_S000040872,uncultured_gamma_proteobacterium_giDQ351796_S000647652)0.82)0.80)0.62,((marine_psychrotrophic_bacterium_MK242_giAB038034_S000008770,(Psychromonas_sp_MGP_29_AN1_giAF530142_S000500248,facultative_barophile_CNPT3_giU91588_S000438822)0.87)1.00,(Idiomarina_sp_L16_giEF533978_S001094949,(Thalassomonas_ganghwensis_giAY194066_S000401518,uncultured_gamma_proteobacterium_giEU050771_S000921072)0.98)0.92)0.62,(uncultured_gamma_proteobacterium_giAM910390_S000945486,Pantoea_agglomerans_giDQ904587_S000735916)0.61,(Salinivibrio_costicola_giAM945652_S001014301,Photobacterium_damselae_giFJ161308_S001588331,(Vibrio_fischeri_giDQ530296_S000870973,Vibrio_sp_a32_JRLF_2009_giFN432942_S001575312,Vibrio_sp_R614B6_giFJ357656_S001416992,gamma_proteobacterium_SOMBO36_giAM162583_S000650677,gamma_proteobacterium_GMD13D11_giAY162114_S000398950,Vibrio_sp_j21427_giFJ357678_S001417014,Vibrio_tapetis_giFM180014_S001156685,Vibrio_sp_S1362_giFJ457390_S001242654,Vibrio_sp_AS_42_giAJ391203_S000011662,Vibrio_gigantis_giAJ582807_S000149116,Vibrio_splendidus_giEF094892_S000769164,Vibrio_sp_R61416_giFJ357665_S001417001,Vibrio_sp_Mel_31_giAJ582803_S000149541,Vibrio_rotiferianus_giGQ175910_S001551298,Vibrio_sp_S2687_giFJ457466_S001242730,Vibrio_parahaemolyticus_giGU064378_S001744963,Vibrio_alginolyticus_giEU069459_S000903282,Vibrio_harveyi_giDQ156530_S000599927,Vibrio_sp_Absa7_giDQ357815_S000648410,Vibrio_sp_Ex25_giAF319769_S000391461,Vibrio_sp_SW29_giDQ357817_S000648412,Vibrio_sp_CL2205_giDQ857757_S000722746,Vibrio_sp_NG6_3_giEU081880_S000966069,Vibrio_sp_DHHS14_giDQ659046_S000721866,Vibrio_parahaemolyticus_giGU064369_S001744954,Vibrio_harveyi_giFJ227114_S001611129,Vibrio_sp_MB21_giAB518945_S001587493,Vibrio_harveyi_giFJ161348_S001588371,Vibrio_harveyi_giDQ530295_S000870972,Vibrio_rotiferianus_giGQ175919_S001551307,uncultured_Vibrio_sp_giAM930497_S000997723,Vibrio_sp_23052DS4_giEU267630_S001014864,Vibrio_sp_23052MS3_giEU267662_S001000468,Vibrio_sp_1D122008_giEU854882_S001155140,Vibrio_sp_Oct07_TCBS_2BB_4_giGQ215063_S001575917,Vibrio_harveyi_giFJ161275_S001588298,Vibrio_campbellii_giDQ980029_S000776149,Vibrio_sp_S2155_giFJ457422_S001242686,Vibrio_vulnificus_giEF546273_S001095039,Vibrionaceae_bacterium_TUN10_giEF584086_S000871293,Vibrionaceae_bacterium_GAS6_giEU340849_S000980863,Vibrio_cholerae_M66_2_giCP001233_S001350451,(Vibrio_sp_UST061013_014_giEF587960_S000871341,Vibrio_sp_KSA7_giGQ916637_S001744508)0.74,(Vibrionaceae_bacterium_115051CC1_giEU276985_S000968295,Vibrio_sp_FLCA1_giDQ317674_S000701667,Vibrio_sp_Aeh30_mm_giAB301725_S000858380)0.55)0.56,(Photobacterium_sp_a185_giFN432974_S001575344,Photobacterium_sp_S14_giAJ630163_S000701186,Photobacterium_frigidiphilum_giAY538749_S000273874,Photobacterium_sp_MB14_giAB518966_S001587514,Photobacterium_leiognathi_subsp_leiognathi_giAY204490_S000401632,(Photobacterium_phosphoreum_giAY345894_S000407849,Photobacterium_sp_HAR72_giAB038032_S000008400)0.95)0.53)0.59,(Codakia_costata_gill_symbiont_giL25712_S000010653,Codakia_orbicularis_gill_symbiont_giM99447_S000436952)0.59,((uncultured_Rickettsiella_sp_giFJ542836_S001254134,uncultured_gamma_proteobacterium_giDQ451466_S000666790)0.98,(uncultured_gamma_proteobacterium_giEU373822_S000989399,(uncultured_gamma_proteobacterium_giDQ431905_S000828218,(uncultured_gamma_proteobacterium_giFJ205274_S001251646,(Aquicella_siphonis_giAY359283_S000408383,(uncultured_gamma_proteobacterium_giFM877667_S001248245,uncultured_gamma_proteobacterium_giEF662766_S000883006)0.61)0.90)1.00)0.63)0.73)0.57,(Photorhabdus_luminescens_giEU214641_S001044495,Pseudomonas_fluorescens_giGQ217532_S001575963,(secondary_endosymbiont_of_Glycaspis_brimblecombei_giEU043378_S000903098,(Arsenophonus_symbiont_of_Lipoptena_cervi_giFJ265794_S001574274,(AE_LinMarm_LBT2,Arsenophonus_endosymbiont_of_Trichobius_longipes_giDQ314771_S000636114,AE_NeohaemScuri_TM1778,(((Candidatus_Riesia_pediculischaeffi_giEF110573_S000824501,AE_PedSchaef)1.00,(AE_PedHum_HeadNW,(AE_PediculusHeadWW,(Candidatus_Riesia_pediculicola_giAB263107_S000727771,AE_PedHum_Body)0.61)0.66)0.98)1.00,(AE_PthPub,AE_PthGorillae)1.00)0.66)0.84)0.79)0.79)0.57,(((Alcanivorax_sp_GPM2501_giAJ871929_S000727965,(Alcanivorax_sp_TE_9_giAB055207_S000383735,Alcanivorax_sp_GPM2509_giAJ871930_S000727966)1.00)1.00,((uncultured_Alcanivorax_sp_giEU375153_S001001497,Alcanivorax_sp_DG1418_giEU052757_S001152707)0.97,(Alcanivorax_sp_521_1_giDQ659430_S000712441,(gamma_proteobacterium_KT0221_giAF235122_S000366092,(uncultured_Alcanivorax_sp_giEU375031_S001001414,Alcanivorax_sp_B_1146_giDQ248333_S000620312)0.66)0.89)0.97)0.73)0.93,(uncultured_gamma_proteobacterium_giFM242475_S001186944,uncultured_gamma_proteobacterium_giFM242354_S001186823)0.85)0.57,(uncultured_gamma_proteobacterium_giAY922087_S000493321,uncultured_gamma_proteobacterium_giAB252881_S000702159,(((bacterium_Ellin339_giAF498721_S000395296,(uncultured_Pseudomonadales_bacterium_giEU193051_S001190907,uncultured_gamma_proteobacterium_giAJ534626_S000107475)0.71)1.00,(uncultured_gamma_proteobacterium_giAY689990_S000477019,uncultured_gamma_proteobacterium_giAY689915_S000476944)0.99)0.85,(uncultured_Xanthomonadales_bacterium_giEU202845_S001174538,(uncultured_gamma_proteobacterium_giEU289546_S000973656,uncultured_gamma_proteobacterium_giAM934731_S001266123,uncultured_gamma_proteobacterium_giEF434259_S000832787)0.74)0.75)0.85)0.56,(uncultured_gamma_proteobacterium_giAM259780_S000807034,uncultured_SAR86_cluster_gamma_proteobacterium_giEU361692_S001103542,(uncultured_SAR86_cluster_gamma_proteobacterium_giEU600674_S001030887,(uncultured_SAR86_cluster_gamma_proteobacterium_giDQ810358_S000715992,(uncultured_SAR86_cluster_gamma_proteobacterium_giDQ810369_S000716003,(uncultured_SAR86_cluster_gamma_proteobacterium_giDQ810397_S000716031,uncultured_SAR86_cluster_gamma_proteobacterium_giDQ810407_S000716041)0.95)0.95)0.93,(uncultured_gamma_proteobacterium_giGQ347784_S001677398,uncultured_proteobacterium_OCS44_giAF001650_S000320439)0.63,(uncultured_gamma_proteobacterium_giEU258749_S000973399,(uncultured_gamma_proteobacterium_giDQ187849_S000604454,uncultured_gamma_proteobacterium_giAY664039_S000372918)0.60)0.52)0.98,(uncultured_gamma_proteobacterium_giAY663989_S000372868,uncultured_gamma_proteobacterium_giGQ348226_S001677840)0.98)0.56,(Pantoea_sp_FL_2_giFJ605370_S001549115,gamma_proteobacterium_O77_UNDR_2009_giFN394501_S001418835)0.55,(uncultured_gamma_proteobacterium_giEU283403_S000960925,uncultured_Methylothermus_sp_giFM176282_S001043078)0.55,(uncultured_Methylococcus_sp_giDQ394940_S000660271,uncultured_gamma_proteobacterium_giFJ529319_S001285668)0.55,(secondary_symbiont_type_X_of_Acyrthosiphon_pisum_giFJ821502_S001351704,Buchnera_aphidicola_Yamatocallis_hirayamae_giAB064518_S000017778,(Candidatus_Regiella_insecticola_giAY136138_S000473281,(symbiont_of_Pemphigus_populi_giAY136158_S000473301,(secondary_endosymbiont_of_Bemisia_tabaci_giAY264676_S000404968,secondary_endosymbiont_of_Bemisia_tabaci_giAY429614_S000249622)1.00)0.61)0.75)0.54,(gamma_proteobacterium_E_468_giFJ764786_S001330930,(Candidatus_Portiera_aleyrodidarum_giAY266102_S000441024,(Candidatus_Portiera_aleyrodidarum_giAF400469_S000393190,(primary_endosymbiont_of_Bemisia_tabaci_Peking_giAY429622_S000246796,Candidatus_Portiera_aleyrodidarum_giAF400455_S000393176)0.99)1.00)1.00,(Halomonas_sp_WED11C_giAY536580_S000378727,(Halomonadaceae_bacterium_RP30_giEU375101_S001015061,((Halomonas_andensis_giEF622233_S000995324,(Halomonas_sp_TNB_I24_giAB085650_S000375919,uncultured_Halomonas_sp_giAY687554_S000375355)1.00,(uncultured_Halomonas_sp_giAY687531_S000375332,(Halomonas_sp_P_wp0221_giAY189682_S000400874,(uncultured_Halomonas_sp_giAY687502_S000375303,uncultured_Halomonas_sp_giAY687480_S000375281)0.69)0.69)0.98,(Halomonas_alkaliphila_giAM945687_S001014336,(Halomonas_venusta_giL42618_S000435991,Halomonas_sp_gs3_giFJ912846_S001417991)0.87)0.51)0.93,(Halomonas_denitrificans_giFJ161332_S001588355,Halomonas_sp_AB34_giEF554869_S000860318,Halomonas_sp_YI8_47_giFJ428530_S001743632,Halomonas_salina_giAF301407_S000390959,Halomonas_sp_SB17_1_giEU308433_S001240312)0.59)0.89)0.88)0.93)0.51,(unidentified_rumen_bacterium_RC13_giAF001704_S000335883,Pseudomonas_sp_An30H_SC_S_giAB267465_S000721183)0.51,(Pseudomonas_sp_3e_1_giDQ886425_S000728654,uncultured_Citrobacter_sp_giAB478916_S001249922)0.51)1.00)1.00,(uncultured_gamma_proteobacterium_giFM242232_S001186701,(Francisella_philomiragia_giAY968239_S000551106,Francisella_philomiragia_giAJ698862_S000352704)0.98)0.83)0.90);
END;
