# Supplementary material for: Effects of 16S rDNA sampling on estimates of the number of endosymbiont lineages in sucking lice
Source: PeerJ. 2016 Jul 19;4:e2187. doi: 10.7717/peerj.2187 (PMC4958000; doi:10.7717/peerj.2187)
Supplement: Supplemental Information 1 [file peerj-04-2187-s001.zip › Alignment_Trees_Sequences/TREES/RIBO.Best.95Reduce.names.con.tre]

#NEXUS

[ SumTrees Version 2.0.2 (Feb 1 2010) by Jeet Sukumaran and Mark T. Holder. ]
[ Using DendroPy Version 3.3.0 by Jeet Sukumaran and Mark T. Holder. ]
[ Running under Python 2.5.1 (r251:54863, Feb  9 2009, 18:49:36) (GCC 4.0.1 (Apple Inc. build 5465)) on darwin. ]
[ Executed on D-MAM-MAC3.local by jallen@D-MAM-MAC3.local. ]
[ Basis of split support: ]
[   - "/Users/jallen/Desktop/EverythingForAnopluraPaper/RESULTS/ContreDone/BEST/RIBO.Best.95Reduce.MLBS.names.ed.tre" ]
[ Began at: 2010-05-26 01:00:01.300240. ]
[ Ended at: 2010-05-26 01:26:08.131755. ]
[ Run time: 0 hour(s), 26 minute(s), 06.831515 second(s). ]
[ 200 trees considered in total for split support assessment. ]
[ Trees treated as unrooted. ]
[ 4275 unique taxa across all trees. ]
[ 229641 unique splits out of 1709600 total splits counted. ]
[ 225365 unique non-trivial splits out of 854400 total non-trivial splits counted. ]
[ Consensus tree (0.500000 clade frequency threshold) constructed from splits. ]
[ Proportion (frequency or probability) of support for each split indicated by node labels. ]

BEGIN TAXA;
    DIMENSIONS NTAX=4275;
    TAXLABELS
        Francisella_sp_TX076608_giEU848558_S001240869
        Francisella_endosymbiont_of_Dermacentor_variabilis_giAY805305_S000541090
        Francisella_like_endosymbiont_of_Rhipicephalus_microplus_giEU332820_S001198564
        Francisella_endosymbiont_of_Dermacentor_andersoni_giAY375397_S000495234
        Francisella_like_endosymbiont_of_Amblyomma_sp_giEU332821_S001198565
        Francisella_cantonensis_giFJ591095_S001574389
        uncultured_Francisella_sp_giDQ234142_S000634991
        gamma_proteobacterium_enrichment_culture_clone_1547a_giEF192266_S001274207
        uncultured_gamma_proteobacterium_giAY726789_S000424758
        uncultured_Oceanospirillaceae_bacterium_giDQ421670_S000807629
        Thalassolituus_sp_DG1633_giEU239917_S001198542
        Thalassolituus_sp_DG1640_giEU239903_S001198528
        Oceanobacter_sp_1O18_giAB435651_S001548415
        uncultured_Oceanospirillum_sp_giAY664230_S000373095
        Robbea_sp_associated_bacterium_2_giAJ319046_S001263462
        uncultured_gamma_proteobacterium_giAF424170_S000346501
        uncultured_Oceanospirillales_bacterium_giGQ926871_S001740529
        Oleispira_antarctica_giAJ426421_S000128609
        uncultured_gamma_proteobacterium_giAF353237_S000342572
        uncultured_Oceanospirillales_bacterium_giDQ810637_S000716271
        uncultured_gamma_proteobacterium_giEF215791_S000800734
        uncultured_gamma_proteobacterium_giGQ350583_S001680197
        uncultured_gamma_proteobacterium_giEU050833_S000921134
        gamma_proteobacterium_Yb010_giAB496664_S001572604
        uncultured_gamma_proteobacterium_giDQ778217_S000828527
        uncultured_Oleispira_sp_giAY697896_S000380115
        Bermanella_marisrubri_giAY136131_S000643639
        uncultured_Oceanospirillales_bacterium_giEU600759_S001030972
        uncultured_gamma_proteobacterium_giEF215712_S000800655
        uncultured_gamma_proteobacterium_giEF491329_S000835925
        uncultured_gamma_proteobacterium_giFM958463_S001263248
        uncultured_gamma_proteobacterium_giAM930466_S000997692
        Oceanospirillum_sp_HZBC12_giEF190340_S000776713
        uncultured_Thalassolituus_sp_giEF092227_S000998617
        gamma_proteobacterium_UST061013_084_giEF588013_S000871394
        uncultured_Oceanospirillales_bacterium_giDQ189728_S000807255
        marine_bacterium_Tw_1_giAY028196_S000434572
        Marinomonas_sp_S3726_giFJ457289_S001242553
        uncultured_Oceanospirillales_bacterium_giDQ810401_S000716035
        uncultured_Marinomonas_sp_giDQ421586_S000664530
        uncultured_Marinomonas_sp_giDQ421551_S000664495
        uncultured_Marinomonas_sp_giDQ295988_S000625966
        uncultured_Marinomonas_sp_giDQ421552_S000664496
        uncultured_Marinomonas_sp_giDQ421563_S000664507
        uncultured_Marinomonas_sp_giDQ421525_S000664469
        uncultured_Marinomonas_sp_giDQ421531_S000664475
        uncultured_Oceanospirillaceae_bacterium_giDQ421522_S000664466
        uncultured_Marinomonas_sp_giDQ421547_S000664491
        uncultured_Marinomonas_sp_giDQ189723_S000604773
        Marinomonas_aquimarina_giAJ843079_S000539652
        Marinomonas_vaga_giAM048783_S000544790
        Marinomonas_vaga_giX67025_S000129426
        Marinomonas_sp_M50_73_giFJ015032_S001187974
        uncultured_Marinomonas_sp_giDQ421663_S000664607
        Marinomonas_pontica_giAY539835_S000474908
        gamma_proteobacterium_Yb_A_giAB496650_S001572590
        gamma_proteobacterium_Yb_G_giAB496656_S001572596
        Marinomonas_sp_RM94_giDQ903957_S000926054
        uncultured_Marinomonas_SIC163_giAF277471_S000340597
        Marinomonas_arctica_giDQ103888_S000583789
        Marinomonas_sp_DG1602_giEU052766_S001152716
        Marinomonas_protea_giAY092071_S000435187
        Marinomonas_sp_BSi20346_giEF639380_S000893042
        Marinomonas_sp_BSi20513_giDQ665796_S000712621
        Marinomonas_sp_M12_1_giFN377704_S001418694
        Marinomonas_sp_E12_giDQ667067_S000858943
        uncultured_Marinomonas_sp_giDQ421713_S000664657
        Marinomonas_sp_BSi20469_giDQ520889_S000692045
        uncultured_Oceanospirillales_bacterium_giGQ926875_S001740533
        Oceanospirillum_maris_subsp_williamsae_giAB006763_S000427366
        uncultured_Oceanospirillales_bacterium_giFJ403057_S001223025
        Neptunomonas_sp_S3_22_giFJ713802_S001329559
        heterotrophic_symbiont_R46_of_Osedax_japonicus_giAB293969_S000901534
        Neptunomonas_sp_SK4_giDQ357708_S000648303
        Neptunomonas_sp_3H2_giDQ357710_S000648305
        Neptunomonas_naphthovorans_giFJ172035_S001241086
        uncultured_gamma_proteobacterium_giEU050834_S000921135
        uncultured_Neptunomonas_sp_giEF092627_S000759634
        uncultured_gamma_proteobacterium_giAY589474_S000421116
        Alteromonadales_bacterium_3tb13_giFJ952789_S001549632
        uncultured_Oceanospirillales_bacterium_giDQ421578_S000664522
        uncultured_Oceanospirillales_bacterium_giDQ421480_S000664424
        Alteromonadales_bacterium_G_He11_giEF554910_S000860359
        Alteromonadales_bacterium_G_AMM12_giEF554916_S000860365
        Nitrincola_lacisaponensis_giFJ973520_S001549902
        Nitrincola_sp_E_038_giFJ764760_S001330904
        Oceanospirillum_sp_ML_158_giAF140000_S000388010
        gamma_proteobacterium_CAa464_giEU180984_S000966485
        gamma_proteobacterium_CAa455_giEU180983_S000966484
        gamma_proteobacterium_UMB4D_giAF505726_S000500105
        Marinobacterium_sediminicola_giEU573966_S001097400
        Marinobacterium_sp_HDC29_giFJ984915_S001550273
        Marinobacterium_georgiense_giAB021408_S000021893
        uncultured_Marinobacterium_sp_giEF190070_S000774908
        Marinobacterium_sp_MB35_giAB518957_S001587505
        Marinobacterium_sp_MB9_giAB518938_S001587486
        Marinobacterium_stanieri_giFJ161315_S001588338
        Pseudospirillum_japonicum_giAB006766_S000427369
        uncultured_gamma_proteobacterium_giEF061961_S000744830
        Halomonas_sp_A12_giDQ884187_S000728623
        Marinobacterium_litorale_giEU924078_S001156531
        Marinobacterium_sp_YCSD44_giGQ131644_S001550772
        Amphritea_atlantica_giAM156910_S000901725
        uncultured_gamma_proteobacterium_giAM930472_S000997698
        uncultured_gamma_proteobacterium_giAM930469_S000997695
        uncultured_gamma_proteobacterium_giEU780381_S001131342
        uncultured_gamma_proteobacterium_giAB077343_S000562383
        gamma_proteobacterium_UMB6E_giAF505730_S000500109
        Oceanospirillaceae_bacterium_BJK18_giAJ717296_S000324155
        Candidatus_Portiera_aleyrodidarum_giAY266102_S000441024
        Candidatus_Portiera_aleyrodidarum_giAY266092_S000441004
        Candidatus_Portiera_aleyrodidarum_giAY266094_S000441008
        Candidatus_Portiera_aleyrodidarum_giAF400469_S000393190
        Candidatus_Portiera_aleyrodidarum_giEU567089_S001240646
        Candidatus_Portiera_aleyrodidarum_giZ11925_S000000443
        Candidatus_Portiera_aleyrodidarum_giAF400463_S000393184
        Candidatus_Portiera_aleyrodidarum_giGQ169045_S001551181
        Candidatus_Portiera_aleyrodidarum_giAF400455_S000393176
        primary_endosymbiont_of_Bemisia_tabaci_Peking_giAY429622_S000246796
        Halomonadaceae_bacterium_PH27A_giAF513467_S000539242
        uncultured_gamma_proteobacterium_giDQ206422_S000614002
        Marinospirillum_insulare_giAB098510_S000385739
        gamma_proteobacterium_E_468_giFJ764786_S001330930
        gamma_proteobacterium_M12_26A_giAY730246_S000425205
        gamma_proteobacterium_E_463_giFJ764784_S001330928
        Marinospirillum_sp_ANL_isoa_giEF422409_S000824848
        Halomonas_sp_MN1_125a_giAY856384_S000468732
        Halomonas_sp_WED11C_giAY536580_S000378727
        Halomonas_sp_CL1605_giDQ857751_S000722740
        Halomonas_sp_YACS35_giDQ658939_S000721759
        Cobetia_sp_S3433_giFJ457287_S001242551
        Cobetia_sp_QDHT_18_giFJ210813_S001188879
        Halomonas_sp_Msw11556b_giAF212205_S000389212
        Cobetia_marina_giAY628693_S000332944
        Halomonadaceae_bacterium_M48_72_giFJ015023_S001187965
        Halomonas_sp_S2153_giFJ457270_S001242534
        Cobetia_sp_K4_4L_006_giDQ357013_S000648185
        Cobetia_sp_K0_28_004_giDQ356956_S000648128
        Cobetia_marina_giFJ161356_S001588379
        Cobetia_sp_K0_28L_013_giDQ356974_S000648146
        Chromohalobacter_canadensis_giAJ295143_S000128813
        Chromohalobacter_sp_09_giEU442371_S001020236
        Chromohalobacter_sp_HS2_giEU045305_S000903101
        halophilic_bacterium_TAG_C11_giAB042503_S000375823
        Chromohalobacter_salexigens_giEF512730_S000859477
        Chromohalobacter_marismortui_giAY505516_S000358874
        Pseudomonas_sp_TVSP101_giDQ353948_S000641369
        Chromohalobacter_israelensis_giAM945671_S001014320
        Halomonas_sp_RP34_giEU375106_S001015066
        Halomonas_sp_B_1191_giDQ248336_S000620315
        Halomonadaceae_bacterium_RP30_giEU375101_S001015061
        Haererehalobacter_ostenderis_giU78786_S000438481
        Haererehalobacter_sp_KY_VR2_2_giAB305291_S000870650
        gamma_proteobacterium_ST501_giGQ375771_S001610536
        Haererehalobacter_ostenderis_giAY647305_S000372156
        Chromohalobacter_sp_YCWA25_giFJ984782_S001550140
        Kushneria_avicenniae_giDQ888315_S000728673
        Kushneria_marisflavi_giEU203324_S000966943
        uncultured_Halomonas_sp_giEU175953_S001000261
        Halomonas_sp_ST504_giGQ375772_S001610537
        Chromohalobacter_sp_YCWA9_giFJ984774_S001550132
        Halomonas_sp_JZHS25_giDQ658966_S000721786
        Halomonas_meridiana_giEU169537_S000943311
        uncultured_Halomonas_sp_giAY687554_S000375355
        Halomonas_sp_DSM2514_giAB094459_S000260561
        Halomonas_sp_TNB_I24_giAB085650_S000375919
        Halomonas_sp_G2_giEF554883_S000860332
        Halomonas_sp_D253_giAJ717697_S000570473
        uncultured_Halomonas_sp_giAY687521_S000375322
        uncultured_Halomonas_sp_giEU923992_S001160739
        Halomonas_sp_SMT_L4_giAB085654_S000375923
        Halomonas_sp_UT103_giAB024933_S000382727
        Pseudomonas_fluorescens_giFJ812370_S001351538
        gamma_proteobacterium_UMB18C_giAF505744_S000500123
        uncultured_bacterium_O11F7_giAF220314_S000339549
        uncultured_bacterium_O14D3_giAF220321_S000339556
        Halomonas_variabilis_giGQ505340_S001612618
        Aeromonas_sp_LS_7_giEU857378_S001573686
        Halomonas_sp_80m_A1_isolate_5_giEF474153_S000843552
        Halomonas_sp_Ssw21856c_giAF212215_S000389221
        Halomonas_sp_SCSWB19_giFJ461439_S001243086
        uncultured_gamma_proteobacterium_giAM408996_S001171984
        uncultured_gamma_proteobacterium_giAM408938_S001171926
        uncultured_Halomonas_sp_giFJ384444_S001195627
        Halomonas_sp_FI2Sg_giGQ253506_S001576429
        Halomonas_sp_D23_giEF554875_S000860324
        uncultured_gamma_proteobacterium_giAJ311970_S000128513
        Halomonas_meridiana_giEU438922_S001020094
        Halomonas_meridiana_giAJ306891_S000010999
        uncultured_Halomonas_sp_giAY687531_S000375332
        uncultured_Halomonas_sp_giAY687480_S000375281
        uncultured_Halomonas_SIC42334_giAF277477_S000340601
        uncultured_Halomonas_sp_giAY687502_S000375303
        Halomonas_sp_P_wp0221_giAY189682_S000400874
        gamma_proteobacterium_HTB122_giAB010867_S000541811
        gamma_proteobacterium_HTB111_giAB010870_S000541814
        Halomonas_meridiana_giDQ372909_S000649803
        uncultured_Halomonas_sp_giAY687513_S000375314
        Halomonas_sp_G5_2b_giDQ357713_S000648308
        Halomonas_alkaliphila_giAM945687_S001014336
        Halomonas_meridiana_giEU372910_S000995765
        Halomonas_venusta_giL42618_S000435991
        Halomonas_sp_gs3_giFJ912846_S001417991
        Halomonas_sp_A92009_giFJ157155_S001588216
        Halomonas_andensis_giEF622233_S000995324
        Halomonas_sp_K4_28_020_giDQ356991_S000648163
        gamma_proteobacterium_MPD_53_giAF348726_S000392053
        bacterium_44E3_giX92143_S000019042
        uncultured_Halomonas_sp_giEU202854_S001174547
        Halomonas_desiderata_giFJ798609_S001588602
        Halomonas_sp_10_C_3_giGQ232738_S001576186
        Halomonas_sp_TNB_I28_giAB166897_S000376022
        Halomonas_sp_YI8_47_giFJ428530_S001743632
        Halomonas_salina_giGU112964_S001745296
        Halomonas_sp_AB34_giEF554869_S000860318
        Halomonas_sp_NRS01_giDQ202277_S000613887
        Halomonas_sp_K6_28L_034_giDQ356999_S000648171
        Halomonas_sp_MV_2007_giEF616469_S000926363
        Halomonas_ventosae_giGQ903438_S001613301
        Halomonas_sp_Y72_giEF533979_S001094950
        Halomonas_sp_SB17_1_giEU308433_S001240312
        Halomonadaceae_bacterium_D_W_90_giEU363302_S000981338
        Halomonas_salina_giAY505525_S000358883
        Halomonas_sp_NK2_giEF080950_S000769105
        Halomonas_sinaiensis_giAM238662_S000652945
        Halomonas_elongata_giAY121978_S000396379
        Halomonas_halmophila_giM59153_S000436516
        Halomonas_sp_FIB23_1_giEU308345_S001240224
        Halomonas_denitrificans_giFJ161332_S001588355
        bacterium_WB2_giX92141_S000017995
        Halomonas_sp_S2151_giFJ457268_S001242532
        Halomonas_sp_9_10^3_giEU931297_S001573811
        Halomonas_salina_giAF301407_S000390959
        Halomonas_salina_giGU001907_S001744658
        Halomonas_salina_giEU491513_S001016124
        Halomonas_sp_JSM_073095_giEU925609_S001169377
        Halomonas_sp_CR48_giEU088258_S000903370
        uncultured_gamma_proteobacterium_giFM242298_S001186767
        uncultured_gamma_proteobacterium_giEU641919_S001277418
        uncultured_gamma_proteobacterium_giAB015537_S000541970
        uncultured_gamma_proteobacterium_giFJ205329_S001251701
        uncultured_gamma_proteobacterium_giGQ347322_S001676936
        uncultured_Chromatiales_bacterium_giAM501797_S000997277
        uncultured_gamma_proteobacterium_giDQ395044_S000660375
        uncultured_gamma_proteobacterium_giAY354853_S000408319
        uncultured_gamma_proteobacterium_giAY693815_S000380020
        uncultured_gamma_proteobacterium_giDQ252394_S000620408
        uncultured_gamma_proteobacterium_giAB294932_S000825678
        uncultured_gamma_proteobacterium_giEU919100_S001302058
        uncultured_gamma_proteobacterium_giEF111188_S000764927
        uncultured_gamma_proteobacterium_giEU050823_S000921124
        uncultured_gamma_proteobacterium_giEU544820_S001077402
        uncultured_gamma_proteobacterium_giEU544851_S001077433
        uncultured_gamma_proteobacterium_giAY830046_S000457222
        uncultured_gamma_proteobacterium_giGQ850552_S001733685
        uncultured_gamma_proteobacterium_giFJ753131_S001336832
        uncultured_gamma_proteobacterium_giFM242237_S001186706
        uncultured_gamma_proteobacterium_giEU050821_S000921122
        uncultured_gamma_proteobacterium_giAM229480_S000777982
        uncultured_gamma_proteobacterium_giFJ753170_S001336869
        uncultured_gamma_proteobacterium_giAM040145_S000629145
        uncultured_gamma_proteobacterium_giGQ453075_S001604586
        uncultured_gamma_proteobacterium_giAF424063_S000346394
        uncultured_gamma_proteobacterium_giAY499684_S000411051
        gamma_proteobacterium_NEP1_giAB212800_S000616262
        uncultured_gamma_proteobacterium_giEU005325_S000890118
        uncultured_gamma_proteobacterium_giEU005345_S000890138
        uncultured_gamma_proteobacterium_giFJ752926_S001336631
        marine_gamma_proteobacterium_HTCC2246_giAY386337_S000409232
        uncultured_gamma_proteobacterium_giEU298078_S000963175
        uncultured_gamma_proteobacterium_giAJ318139_S000127253
        Shewanella_sp_13_24_giEU167941_S001019857
        Pectobacterium_carotovorum_giEU162034_S000943210
        Shewanella_sp_JC5T_giFM210033_S001353097
        Alteromonadaceae_bacterium_PH39_giAF513471_S000539246
        Shewanella_sp_AM11_giEU252499_S000967457
        uncultured_gamma_proteobacterium_giEU199237_S000952862
        gamma_proteobacterium_LS7_giEF584067_S000871274
        Shewanella_schlegeliana_giAB081760_S000121712
        Shewanella_sp_SOMOC29_giAJ936964_S000629041
        Shewanella_waksmanii_giAY870681_S000480878
        Shewanella_sp_31D7_giEU281136_S001240010
        Barophile_WHB_46_giX54744_S000004286
        Shewanella_benthica_giU91594_S000438828
        Shewanella_sp_DB172R_giD63824_S000582028
        Shewanella_sp_PT64_giDQ027060_S000556653
        Shewanella_sp_MTW_1_giAB059264_S000000303
        Shewanella_sp_ANG231_giAF022413_S000427685
        Shewanella_sp_MGP_5_giAF530132_S000500238
        Shewanella_sp_HAW_EB1_giAY579748_S000379101
        Shewanella_hanedai_giU91590_S000438824
        Shewanella_sp_SOEmb24_giAM709734_S000891206
        Shewanella_sp_ANG209_giAF022402_S000427674
        uncultured_gamma_proteobacterium_giEF619948_S000870290
        Shewanella_sp_Asc_3_ASCBAC_giEF157293_S001272379
        Shewanella_sp_LMG_23025_giAJ967028_S000539975
        Shewanella_baltica_OS185_giCP000753_S000891721
        uncultured_gamma_proteobacterium_giGQ250600_S001565079
        Shewanella_sp_VA_C1_3_giGQ869648_S001612951
        Shewanella_sp_JG353_giEU500824_S001016151
        Shewanella_sp_22_1_giAF513426_S000530810
        Shewanella_putrefaciens_giGQ262801_S001576620
        Shewanella_putrefaciens_giDQ217633_S000614451
        uncultured_Shewanella_sp_giEU826661_S001553050
        Shewanella_sp_HN_41_giDQ010165_S000541554
        uncultured_Shewanella_sp_giDQ101273_S000583643
        Shewanella_oneidensis_MR_1_giAE014299_S000628175
        Shewanella_profunda_giAY445591_S000462007
        Shewanella_putrefaciens_giAF005255_S000386994
        Shewanella_sp_MR_8_giAF005254_S000386993
        Shewanella_arctica_giAJ877256_S000472779
        Shewanella_oneidensis_giAY881235_S000644410
        Shewanella_sp_enrichment_culture_clone_B4_giFJ652054_S001318494
        Shewanella_sp_CC1_giDQ356507_S000648092
        Shewanella_sp_GWS_BW_H27M_giAY515438_S000264866
        Shewanella_sp_SED11_giDQ357677_S000648272
        Alteromonadaceae_bacterium_P82_giEU195924_S000966759
        Alteromonadaceae_bacterium_P78p_giEU195923_S000966758
        Shewanella_sp_Cl_M5_giDQ357682_S000648277
        marine_psychrotrophic_bacterium_L1_41b_giDQ266256_S000621621
        Shewanella_sp_E9_giDQ667116_S000858992
        Shewanella_sp_A7_giDQ646848_S000858902
        Shewanella_sp_D82_giDQ652562_S000858941
        Shewanella_frigidimarina_giEU189227_S000966680
        Shewanella_sp_BSi20491_giEF198408_S000805485
        Shewanella_sp_BSw20022_giEU330379_S000980652
        Shewanella_frigidimarina_giU39398_S000437560
        Shewanella_frigidimarina_giAF132871_S000387841
        Shewanella_sp_WED101A_giAY536575_S000378722
        Alteromonadaceae_bacterium_R8_giAF539786_S000124856
        Pseudomonas_sp_40_3_giAF513428_S000530812
        Shewanella_sp_T4_03_giGU143897_S001746503
        Paraferrimonas_sedimenticola_giAB252734_S000891034
        Ferrimonas_marina_giAB193750_S000469882
        uncultured_Glaciecola_sp_giDQ778216_S000828526
        uncultured_Glaciecola_sp_giEU258751_S000973401
        uncultured_gamma_proteobacterium_giEF491365_S000835961
        uncultured_Glaciecola_sp_giAY936194_S000511854
        uncultured_Glaciecola_sp_giAY794163_S000455583
        uncultured_gamma_proteobacterium_giEF491407_S000836003
        uncultured_gamma_proteobacterium_giGQ349625_S001679239
        Glaciecola_sp_R61414_giFJ357663_S001416999
        gas_vacuolate_str_206_giU73723_S000438410
        Glaciecola_pallidula_giU85854_S000438570
        uncultured_Glaciecola_sp_giAY697918_S000380137
        uncultured_Glaciecola_sp_giAY697907_S000380126
        Glaciecola_sp_D94_giDQ652563_S000858942
        uncultured_Glaciecola_McMurdo541_giAF277554_S000340665
        Glaciecola_punicea_giU85852_S000438568
        gas_vacuolate_str_2146_giU73724_S000438411
        uncultured_gamma_proteobacterium_giEU544835_S001077417
        uncultured_gamma_proteobacterium_giEU050782_S000921083
        gamma_proteobacterium_H23_giAY277274_S000143661
        Glaciecola_sp_S1_7_giDQ357667_S000648262
        Glaciecola_sp_S_3_giDQ978984_S000750367
        Glaciecola_sp_HA02_giAB049729_S000112319
        Glaciecola_sp_WED77_giAY536570_S000378717
        Bowmanella_pacifica_giEU440951_S001015660
        Alteromonadaceae_bacterium_2ta15_giFJ952781_S001549624
        Alteromonas_sp_MA505_giAB491745_S001328121
        Alteromonadaceae_bacterium_MOLA_142_giAM990916_S001094353
        uncultured_Alteromonadaceae_bacterium_giDQ810717_S000716351
        uncultured_Alteromonadaceae_bacterium_giDQ810696_S000716330
        uncultured_gamma_proteobacterium_CHAB_VI_3_giAJ240919_S000018217
        Alteromonas_sp_G4_5w_giDQ357660_S000648255
        uncultured_gamma_proteobacterium_giAM408965_S001171953
        marine_gamma_proteobacterium_BBFL3_giAF366048_S000392494
        Alteromonas_sp_5RC_3_giEF657796_S000902420
        Alteromonas_macleodii_giAM885869_S000964853
        uncultured_gamma_proteobacterium_SUR_ATT_14_giAF114498_S000337635
        uncultured_gamma_proteobacterium_SUR_ATT_18_giAF114501_S000337638
        uncultured_gamma_proteobacterium_giAY727018_S000424987
        Alteromonas_macleodii_subsp_fijiensis_giAJ414399_S000009071
        Alteromonas_sp_SPB_5_giDQ412075_S000651486
        Alteromonas_sp_SSN_6_giAY626838_S000332768
        Alteromonas_sp_MA112_giAB491743_S001328119
        Alteromonas_sp_UST010723_013_giEU982324_S001169774
        Alteromonas_sp_S2542_giFJ457277_S001242541
        Alteromonas_macleodii_giAY870663_S000480860
        uncultured_gamma_proteobacterium_giAM408999_S001171987
        Alteromonas_sp_UST061013_063_giEF587997_S000871378
        Alteromonas_sp_MED87_giAY136114_S000540470
        uncultured_gamma_proteobacterium_giAM408980_S001171968
        Alteromonas_macleodii_giFJ161362_S001588385
        Alteromonas_sp_CF12_3_giFJ170021_S001188190
        Alteromonas_macleodii_giDQ156528_S000599925
        Alteromonas_sp_UST040801_002_giEU982325_S001169775
        uncultured_gamma_proteobacterium_giEU647605_S001089420
        uncultured_gamma_proteobacterium_giDQ187826_S000604431
        uncultured_gamma_proteobacterium_giAB110888_S000563900
        Alteromonas_sp_9RSW_8_giEF666088_S000893317
        uncultured_Alteromonadaceae_bacterium_giDQ810786_S000716420
        uncultured_gamma_proteobacterium_giAY663940_S000372824
        Alteromonas_sp_AS_30_giAJ391191_S000014592
        Alteromonas_sp_UST981101_024_giEU982329_S001169779
        gamma_proteobacterium_B19_giAB302344_S000964186
        gamma_proteobacterium_HTC036_giAB010855_S000541802
        gamma_proteobacterium_GMD13F02_giAY162117_S000398953
        gamma_proteobacterium_MB004_giAB378718_S001093618
        gamma_proteobacterium_MB016_giAB378722_S001093622
        gamma_proteobacterium_RSHD3S12_giAF190217_S000339318
        uncultured_gamma_proteobacterium_DCM_ATT_18_giAF114500_S000337637
        Alteromonas_sp_kbs13_giAF195474_S000388936
        uncultured_Alteromonas_sp_giEU361561_S001103411
        Alteromonas_macleodii_giFJ161284_S001588307
        Alteromonas_macleodii_giAB238950_S000749525
        uncultured_gamma_proteobacterium_giAF469320_S000350101
        Alteromonas_stellipolaris_giAJ564728_S000366488
        Alteromonas_stellipolaris_giAJ564724_S000366484
        uncultured_gamma_proteobacterium_giAY220712_S000356854
        uncultured_gamma_proteobacterium_giGQ984334_S001740790
        gamma_proteobacterium_LT_54_giFJ788522_S001331313
        Alteromonas_sp_QM65_giGQ426320_S001589459
        Alteromonas_sp_MED506_giEU253590_S000967490
        uncultured_Alteromonadaceae_bacterium_giDQ810744_S000716378
        Salinimonas_sp_TB125_1_giEU308477_S001240356
        Alteromonas_sp_Cv1_giEU278327_S001239990
        Celerinatantimonas_diazotrophica_giDQ913886_S001014573
        Alteromonadales_bacterium_C7_giFJ039852_S001574024
        Agarivorans_sp_QM34_giGQ426318_S001589457
        gamma_proteobacterium_YSK_2002_giAY205304_S000435504
        Agarivorans_sp_WH114_giFJ847834_S001352505
        Agarivorans_sp_HE10_giEF584061_S000871268
        Agarivorans_sp_QM56_giGQ426317_S001589456
        Agarivorans_sp_HZ105_giEF407553_S000806487
        Agarivorans_albus_giAB076560_S000334626
        Agarivorans_sp_JAM_A1m_giAB426125_S001014103
        uncultured_Alteromonadales_bacterium_giFJ403097_S001223065
        marine_bacterium_Tw_3_giAY028198_S000434574
        endocytic_bacterium_Noc6_giAF262746_S000390297
        endocytic_bacterium_Noc7_giAF262747_S000390298
        Algicola_bacteriolytica_giAF173962_S000365768
        gamma_proteobacterium_WSEM3_giAB274781_S000727954
        gamma_proteobacterium_14III_A01_015_giAY612750_S000594605
        Algicola_bacteriolytica_giD89929_S000014243
        uncultured_gamma_proteobacterium_giGU061278_S001784067
        Pseudoalteromonas_sp_L28_giAM913889_S001239161
        Pseudoalteromonas_sp_YASM_7_giDQ173045_S000603409
        Pseudoalteromonas_sp_L230_giAM913882_S001239154
        Pseudoalteromonas_sp_SX1S4_giEU489558_S001016111
        Pseudoalteromonas_sp_16_giDQ642819_S000701118
        Pseudoalteromonas_sp_S327_giFJ457126_S001242393
        Pseudoalteromonas_sp_S569_giFJ457136_S001242403
        Pseudoalteromonas_sp_MB57_giAB518933_S001587481
        Pseudoalteromonas_sp_CL0905_giDQ857744_S000722733
        Pseudoalteromonas_sp_sx4s4_giFJ025778_S001170323
        Pseudoalteromonas_sp_P118_giEU195933_S000966768
        uncultured_Pseudoalteromonas_SIC71302_giAF277493_S000340614
        Pseudoalteromonas_sp_JZHS10_giDQ658951_S000721771
        Pseudoalteromonas_sp_G1_4_giDQ357641_S000648236
        Pseudoalteromonas_sp_MB100_giAB519009_S001587557
        marine_bacterium_SI_201_giAY095105_S000395657
        Pseudoalteromonas_sp_S1660_giFJ457156_S001242422
        Pseudoalteromonas_sp_159Xa2_giEU440060_S001020160
        Alteromonadaceae_bacterium_EXT14_giAB274742_S000727915
        Pseudoalteromonas_sp_18III_A01_056_giAY612753_S000594608
        marine_bacterium_Tw_5_giAY028200_S000434576
        Pseudoalteromonas_sp_S815_giFJ457139_S001242406
        Pseudoalteromonas_atlantica_giFJ161360_S001588383
        Pseudoalteromonas_sp_V4MO25_giAJ244749_S000097496
        Pseudoalteromonas_sp_JZHS5_giDQ658946_S000721766
        Pseudoalteromonas_sp_R_26197_giAM944023_S001093875
        Pseudoalteromonas_sp_DHHS1_giDQ659033_S000721853
        Pseudoalteromonas_sp_E422_3_giFJ169975_S001188144
        uncultured_gamma_proteobacterium_giAY726900_S000424869
        Pseudoalteromonas_sp_B10_giFJ494890_S001549067
        Pseudoalteromonas_porphyrae_giFJ200652_S001188685
        Pseudoalteromonas_sp_SXBYC5n_giEU343664_S000980888
        Alteromonadaceae_bacterium_T8_giAY177718_S000473344
        abyssal_strain_AIII3_giAF254110_S000390141
        uncultured_gamma_proteobacterium_giGQ452888_S001604455
        Pseudoalteromonas_sp_YAAJ_2_giDQ191686_S000605378
        Alteromonas_sp_YAAJ_5_giDQ191685_S000605377
        Pseudoalteromonas_sp_YAAJ_12_giDQ649441_S000702110
        Pseudoalteromonas_sp_Prot6_giAF513415_S000530799
        Pseudoalteromonas_sp_S4494_giFJ457246_S001242510
        Pseudoalteromonas_sp_S2231_giFJ457180_S001242445
        Pseudoalteromonas_sp_enrichment_culture_clone_1507a_giEF192263_S001274204
        uncultured_Pseudoalteromonas_kps64f_giAF195471_S000339428
        Alteromonadales_bacterium_C357_giDQ005905_S000555367
        Pseudoalteromonas_marina_giFJ161245_S001588268
        Alteromonas_sp_giAB016267_S000382363
        Pseudoalteromonas_sp_DJQM29_giEU169561_S000943335
        Pseudoalteromonas_elyakovii_giEU189230_S000966683
        Pseudoalteromonas_sp_JS6_giFJ205743_S001588432
        uncultured_Pseudoalteromonas_sp_giAY664333_S000373193
        Pseudoalteromonas_sp_50_3_giAY660956_S000548897
        Pseudoalteromonas_sp_B1_giDQ646850_S000858904
        Pseudoalteromonas_sp_JS5_giFJ205742_S001588431
        Pseudoalteromonas_sp_D58_H07_giDQ873751_S000728551
        Pseudoalteromonas_sp_7_1_10_1_giFJ386530_S001199693
        Pseudoalteromonas_sp_BSs20074_giEU365498_S000981466
        Pseudoalteromonas_sp_80m_A1_isolate_1_giEF474128_S000843549
        Pseudoalteromonas_sp_ULV13_giDQ357637_S000648232
        Pseudoalteromonas_sp_59_giEF513619_S001094888
        Pseudoalteromonas_sp_M4_giDQ831973_S000859028
        gamma_proteobacterium_24_giDQ642822_S000701119
        Pseudomonas_sp_ANT9287_giAY167313_S000399436
        marine_gamma_proteobacterium_SWAT5_giAF366050_S000392496
        Pseudoalteromonas_antarctica_giX98336_S000004775
        Pseudoalteromonas_sp_FRA000005_giAB106188_S000118413
        Pseudoalteromonas_sp_3IV_A02_221_giAY576762_S000594458
        gamma_proteobacterium_TUN2_giEF584082_S000871289
        Pseudoalteromonadaceae_bacterium_VBR8_giDQ530536_S000735789
        Pseudoalteromonas_peptidolytica_giAF007286_S000427666
        Pseudoalteromonas_piscicida_giFJ457176_S001242442
        Alteromonadales_bacterium_P6_giEF584080_S000871287
        Algicola_sagamiensis_giAB063324_S000334592
        Alteromonas_sp_BG20_giEU714266_S001045470
        marine_bacterium_GK_2001_giAF406617_S000393266
        gamma_proteobacterium_r61_giAB470941_S001415976
        uncultured_Psychromonadaceae_bacterium_giFJ949332_S001389944
        Psychromonas_sp_EM0411_giFJ392834_S001199756
        facultative_barophile_CNPT3_giU91588_S000438822
        Psychromonas_sp_CNPT3_giDQ027056_S000556649
        Alteromonas_sp_WED7C_giAY536572_S000378719
        marine_psychrotrophic_bacterium_MK242_giAB038034_S000008770
        gas_vacuolate_str_174_giU73722_S000438409
        Psychromonas_sp_39_3_giAF513422_S000530806
        uncultured_gamma_proteobacterium_giGU061299_S001784088
        uncultured_gamma_proteobacterium_giAJ519627_S000102026
        uncultured_gamma_proteobacterium_giEU050775_S000921076
        Barophile_WHB_46_giX54745_S000016387
        uncultured_gamma_proteobacterium_giAJ969497_S000655778
        Psychromonas_marina_giAB023378_S000382667
        Psychromonas_sp_BSw20972_giGU166137_S001746531
        Psychromonas_sp_MGP_29_AN1_giAF530142_S000500248
        uncultured_Psychromonas_sp_giAF424154_S000346485
        gamma_proteobacterium_E_036_giFJ764788_S001330932
        Pseudidiomarina_sp_QA8_giGQ202579_S001551394
        Alteromonadales_bacterium_CAa70_giEU180985_S000966486
        Idiomarina_sp_G3_giEF554884_S000860333
        gamma_proteobacterium_M3_20C_giAY730241_S000425200
        gamma_proteobacterium_M6_24A_giAY730234_S000425193
        gamma_proteobacterium_M3_2C_giAY730237_S000425196
        uncultured_gamma_proteobacterium_giAM229495_S000777997
        uncultured_gamma_proteobacterium_giEF648117_S000880328
        Pseudidiomarina_marina_giEU423908_S000996423
        Pseudidiomarina_homiensis_giFJ999571_S001550341
        Pseudidiomarina_sediminum_giFJ887948_S001417563
        Idiomarina_sp_TBZ29_giEU305726_S001152984
        Idiomarina_sp_L16_giEF533978_S001094949
        Idiomarina_loihiensis_giAY553080_S000330815
        Idiomarina_sp_RP17_giEU375113_S001015073
        Idiomarina_sp_YCSA1_giFJ984851_S001550209
        unculturable_Mariana_eubacterium_no_1_giD87345_S000582037
        Idiomarina_sp_NT_N113_giAB167029_S000376154
        Idiomarina_sp_MOLA_86_giAM990860_S001094297
        gamma_proteobacterium_HY_68_giAJ294341_S000107908
        uncultured_Alteromonadales_bacterium_giEF105623_S000797990
        Idiomarina_sp_B5_giFJ157170_S001588231
        Idiomarina_loihiensis_giAY553081_S000330816
        Idiomarina_sp_MOLA_45_giAM990820_S001094257
        Idiomarina_loihiensis_giAM945667_S001014316
        Idiomarina_sp_JZDN38_giDQ659017_S000721837
        uncultured_gamma_proteobacterium_giAB110894_S000563906
        uncultured_gamma_proteobacterium_giFJ666180_S001592220
        Idiomarina_sp_YCWA67_giFJ984796_S001550154
        Idiomarina_sp_FIB241_1_giEU308440_S001240319
        Idiomarina_baltica_giDQ001310_S000541356
        Idiomarina_sp_YCSD9_giFJ984806_S001550164
        Idiomarina_sp_YCSD81_giGQ131655_S001550783
        Colwelliaceae_bacterium_04OKA_12_54_giAB373956_S001014098
        Colwellia_sp_MGP_59_giAF530146_S000500252
        uncultured_gamma_proteobacterium_giDQ184471_S000604087
        uncultured_gamma_proteobacterium_giGQ350082_S001679696
        uncultured_Colwellia_sp_giDQ810620_S000716254
        uncultured_gamma_proteobacterium_giEU050771_S000921072
        uncultured_gamma_proteobacterium_giGU061288_S001784077
        Colwellia_psychrerythraea_giL10939_S000414376
        Colwellia_sp_42_2_giAF513401_S000530785
        Psychrobacter_sp_ARK10133_giAY167340_S000399463
        Colwellia_sp_enrichment_culture_clone_1557a_giEF192246_S001274187
        Colwellia_psychrerythraea_34H_giAF396670_S000392990
        Colwelliaceae_bacterium_ACEMC_25_1_giFM162994_S001047502
        Colwellia_sp_MT41_giU91595_S000438829
        uncultured_gamma_proteobacterium_giAB496536_S001333065
        gamma_proteobacterium_UMB8H_giAF505737_S000500116
        Alteromonadaceae_bacterium_TAI_giAY177721_S000473347
        Colwellia_sp_BSw20736_giGU166126_S001746521
        Colwellia_sp_NQ15_giEU919209_S001588129
        Colwellia_sp_IE1_3_giAY829232_S000750023
        uncultured_Colwellia_sp_giAF424148_S000346479
        Colwellia_sp_ANT9207_giAY167299_S000399422
        gamma_proteobacterium_Mac6_giDQ357681_S000648276
        Alteromonadaceae_bacterium_SN_1009_giAB097610_S000385674
        Alteromonas_sp_W_6_giDQ923440_S000768881
        Colwellia_sp_WED75_giAY536568_S000378715
        Colwellia_sp_BSw20614_giEF635235_S000892800
        Colwellia_sp_S16_27_giGQ856535_S001612807
        uncultured_gamma_proteobacterium_giEU544834_S001077416
        Thalassomonas_sp_UST061013_077_giEF588008_S000871389
        Thalassomonas_agarivorans_giAB304803_S000964252
        gamma_proteobacterium_WINTA511da_giAB274779_S000727952
        Thalassomonas_sp_UST061013_068_giEF588000_S000871381
        uncultured_Thalassomonas_sp_giFJ425637_S001224371
        Thalassomonas_ganghwensis_giAY194066_S000401518
        uncultured_gamma_proteobacterium_giDQ223918_S000614769
        Vibrio_sp_SG128_giAB038027_S000016296
        Enterovibrio_nigricans_giAM942723_S001291955
        Vibrionaceae_bacterium_2tb12_giFJ952815_S001549658
        Vibrio_sp_UST061013_055_giEF587991_S000871372
        gamma_proteobacterium_UST061013_010_giEF587957_S000871338
        Salinivibrio_costicola_giAM765999_S000891346
        Salinivibrio_sp_SA_2_giDQ902355_S000728824
        Vibrio_aspartigenicus_giM98446_S000016672
        uncultured_Salinivibrio_sp_giEF105576_S000797943
        Salinivibrio_sp_A4_giFJ157165_S001588226
        Salinivibrio_costicola_giAM945652_S001014301
        Salinivibrio_sp_N9_1_giEF028065_S000751380
        Salinivibrio_costicola_giX95527_S000000135
        Salinivibrio_sp_JSM_074058_giEU925604_S001169372
        Photobacterium_sp_Pc244_giEU333150_S001743505
        Photobacterium_damselae_giFJ161309_S001588332
        Photobacterium_damselae_giFJ161308_S001588331
        Photobacterium_damselae_giFJ971859_S001549845
        Photobacterium_sp_R2t1_giDQ530525_S000735778
        Photobacterium_sp_MB14_giAB518966_S001587514
        Vibrio_sp_5H7_giEU517656_S001016280
        Photobacterium_sp_DJHH21_giEF618687_S000892412
        Photobacterium_sp_DJJH1_giEU049514_S000903221
        Photobacterium_sp_2220_giDQ219367_S000619198
        gamma_proteobacterium_enrichment_culture_clone_P_C1_giFJ178095_S001176782
        uncultured_gamma_proteobacterium_giDQ269051_S000738578
        Photobacterium_sp_enrichment_culture_clone_GAS_C2_giFJ178080_S001176767
        uncultured_Photobacterium_sp_giAF424088_S000346419
        Photobacterium_sp_MB5_giAB518936_S001587484
        Photobacterium_sp_1230sf1_giAY849798_S000478257
        Photobacterium_sp_J23_giAM258833_S000735035
        uncultured_Photobacterium_sp_giAM501613_S000997093
        Photobacterium_sp_761F_giAY700223_S000465046
        Photobacterium_profundum_giCR378663_S000528851
        Photobacterium_profundum_giCR378673_S000528866
        Photobacterium_frigidiphilum_giAY538749_S000273874
        Photobacterium_sp_67FSB_giAM258823_S000735025
        Photobacterium_sp_J34_giAM258825_S000735027
        Photobacterium_sp_S14_giAJ630163_S000701186
        Photobacterium_sp_S12_giAJ630162_S000701185
        Photobacterium_sp_S10_giAJ630160_S000701183
        Photobacterium_sp_67TD_giAM258824_S000735026
        Photobacterium_sp_J156_giAM258836_S000735038
        Photobacterium_sp_J14_giAM258828_S000735030
        Photobacterium_sp_a185_giFN432974_S001575344
        Photobacterium_leiognathi_subsp_leiognathi_giAY204490_S000401632
        Photobacterium_leiognathi_giAB243242_S000690423
        Photobacterium_leiognathi_subsp_mandapamensis_giZ21730_S001156818
        Photobacterium_sp_FLMSB_giDQ317676_S000701669
        Photobacterium_sp_Mj246_giGQ889359_S001744473
        Photobacterium_sp_HAR72_giAB038032_S000008400
        Photobacterium_phosphoreum_giAY345894_S000407849
        uncultured_gamma_proteobacterium_giDQ223911_S000614762
        Photobacterium_aquimaris_giAB428875_S001272184
        uncultured_gamma_proteobacterium_giFM863747_S001673409
        Photobacterium_sp_OSard13_giDQ317689_S000701682
        uncultured_gamma_proteobacterium_giDQ223912_S000614763
        Photobacterium_phosphoreum_giAY435165_S000248441
        Photobacterium_phosphoreum_giAY435161_S000248440
        Photobacterium_phosphoreum_giAY345890_S000407845
        Vibrio_tapetis_giFM180014_S001156685
        Vibrio_tapetis_giFM180013_S001156684
        Listonella_sp_MOLA_537_giAM990761_S001051428
        gamma_proteobacterium_SOMBO36_giAM162583_S000650677
        Vibrionaceae_bacterium_GAS6_giEU340849_S000980863
        Vibrio_splendidus_giGQ375456_S001610528
        Vibrio_splendidus_giAY620972_S000332537
        Vibrio_sp_enrichment_culture_clone_OGS108_giGU120679_S001790268
        Vibrio_sp_FOH_06_giDQ834990_S000730662
        Vibrio_sp_S21_giDQ641478_S001094812
        uncultured_gamma_proteobacterium_giFM878643_S001238892
        uncultured_gamma_proteobacterium_giAY580858_S000486888
        marine_gamma_proteobacterium_S5_giAF366035_S000392481
        Vibrio_sp_S4638_giFJ457600_S001242864
        Listonella_anguillarum_giX71821_S000126573
        Vibrio_sp_R61416_giFJ357665_S001417001
        Vibrio_fischeri_giEU257745_S001743454
        Vibrio_fischeri_giAY292949_S000406059
        gamma_proteobacterium_GMD13D11_giAY162114_S000398950
        Vibrionaceae_bacterium_ACEMC_5_9_giFM163086_S001047593
        Vibrio_splendidus_giAJ515227_S000366424
        Vibrio_tasmaniensis_giAM422801_S000891162
        Vibrio_sp_Cl_H2_giDQ357802_S000648397
        Vibrio_sp_MOLA_343_giAM945573_S001014280
        Vibrio_sp_DJWH34_giEU049531_S000903238
        Vibrio_sp_JZHS35_giDQ658975_S000721795
        uncultured_Vibrio_sp_giAY226280_S000546491
        Vibrio_sp_Mel_31_giAJ582803_S000149541
        Vibrio_splendidus_giEF094892_S000769164
        Vibrio_sp_A10_isolate_3_giEF474171_S000843570
        uncultured_gamma_proteobacterium_giAY580881_S000486911
        Vibrio_sp_r24_giAB468986_S001415953
        Vibrio_sp_VBR6_giDQ530534_S000735787
        Photoblepharon_palpebratus_symbiont_giZ19085_S000008543
        Vibrio_cholerae_M66_2_giCP001233_S001350451
        Vibrio_cholerae_giX74694_S000005173
        Vibrio_cholerae_O1_biovar_El_Tor_str_N16961_giAE003852_S000824120
        gamma_proteobacterium_UST061013_008_giEF587955_S000871336
        Vibrio_gallaecicus_giEU541605_S001096460
        Vibrio_sp_Do_174_giAB257341_S000749562
        Vibrio_gigantis_giAJ582807_S000149116
        Vibrio_sp_A2_giEF467288_S000843273
        Vibrio_sp_FLCA1_giDQ317674_S000701667
        Vibrio_sp_4F5_giEU517620_S001016244
        Vibrio_parahaemolyticus_giGU064369_S001744954
        Vibrio_sp_MY_2008_31d_giFM957471_S001265390
        Vibrio_campbellii_giFM204853_S001248332
        uncultured_gamma_proteobacterium_giAY580874_S000486904
        Vibrio_sp_23052DS4_giEU267630_S001014864
        Vibrionaceae_bacterium_115051CC1_giEU276985_S000968295
        Vibrio_alginolyticus_giEU069459_S000903282
        Vibrio_rotiferianus_giGQ175919_S001551307
        Vibrio_sp_DJCJ30_1_giEF672067_S000926398
        Vibrio_sp_DJQM5_giEU169560_S000943334
        Vibrio_sp_23052MS5_giEU267643_S001014877
        Vibrio_harveyi_giAY747308_S000426392
        uncultured_gamma_proteobacterium_giDQ200557_S000613235
        Vibrio_campbellii_giDQ980029_S000776149
        uncultured_Vibrio_sp_giAM930497_S000997723
        Vibrio_harveyi_giDQ156530_S000599927
        Vibrio_campbellii_giAY738129_S000425641
        gamma_proteobacterium_C47_giAB302347_S000964189
        Vibrio_sp_S1141_giFJ457372_S001242636
        Vibrio_sp_1D122008_giEU854882_S001155140
        Vibrio_harveyi_giFJ161297_S001588320
        Vibrio_sp_a32_JRLF_2009_giFN432942_S001575312
        Vibrio_sp_a27_giFN432941_S001575311
        Vibrio_sp_HDP9_giFJ984930_S001550288
        Vibrio_rotiferianus_giGQ175910_S001551298
        Vibrio_rotiferianus_giGQ175926_S001551314
        Vibrio_sp_P124_giEU195936_S000966771
        Vibrio_sp_NG6_3_giEU081880_S000966069
        Vibrio_sp_KSA7_giGQ916637_S001744508
        uncultured_gamma_proteobacterium_giEF123487_S000970467
        Vibrio_sp_CJNY8_giEU372870_S000995725
        uncultured_Vibrio_sp_giAM183730_S000643439
        Vibrionaceae_bacterium_BS1_giEF584021_S000871229
        Vibrionaceae_bacterium_TUN10_giEF584086_S000871293
        Vibrio_coralliilyticus_giEF114162_S000892048
        Vibrio_sp_HE1_giEF584054_S000871261
        gamma_proteobacterium_NW4079_giAF384142_S000017117
        Vibrio_furnissii_giDQ984524_S000736520
        Vibrio_sp_UST061013_014_giEF587960_S000871341
        Vibrio_sp_T_G2_10_B2_giFJ464359_S001574336
        Vibrio_ruber_giAF462458_S000394519
        Vibrio_vulnificus_giEF546273_S001095039
        Vibrio_vulnificus_giEF546248_S001095014
        Microbulbifer_elongatus_giGQ911148_S001613388
        Vibrio_sp_CL2205_giDQ857757_S000722746
        Vibrio_harveyi_giDQ530295_S000870972
        Vibrio_harveyi_giFJ161275_S001588298
        Vibrio_sp_Aeh30_mm_giAB301725_S000858380
        Vibrio_sp_JZHS40_giDQ658980_S000721800
        Vibrio_vulnificus_giGU143892_S001746498
        Vibrio_harveyi_giFJ161348_S001588371
        Vibrio_parahaemolyticus_giGU064378_S001744963
        Vibrio_sp_S2155_giFJ457422_S001242686
        Vibrio_sp_a148_giFN432971_S001575341
        Vibrio_sp_S2538_giFJ457447_S001242711
        uncultured_Vibrio_sp_giAB175556_S000565580
        Vibrio_sp_Absa7_giDQ357815_S000648410
        Vibrio_sp_S2687_giFJ457466_S001242730
        Vibrio_harveyi_giFJ227114_S001611129
        Vibrio_sp_LZXC6_giDQ659053_S000721873
        Vibrio_sp_HDC38_giFJ984920_S001550278
        Pseudomonas_sp_115051CC4_giEU276979_S000968289
        uncultured_gamma_proteobacterium_giAY580869_S000486899
        Vibrio_sp_V615_giDQ146987_S000634027
        Vibrio_sp_SW29_giDQ357817_S000648412
        Vibrio_fortis_giDQ001319_S000541365
        Vibrio_sp_S1362_giFJ457390_S001242654
        Vibrio_sp_S4075_giFJ457587_S001242851
        Vibrio_sp_S3781_giFJ457552_S001242816
        Vibrionaceae_bacterium_WA12_giEU340852_S000980866
        Vibrio_sp_41_giAF064556_S000428336
        Vibrio_sp_AS_42_giAJ391203_S000011662
        Vibrio_sp_j21427_giFJ357678_S001417014
        uncultured_Oleiphilus_sp_giDQ917881_S000828894
        Vibrio_sp_MB21_giAB518945_S001587493
        Vibrio_fischeri_giDQ530296_S000870973
        Vibrio_sp_S2718_giFJ457470_S001242734
        Vibrio_sp_BBT39_giFJ981861_S001574963
        Vibrio_sp_N05IS8_giEF620869_S001019593
        uncultured_Vibrio_sp_giAM183768_S000643477
        Vibrio_sp_FAL590_giEU655354_S001044731
        Vibrio_sp_Oct07_TCBS_2BB_4_giGQ215063_S001575917
        Vibrio_sp_Ex25_giAF319769_S000391461
        Vibrio_parahaemolyticus_RIMD_2210633_giBA000031_S000528420
        Vibrio_sp_DHHS14_giDQ659046_S000721866
        Vibrio_sp_JZDN53_giDQ659030_S000721850
        Vibrio_sp_LiUU_B_20_giDQ068948_S000556992
        Vibrio_sp_V3_giDQ521057_S000735703
        Vibrio_rotiferianus_giGQ889363_S001744477
        Vibrio_sp_23052MS3_giEU267662_S001000468
        marine_gamma_proteobacterium_DC_giAF366009_S000392455
        Vibrio_sp_kba12_giAF195479_S000388938
        Vibrio_sp_j21422_giFJ357683_S001417019
        Vibrio_sp_GIT_70_giAF249334_S000390054
        Vibrio_sp_S_C1_5_giFJ464357_S001574334
        Vibrio_sp_Ex25_giCP001805_S001743379
        Vibrio_sp_R614B6_giFJ357656_S001416992
        Listonella_anguillarum_giX71818_S000127189
        marine_gamma_proteobacterium_MH_160_giAM423154_S000804607
        Vibrio_ordalii_giAB497069_S001416024
        uncultured_Vibrio_sp_giDQ659756_S000704374
        uncultured_gamma_proteobacterium_giAY770723_S000465611
        uncultured_Thorsellia_sp_giEF434768_S000832812
        Thorsellia_anophelis_giAY837748_S000618457
        uncultured_Thorsellia_sp_giEF434757_S000832801
        uncultured_Thorsellia_sp_giEF434749_S000832793
        Thorsellia_anophelis_giFJ608125_S001574459
        secondary_endosymbiont_of_Psylla_?floccosa_giAF286128_S000390676
        symbiont_of_Eulachnus_pallidus_giAY136147_S000473290
        primary_endosymbiont_of_Sitophilus_zeamais_giM85269_S000436843
        AE_FurSeal_RV
        AE_SathDur_LAD426093
        AE_Ancistro_LAD3346_F01
        primary_endosymbiont_of_Sitophilus_rugicollis_giAY126639_S000355855
        AE_Ancistro_LADCroc
        AE_Ancistro_LAD3346_F05
        uncultured_Enterobacteriaceae_bacterium_giDQ113415_S000624906
        uncultured_Sodalis_sp_giGQ275131_S001754416
        secondary_endosymbiont_of_Cyphonococcus_alpinus_giAF476102_S000019458
        secondary_endosymbiont_of_Planococcus_citri_giAF476107_S000020051
        primary_endosymbiont_of_Pseudolynchia_canariensis_giDQ115535_S000584449
        secondary_endosymbiont_of_Calophya_schini_giAF263560_S000390326
        primary_endosymbiont_of_Pedicinus_badii_giEU827263_S001350767
        AE_PedicinusBad_JMA724068
        AE_PedicinusHPoly_JMACP9_2
        AE_PediciObtusus_AB478979
        AE_PedicinusPic_JMACB6_1
        AE_PedicinusPic_JMA
        Candidatus_Macropleicola_appendiculatae_giDQ882685_S000735849
        secondary_endosymbiont_of_Cacopsylla_myrthi_giAF263559_S000390324
        Y_symbiont_of_Anomoneura_mori_giAB013087_S000427525
        Arsenophonus_endosymbiont_of_Trichobius_yunkeri_giDQ314776_S000636119
        secondary_endosymbiont_of_Psylla_pyricola_giAF286125_S000390673
        secondary_endosymbiont_of_Trioza_magnoliae_giAF077607_S000009159
        Arsenophonus_endosymbiont_of_Trichobius_longipes_giDQ314771_S000636114
        Arsenophonus_endosymbiont_of_Trichobius_caecus_giDQ314768_S000636111
        AE_PthPub
        Candidatus_Riesia_pthiripubis_giEF110574_S000824502
        AE_PthGorillae
        AE_LinMarm_LBT2
        AE_NeohaemScuri_TM1778
        endosymbiont_of_Placobdelloides_siamensis_giAB083058_S000384933
        mycetome_symbiont_of_Placobdelloides_jaegerskioeldi_giAY999971_S000598286
        AE_Wildebeast_JEL
        Candidatus_Baumannia_cicadellinicola_giAY676882_S000641436
        Candidatus_Baumannia_cicadellinicola_giAY676890_S000641446
        Candidatus_Baumannia_cicadellinicola_giAY676877_S000641463
        Candidatus_Baumannia_cicadellinicola_giAY676887_S000641443
        Candidatus_Baumannia_cicadellinicola_giAY676881_S000641438
        Candidatus_Baumannia_cicadellinicola_giAY676893_S000641419
        Candidatus_Baumannia_cicadellinicola_giAY676879_S000641447
        Candidatus_Baumannia_cicadellinicola_giAF465797_S000394584
        AE_FarenEhrl_JEL158
        AE_PEndoFarenErl_JEL236
        endosymbiont_of_Haematomyzus_elephantis_giDQ076663_S000690700
        AE_Haematomyzus_elephantis_DQ076663
        endosymbiont_of_Rhynchophorus_palmarum_giAY126636_S000355852
        endosymbiont_of_Cosmopolites_sordidus_giAY126632_S000355848
        endosymbiont_of_Yuccaborus_frontalis_giAY262022_S000357173
        endosymbiont_of_Metamasius_callizona_giAY126634_S000355850
        endosymbiont_of_Sphenophorus_levis_giFJ626258_S001294120
        uncultured_gamma_proteobacterium_giEF520573_S000863673
        Candidatus_Carsonella_ruddii_giAF243137_S000389879
        primary_endosymbiont_of_Blastopsylla_occidentalis_giAF077605_S000012271
        Candidatus_Carsonella_ruddii_giAF211133_S000498849
        primary_endosymbiont_of_the_inquiline_Pachypsylla_sp_giAF286121_S000390669
        Candidatus_Carsonella_ruddii_PV_giAP009180_S000750000
        primary_endosymbiont_of_Pachypsylla_venusta_giAF077606_S000006126
        Candidatus_Carsonella_ruddii_giAF211150_S000389198
        Candidatus_Carsonella_ruddii_giAF243138_S000389881
        primary_endosymbiont_of_Psylla_pyricola_giAF286118_S000390666
        Candidatus_Carsonella_ruddii_giAF211151_S000389200
        primary_endosymbiont_of_Trioza_magnoliae_giAF077604_S000001895
        primary_endosymbiont_of_Cecidotrioza_sozanica_giAF286120_S000390668
        endosymbiont_of_Scyphophorus_yuccae_giAY126637_S000355853
        endosymbiont_of_Hylobius_transversovittatus_giEF434872_S000926274
        endosymbiont_of_Hylobius_abietis_giEF434871_S000926273
        endosymbiont_of_Euscepes_postfasciatus_giAB506808_S001610743
        AE_LemurpedVerr_LAD426092
        uncultured_Enterobacteriaceae_bacterium_giGQ275143_S001754428
        AE_SolenoCap_DQ076664
        AE_HaematoEurysternus_DQ0776661
        AE_HaematopinApri_DQ076665
        endosymbiont_of_Haematopinus_apri_giDQ076665_S000690702
        AE_HaematSuis_DQ076662
        AE_SusScrof_CW1
        Wigglesworthia_glossinidia_giAF022879_S000427691
        Wigglesworthia_glossinidia_giAF022880_S000427692
        Wigglesworthia_glossinidia_endosymbiont_of_Glossina_palpalis_giL37343_S000414688
        Wigglesworthia_glossinidia_giAF022877_S000427689
        Wigglesworthia_glossinidia_endosymbiont_of_Glossina_brevipalpis_giBA000021_S000528371
        Candidatus_Curculioniphilus_endosymbiont_of_Curculio_sikkimensis_giAB507713_S001743171
        Enterobacteriaceae_bacterium_Epu_Tsukuba_giAB368828_S001093446
        Enterobacteriaceae_bacterium_Edo_Shintoku_giAB368829_S001093447
        Enterobacteriaceae_bacterium_Ses_Suwa_giAB368831_S001093449
        Enterobacteriaceae_bacterium_Ade_Obihiro_giAB368838_S001093456
        secondary_symbiont_type_Ars_of_Stomaphis_cupressi_giEU348325_S001044608
        Buchnera_aphidicola_Cinara_cedri_giAY620431_S000421556
        Buchnera_aphidicola_Cinara_pinea_giEU334770_S001044586
        Buchnera_aphidicola_Cinara_ponderosae_giFJ655483_S001574553
        Buchnera_aphidicola_Cinara_glabra_giFJ655494_S001574564
        Buchnera_aphidicola_Yamatocallis_tokyoensis_giAB064509_S000017222
        Buchnera_aphidicola_Pemphigus_populi_giAJ296750_S000096371
        Buchnera_aphidicola_Tetraneura_caerulescens_giAJ296749_S000094406
        Buchnera_aphidicola_giY11973_S000011907
        Buchnera_aphidicola_str_Sg_Schizaphis_graminum_giAE013218_S000642563
        Buchnera_aphidicola_Sitobion_avenae_giFJ357464_S001199317
        Buchnera_aphidicola_Sitobion_avenae_giFJ357458_S001199311
        Buchnera_aphidicola_giM27039_S000436154
        Buchnera_aphidicola_giM63247_S000436614
        Buchnera_aphidicola_giY11972_S000011908
        Buchnera_aphidicola_Cinara_tujafilina_giEU334773_S001044589
        Buchnera_aphidicola_Stomaphis_sp_giFJ655502_S001574572
        Buchnera_aphidicola_Stomaphis_yanonis_giFJ655497_S001574567
        Buchnera_aphidicola_Lachnus_tropicalis_giFJ655509_S001574579
        Candidatus_Ishikawaella_capsulata_giAB067723_S000384428
        Ishikawaella_symbiont_of_Coptosoma_parvipictum_giAB240161_S000690404
        endosymbiont_of_Polyrhachis_foreli_giAY336986_S000368408
        secondary_endosymbiont_of_Dysmicoccus_brevipes_giAF476103_S000018923
        gamma_symbiont_of_Antonina_crawii_giAB030020_S000003374
        secondary_endosymbiont_of_Australicoccus_grevilleae_giAF476099_S000019457
        Candidatus_Blochmannia_chromaiodes_giAY334376_S000407658
        Candidatus_Blochmannia_pennsylvanicus_str_BPEN_giCP000016_S000581757
        endosymbiont_of_Camponotus_sericeiventris_giAJ245593_S000019063
        Candidatus_Blochmannia_schaefferi_giAY334373_S000407655
        Candidatus_Blochmannia_pennsylvanicus_giAJ245598_S000018016
        Candidatus_Blochmannia_americanus_giAY334379_S000407661
        endosymbiont_of_Camponotus_abdominalis_giAJ245591_S000016907
        secondary_endosymbiont_of_Blastopsylla_occidentalis_giAF263558_S000390322
        Glossina_fuscipes_S_endosymbiont_giU64868_S000438111
        Glossina_palpalis_S_endosymbiont_giU64867_S000438110
        uncultured_Pantoea_sp_giAY830409_S000487889
        uncultured_gamma_proteobacterium_giAY792272_S000641580
        Enterobacteriaceae_bacterium_M402_giAB461745_S001291754
        Pantoea_sp_E_s_e_N_22_giAB178170_S000445803
        Pantoea_agglomerans_giGQ849221_S001612718
        Pantoea_sp_CT1_giEF585308_S000860661
        Pantoea_brenneri_giEU216735_S001187642
        Pantoea_agglomerans_giFJ999930_S001575022
        gamma_proteobacterium_O77_UNDR_2009_giFN394501_S001418835
        gamma_proteobacterium_RBE1CD_55_giEF111110_S000769418
        Pantoea_agglomerans_giEU434639_S001153057
        Pantoea_agglomerans_giAF130931_S000001123
        Pantoea_agglomerans_giAF130900_S000009168
        Pantoea_sp_PTPan_1_giEU215444_S001198355
        Pantoea_agglomerans_giFJ756355_S001330507
        uncultured_gamma_proteobacterium_giAB476629_S001249751
        Pantoea_agglomerans_giGQ262815_S001551468
        Pantoea_agglomerans_giAM050140_S000544823
        Pantoea_agglomerans_giEF050810_S000751937
        Pantoea_agglomerans_giFJ756354_S001330506
        Pantoea_ananatis_giFJ872516_S001549201
        Pantoea_sp_FL_2_giFJ605370_S001549115
        Pantoea_ananatis_giFJ605377_S001549122
        Xenorhabdus_nematophila_giEU214635_S001044489
        Xenorhabdus_nematophila_giFJ860883_S001352657
        Xenorhabdus_bovienii_giDQ205451_S000735533
        Photorhabdus_luminescens_giEU214638_S001044492
        Photorhabdus_luminescens_subsp_laumondii_TTO1_giBX571873_S000528577
        Photorhabdus_luminescens_giEU214641_S001044495
        Photorhabdus_luminescens_giEU214639_S001044493
        Edwardsiella_tarda_giEF371905_S000806341
        Edwardsiella_tarda_giDQ884466_S000730978
        Morganella_sp_SW8_giDQ357674_S000648269
        Morganella_sp_B5_3b_giDQ357672_S000648267
        uncultured_gamma_proteobacterium_giAB074626_S000562016
        Morganella_morganii_subsp_morganii_giAF500485_S000395483
        mycetome_symbiont_of_Haementeria_ghilianii_giAY999969_S000598284
        bacterium_YSS_2001_4_giAF417877_S000366201
        Enterobacteriaceae_bacterium_MB6_1_giDQ436917_S000651734
        Providencia_rettgeri_giFJ482063_S001243600
        uncultured_Providencia_sp_giGQ417562_S001601689
        Pseudomonas_fluorescens_giGQ217532_S001575963
        Providencia_sp_WW2_giAB161460_S000651780
        Providencia_symbiont_of_Delia_radicum_giEU727116_S001045958
        Arsenophonus_symbiont_of_Technomyrmex_albipes_giFJ265790_S001574270
        Arsenophonus_symbiont_of_Hippobosca_camelina_giFJ265792_S001574272
        Arsenophonus_endosymbiont_of_Dermacentor_variabilis_giAY265347_S000405001
        SBR_proteobacterium_giEU760457_S001046595
        SMC_proteobacterium_giDQ538376_S000702017
        symbiont_of_Myzocallis_sp_giAY136153_S000473296
        Arsenophonus_symbiont_of_Hippobosca_equina_giEU727111_S001045953
        Arsenophonus_endosymbiont_of_Aleuroplatus_gelatinosus_giAY264665_S000404946
        secondary_endosymbiont_of_Glycaspis_brimblecombei_giEU043378_S000903098
        Arsenophonus_symbiont_of_Lipoptena_fortisetosa_giFJ265796_S001574276
        Arsenophonus_symbiont_of_Lipoptena_cervi_giFJ265794_S001574274
        Candidatus_Riesia_pediculischaeffi_giEF110573_S000824501
        AE_PedSchaef
        AE_PediculusHeadWW
        Candidatus_Riesia_pediculicola_giAB263107_S000727771
        Candidatus_Riesia_pediculicola_giEF110572_S000824500
        AE_PedHum_Body
        endosymbiont_of_Pediculus_capitis_giDQ076659_S000690696
        Candidatus_Riesia_pediculicola_giAB263104_S000727768
        AE_PedHum_HeadNW
        Candidatus_Riesia_pediculicola_giEU827262_S001350766
        Proteus_sp_YCSC20_giGQ131672_S001550800
        Proteus_mirabilis_giFM207513_S001156767
        Proteus_vulgaris_giEU736120_S001153410
        Proteus_vulgaris_giEU736137_S001153427
        uncultured_gamma_proteobacterium_giDQ169288_S000600912
        Proteus_mirabilis_giFJ232598_S001189341
        Proteus_mirabilis_giEF091150_S000752324
        Proteus_mirabilis_giAF076034_S000337066
        Candidatus_Serratia_symbiotica_giFJ655521_S001574591
        secondary_symbiont_type_R_of_Cinara_cupressi_giAY136144_S000473287
        secondary_symbiont_type_R_of_Cinara_cedri_giAY620432_S000421557
        Candidatus_Serratia_symbiotica_giEU348319_S001044602
        symbiont_of_Noeeta_pupillata_giEF469635_S000859286
        Tiedjeia_arctica_giDQ107523_S000583976
        Yersinia_intermedia_giFJ641877_S001294370
        uncultured_Yersinia_sp_giEF658732_S000881658
        Yersinia_pestis_giAJ232239_S000002421
        Yersinia_pseudotuberculosis_YPIII_giCP000950_S001014438
        Yersinia_kristensenii_giFJ641894_S001294387
        uncultured_gamma_proteobacterium_giAB074650_S000562040
        Rahnella_sp_DIV137_giFN547799_S001588920
        Pectobacterium_carotovorum_subsp_carotovorum_giFJ527479_S001264298
        Pectobacterium_carotovorum_subsp_carotovorum_giAY309069_S000406598
        Listonella_anguillarum_giEF091707_S000769127
        Pectobacterium_carotovorum_giEF067832_S000769031
        Enterobacter_sp_6_DOGU_giFJ534525_S001292825
        Kluyvera_cryocrescens_giY07651_S000024530
        uncultured_Klebsiella_sp_giDQ533884_S000714537
        Klebsiella_sp_RHIZO_3_giEU735105_S001046353
        Pantoea_agglomerans_giAY935243_S000494773
        Erwinia_amylovora_giAB242897_S000804214
        Erwinia_amylovora_giAB242893_S000804210
        uncultured_gamma_proteobacterium_giEU930672_S001171373
        Enterobacteriaceae_bacterium_P818B_giEU977298_S001263760
        uncultured_Pantoea_sp_giGQ329229_S001570298
        Pantoea_sp_1S3_giFJ355967_S001199276
        Erwinia_billingiae_giY13249_S000013508
        Cronobacter_sakazakii_giEF059873_S000842700
        Cronobacter_sakazakii_giGU122178_S001745487
        Cronobacter_sakazakii_giFJ906901_S001549209
        uncultured_Escherichia_sp_giEU642893_S001088438
        Escherichia_coli_giDQ129705_S000586610
        cf_Escherichia_coli_symbiont_3_of_Acromyrmex_octospinosus_giAF491894_S000135442
        cf_Escherichia_coli_symbiont_1_of_Acromyrmex_octospinosus_giAF491892_S000134992
        uncultured_Escherichia_sp_giEU631634_S001084137
        Escherichia_sp_ZHS050713_giDQ305293_S000626602
        Escherichia_coli_giEF550550_S000892272
        uncultured_gamma_proteobacterium_giEF438284_S000822084
        Shigella_boydii_giDQ518598_S000858844
        uncultured_gamma_proteobacterium_giDQ171095_S000602719
        Escherichia_coli_giGQ273518_S001576680
        Escherichia_coli_E24377A_giCP000800_S000925923
        uncultured_gamma_proteobacterium_giAY911477_S000511368
        uncultured_gamma_proteobacterium_giEF438227_S000822027
        uncultured_gamma_proteobacterium_giDQ187854_S000604459
        uncultured_gamma_proteobacterium_giDQ187803_S000604408
        Escherichia_albertii_giAY696662_S000465019
        Shigella_boydii_giAY696659_S000465016
        Escherichia_albertii_giAJ634381_S000366958
        uncultured_gamma_proteobacterium_giEF438243_S000822043
        uncultured_Escherichia_sp_giEU631626_S001084129
        uncultured_Escherichia_sp_giEU631000_S001083503
        uncultured_Escherichia_sp_giEU631298_S001083801
        Escherichia_coli_giGQ983178_S001744590
        Escherichia_coli_giD12649_S000413454
        Escherichia_coli_giEF550546_S000892268
        gamma_proteobacterium_Sflu5_giAJ699169_S000768443
        uncultured_gamma_proteobacterium_giDQ187904_S000604509
        uncultured_gamma_proteobacterium_giAY911444_S000511335
        uncultured_gamma_proteobacterium_giFM863750_S001673412
        uncultured_gamma_proteobacterium_giDQ187855_S000634677
        uncultured_gamma_proteobacterium_giEF619931_S000870273
        uncultured_gamma_proteobacterium_giAM421676_S000770842
        uncultured_gamma_proteobacterium_giEU810925_S001552938
        uncultured_Escherichia_sp_giDQ337348_S000646861
        uncultured_gamma_proteobacterium_giEF076196_S000873784
        uncultured_gamma_proteobacterium_giDQ171351_S000602975
        uncultured_gamma_proteobacterium_giDQ187791_S000604396
        uncultured_gamma_proteobacterium_giAJ583185_S000149210
        uncultured_Escherichia_sp_giEU631707_S001084210
        uncultured_gamma_proteobacterium_giEF071298_S000745148
        Escherichia_coli_giAB305017_S000858429
        Escherichia_coli_giJ01859_S000414234
        Escherichia_coli_giEU586550_S001097584
        Escherichia_coli_giAF511430_S000430760
        Shigella_sp_BBDP15_giDQ337523_S000639844
        Brenneria_nigrifluens_giEU490601_S001153161
        uncultured_Enterobacteriaceae_bacterium_giAY191340_S000400963
        Escherichia_coli_giDQ305292_S000626601
        Shigella_sonnei_giFJ789706_S001417270
        Escherichia_coli_giFJ482059_S001243596
        Escherichia_coli_giGQ456068_S001578024
        Klebsiella_sp_D_D_giDQ278420_S000622301
        Klebsiella_sp_NANO_4_giFJ460352_S001243056
        Klebsiella_sp_TD_IW_18_giFM164637_S001294599
        Serratia_marcescens_giAM765993_S000891340
        Pantoea_sp_HPC1321_giDQ083503_S000557932
        Klebsiella_pneumoniae_subsp_ozaenae_giAF009170_S000023348
        uncultured_Klebsiella_sp_giGQ416071_S001600198
        uncultured_Klebsiella_sp_giGQ415983_S001600110
        uncultured_Klebsiella_sp_giGQ418030_S001602157
        Klebsiella_sp_PSB26_giFJ644953_S001294420
        Klebsiella_sp_MSI78_giEU199233_S000966899
        Klebsiella_pneumoniae_giDQ392981_S000651102
        Klebsiella_sp_GR9_giDQ100465_S000559217
        Klebsiella_pneumoniae_giFJ490056_S001292795
        Klebsiella_oxytoca_giEU846189_S001154925
        Klebsiella_oxytoca_giAY786181_S000824274
        Vibrio_sp_sxzs_13_giFJ237028_S001198824
        Citrobacter_freundii_giEU365679_S000981581
        uncultured_Citrobacter_sp_giGQ416171_S001600298
        Citrobacter_sp_HS_1_giFJ756447_S001330510
        uncultured_Citrobacter_sp_giEU268606_S001055833
        Enterobacteriaceae_bacterium_RR10_giAB174799_S000335475
        Raoultella_terrigena_giGQ169108_S001551244
        Raoultella_terrigena_giEF488764_S001014714
        Kluyvera_intermedia_giEF474082_S001014699
        uncultured_gamma_proteobacterium_giAJ318112_S000129703
        Pantoea_sp_SZH3_giGQ428517_S001589476
        Raoultella_ornithinolytica_giAY918479_S000492337
        Raoultella_ornithinolytica_giFJ823007_S001331519
        Enterobacter_cloacae_giGQ421477_S001589369
        uncultured_gamma_proteobacterium_giAM910385_S000945481
        uncultured_gamma_proteobacterium_giFM897210_S001239029
        uncultured_gamma_proteobacterium_giAM910390_S000945486
        Pantoea_agglomerans_giAY691544_S000379934
        Pantoea_agglomerans_giDQ904587_S000735916
        uncultured_Enterobacter_sp_giEF434255_S000832783
        Enterobacter_sp_LCR99_giFJ976608_S001574902
        Enterobacteriaceae_bacterium_PA2_giFJ357827_S001199373
        Candidatus_Stammerula_tephritidis_giEF469611_S000859262
        Enterobacter_sp_1S1_giFJ355970_S001199279
        Buttiauxella_agrestis_giFJ392808_S001241266
        symbiont_of_Campiglossa_guttella_giEF469637_S000859288
        uncultured_Buttiauxella_sp_giDQ539024_S000693776
        Buttiauxella_noackiae_giAJ293688_S000351386
        Enterobacter_sp_PE_R_giGQ280809_S001576826
        Pantoea_agglomerans_giEF446899_S000825323
        Enterobacter_sp_CRRI_3_giEU169570_S000943344
        Klebsiella_oxytoca_giEU420947_S000996366
        uncultured_Enterobacter_sp_giEU828348_S001143093
        Enterobacter_hormaechei_giAJ508302_S000114066
        Pantoea_sp_enrichment_culture_clone_T18_giEU784085_S001131449
        Pantoea_endophytica_giAF130956_S000018419
        Pantoea_sp_enrichment_culture_clone_T7_giEU784083_S001131447
        Enterobacter_sp_PW2_giDQ985286_S000750391
        Enterobacter_cancerogenus_giFJ009375_S001170111
        Enterobacteriaceae_bacterium_sm_1_u341f_giDQ305321_S000626630
        Enterobacter_sp_DIV155_giFN547806_S001588927
        Enterobacter_sp_P_6_12d_giEF102830_S000965456
        Enterobacter_sp_2B5E_giEU693572_S001153319
        uncultured_gamma_proteobacterium_giAY792266_S000641546
        Enterobacter_cloacae_giGQ406569_S001589264
        uncultured_gamma_proteobacterium_giEU236236_S000957198
        uncultured_gamma_proteobacterium_giEU236238_S000957200
        uncultured_gamma_proteobacterium_giAY792269_S000641523
        gamma_proteobacterium_RBE2CD_45_giEF111226_S000769459
        Enterobacter_cloacae_giGU143894_S001746500
        Klebsiella_pneumoniae_giEF489447_S000843637
        endosymbiont_of_Sphenophorus_levis_giFJ626252_S001294114
        Salmonella_enterica_giEF579648_S000860576
        Salmonella_enterica_subsp_enterica_serovar_Bovismorbificans_giDQ344530_S000640785
        Salmonella_enterica_subsp_enterica_serovar_Typhimurium_str_LT2_giAE006468_S001291906
        Haemophilus_sp_D191_1_giFJ463822_S001243188
        gamma_proteobacterium_Hp20b_giAY531210_S000369447
        gamma_proteobacterium_HPC105_giEF503517_S000843786
        gamma_proteobacterium_SSCT59_giAB210976_S000497534
        endosymbiont_of_Sphenophorus_levis_giFJ626248_S001294110
        endosymbiont_of_Sphenophorus_levis_giFJ626251_S001294113
        Pantoea_agglomerans_giEF523431_S000843910
        uncultured_Enterobacteriaceae_bacterium_giFJ608323_S001557167
        Pantoea_agglomerans_giEU721614_S001548983
        Enterobacteriaceae_bacterium_M123_giAB461659_S001291668
        Serratia_marcescens_giEF591778_S000871534
        Serratia_marcescens_giAJ296307_S000130794
        Serratia_marcescens_giEF462913_S001014695
        uncultured_Serratia_sp_giFJ608074_S001556995
        uncultured_Serratia_sp_giFJ608085_S001557006
        uncultured_gamma_proteobacterium_giGQ984323_S001740779
        uncultured_gamma_proteobacterium_giEU647610_S001089425
        uncultured_gamma_proteobacterium_TIHP368_01_giAB031627_S000542121
        uncultured_gamma_proteobacterium_giEF071131_S000744981
        gamma_proteobacterium_X5_giEF634289_S000892768
        Pseudomonas_fluorescens_giAB091837_S000145701
        unidentified_gamma_proteobacterium_S26r_giU31498_S000529173
        Pseudomonas_fluorescens_giEU543578_S001096477
        uncultured_Serratia_sp_giGQ416504_S001600631
        Serratia_marcescens_giGQ499273_S001612482
        Serratia_sp_ZF03_giGQ214320_S001575895
        Serratia_marcescens_giFJ608013_S001574438
        Serratia_sp_p5_8_3_giEF066359_S000752244
        Serratia_marcescens_giAJ132995_S000025262
        Serratia_marcescens_giDQ129692_S000586598
        uncultured_Serratia_sp_giFJ608069_S001556990
        Serratia_sp_FLGB02_giEF195336_S000859121
        Serratia_sp_WL_2007_giEU143810_S000979887
        uncultured_Serratia_sp_giGQ416496_S001600623
        Serratia_marcescens_giDQ250149_S000735617
        uncultured_Serratia_sp_giAY963517_S000515885
        uncultured_Serratia_sp_giAY963542_S000515910
        uncultured_gamma_proteobacterium_giAY963536_S000515904
        uncultured_gamma_proteobacterium_giAY963519_S000515887
        Serratia_sp_HS_2_giFJ756449_S001330512
        Pectobacterium_carotovorum_subsp_carotovorum_giFJ527466_S001264285
        Serratia_proteamaculans_giAM182547_S000629884
        Enterobacteriaceae_bacterium_GGC_D12_giFJ348020_S001199214
        Pectobacterium_carotovorum_subsp_carotovorum_giFJ527464_S001264283
        gamma_proteobacterium_RBE1CD_99_giEF111131_S000769439
        Enterobacteriaceae_bacterium_KVD_1982_12_giDQ490334_S000691162
        Pectobacterium_carotovorum_subsp_carotovorum_giFJ527454_S001264273
        Pectobacterium_carotovorum_subsp_carotovorum_giFJ527468_S001264287
        Serratia_sp_R1_giDQ645481_S000712267
        Serratia_sp_RE3_2_23_giAM992012_S001094379
        uncultured_bacterium_GKS2_91_giAJ290038_S000016967
        secondary_symbiont_of_Stomaphis_cupressi_giEU348326_S001044609
        Enterobacteriaceae_bacterium_Acj_201_giAB480768_S001572556
        uncultured_gamma_proteobacterium_giEU055545_S000900469
        Pasteurellaceae_bacterium_Hma5_giEF187247_S001152523
        gamma_proteobacterium_CN3_giFJ612598_S001293803
        primary_endosymbiont_of_Diocalandra_frumenti_giAY126633_S000355849
        primary_endosymbiont_of_Trigonotarsus_rugosus_giAY126641_S000355857
        uncultured_gamma_proteobacterium_giFJ477658_S001752471
        Pasteurellaceae_bacterium_HumaH5_giEU753701_S001240820
        Pasteurellaceae_bacterium_HumaH3_giEU753699_S001240818
        uncultured_gamma_proteobacterium_giDQ837602_S000720728
        male_killer_in_Chilomenes_sexmaculatus_giAJ272038_S000020851
        secondary_symbiont_type_T_of_Pemphigus_spyrothecae_giAY136156_S000473299
        Candidatus_Hamiltonella_defensa_giEU348313_S001044596
        secondary_endosymbiont_of_Bemisia_tabaci_giAY264676_S000404968
        secondary_endosymbiont_of_Bemisia_tabaci_B_biotype_giAY860530_S000478638
        secondary_endosymbiont_of_Bemisia_tabaci_giAY429614_S000249622
        Candidatus_Regiella_insecticola_giAY136138_S000473281
        Candidatus_Regiella_insecticola_giDQ202727_S000613926
        secondary_symbiont_type_U_of_Uroleucon_aenum_giAF293620_S000390813
        Candidatus_Regiella_insecticola_giDQ202725_S000613924
        symbiont_of_Pemphigus_populi_giAY136158_S000473301
        secondary_symbiont_of_Maculolachnus_submacula_giEU348312_S001044595
        secondary_symbiont_type_X_of_Acyrthosiphon_pisum_giFJ821502_S001351704
        Buchnera_aphidicola_Yamatocallis_hirayamae_giAB064518_S000017778
        Buchnera_aphidicola_Yamatocallis_tokyoensis_giAB064517_S000018801
        Buchnera_aphidicola_Yamatocallis_tokyoensis_giAB064513_S000018321
        gamma_proteobacterium_TIS15778_giGQ202691_S001575792
        Bisgaard_Taxon_44_giDQ381156_S000650238
        Pasteurellaceae_bacterium_HIM786_1_giEU826037_S001573286
        Bisgaard_Taxon_14_giL06086_S000414297
        uncultured_Haemophilus_sp_giFJ268926_S001194210
        uncultured_gamma_proteobacterium_giAY642563_S000656551
        uncultured_Pasteurellaceae_bacterium_giFJ665928_S001557362
        Haemophilus_parainfluenzae_giEU083530_S000903366
        uncultured_Terrahaemophilus_sp_giAM942587_S001049641
        uncultured_Terrahaemophilus_sp_giAY672070_S000850136
        uncultured_Haemophilus_sp_giEU630860_S001083363
        Bibersteinia_trehalosi_giDQ361041_S000804972
        Bisgaard_Taxon_16_giAF224294_S000389440
        Acidithiobacillus_thiooxidans_giAF359941_S000392293
        Pasteurella_multocida_giAY507110_S000330253
        Pasteurella_multocida_giFJ231208_S001189291
        Pasteurella_multocida_subsp_septica_giAF294419_S000390835
        Pasteurella_multocida_subsp_septica_giAF294422_S000390838
        Pasteurella_multocida_subsp_multocida_giEU652767_S001098878
        Pasteurella_canis_giAY362919_S000368483
        Avibacterium_endocarditidis_giDQ465412_S000842420
        Avibacterium_sp_46671_giEU826041_S001573290
        Avibacterium_sp_HP202_giEU826043_S001573292
        Avibacterium_gallinarum_giAY172723_S000435471
        gamma_proteobacterium_TIS16433_giGQ202692_S001575793
        Pasteurellaceae_bacterium_31564_2sv_giEU826040_S001573289
        Haemophilus_sp_CCUG_19808_giAF224312_S000389458
        Haemophilus_felis_giAF224292_S000389438
        Haemophilus_haemolyticus_giEU151405_S001019832
        Haemophilus_haemolyticus_giEU185452_S000943556
        Haemophilus_influenzae_giX87976_S000009635
        Haemophilus_influenzae_giAY360336_S000408398
        uncultured_Haemophilus_sp_giAY325754_S000407310
        Gallibacterium_anatis_giAF228014_S000389593
        Gallibacterium_anatis_giGQ423348_S001589428
        Gallibacterium_melopsittaci_giEU423990_S001292647
        Pasteurella_sp_MCCM_00235_giAF224300_S000389446
        Haemophilus_haemolyticus_giEU151308_S001019735
        Haemophilus_sp_58p6_giEU909644_S001169291
        uncultured_Haemophilus_sp_giDQ366688_S000659387
        Aggregatibacter_aphrophilus_giAY365449_S000408707
        Aggregatibacter_segnis_giAY365454_S000408712
        Pasteurella_aerogenes_giU66492_S000438223
        Haemophilus_haemolyticus_giEU185446_S000943550
        Haemophilus_influenzae_giAB377138_S001263271
        Haemophilus_influenzae_giAF076035_S000727956
        Haemophilus_influenzae_giZ22806_S000024154
        Haemophilus_influenzae_giEU185347_S000943451
        Haemophilus_influenzae_giAY613488_S000573591
        uncultured_Haemophilus_sp_giAY806226_S000506181
        uncultured_Haemophilus_sp_giDQ070868_S000557083
        Haemophilus_influenzae_giEU185374_S000943478
        uncultured_Haemophilus_sp_giEU112302_S000923428
        Lonepinella_koalarum_giY17190_S000016061
        Mannheimia_granulomatis_giAF053902_S000428121
        Mannheimia_ruminalis_giAY425291_S000247927
        Mannheimia_glucosida_giAF053892_S000428111
        Actinobacillus_capsulatus_giDQ666558_S000712671
        Salmonella_sp_D194_1_giFJ463824_S001243190
        Haemophilus_parasuis_giAY126701_S000396635
        Haemophilus_parasuis_giFJ667953_S001329286
        Haemophilus_parasuis_giFJ667959_S001329292
        Haemophilus_parasuis_SH0165_giCP001321_S001272348
        Haemophilus_parasuis_giDQ228998_S000701478
        Haemophilus_parasuis_giFJ667950_S001329283
        Actinobacillus_succinogenes_giEU074771_S000926585
        Haemophilus_ducreyi_giAF508149_S000430556
        Phocoenobacter_uteri_giX89379_S000007815
        Histophilus_somni_giAB176918_S000496365
        Histophilus_somni_giAB176899_S000496346
        Histophilus_somni_giAF549394_S000432794
        Histophilus_somni_giAF549397_S000432797
        Actinobacillus_minor_giAF268948_S000390394
        Pasteurellaceae_bacterium_HP289_giEU826033_S001573282
        Chelonobacter_oris_giEU331066_S001240385
        Plesiomonas_sp_B16_giAB192384_S000497099
        Plesiomonas_shigelloides_giM59159_S000436522
        Rheinheimera_sp_YCSD39_giFJ984820_S001550178
        Alishewanella_sp_430_giEU841493_S001154697
        uncultured_gamma_proteobacterium_giDQ501349_S000739502
        uncultured_gamma_proteobacterium_giEF619946_S000870288
        uncultured_gamma_proteobacterium_giFM863744_S001673406
        uncultured_sheep_mite_bacterium_Llangefni_75_giAF290480_S000341002
        Alishewanella_sp_HSW_2_giAM690031_S000842113
        uncultured_gamma_proteobacterium_giAB496537_S001333066
        Alkalimonas_collagenimarina_giAB270706_S000727783
        Alkalimonas_delamerensis_giEF423727_S001014588
        _sp_TC1_giGU046544_S001614012
        bacterium_2E1_giX92131_S000016876
        uncultured_Chromatiaceae_bacterium_giEU640697_S001276196
        uncultured_gamma_proteobacterium_giFJ828220_S001341800
        uncultured_gamma_proteobacterium_giFJ854716_S001347003
        uncultured_Chromatiaceae_bacterium_giEU641692_S001277191
        Chromatiaceae_bacterium_ACEMC_28_10_giFM163024_S001047532
        uncultured_Chromatiaceae_bacterium_giEU639864_S001275363
        gamma_proteobacterium_GPTSA100_21_giDQ914844_S000736150
        gamma_proteobacterium_GPTSA100_26_giDQ914846_S000736152
        uncultured_gamma_proteobacterium_giFJ902591_S001386698
        uncultured_Alteromonadales_bacterium_giFJ484102_S001377254
        uncultured_gamma_proteobacterium_giFJ902639_S001386746
        uncultured_Rheinheimera_sp_giGQ421067_S001602511
        uncultured_Rheinheimera_sp_giGQ421071_S001602515
        Alishewanella_sp_114NP19_giAB242627_S000616880
        uncultured_gamma_proteobacterium_giGQ472796_S001682762
        uncultured_gamma_proteobacterium_giFJ854715_S001347002
        Rheinheimera_sp_MOLA_429_giAM990696_S001094190
        Rheinheimera_baltica_giAJ441081_S000126945
        Rheinheimera_aquimaris_giEF076757_S000752269
        Rheinheimera_aquimaris_giFJ422581_S001241582
        Chromatiaceae_bacterium_D10_48_giAM403222_S000735199
        Rheinheimera_sp_SW21_giAY536548_S000378695
        marine_bacterium_HP9_giAY359588_S000248996
        uncultured_gamma_proteobacterium_giFJ535225_S001253817
        Rheinheimera_sp_G3DM_27_giEU037278_S000966029
        Chromatiaceae_bacterium_GCM59_giDQ028354_S000541681
        Chromatiaceae_bacterium_CAa82_giEU180980_S000966481
        Shewanella_sp_NH21_giEU109731_S000927285
        Serratia_sp_AN4_giFJ230836_S001189274
        gamma_proteobacterium_CEE131_42_giFM955223_S001588658
        Aeromonadaceae_bacterium_PH35_giAF513470_S000539245
        uncultured_gamma_proteobacterium_giEU050777_S000921078
        uncultured_gamma_proteobacterium_giAB496530_S001333059
        Moritella_sp_PS10_13_giAB059262_S000002142
        Moritella_sp_enrichment_culture_clone_1407a_giEF192253_S001274194
        Moritella_marina_giEU189231_S000966684
        Moritella_viscosa_giAY380781_S000409185
        Moritella_sp_HAR13_giAB011358_S000382118
        Moritella_viscosa_giGU138623_S001746347
        Moritella_sp_SW43_giDQ357824_S000648419
        Moritella_sp_T4714_giAB183509_S000364937
        gamma_proteobacterium_MOLA_543_giAM990766_S001051433
        uncultured_gamma_proteobacterium_giAB013824_S000560651
        gamma_proteobacterium_PS12_4_giAB059263_S000022591
        Oceanisphaera_donghaensis_giDQ190440_S000605329
        uncultured_Oceanisphaera_sp_giEF153436_S000774233
        Oceanimonas_sp_33_giDQ386136_S001328233
        uncultured_Oceanimonas_sp_giAY876905_S000481138
        uncultured_Oceanimonas_sp_giAY876906_S000481139
        Zobellella_taiwanensis_giFJ999668_S001550367
        Oceanimonas_sp_GK1_giEU530640_S001016339
        Marinomonas_sp_MB46_giAB518930_S001587478
        Marinomonas_sp_D6084_giDQ480145_S000690921
        Ruminobacter_amylophilus_giAB004908_S000427352
        uncultured_Succinivibrionaceae_bacterium_giEU794080_S001132461
        unidentified_rumen_bacterium_JW27_giAF018448_S000336501
        unidentified_rumen_bacterium_JW34_giAF018451_S000336504
        unidentified_rumen_bacterium_12_35_giAF018464_S000336517
        unidentified_rumen_bacterium_12_11_giAF018457_S000336510
        Aeromonadales_bacterium_TP662_giEF636183_S000892975
        Tolumonas_auensis_DSM_9187_giCP001616_S001416203
        uncultured_gamma_proteobacterium_giFJ828034_S001341614
        uncultured_gamma_proteobacterium_giFJ535194_S001253786
        uncultured_gamma_proteobacterium_giEU236224_S000957186
        uncultured_Enterobacteriaceae_bacterium_giFJ434627_S001252021
        uncultured_gamma_proteobacterium_giFJ434637_S001252031
        uncultured_Tolumonas_sp_giFJ434643_S001252036
        uncultured_gamma_proteobacterium_giFJ535213_S001253805
        uncultured_gamma_proteobacterium_giDQ778214_S000828524
        Pseudomonas_putida_giEF010981_S000750996
        Aeromonas_sp_KC7_giAB472988_S001548506
        Aeromonas_sp_WAB1876_giAM184218_S000711294
        Aeromonas_punctata_giFJ168772_S001292762
        Aeromonas_sp_C_PIA_I1_giGQ983187_S001744599
        Aeromonas_sp_H2_giEU869287_S001155589
        Aeromonas_sp_BCCS_056_giGQ352447_S001577832
        Aeromonas_sp_ATCC_15467_giAB235956_S000925355
        Aeromonas_sp_PCSAS2_17_giGQ284534_S001577098
        Aeromonas_sp_AHL_3_giAY379975_S000409180
        Aeromonas_punctata_giAM992180_S001094394
        Aeromonas_sp_SNS_giFJ545653_S001264974
        uncultured_gamma_proteobacterium_giDQ069219_S000557031
        uncultured_gamma_proteobacterium_giDQ069226_S000557038
        Aeromonas_punctata_giFJ464568_S001243216
        Aeromonas_punctata_giFJ544381_S001264934
        uncultured_gamma_proteobacterium_giAB235390_S000654491
        uncultured_gamma_proteobacterium_BioIuz_K39_giAF324533_S000341986
        Aeromonas_media_giFJ824118_S001352187
        Aeromonas_sp_p10h_5_u341f_giDQ313429_S000636018
        Aeromonas_sp_OS106_giAB235935_S000925334
        Aeromonas_sp_MM11a_giEF550540_S000892262
        Aeromonas_veronii_giAY581128_S000362339
        Aeromonas_sp_MM20_giEF550569_S000892291
        Aeromonas_sp_MM16_giEF550545_S000892267
        Aeromonas_sp_dye3_giDQ304769_S000635526
        Aeromonas_hydrophila_giFJ515776_S001264218
        Aeromonas_sp_A_TCBS11_giGQ983185_S001744597
        Aeromonas_sp_AC0202_giAB235948_S000925347
        uncultured_gamma_proteobacterium_giEU980303_S001161729
        Aeromonas_jandaei_giAF118387_S000429255
        Aeromonas_veronii_giDQ133173_S000586945
        Aeromonas_veronii_giEU770281_S001046624
        Aeromonas_veronii_giX74684_S000004272
        Aeromonas_veronii_giFJ940849_S001549399
        Aeromonas_veronii_giAY928476_S000597297
        Aeromonas_salmonicida_subsp_salmonicida_giGQ869647_S001612950
        Aeromonas_sp_RA11_giFJ898302_S001417852
        Aeromonas_sp_AKB_2008_HE65_giAM989237_S001292336
        Aeromonas_sp_AKB_2008_HE29_giAM989217_S001292316
        uncultured_Aeromonadaceae_bacterium_giEU641132_S001276631
        Aeromonas_sobria_giDQ133178_S000586950
        Aeromonas_sp_MR_64_giAF005256_S000386995
        Aeromonas_sp_MM129_giEF550568_S000892290
        Aeromonas_sp_MM126_giEF550565_S000892287
        Aeromonas_sp_SK_8_giAM690023_S000842105
        gamma_proteobacterium_S_A1_1_giAB074707_S000116082
        uncultured_gamma_proteobacterium_giEF111194_S000764933
        uncultured_Aeromonas_sp_giEU616634_S001158533
        Aeromonas_hydrophila_giGQ292549_S001577229
        Aeromonas_sp_D6_giAY745743_S000426304
        Aeromonas_media_giAM943038_S001093855
        Aeromonas_hydrophila_giFJ202054_S001188688
        Aeromonas_sp_IGCAR_03_08_giEU924069_S001156522
        gamma_proteobacterium_S14_1_giFJ790139_S001743821
        Acinetobacter_sp_IPPW_23_giFJ646654_S001328936
        Acinetobacter_lwoffii_giDQ418478_S000651647
        uncultured_Acinetobacter_sp_giEU029495_S000898196
        Acinetobacter_sp_3B_giFJ815433_S001611274
        Acinetobacter_brisoui_giGQ916525_S001613478
        Acinetobacter_sp_TS_IW_07_giFM164629_S001294598
        uncultured_Acinetobacter_sp_giFJ193760_S001179446
        Acinetobacter_junii_giDQ298038_S000627110
        uncultured_Acinetobacter_sp_giGU074179_S001785893
        Acinetobacter_junii_giDQ224385_S000614816
        Acinetobacter_baumannii_giEU052272_S000903250
        uncultured_gamma_proteobacterium_giDQ677850_S000862293
        uncultured_Acinetobacter_sp_giEU029571_S000898272
        Acinetobacter_baumannii_giFJ263925_S001199053
        Acinetobacter_baumannii_giEU221389_S000967044
        Acinetobacter_junii_giEF429000_S000825032
        Acinetobacter_junii_giEF429001_S000825033
        uncultured_gamma_proteobacterium_giEF619936_S000870278
        Acinetobacter_sp_SMCC_B0448_giU87126_S000438661
        Acinetobacter_junii_giAB101444_S000385892
        Acinetobacter_junii_giAF417863_S000366194
        Acinetobacter_grimontii_giAF509828_S000430606
        Acinetobacter_venetianus_giFJ608115_S001574449
        Acinetobacter_sp_PN32_giDQ462168_S000653989
        Acinetobacter_radioresistens_giAY568487_S000278182
        Enterobacter_sp_Philippines_An1_giEF446896_S000825320
        Acinetobacter_sp_SWJ11_giEU081855_S000901071
        uncultured_gamma_proteobacterium_giEF220010_S000875388
        Acinetobacter_radioresistens_giDQ826586_S000891934
        Acinetobacter_radioresistens_giAY568483_S000277510
        uncultured_gamma_proteobacterium_giAB252880_S000702158
        gamma_proteobacterium_10c_1_giAY561547_S000503426
        uncultured_Acinetobacter_sp_giAM268135_S000713848
        Acinetobacter_junii_giEU169538_S000943312
        uncultured_Acinetobacter_sp_giFJ191746_S001177432
        Acinetobacter_sp_G3DM_29_giEU037279_S000966030
        uncultured_Acinetobacter_sp_giAF467299_S000394651
        uncultured_gamma_proteobacterium_BioIuz_K32_giAF324537_S000341990
        Acinetobacter_sp_anoxic_giAY055373_S000434944
        uncultured_Acinetobacter_sp_giEU705468_S001035049
        uncultured_Acinetobacter_sp_giEU705165_S001034746
        uncultured_bacterium_O14G3_giAF220324_S000339559
        uncultured_Acinetobacter_sp_giEU706166_S001035747
        uncultured_Acinetobacter_sp_giEU705946_S001035527
        Acinetobacter_sp_IrT_R5M2_138_giAJ291842_S000130417
        Acinetobacter_sp_115051CS5_giEU276980_S000968290
        Acinetobacter_sp_49_giFJ486214_S001243749
        uncultured_Acinetobacter_sp_giFJ192917_S001178603
        Acinetobacter_sp_C_EMB_IX3_giGQ983195_S001744607
        Acinetobacter_johnsonii_giEU977715_S001610118
        uncultured_Acinetobacter_sp_giFJ192559_S001178245
        uncultured_Acinetobacter_sp_giFJ192980_S001178666
        Acinetobacter_sp_NFM2_giGQ377756_S001589057
        Acinetobacter_sp_0310_giFJ887978_S001353014
        Acinetobacter_sp_A062009_giGQ178056_S001575519
        Acinetobacter_sp_NII_128_giFJ897486_S001574753
        Acinetobacter_sp_30_DOGU_giFJ534527_S001292827
        Acinetobacter_sp_BRL02_60_giDQ339683_S000640071
        endosymbiont_of_Sphenophorus_levis_giFJ626249_S001294111
        Acinetobacter_sp_S274_giFJ457252_S001242516
        Acinetobacter_sp_PUCM1003_giFJ816050_S001351597
        Acinetobacter_calcoaceticus_giFJ976570_S001574864
        Acinetobacter_calcoaceticus_giFJ972682_S001549890
        Acinetobacter_sp_SENDO1_giEF123227_S000769670
        Acinetobacter_calcoaceticus_giFJ816081_S001351628
        Acinetobacter_sp_283_giEF672507_S000893401
        Acinetobacter_calcoaceticus_giEU834411_S001154252
        uncultured_Acinetobacter_sp_giAY942946_S000514095
        Acinetobacter_sp_AG_LSL_1_giDQ152256_S000588296
        uncultured_Acinetobacter_sp_giDQ539032_S000693784
        Acinetobacter_sp_2V3A_giEU693541_S001153288
        Acinetobacter_soli_giFJ872520_S001417461
        uncultured_Acinetobacter_sp_giEF445432_S000832907
        Acinetobacter_sp_giAJ009590_S000108816
        Acinetobacter_sp_SE0105_giDQ517262_S000691950
        uncultured_gamma_proteobacterium_giEF188752_S001021536
        Acinetobacter_calcoaceticus_giEU834389_S001154230
        Acinetobacter_calcoaceticus_giEU116047_S000927356
        Acinetobacter_calcoaceticus_giFJ816067_S001351614
        Acinetobacter_sp_PUCM1028_giFJ816075_S001351622
        uncultured_Acinetobacter_sp_giFJ562122_S001255858
        Acinetobacter_sp_H104_giEF204271_S000805683
        uncultured_Acinetobacter_sp_giFJ192929_S001178615
        uncultured_Acinetobacter_sp_giFJ191887_S001177573
        Acinetobacter_sp_OPB72_giGQ465225_S001611947
        gamma_proteobacterium_RBE2CD_129_giEF111261_S000769494
        uncultured_Moraxellaceae_bacterium_giFJ665913_S001557347
        Acinetobacter_johnsonii_giEU977635_S001610038
        gamma_proteobacterium_HTA608_giAB002658_S000560345
        Acinetobacter_sp_Lo24_giAB192404_S000497119
        uncultured_Acinetobacter_sp_giEU705369_S001034950
        uncultured_Acinetobacter_sp_giEU705295_S001034876
        Acinetobacter_johnsonii_giFJ608228_S001574477
        Acinetobacter_sp_GIST_OutAn1_giEF429006_S000825038
        Acinetobacter_venetianus_giAY581132_S000362343
        uncultured_gamma_proteobacterium_giEF188757_S001021541
        Acinetobacter_johnsonii_giEU169148_S000966311
        uncultured_gamma_proteobacterium_giEF041034_S000743124
        uncultured_gamma_proteobacterium_giEF220310_S000875688
        Acinetobacter_lwoffii_giAM284986_S000711448
        Acinetobacter_lwoffii_giEF204282_S000805694
        Acinetobacter_lwoffii_giEF204275_S000805687
        Acinetobacter_lwoffii_giEF204281_S000805693
        Acinetobacter_sp_IK2_32_giAB461082_S001291567
        uncultured_Acinetobacter_sp_giGU062444_S001784989
        uncultured_Acinetobacter_sp_giAB476630_S001249752
        gamma_proteobacterium_E12_giEF599316_S001095312
        Acinetobacter_sp_S22009_giGU084179_S001745128
        Acinetobacter_calcoaceticus_giDQ518606_S000858852
        Acinetobacter_sp_MMJBrown_giGU113142_S001745359
        Acinetobacter_sp_RD4355_giAJ633637_S000352597
        Acinetobacter_lwoffii_giEF672060_S000926391
        Acinetobacter_lwoffii_giEU372891_S000995746
        Acinetobacter_sp_G16_giEF204279_S000805691
        uncultured_gamma_proteobacterium_giAM421453_S000770778
        Acinetobacter_sp_zf_104_II_giAM292072_S000964727
        Acinetobacter_sp_c43_giAB167210_S000469672
        gamma_proteobacterium_RBE2CD_25_giEF111216_S000769449
        Acinetobacter_sp_c4_giAB167186_S000469648
        Acinetobacter_sp_P_110_giAM412162_S000925647
        uncultured_gamma_proteobacterium_giAB074593_S000561983
        Acinetobacter_sp_J6_giDQ979385_S000736490
        Elbe_River_snow_isolate_Iso32_giAF150691_S000388208
        uncultured_Acinetobacter_sp_giEU630977_S001083480
        Acinetobacter_sp_ULV16_giDQ357691_S000648286
        Acinetobacter_sp_AD513A_giGQ178058_S001575521
        Acinetobacter_haemolyticus_giAY586400_S000451387
        Acinetobacter_sp_818B_giDQ904616_S000735945
        Acinetobacter_sp_GXA5_giAY902243_S000482455
        Acinetobacter_sp_BCH290703A_giAY380830_S000409187
        Acinetobacter_sp_Y3A_giEF127901_S000965687
        uncultured_Psychrobacter_sp_giFJ695574_S001321502
        Psychrobacter_sp_A10_isolate_5_giEF474163_S000843562
        Psychrobacter_sp_YDC2_K_giEU781518_S001046734
        Psychrobacter_sp_K2_28_057_giDQ357007_S000648179
        uncultured_Psychrobacter_SIC10360_giAF277528_S000340642
        uncultured_Psychrobacter_sp_giAY794161_S000455581
        uncultured_Psychrobacter_sp_giDQ236266_S000619916
        uncultured_Psychrobacter_sp_giDQ236268_S000619918
        Psychrobacter_sp_DJJH13_giEU049519_S000903226
        Psychrobacter_maritimus_giGQ169123_S001551259
        uncultured_gamma_proteobacterium_giEF491443_S000836039
        uncultured_gamma_proteobacterium_giGQ984347_S001740803
        Psychrobacter_sp_QJJN63_giEU438930_S001020102
        Psychrobacter_sp_TB_15_giEU237123_S001198375
        Psychrobacter_pulmonis_giEU434463_S001015465
        Psychrobacter_sp_HTGH24_giGQ169118_S001551254
        Psychrobacter_sp_ikaite_c11_giAJ431338_S000108996
        Psychrobacter_sp_S11_10_3_1_giFJ546068_S001264988
        Psychrobacter_pulmonis_giEU434352_S001015354
        Psychrobacter_sp_BSw20884b_giGU166132_S001746527
        Psychrobacter_sp_YACS_32_giDQ649437_S000702106
        Psychrobacter_sp_HTYC27_giEU372907_S000995762
        Psychrobacter_namhaensis_giAY722805_S000541023
        Psychrobacter_pacificensis_giGU084172_S001745126
        Psychrobacter_sp_ES_10_giAM269904_S000701285
        Psychrobacter_sp_BJ_7_giDQ298410_S000626134
        Psychrobacter_sp_C16_giDQ646864_S000858918
        Psychrobacter_sp_25_3_giAY660955_S000548896
        uncultured_gamma_proteobacterium_giAF529097_S000431621
        Moraxella_sp_giX86614_S000006635
        uncultured_Psychrobacter_sp_giDQ274142_S000683444
        marine_psychrotrophic_bacterium_MstK25_giAJ308373_S000017610
        Psychrobacter_sp_P5_giGQ327988_S001577339
        Psychrobacter_sp_PRwf_1_giCP000713_S000870941
        uncultured_Psychrobacter_sp_giGQ464383_S001682229
        Psychrobacter_sp_X_159_giDQ191162_S000605342
        gamma_proteobacterium_HPC13_giAY372933_S000624078
        gamma_proteobacterium_B_WPhS5_giEU710716_S001153355
        uncultured_gamma_proteobacterium_giAY220720_S000356862
        Psychrobacter_sp_B45_Ydz_bz_giEU384253_S001015118
        Psychrobacter_sp_RP19_giEU375114_S001015074
        Psychrobacter_sp_DJHH88_giEF618723_S000892448
        Psychrobacter_sp_K0_4L_004_giDQ357046_S000648218
        Psychrobacter_sp_K4_4_020_giDQ357009_S000648181
        gamma_proteobacterium_RBE2CD_102_giEF111249_S000769482
        Moraxella_sp_Everest_gws_54_giEU584522_S001097517
        Moraxella_osloensis_giAJ505859_S000116300
        Moraxella_osloensis_giAY730714_S000425263
        Moraxella_sp_BBN2P_02d_giFJ357597_S001263895
        uncultured_Moraxella_sp_giGQ329156_S001570225
        gamma_proteobacterium_S_St0_7B_giAB074738_S000116047
        uncultured_Enhydrobacter_sp_giFJ191710_S001177396
        uncultured_gamma_proteobacterium_giAM421458_S000770783
        Moraxella_osloensis_giAM293373_S001100276
        Moraxella_osloensis_giEU400648_S001015220
        Moraxella_osloensis_giEU373514_S001588027
        Moraxella_sp_giX86616_S000016438
        Moraxella_osloensis_giAJ269515_S000127120
        Moraxella_sp_BB37_giAM231083_S000643572
        Moraxella_sp_Vas1N8_giAM231087_S000643576
        Moraxella_boevrei_giDQ156147_S000842382
        uncultured_Moraxellaceae_bacterium_giAM420188_S000944626
        Moraxella_nonliquefaciens_giAF005180_S000386973
        Moraxella_oblonga_giAB087260_S000469464
        uncultured_Moraxella_sp_giFM881876_S001271394
        uncultured_Moraxella_sp_giFM881874_S001271392
        Moraxella_caprae_giDQ156148_S000842383
        uncultured_Moraxella_sp_giGU131989_S001791210
        uncultured_gamma_proteobacterium_giDQ640687_S000862181
        uncultured_gamma_proteobacterium_giEF111069_S000764845
        uncultured_gamma_proteobacterium_giEU641577_S001277076
        Perlucidibaca_piscinae_giDQ664237_S000775968
        uncultured_gamma_proteobacterium_giEU809549_S001140849
        uncultured_gamma_proteobacterium_giAY622230_S000421619
        uncultured_gamma_proteobacterium_giDQ514111_S000753380
        uncultured_gamma_proteobacterium_giFJ946320_S001389622
        uncultured_gamma_proteobacterium_giGQ349435_S001679049
        uncultured_Cellvibrio_sp_giEU887784_S001151078
        uncultured_SAR86_cluster_gamma_proteobacterium_giEU600481_S001030694
        uncultured_gamma_proteobacterium_giFJ666171_S001592211
        uncultured_gamma_proteobacterium_giFJ666173_S001592213
        uncultured_gamma_proteobacterium_giFJ666208_S001592247
        uncultured_gamma_proteobacterium_giFJ666144_S001592184
        uncultured_gamma_proteobacterium_giFJ666200_S001592239
        gamma_proteobacterium_DG1301_giDQ486509_S000858813
        uncultured_gamma_proteobacterium_giFJ666146_S001592186
        uncultured_gamma_proteobacterium_giDQ351741_S000647597
        uncultured_gamma_proteobacterium_giEU544856_S001077438
        uncultured_gamma_proteobacterium_giGQ349518_S001679132
        uncultured_gamma_proteobacterium_giEU050827_S000921128
        uncultured_gamma_proteobacterium_giAF333528_S000342235
        uncultured_gamma_proteobacterium_giEF471449_S001052304
        uncultured_Moraxellaceae_bacterium_giFJ949180_S001389792
        uncultured_gamma_proteobacterium_giAM259845_S000807099
        uncultured_Oceanospirillales_bacterium_giEU361654_S001103504
        uncultured_gamma_proteobacterium_giEU919125_S001302083
        uncultured_gamma_proteobacterium_giAY580759_S000486789
        uncultured_SAR86_cluster_gamma_proteobacterium_giEU600671_S001030884
        marine_gamma_proteobacterium_HTCC2188_giAY386344_S000409239
        uncultured_gamma_proteobacterium_giEU600761_S001030974
        uncultured_gamma_proteobacterium_giEU350868_S000977634
        uncultured_gamma_proteobacterium_giFM958460_S001263245
        uncultured_gamma_proteobacterium_giEU600578_S001030791
        uncultured_gamma_proteobacterium_giAY580757_S000486787
        uncultured_gamma_proteobacterium_giDQ234225_S000635074
        uncultured_gamma_proteobacterium_giDQ234136_S000634985
        uncultured_gamma_proteobacterium_giAY701465_S000443577
        gamma_proteobacterium_O_010_giDQ812540_S000722200
        uncultured_gamma_proteobacterium_giAF453543_S000349722
        uncultured_gamma_proteobacterium_giAF452603_S000349684
        uncultured_gamma_proteobacterium_giEU703314_S001354707
        uncultured_gamma_proteobacterium_giDQ234113_S000634962
        uncultured_gamma_proteobacterium_giDQ234158_S000635007
        uncultured_gamma_proteobacterium_giAM229460_S000777962
        gamma_proteobacterium_RAp7_giEU672856_S001099155
        Haliea_rubra_giEU161717_S000943202
        uncultured_gamma_proteobacterium_giDQ424384_S000827761
        uncultured_gamma_proteobacterium_giDQ778267_S000828577
        marine_gamma_proteobacterium_HTCC2223_giAY386336_S000409231
        uncultured_gamma_proteobacterium_giGQ348484_S001678098
        uncultured_gamma_proteobacterium_giAY701454_S000443566
        uncultured_gamma_proteobacterium_giDQ810378_S000716012
        uncultured_gamma_proteobacterium_KTc1119_giAF235120_S000322222
        uncultured_gamma_proteobacterium_giGQ250651_S001565130
        uncultured_gamma_proteobacterium_giFJ744873_S001323890
        uncultured_gamma_proteobacterium_giDQ778149_S000828459
        uncultured_gamma_proteobacterium_giEU361666_S001103516
        uncultured_gamma_proteobacterium_giAM259786_S000807040
        uncultured_gamma_proteobacterium_giEU600670_S001030883
        uncultured_gamma_proteobacterium_giEU600580_S001030793
        uncultured_gamma_proteobacterium_giDQ810384_S000716018
        uncultured_gamma_proteobacterium_giAB294894_S000825640
        uncultured_gamma_proteobacterium_giEU361671_S001103521
        uncultured_gamma_proteobacterium_giEF471460_S001052315
        uncultured_gamma_proteobacterium_giDQ200593_S000613271
        uncultured_gamma_proteobacterium_kpj02f_giAF195461_S000339425
        uncultured_gamma_proteobacterium_giEU050826_S000921127
        uncultured_gamma_proteobacterium_giAJ633982_S000641660
        uncultured_gamma_proteobacterium_giDQ070803_S000633298
        uncultured_gamma_proteobacterium_giEU361597_S001103447
        uncultured_gamma_proteobacterium_giEF105647_S000798014
        uncultured_gamma_proteobacterium_giAY354851_S000408317
        uncultured_gamma_proteobacterium_giGQ348816_S001678430
        uncultured_gamma_proteobacterium_giGQ348019_S001677633
        marine_gamma_proteobacterium_HTCC2180_giAY386343_S000409238
        uncultured_gamma_proteobacterium_giAY627373_S000332803
        uncultured_gamma_proteobacterium_giGU061256_S001784045
        uncultured_gamma_proteobacterium_giGQ348042_S001677656
        uncultured_gamma_proteobacterium_giAB239036_S000607221
        uncultured_gamma_proteobacterium_giDQ184470_S000604086
        uncultured_gamma_proteobacterium_giEU361593_S001103443
        uncultured_gamma_proteobacterium_giGU061173_S001783962
        uncultured_gamma_proteobacterium_giEU373829_S000989406
        uncultured_gamma_proteobacterium_giEU050829_S000921130
        uncultured_gamma_proteobacterium_giDQ351786_S000647642
        uncultured_Halomonadaceae_bacterium_giAM936242_S001267634
        uncultured_gamma_proteobacterium_giFM209073_S001271155
        uncultured_gamma_proteobacterium_giFM242292_S001186761
        uncultured_gamma_proteobacterium_giAY622252_S000421641
        uncultured_gamma_proteobacterium_giL35461_S000363139
        uncultured_SAR86_cluster_gamma_proteobacterium_giEU361686_S001103536
        uncultured_gamma_proteobacterium_giEF471478_S001052333
        uncultured_gamma_proteobacterium_giGQ346870_S001676484
        uncultured_gamma_proteobacterium_giGQ348226_S001677840
        uncultured_gamma_proteobacterium_giEF486561_S000904853
        uncultured_gamma_proteobacterium_giAF440717_S000348967
        uncultured_gamma_proteobacterium_giAF406525_S000470590
        uncultured_gamma_proteobacterium_giAY663990_S000372869
        uncultured_gamma_proteobacterium_giAY663989_S000372868
        uncultured_gamma_proteobacterium_giEU394592_S001103734
        uncultured_gamma_proteobacterium_giEU394553_S001103695
        uncultured_gamma_proteobacterium_giDQ187832_S000604437
        uncultured_gamma_proteobacterium_giDQ810769_S000716403
        uncultured_gamma_proteobacterium_giEF597696_S000930246
        uncultured_gamma_proteobacterium_giAF406531_S000470596
        uncultured_gamma_proteobacterium_giAY663955_S000372837
        uncultured_gamma_proteobacterium_giEF471694_S001052549
        uncultured_gamma_proteobacterium_giFJ666162_S001592202
        uncultured_SAR86_cluster_gamma_proteobacterium_giDQ810333_S000715967
        uncultured_gamma_proteobacterium_giAY580808_S000486838
        uncultured_marine_bacterium_ZD0107_giAJ400344_S000251199
        uncultured_gamma_proteobacterium_giGQ346813_S001676427
        uncultured_gamma_proteobacterium_giEU350878_S000977644
        uncultured_gamma_proteobacterium_giAY354850_S000408316
        uncultured_SAR86_cluster_gamma_proteobacterium_giDQ810397_S000716031
        uncultured_gamma_proteobacterium_giFJ912832_S001672252
        uncultured_gamma_proteobacterium_MB11E02_giAY033304_S000353255
        uncultured_SAR86_cluster_gamma_proteobacterium_giDQ810414_S000716048
        uncultured_SAR86_cluster_gamma_proteobacterium_giDQ810358_S000715992
        uncultured_SAR86_cluster_gamma_proteobacterium_giDQ810369_S000716003
        uncultured_SAR86_cluster_gamma_proteobacterium_giDQ810407_S000716041
        uncultured_SAR86_cluster_gamma_proteobacterium_giDQ810311_S000715945
        uncultured_gamma_proteobacterium_giAY580781_S000486811
        uncultured_gamma_proteobacterium_giAF406532_S000470597
        uncultured_SAR86_cluster_gamma_proteobacterium_giAM748237_S001020940
        uncultured_SAR86_cluster_gamma_proteobacterium_giAM748191_S001020894
        uncultured_gamma_proteobacterium_giDQ778264_S000828574
        uncultured_gamma_proteobacterium_giAY664131_S001268632
        uncultured_gamma_proteobacterium_giDQ187849_S000604454
        uncultured_gamma_proteobacterium_giEU258749_S000973399
        uncultured_gamma_proteobacterium_giEU394552_S001103694
        uncultured_SAR86_cluster_gamma_proteobacterium_giEU600674_S001030887
        uncultured_SAR86_cluster_gamma_proteobacterium_giEU361685_S001103535
        uncultured_SAR86_cluster_gamma_proteobacterium_giDQ810394_S000716028
        uncultured_gamma_proteobacterium_giFJ745227_S001324244
        uncultured_gamma_proteobacterium_giAY095688_S000395787
        uncultured_gamma_proteobacterium_giAY664039_S000372918
        uncultured_proteobacterium_OCS44_giAF001650_S000320439
        uncultured_proteobacterium_OCS44_giAF173974_S000498701
        uncultured_marine_gamma_proteobacterium_EBAC31A08_giAF279106_S000498962
        uncultured_gamma_proteobacterium_giEF471469_S001052324
        uncultured_gamma_proteobacterium_giAY580785_S000486815
        uncultured_gamma_proteobacterium_giGQ347784_S001677398
        uncultured_SAR86_cluster_gamma_proteobacterium_giAM748234_S001020937
        uncultured_gamma_proteobacterium_giDQ778206_S000828516
        uncultured_SAR86_cluster_gamma_proteobacterium_giDQ810409_S000716043
        uncultured_gamma_proteobacterium_giAM238551_S000737863
        uncultured_gamma_proteobacterium_giGQ250659_S001565138
        uncultured_SAR86_cluster_gamma_proteobacterium_giEU361692_S001103542
        uncultured_gamma_proteobacterium_giDQ778209_S000828519
        uncultured_SAR86_cluster_gamma_proteobacterium_giEU361689_S001103539
        uncultured_gamma_proteobacterium_CHAB_I_7_giAJ240911_S000020897
        uncultured_gamma_proteobacterium_giAY663897_S000372789
        uncultured_gamma_proteobacterium_giFM242293_S001186762
        uncultured_gamma_proteobacterium_giEF061958_S000744827
        uncultured_gamma_proteobacterium_giEU979089_S001161513
        uncultured_gamma_proteobacterium_giEF608607_S000878171
        uncultured_Thiorhodovibrio_sp_giGQ287422_S001568469
        uncultured_gamma_proteobacterium_giEU005352_S000890145
        uncultured_gamma_proteobacterium_giDQ269122_S000738649
        obligately_oligotrophic_bacterium_KI89C_giAB022713_S000427629
        uncultured_gamma_proteobacterium_giDQ778219_S000828529
        uncultured_gamma_proteobacterium_giAY664160_S000373034
        uncultured_gamma_proteobacterium_giAY627370_S000332800
        uncultured_gamma_proteobacterium_giEU361613_S001103463
        uncultured_gamma_proteobacterium_giEU361600_S001103450
        uncultured_Moraxellaceae_bacterium_giFJ949178_S001389790
        uncultured_gamma_proteobacterium_giAB116443_S000564398
        uncultured_gamma_proteobacterium_giFM242299_S001186768
        uncultured_gamma_proteobacterium_giAY711406_S000423249
        uncultured_gamma_proteobacterium_giAM259847_S000807101
        uncultured_gamma_proteobacterium_giEU361618_S001103468
        uncultured_gamma_proteobacterium_giDQ289914_S000724667
        uncultured_gamma_proteobacterium_giEF076137_S000873725
        uncultured_gamma_proteobacterium_giAF333540_S000342247
        uncultured_gamma_proteobacterium_giEU361606_S001103456
        uncultured_gamma_proteobacterium_giEF076080_S000873668
        uncultured_gamma_proteobacterium_giEF076064_S000873652
        uncultured_gamma_proteobacterium_giEF076094_S000873682
        uncultured_gamma_proteobacterium_giEF076063_S000873651
        uncultured_gamma_proteobacterium_giEF076068_S000873656
        uncultured_gamma_proteobacterium_giAM259939_S000872311
        uncultured_gamma_proteobacterium_giAM259921_S000872293
        uncultured_gamma_proteobacterium_giAJ850097_S000731406
        uncultured_gamma_proteobacterium_giFJ529272_S001285621
        gamma_proteobacterium_GMD38C3_giAY162086_S000398922
        Alcanivoracaceae_bacterium_MOLA_115_giAM990889_S001094326
        uncultured_gamma_proteobacterium_giFJ744816_S001323833
        uncultured_gamma_proteobacterium_giAM229474_S000777976
        uncultured_gamma_proteobacterium_giEU050813_S000921114
        uncultured_gamma_proteobacterium_giEU050811_S000921112
        uncultured_gamma_proteobacterium_giGQ348227_S001677841
        uncultured_SUP05_cluster_bacterium_giGQ351125_S001680739
        uncultured_gamma_proteobacterium_giDQ189985_S000605035
        uncultured_gamma_proteobacterium_giDQ421735_S000664679
        uncultured_gamma_proteobacterium_giDQ810449_S000716083
        uncultured_gamma_proteobacterium_giDQ223922_S000614773
        uncultured_gamma_proteobacterium_giGQ349915_S001679529
        uncultured_gamma_proteobacterium_giGQ472780_S001682746
        uncultured_gamma_proteobacterium_giDQ184434_S000604050
        uncultured_gamma_proteobacterium_giDQ810579_S000716213
        uncultured_gamma_proteobacterium_giDQ810564_S000716198
        uncultured_gamma_proteobacterium_giDQ810583_S000716217
        uncultured_Thiotrichales_bacterium_giEU361720_S001103570
        uncultured_gamma_proteobacterium_giGQ348173_S001677787
        uncultured_gamma_proteobacterium_giGQ348184_S001677798
        Vesicomya_sp_endosymbiont_giFJ899927_S001417880
        Vesicomya_sp_mt_II_symbiont_giEU403434_S000996100
        Calyptogena_sp_KT_symbiont_giAB479078_S001548578
        Calyptogena_elongata_gill_symbiont_giL25719_S000024707
        Vesicomya_sp_endosymbiont_giFJ899926_S001417879
        Candidatus_Vesicomyosocius_okutanii_HA_giAP009247_S000858629
        endosymbiont_of_Calyptogena_laubieri_giAB073121_S000021088
        Vesicomya_cordata_gill_symbiont_giL25713_S000023633
        uncultured_gamma_proteobacterium_giAF469246_S000350027
        uncultured_gamma_proteobacterium_giAF469267_S000350048
        uncultured_gamma_proteobacterium_giAB197187_S000543251
        uncultured_gamma_proteobacterium_giAB112456_S000564052
        uncultured_gamma_proteobacterium_giAB112453_S000564049
        uncultured_gamma_proteobacterium_giAB112455_S000564051
        uncultured_gamma_proteobacterium_giAF469237_S000350018
        Bathymodiolus_puteoserpentis_thioautotrophic_gill_symbiont_giAY235677_S000403809
        Mytilidae_sp_morphotype_BC_279_gill_symbiont_giAM503925_S000969596
        Mytilidae_sp_morphotype_BC_279_gill_symbiont_giAM851094_S000979122
        Bathymodiolus_hirtus_thiotrophic_gill_symbiont_giAB250700_S001291456
        Bathymodiolus_aff_thermophilus_thioautotrophic_gill_symbiont_giDQ321717_S000775757
        Bathymodiolus_thermophilus_thioautotrophic_gill_symbiont_giM99445_S000436950
        uncultured_gamma_proteobacterium_giGQ347299_S001676913
        uncultured_gamma_proteobacterium_giGQ348297_S001677911
        uncultured_gamma_proteobacterium_giGQ350906_S001680520
        uncultured_gamma_proteobacterium_giGQ347286_S001676900
        uncultured_SUP05_cluster_bacterium_giGQ345346_S001674960
        uncultured_SUP05_cluster_bacterium_giGQ345355_S001674969
        uncultured_SUP05_cluster_bacterium_giGQ345357_S001674971
        uncultured_SUP05_cluster_bacterium_giGQ345360_S001674974
        uncultured_SUP05_cluster_bacterium_giGQ346194_S001675808
        uncultured_SUP05_cluster_bacterium_giGQ345653_S001675267
        uncultured_gamma_proteobacterium_giGQ347353_S001676967
        uncultured_Methylobacter_sp_giAB189348_S000567701
        uncultured_gamma_proteobacterium_giEU050816_S000921117
        Kangiella_sp_K17_13_giFJ449700_S001242353
        gamma_proteobacterium_MB49_giAB518974_S001587522
        Kangiella_koreensis_giAY520560_S000420409
        Kangiella_sp_MOLA_114_giAM990888_S001094325
        Kangiella_sp_D7039_giFJ161341_S001588364
        gamma_proteobacterium_WHOI_JT_23_giAY349465_S000138605
        uncultured_Oceanospirillales_bacterium_giEU361628_S001103478
        uncultured_Oceanospirillales_bacterium_giEU361626_S001103476
        uncultured_gamma_proteobacterium_giDQ187871_S000604476
        uncultured_gamma_proteobacterium_giAY589475_S000421117
        uncultured_gamma_proteobacterium_giAM229455_S000777957
        uncultured_gamma_proteobacterium_giFJ744825_S001323842
        uncultured_gamma_proteobacterium_giFM242349_S001186818
        uncultured_gamma_proteobacterium_giFM242423_S001186892
        uncultured_gamma_proteobacterium_giFM242234_S001186703
        uncultured_gamma_proteobacterium_giEU328004_S001056052
        uncultured_gamma_proteobacterium_giEF092194_S000998584
        uncultured_gamma_proteobacterium_giFJ356668_S001317984
        uncultured_gamma_proteobacterium_giEU544741_S001077323
        uncultured_gamma_proteobacterium_giGQ350672_S001680286
        uncultured_gamma_proteobacterium_giAF354612_S000342671
        uncultured_gamma_proteobacterium_giDQ184435_S000604051
        uncultured_gamma_proteobacterium_giAF354611_S000342670
        uncultured_gamma_proteobacterium_giGQ349868_S001679482
        uncultured_gamma_proteobacterium_giGQ350004_S001679618
        uncultured_gamma_proteobacterium_giEU544742_S001077324
        uncultured_gamma_proteobacterium_giEU544832_S001077414
        uncultured_gamma_proteobacterium_giDQ184458_S000604074
        uncultured_gamma_proteobacterium_giEU544831_S001077413
        uncultured_gamma_proteobacterium_giEU544743_S001077325
        uncultured_Pseudomonadaceae_bacterium_giEU600582_S001030795
        gamma_proteobacterium_HTCC2227_giEF182728_S000842748
        marine_gamma_proteobacterium_HTCC2121_giAY386341_S000409236
        uncultured_gamma_proteobacterium_giEU600667_S001030880
        gamma_proteobacterium_HTCC231_giEF182722_S000842742
        uncultured_gamma_proteobacterium_giAB294980_S000825726
        uncultured_Pseudomonadales_bacterium_giEU361675_S001103525
        uncultured_gamma_proteobacterium_giGQ349265_S001678879
        gamma_proteobacterium_HTCC6008_giEF182729_S000842749
        gamma_proteobacterium_HTCC6268_giEF182732_S000842752
        uncultured_gamma_proteobacterium_giEU050818_S000921119
        gamma_proteobacterium_enrichment_culture_clone_DT_1983_giAM292394_S001100239
        gamma_proteobacterium_enrichment_culture_clone_DH_1595_giAM292385_S001100230
        uncultured_gamma_proteobacterium_giAB013256_S000541940
        gamma_proteobacterium_KMM_3891_giAB467279_S001415951
        Microbulbifer_arenaceous_giGQ911147_S001613387
        bacterium_PAH_A8_1_giDQ159099_S000600121
        Microbulbifer_sp_AP30_giEU374878_S001014926
        Pseudomonas_sp_FL0809_giFJ919376_S001418249
        Microbulbifer_sp_CMC_5_giEU121671_S000927526
        uncultured_gamma_proteobacterium_giDQ340189_S000640100
        Microbulbifer_sp_GISP_14_giGQ168582_S001575478
        Microbulbifer_epialgicus_giAB266054_S000711166
        gamma_proteobacterium_D299_giFJ440983_S001549053
        gamma_proteobacterium_U156_giFJ440965_S001549035
        Pseudomonas_sp_PB2_giAF482707_S000429569
        Pseudomonas_sp_C127_giDQ005892_S000555354
        Pseudomonas_sp_UC14a_giAM180745_S000629746
        gamma_proteobacterium_D316_giFJ440986_S001549056
        Microbulbifer_mediterraneus_giDQ096578_S000559135
        gamma_proteobacterium_D07_giDQ399734_S000661784
        gamma_proteobacterium_F02_giDQ399730_S000661780
        Microbulbifer_sp_RM126_giDQ903962_S000926059
        Microbulbifer_variabilis_giAB167354_S000415180
        Halomonas_sp_A8_giDQ884186_S000728622
        Microbulbifer_arenaceous_giGU112972_S001745304
        Marinimicrobium_koreense_giAY839869_S000607508
        Marinimicrobium_agarilyticum_giFJ172036_S001241087
        Marinimicrobium_sp_ISL_43_giEU874388_S001155661
        uncultured_gamma_proteobacterium_giFJ666177_S001592217
        uncultured_gamma_proteobacterium_giDQ889922_S000726100
        uncultured_Alteromonadales_bacterium_giDQ810447_S000716081
        uncultured_gamma_proteobacterium_giGU061307_S001784096
        uncultured_gamma_proteobacterium_giEU050817_S000921118
        uncultured_gamma_proteobacterium_CtaxAus_33_giAF259599_S000340317
        Teredinibacter_turnerae_T7901_giCP001614_S001548840
        Saccharophagus_degradans_2_40_giCP000282_S000650865
        Simiduia_sp_M2_5_giGQ872422_S001612978
        endosymbiont_RT17_of_Lyrodus_pedicellatus_giDQ272304_S000622173
        endosymbiont_RT15_of_Lyrodus_pedicellatus_giDQ272311_S000622180
        unclassified_Pseudomonadales_miscellaneous_giAF102866_S000017407
        Pseudomonas_sp_PE2_giAB052969_S000012499
        uncultured_gamma_proteobacterium_giAY222301_S000119739
        Cellvibrio_sp_R_20952_giAJ786793_S000440538
        uncultured_gamma_proteobacterium_giAY854442_S000631592
        uncultured_gamma_proteobacterium_giAM116741_S000608963
        uncultured_gamma_proteobacterium_giDQ200442_S000613120
        gamma_proteobacterium_sw_11_giFJ347760_S001199189
        gamma_proteobacterium_EHK_1_giAF228694_S000389625
        uncultured_Candidatus_Endobugula_sp_giFJ949284_S001389896
        gamma_proteobacterium_BT1_1_giAY173452_S000399875
        uncultured_Candidatus_Endobugula_sp_giEF657861_S000895956
        uncultured_gamma_proteobacterium_giFM958452_S001263237
        uncultured_bacterium_TAYNAYA_9_giAF142955_S000338611
        Candidatus_Endobugula_sertula_giAY173429_S000399852
        Candidatus_Endobugula_sertula_giAF006608_S000387003
        endosymbiont_of_Bugula_pacifica_giAY633929_S000624181
        uncultured_gamma_proteobacterium_giAM259849_S000807103
        Balneatrix_alpica_giY17112_S000006569
        uncultured_Oleiphilus_sp_giEF092206_S000998596
        Oleiphilus_messinensis_giAJ295154_S000018028
        uncultured_gamma_proteobacterium_giGU061279_S001784068
        uncultured_Oceanospirillales_bacterium_giEU641745_S001277244
        uncultured_gamma_proteobacterium_giEF215707_S000800650
        uncultured_gamma_proteobacterium_giDQ184443_S000604059
        uncultured_gamma_proteobacterium_giEU544808_S001077390
        uncultured_gamma_proteobacterium_giEF486558_S000904850
        uncultured_gamma_proteobacterium_giEU544739_S001077321
        uncultured_gamma_proteobacterium_giEU544807_S001077389
        uncultured_gamma_proteobacterium_giAF354595_S000342655
        uncultured_gamma_proteobacterium_giDQ177835_S000603728
        uncultured_gamma_proteobacterium_giAY794218_S000455637
        uncultured_gamma_proteobacterium_giEU544729_S001077311
        uncultured_gamma_proteobacterium_giGQ348041_S001677655
        Zooshikella_ganghwensis_giAY130995_S000396739
        uncultured_gamma_proteobacterium_giFJ516877_S001252454
        uncultured_gamma_proteobacterium_giAM229461_S000777963
        Hahella_chejuensis_giAF195410_S000388921
        gamma_proteobacterium_MBIC3958_giAB020600_S000382518
        Arctic_sea_ice_associated_bacterium_ARK10148_giAF468398_S000394988
        Hahella_antarctica_giEF495227_S000859418
        Marinobacter_sp_DQHS_13_giGQ200194_S001575708
        uncultured_Marinobacter_sp_giEU923997_S001160744
        Marinobacter_sp_DJNY61_giEU049509_S000903216
        Marinobacter_haloterrigenus_giDQ157009_S001152389
        Marinobacter_sp_D15_8W_giFJ799008_S001331451
        uncultured_gamma_proteobacterium_giAY211666_S000401774
        Marinobacter_sp_YCSD4_giFJ984803_S001550161
        uncultured_gamma_proteobacterium_giFJ666167_S001592207
        Marinobacter_flavimaris_giFJ161304_S001588327
        uncultured_gamma_proteobacterium_giAM408940_S001171928
        marine_Alteromonadaceae_bacterium_RSSph027_giDQ097301_S000711715
        Marinobacter_sp_DP10_MB_121mbsf_giDQ344872_S000641005
        gamma_proteobacterium_GMD16F03_giAY162108_S000398944
        Marinobacter_sp_DG1191_giEU052752_S001152702
        Marinobacter_sp_DG1205_giEF140748_S000902201
        uncultured_gamma_proteobacterium_giFJ666188_S001592228
        Marinobacter_sp_SCSWC09_giFJ461443_S001243090
        Marinobacter_sp_MOLA_392_giAM990669_S001094163
        Marinobacter_sp_es7_giAJ551128_S000483965
        Marinobacter_sp_SKUK_MB1002_giEU907917_S001156255
        gamma_proteobacterium_enrichment_culture_clone_MH_660_giAM292401_S001100246
        uncultured_gamma_proteobacterium_giAM229475_S000777977
        Marinobacter_sp_JSM_077004_giFJ237375_S001198842
        Marinobacter_sp_JAM_GA28_giAB526351_S001610917
        uncultured_Marinobacter_sp_giFJ384490_S001195673
        Marinobacter_sp_QJJN25_giEU438923_S001020095
        Marinobacter_sp_GWS_BW_H30M_giAY515439_S000266967
        Marinobacter_sp_NT_N63_giAM945666_S001014315
        uncultured_Marinobacter_sp_giAY687537_S000375338
        Marinobacter_sp_EPR_35_giAY394884_S000249700
        Marinobacter_sp_Y23_giEF177662_S000776564
        Marinobacter_sp_Asw21747a_giAF212209_S000389215
        Marinobacter_sp_MH171_giEU052727_S001152677
        uncultured_gamma_proteobacterium_giAM882553_S001172067
        Marinobacter_sp_GC11_giAY690677_S000375613
        uncultured_gamma_proteobacterium_giDQ200520_S000613198
        gamma_proteobacterium_GWS_AG_H178_giAY332133_S000439179
        endocytic_bacterium_Noc11_giAF262737_S000390288
        uncultured_Marinobacter_sp_giAY862487_S000631825
        Marinobacter_lipolyticus_giFJ232403_S001198678
        uncultured_Marinobacter_sp_giEF451908_S001101702
        Marinobacter_alkaliphilus_giFJ984520_S001550103
        Marinobacter_alkaliphilus_giFJ984521_S001550104
        Marinobacter_sp_SC6_giDQ001309_S000541355
        Marinobacter_hydrocarbonoclasticus_giEU878305_S001155802
        gamma_proteobacterium_enrichment_culture_clone_MH_656_giAM292400_S001100245
        uncultured_Alteromonadaceae_bacterium_giFJ665909_S001557343
        Marinobacter_sp_RAS39_giFJ868608_S001743871
        Marinobacter_sp_NT_N68_giAB166999_S000376124
        Marinobacter_sp_NT_N78_giAB167004_S000376129
        gamma_proteobacterium_enrichment_culture_clone_DH_1615_giAM292387_S001100232
        gamma_proteobacterium_kbc01_giAF195462_S000388929
        gamma_proteobacterium_HTB148_giAB010868_S000541812
        Marinobacter_sp_JSM_077047_giFJ237410_S001198877
        uncultured_Marinobacter_sp_giEU924018_S001160765
        uncultured_Marinobacter_sp_giEU924012_S001160759
        Marinobacter_vinifirmus_giDQ768655_S000891863
        Marinobacter_sp_SCSWE03_giFJ461458_S001243105
        Marinobacter_sp_G6_2_giDQ357718_S000648313
        Marinobacter_litoralis_giAF479689_S000429467
        Marinobacter_sp_D81_giDQ652561_S000858940
        Marinobacter_sp_giU85865_S000438581
        Marinobacter_sp_SeT_1_giAB513678_S001743176
        uncultured_gamma_proteobacterium_giDQ432349_S000665224
        uncultured_gamma_proteobacterium_giAF348713_S000342430
        uncultured_gamma_proteobacterium_giEF105660_S000798027
        uncultured_gamma_proteobacterium_giEF105659_S000798026
        uncultured_gamma_proteobacterium_giEF105656_S000798023
        uncultured_Pseudomonas_sp_giDQ886583_S000732695
        uncultured_Pseudomonas_sp_giDQ886579_S000732691
        Salicola_marasensis_giDQ087260_S000558530
        uncultured_Pseudomonas_sp_giAY987842_S000551154
        gamma_proteobacterium_YT244_giDQ458827_S000653933
        Salicola_sp_CHA_U_giEU931312_S001573826
        Pseudomonas_sp_IGCAR_15_08_giEU924081_S001156534
        uncultured_gamma_proteobacterium_giAB189376_S000567728
        uncultured_Citrobacter_sp_giAB478916_S001249922
        Endozoicomonas_sp_CL_33_giFJ347758_S001199187
        uncultured_gamma_proteobacterium_giDQ884169_S000725858
        uncultured_Spongiobacter_sp_giEF657844_S000895939
        Spongiobacter_sp_S2294_giFJ457275_S001242539
        gamma_proteobacterium_MOLA_531_giAM990755_S001051422
        uncultured_Spongiobacter_sp_giDQ917830_S000828843
        uncultured_Spongiobacter_sp_giDQ917863_S000828876
        uncultured_Spongiobacter_sp_giDQ889891_S000726069
        uncultured_Pseudomonas_sp_giDQ875001_S000895537
        uncultured_gamma_proteobacterium_giDQ200446_S000613124
        uncultured_gamma_proteobacterium_giDQ200445_S000613123
        uncultured_gamma_proteobacterium_giDQ200629_S000613307
        uncultured_gamma_proteobacterium_giEU350863_S000977629
        uncultured_gamma_proteobacterium_giEU350870_S000977636
        uncultured_gamma_proteobacterium_giAM259908_S000872280
        uncultured_gamma_proteobacterium_giDQ200573_S000613251
        Oceanrickettsia_ariakensis_giDQ118733_S000584687
        uncultured_gamma_proteobacterium_HOC21_giAB054155_S000561536
        uncultured_gamma_proteobacterium_giFJ999617_S001449631
        uncultured_gamma_proteobacterium_giFJ999614_S001449628
        uncultured_gamma_proteobacterium_giEF067910_S000904360
        uncultured_gamma_proteobacterium_giEF215792_S000800735
        uncultured_Marinobacter_sp_giAJ567576_S000134953
        uncultured_gamma_proteobacterium_giEF451917_S001101711
        gamma_proteobacterium_enrichment_culture_clone_TT_1456_giAM292407_S001100252
        gamma_proteobacterium_enrichment_culture_clone_TT_294_giAM292410_S001100255
        gamma_proteobacterium_enrichment_culture_clone_DT_1134_giAM292392_S001100237
        uncultured_gamma_proteobacterium_giEU001723_S000897531
        gamma_proteobacterium_IMCC2047_giEF468718_S000843367
        uncultured_gamma_proteobacterium_giDQ234147_S000634996
        uncultured_gamma_proteobacterium_giFJ429390_S001749941
        uncultured_gamma_proteobacterium_giAM935377_S001266769
        uncultured_Alcanivoracaceae_bacterium_giAM936496_S001267888
        uncultured_gamma_proteobacterium_giAM935427_S001266819
        uncultured_Alteromonadaceae_bacterium_giAM936181_S001267573
        uncultured_gamma_proteobacterium_giAM934746_S001266138
        uncultured_gamma_proteobacterium_giAM934812_S001266204
        uncultured_gamma_proteobacterium_giAY622251_S000421640
        uncultured_gamma_proteobacterium_giEU050820_S000921121
        uncultured_gamma_proteobacterium_giAM882579_S001172093
        uncultured_gamma_proteobacterium_giDQ351794_S000647650
        uncultured_gamma_proteobacterium_giFJ666153_S001592193
        uncultured_gamma_proteobacterium_giAB015519_S000541960
        uncultured_gamma_proteobacterium_giGU061297_S001784086
        gamma_proteobacterium_enrichment_culture_clone_1327a_giEF192268_S001274209
        uncultured_gamma_proteobacterium_giEU328089_S001056137
        gamma_proteobacterium_NAMAF009_giAB377223_S000994793
        uncultured_gamma_proteobacterium_giEU361663_S001103513
        uncultured_gamma_proteobacterium_giFJ666198_S001592237
        gamma_proteobacterium_CL_CB467_giEF988654_S000893699
        gamma_proteobacterium_RED77_giAY136133_S000540488
        Oceanospirillaceae_bacterium_ACEMC_6_3_giFM163089_S001047596
        Spongiibacter_sp_ZS6_22_giFJ889678_S001417747
        Melitea_sp_ZS5_23_giFJ889619_S001417688
        Cellvibrio_sp_J113_giEU143370_S000942771
        uncultured_gamma_proteobacterium_giGQ453022_S001604533
        gamma_proteobacterium_HdN1_giAF331974_S000019426
        Pseudomonas_stutzeri_giEF535594_S000859974
        gamma_proteobacterium_HU_2_giFJ477677_S001743769
        uncultured_gamma_proteobacterium_giFJ477606_S001752420
        uncultured_gamma_proteobacterium_giFJ477565_S001752379
        uncultured_Pseudomonadaceae_bacterium_giFJ477656_S001752469
        uncultured_gamma_proteobacterium_giFJ477660_S001752473
        uncultured_gamma_proteobacterium_giAY622256_S000421645
        uncultured_gamma_proteobacterium_giFJ912755_S001672175
        Pseudomonas_sp_NSJ_16_giFJ941091_S001418373
        uncultured_Pseudomonas_sp_giEU220263_S000954782
        uncultured_Pseudomonas_sp_giEU567062_S001078961
        Pseudomonas_sp_KU20_giEF469215_S000843380
        Pseudomonas_putida_giEU340946_S000995534
        Pseudomonas_sp_JLF_a398_giFM201276_S001156738
        Pseudomonas_sp_TAD004_giFJ225156_S001189027
        Pseudomonas_sp_TAD043_giFJ225194_S001189065
        Pseudomonas_fluorescens_giEU215446_S001198357
        Pseudomonas_putida_giEF204237_S000805649
        uncultured_Pseudomonadales_bacterium_giFJ517681_S001336093
        Pseudomonas_sp_BC_UID4a_giDQ357693_S000648288
        Pseudomonas_sp_M549_giAB461834_S001291843
        Pseudomonas_sp_CB8_giEU482912_S001328318
        Pseudomonas_putida_giAF180146_S000059454
        Pseudomonas_plecoglossicida_giDQ140382_S000587199
        Pseudomonas_putida_giDQ182328_S000604020
        Pseudomonas_sp_Oy_A2_giDQ357701_S000648296
        Pseudomonas_sp_DY35_1_giFJ984846_S001550204
        Pseudomonas_sp_LCSAOTU3_giAF506041_S000429873
        Pseudomonas_sp_GP42_giDQ003222_S000541387
        Pseudomonas_putida_giD87102_S000414154
        Pseudomonas_sp_PNP_2_giEF031074_S000751616
        Pseudomonas_sp_C6_giEF189115_S000965782
        uncultured_Pseudomonas_sp_giEU220265_S000954784
        uncultured_Pseudomonas_sp_giEU119086_S000924249
        uncultured_Pseudomonas_sp_giEU119073_S000924236
        uncultured_Pseudomonas_sp_giEU119080_S000924243
        Pseudomonas_plecoglossicida_giEU863641_S001155420
        Pseudomonas_putida_giEF552367_S000860297
        Pseudomonas_putida_giEU239209_S001198511
        Pseudomonas_sp_GIST_MRS55_1_giEF623838_S000892519
        Pseudomonas_plecoglossicida_giEF623839_S000892520
        Pseudomonas_sp_GIST_MRh36_giEF623846_S000892526
        Pseudomonas_sp_sk0927_1_2_giFJ751242_S001330328
        Pseudomonas_putida_giDQ115363_S000584446
        Pseudomonas_sp_SENDO2_giEF123229_S000769672
        Pseudomonas_sp_SENDO1_giEF123228_S000769671
        Pseudomonas_sp_LPNP_giFJ588865_S001293069
        Pseudomonas_sp_RW1P2_giAM911650_S000965112
        Pseudomonas_sp_bf_1_giFJ493139_S001264072
        Pseudomonas_putida_giEU661866_S001099019
        Pseudomonas_sp_AP2_1_giEU848475_S001154952
        Pseudomonas_putida_giFJ472858_S001243330
        Pseudomonas_putida_giEU862319_S001155381
        Pseudomonas_putida_giFJ472861_S001243333
        Pseudomonas_sp_SV_09_04_giFJ654478_S001294456
        Pseudomonas_sp_B3_giGQ327991_S001577342
        Pseudomonas_putida_giFJ460359_S001243063
        Pseudomonas_putida_giEU512944_S001016195
        Pseudomonas_sp_IGCAR_18_08_giEU924084_S001156537
        Pseudomonas_fulva_giGQ848367_S001612713
        uncultured_Pseudomonas_sp_giFJ608305_S001557149
        Pseudomonas_plecoglossicida_giDQ119334_S000584745
        uncultured_Pseudomonas_sp_giGQ416408_S001600535
        uncultured_gamma_proteobacterium_giFM897208_S001239027
        Pseudomonas_sp_IGCAR_24_08_giEU924090_S001156543
        Pseudomonas_sp_I_1_giFJ830837_S001352271
        Pseudomonas_sp_HS5322_giAY443041_S000254646
        Pseudomonas_sp_d130_giFJ950669_S001549568
        Pseudomonas_sp_CL_2_giAY017062_S000434445
        uncultured_Pseudomonas_sp_giGQ329549_S001570618
        uncultured_Pseudomonas_sp_giEU119072_S000924235
        Pseudomonas_mendocina_giFJ607998_S001574423
        Pseudomonas_mendocina_giAY870674_S000480871
        gamma_proteobacterium_JAUIB78_giDQ983422_S000736510
        Pseudomonas_indoloxydans_giEF633257_S000892653
        Pseudomonas_sp_02_640_giEF558702_S000860426
        Pseudomonas_pseudoalcaligenes_giFJ544315_S001264868
        uncultured_Pseudomonas_sp_giGQ329474_S001570543
        uncultured_Pseudomonas_sp_giFJ191716_S001177402
        Pseudomonas_sp_RM12W_giEF675623_S000893437
        Azotobacter_sp_DCU26_giDQ839627_S000730712
        Azotobacter_sp_RHIZO_1_giEU735103_S001046351
        Azotobacter_salinestris_giAF035213_S000023946
        Azotobacter_chroococcum_giEU647694_S001098702
        Azotobacter_chroococcum_giEF100153_S000805111
        Azotobacter_vinelandii_giEF620451_S000892474
        Azotobacter_vinelandii_giAB175657_S000734897
        Pseudomonas_azotifigens_giAB189452_S000567747
        Pseudomonas_sp_D6_6_giAM403196_S000735173
        Pseudomonas_sp_FXY25_giGU143671_S001746434
        Pseudomonas_stutzeri_giGQ480478_S001612183
        Pseudomonas_sp_T02_1_giAY618579_S000534017
        Pseudomonas_sp_JS_36_giGQ280106_S001576804
        Pseudomonas_sp_52AD24_giAB242775_S000617028
        Pseudomonas_sp_KNUC382_giEU239121_S001198423
        Pseudomonas_sp_S5f_6_giDQ525586_S000701724
        Pseudomonas_sp_ICBR_117_giFJ912880_S001353046
        Pseudomonas_sp_PS14_giEU124362_S000927615
        uncultured_gamma_proteobacterium_giEF420208_S000819075
        Pseudomonas_sp_15aug05_giFJ976062_S001549976
        gamma_proteobacterium_Sflu4_giAJ699173_S000352714
        Pseudomonas_sp_XLDN4_9_giAY278245_S000405427
        Pseudomonas_sp_FC24B_giEU836172_S001154602
        Pseudomonas_sp_sc_1_giEF030720_S000751595
        Pseudomonas_citronellolis_giAY972401_S000516304
        Pseudomonas_sp_GP3A_giEU233280_S000967152
        Pseudomonas_citronellolis_giAF530069_S000431714
        Pseudomonas_sp_FP2_3_giEU293343_S000980122
        Pseudomonas_aeruginosa_giAJ784812_S000367100
        uncultured_Pseudomonas_sp_giGQ415966_S001600093
        uncultured_Pseudomonas_sp_giGQ417710_S001601837
        Pseudomonas_aeruginosa_giDQ082858_S000557777
        Pseudomonas_aeruginosa_giAY738263_S000425647
        Pseudomonas_aeruginosa_giAY631058_S000421808
        Pseudomonas_sp_PNP1_giDQ887527_S000730993
        Pseudomonas_sp_BCL_63_giEF028694_S000751427
        Pseudomonas_aeruginosa_giGQ217530_S001575962
        Pseudomonas_aeruginosa_giGQ884172_S001613004
        Pseudomonas_aeruginosa_giFJ190077_S001188440
        Pseudomonas_sp_ld_11_giFJ598142_S001293302
        Pseudomonas_aeruginosa_giEF151192_S000769829
        Pseudomonas_aeruginosa_giEU710868_S001187875
        Vibrio_sp_DPR1_giGQ495091_S001612405
        Pseudomonas_aeruginosa_giDQ459018_S000653963
        Pseudomonas_aeruginosa_giAY121976_S000396377
        Pseudomonas_sp_RJS2_giEU590647_S001097633
        Pseudomonas_sp_SBK_23_giAB366364_S001093435
        Pseudomonas_aeruginosa_giEU224277_S000967090
        Pseudomonas_aeruginosa_giEU816575_S001153896
        uncultured_Pseudomonadales_bacterium_giDQ169082_S000600706
        uncultured_Pseudomonadales_bacterium_giDQ170259_S000601883
        uncultured_Pseudomonadaceae_bacterium_giEU112356_S000923482
        Pseudomonas_aeruginosa_giFM207479_S001170757
        Enterobacter_aerogenes_giFJ799902_S001351417
        uncultured_Pseudomonadales_bacterium_giDQ170232_S000601856
        uncultured_Pseudomonadales_bacterium_giDQ170278_S000601902
        Pseudomonas_aeruginosa_giFJ655800_S001294483
        Pseudomonas_sp_Ps21_giGU168531_S001746553
        Pseudomonas_aeruginosa_giFJ152003_S001588186
        Pseudomonas_sp_IGCAR_27_07_giEF523554_S000843920
        Pseudomonas_otitidis_giEF523547_S000843913
        Pseudomonas_sp_IGCAR_24_07_giEF523551_S000843917
        Pseudomonas_alcaligenes_giEF199996_S000805546
        Pseudomonas_alcaligenes_giDQ335100_S000639470
        Pseudomonas_sp_DW101_giAJ534849_S000459005
        uncultured_gamma_proteobacterium_giAJ871026_S000459977
        Pseudomonas_sp_Bsi20378_giEF198401_S000805478
        gamma_proteobacterium_MB019_giAB378724_S001093624
        Pseudomonas_sp_E1_4_giDQ227347_S000615204
        gamma_proteobacterium_A14_giEF599309_S001095305
        Pseudomonas_stutzeri_giGQ284458_S001577022
        uncultured_Pseudomonas_sp_giEU268614_S001055839
        Pseudomonas_sp_PA_18_giDQ364603_S000648839
        uncultured_Pseudomonas_sp_giFN393480_S001390853
        Pseudomonas_sp_PhR9_giEU375002_S001015050
        gamma_proteobacterium_B12_giEF599310_S001095306
        uncultured_gamma_proteobacterium_giAY642548_S000656536
        uncultured_Pseudomonadaceae_bacterium_giEU721804_S001250355
        Pseudomonas_sp_CFPBD_giAF288777_S000390759
        Pseudomonas_stutzeri_giAB096261_S000128309
        uncultured_Pseudomonas_sp_giEF434248_S000832776
        uncultured_gamma_proteobacterium_giAY629330_S001353281
        Pseudomonas_sp_LYC7_giEU833941_S001154100
        Serratia_marcescens_giFJ608708_S001293557
        Pseudomonas_mosselii_giEU256390_S000967523
        Pseudomonas_putida_giGQ404505_S001610606
        uncultured_Pseudomonas_sp_giEU135785_S000925292
        Pseudomonas_sp_M142_giAB461675_S001291684
        Pseudomonas_sp_IK1_29_giAB461012_S001291497
        Pseudomonas_plecoglossicida_giAM711596_S000858612
        uncultured_Pseudomonas_sp_giEU220260_S000954779
        Pseudomonas_sp_S12_giAY752921_S000735306
        Pseudomonas_sp_44D3_giEU475957_S001015867
        Pseudomonas_sp_DdsW1_giAM937256_S001044180
        Pseudomonas_sp_31_giAF388027_S000322746
        Pseudomonas_putida_giFJ950541_S001549440
        Pseudomonas_sp_ps1_4_giAY303287_S000532137
        Pseudomonas_sp_B3G_giEU693552_S001153299
        Pseudomonas_sp_HTYW5_giEU372894_S000995749
        Pseudomonas_sp_gb3_giEU702439_S001350755
        Pseudomonas_sp_RKS7_6_giEU934229_S001169640
        Pseudomonas_sp_R_35710_giAM886075_S001198156
        Pseudomonas_sp_IGCAR_23_08_giEU924089_S001156542
        uncultured_Pseudomonas_sp_giFJ191912_S001177598
        uncultured_Pseudomonas_sp_giEU632661_S001085164
        uncultured_Pseudomonadaceae_bacterium_giEU640649_S001276148
        Pseudomonas_fluorescens_giAJ697956_S000324029
        Pseudomonas_aeruginosa_giEF434507_S000842873
        uncultured_Pseudomonas_sp_giDQ539036_S000693788
        Pseudomonas_sp_GIST_WP3w1_giEF428990_S000825022
        Pseudomonas_koreensis_giGQ368179_S001610455
        Pseudomonas_sp_Fa2_giAY131214_S000546343
        Pseudomonas_fluorescens_giDQ983376_S000736509
        Pseudomonas_sp_TAD057_giFJ225208_S001189079
        Pseudomonas_sp_GG8b_giGQ214327_S001551425
        Pseudomonas_fluorescens_giEF204232_S000805644
        Pseudomonas_jessenii_giAF501361_S000429780
        Pseudomonas_sp_40_2_giAF513429_S000530813
        Pseudomonas_sp_CPBE31_giDQ840547_S000942122
        Pseudomonas_simiae_giAJ936933_S000749691
        uncultured_Pseudomonas_sp_giEU097254_S000922378
        uncultured_Pseudomonas_sp_giAM398412_S000723763
        Pseudomonas_sp_PGO19_giEU196766_S001198328
        Pseudomonas_sp_719F_giDQ904598_S000735927
        Pseudomonas_sp_KF26_giEF469223_S000843388
        Pseudomonas_fluorescens_giEU849103_S001154973
        Pseudomonas_corrugata_giEU834434_S001154275
        Pseudomonas_sp_G1121_giDQ910468_S000926170
        Pseudomonas_sp_ps11_21_giAY303276_S000532126
        Pseudomonas_frederiksbergensis_giAB365797_S000964329
        Pseudomonas_sp_GP57_giDQ003231_S000541396
        Pseudomonas_sp_TM14_2_giDQ279319_S000625266
        Pseudomonas_chlororaphis_subsp_aurantiaca_giDQ208661_S000614175
        Pseudomonas_migulae_giAY972431_S000516334
        Pseudomonas_migulae_giEU104733_S000927245
        Pseudomonas_sp_enrichment_culture_clone_103_giFJ828938_S001342101
        uncultured_Pseudomonas_sp_giEF468675_S000835487
        Pseudomonas_sp_SSR4_giEU434643_S001153061
        Pseudomonas_fluorescens_giAF506039_S000429871
        uncultured_Pseudomonas_sp_giDQ789033_S000772868
        Pseudomonas_sp_SDK2_2_8_giFN313536_S001353187
        Pseudomonas_thivervalensis_giEU834374_S001154216
        Pseudomonas_sp_KS58_giEF469209_S000843374
        uncultured_Pseudomonas_sp_giAY942942_S000514091
        Pseudomonas_sp_IMER_B4_17_giFJ796435_S001351332
        Pseudomonas_migulae_giAM933502_S001152148
        Pseudomonas_migulae_giFJ715746_S001329579
        Pseudomonas_migulae_giAF074383_S000428465
        Pseudomonas_marginalis_giDQ232741_S000615565
        Elbe_River_snow_isolate_IsoE1_giAF150717_S000388233
        Pseudomonas_sp_FAP10_giAY425758_S000409637
        Pseudomonas_fluorescens_giEU102273_S000927227
        Pseudomonas_sp_22_GUW_giEU449120_S001020288
        Pseudomonas_sp_enrichment_culture_clone_C5_giFJ791165_S001337050
        Pseudomonas_sp_W15Feb11B_giEU680992_S001416339
        Pseudomonas_putida_giDQ232745_S000615569
        uncultured_Pseudomonas_sp_giAY854439_S000631589
        uncultured_Pseudomonas_sp_giAY942963_S000514112
        Pseudomonas_chlororaphis_subsp_chlororaphis_giEU834423_S001154264
        Pseudomonas_sp_AP22_giEU374882_S001014930
        uncultured_Pseudomonadaceae_bacterium_giEU403784_S001023938
        Pseudomonas_sp_R_35719_giAM886084_S001198165
        uncultured_Pseudomonas_sp_giAY854458_S000631608
        Pseudomonas_avellanae_giEU117209_S000927364
        Pseudomonas_sp_RZS1_giGQ900370_S001613152
        Pseudomonas_sp_KFC_42_giEF459518_S000843128
        Pseudomonas_sp_HTYC23_giEU372904_S000995759
        Pseudomonas_syringae_giGQ844963_S001589972
        Pseudomonas_sp_GmFRB016_giAB369331_S001093491
        Pseudomonas_sp_GmFRB004_giAB369319_S001093480
        Pseudomonas_sp_AKB_2008_HE49_giAM989280_S001292379
        uncultured_Pseudomonadaceae_bacterium_giEU641748_S001277247
        Pseudomonas_sp_BRAZ6_1_giGQ867230_S001612907
        Pseudomonas_sp_LZXC17_giDQ659064_S000721884
        Halomonas_sp_Ae30_4C_S_giAB304910_S000870526
        Pseudomonas_sp_133_giAM396933_S000728060
        Pseudomonas_sp_DJHH74_giEF618716_S000892441
        Pseudomonas_sp_PRI1_giEF540342_S001095004
        Pseudomonas_brenneri_giFM877472_S001418573
        Pseudomonas_sp_RG_57_giAY561616_S000503495
        Pseudomonas_sp_719C_giDQ904596_S000735925
        gamma_proteobacterium_RG_21_giAY561587_S000503466
        uncultured_gamma_proteobacterium_giAM167991_S000656090
        uncultured_Pseudomonas_SIC9065_giAF277565_S000340676
        uncultured_Pseudomonas_sp_giGQ891843_S001735689
        Pseudomonas_libanensis_giEU434360_S001015362
        Pseudomonas_sp_a186_giEU434377_S001015379
        uncultured_bacterium_ACE_1_giAF142783_S000338441
        uncultured_Pseudomonas_sp_giEF600629_S001022016
        Pseudomonas_fluorescens_giFJ950660_S001549559
        Pseudomonas_fluorescens_giAJ308306_S000006788
        Pseudomonas_sp_EL7_giFJ517620_S001244096
        Pseudomonas_mandelii_giAM933501_S001152147
        Pseudomonas_migulae_giAM114525_S000608916
        Pseudomonas_sp_7_22_giAF184218_S000388807
        Pseudomonas_sp_ps9_4_giAY303331_S000532181
        Pseudomonas_sp_Nap42_giGQ345341_S001577777
        Pseudomonas_sp_enrichment_culture_clone_65_giFJ828930_S001342093
        Pseudomonas_sp_621D_giDQ904580_S000735909
        uncultured_Pseudomonas_sp_giGU000130_S001741457
        Pseudomonas_sp_W6_giFJ424508_S001241631
        uncultured_Pseudomonas_sp_giGU000304_S001741631
        uncultured_Pseudomonas_sp_giGU000088_S001741415
        uncultured_Pseudomonas_sp_giFM253795_S001450604
        uncultured_Pseudomonas_sp_giFM253811_S001450620
        uncultured_Pseudomonas_sp_giFM253816_S001450625
        Pseudomonas_sp_R1_giEU272817_S000968158
        uncultured_Pseudomonas_sp_giGU000407_S001741734
        uncultured_Pseudomonas_sp_giFM253808_S001450617
        uncultured_Pseudomonas_sp_giGU000200_S001741527
        uncultured_Pseudomonas_sp_giGU000325_S001741652
        uncultured_Pseudomonas_sp_giGU000305_S001741632
        Pseudomonas_sp_Tianshan213_17_giEU305629_S000980407
        uncultured_Pseudomonas_sp_giGU000482_S001741809
        Pseudomonas_sp_7_5_giDQ173208_S000603422
        uncultured_Pseudomonas_sp_giGU000078_S001741405
        uncultured_Pseudomonas_sp_giGU000385_S001741712
        Pseudomonas_sp_Tianshan221_2_giEU305634_S000980412
        Pseudomonas_sp_RARE_35_09_giGQ243733_S001576229
        Pseudomonas_sp_At1_1_2_giFN313530_S001353181
        Pseudomonas_putida_giAM086221_S000592733
        gamma_proteobacterium_DRY1_giDQ226202_S000615179
        Pseudomonas_sp_Nj_55_giAM409368_S000749911
        Pseudomonas_brenneri_giEF204229_S000805641
        Pseudomonas_fluorescens_giEF026153_S000751234
        Pseudomonas_sp_CB21_giEU482924_S001328330
        Pseudomonas_sp_R_35716_giAM886081_S001198162
        Pseudomonas_fluorescens_giDQ862548_S000728514
        Pseudomonas_sp_CB18_giEU482921_S001328327
        Pseudomonas_sp_IMER_B3_4_giFJ772059_S001331028
        uncultured_Pseudomonas_sp_giEU268573_S001055803
        Pseudomonas_sp_LW3_giEU257208_S000968970
        Pseudomonas_sp_601E_giDQ904575_S000735904
        uncultured_Pseudomonadales_bacterium_giEU361678_S001103528
        uncultured_Pseudomonas_sp_giEU029428_S000898129
        uncultured_Pseudomonas_sp_giAB189350_S000567703
        Pseudomonas_sp_DIV020_giFN547700_S001588821
        uncultured_Pseudomonas_sp_giEU631964_S001084467
        uncultured_Pseudomonas_sp_giEU631971_S001084474
        uncultured_Pseudomonas_sp_giEU631970_S001084473
        Pseudomonas_fluorescens_giEU924067_S001156520
        Pseudomonas_fluorescens_giDQ862546_S000728512
        Pseudomonas_tolaasii_giGQ221034_S001575968
        uncultured_gamma_proteobacterium_giEF491551_S000836147
        uncultured_Pseudomonas_sp_giDQ234206_S000635055
        uncultured_gamma_proteobacterium_giEF491552_S000836148
        uncultured_Pseudomonadaceae_bacterium_giFM879038_S001238921
        Pseudomonas_sp_M1_8_giEU695211_S001044956
        uncultured_Pseudomonas_sp_giEU630321_S001082824
        uncultured_Pseudomonas_sp_giEU630331_S001082834
        uncultured_Pseudomonas_sp_giEU630355_S001082858
        uncultured_gamma_proteobacterium_giEF111081_S000764857
        uncultured_gamma_proteobacterium_giAM910388_S000945484
        uncultured_gamma_proteobacterium_giFJ912651_S001672071
        uncultured_gamma_proteobacterium_giFM177213_S001151691
        uncultured_gamma_proteobacterium_giEF190334_S001190867
        uncultured_gamma_proteobacterium_giFM863748_S001673410
        uncultured_gamma_proteobacterium_giAB116433_S000564388
        uncultured_gamma_proteobacterium_giEF111063_S000764839
        uncultured_sheep_mite_bacterium_Welshpool_4_giAF290492_S000341014
        uncultured_gamma_proteobacterium_giAJ575718_S000271316
        uncultured_gamma_proteobacterium_giAY792278_S000641561
        uncultured_gamma_proteobacterium_giFJ535231_S001253823
        uncultured_gamma_proteobacterium_giAB074631_S000562021
        uncultured_gamma_proteobacterium_giAY475207_S000329848
        Pectobacterium_carotovorum_subsp_carotovorum_giFJ527448_S001264267
        uncultured_gamma_proteobacterium_hs2_16_giAF319971_S000341816
        uncultured_gamma_proteobacterium_giAJ319575_S000024190
        uncultured_gamma_proteobacterium_giAF529132_S000431656
        uncultured_gamma_proteobacterium_giEU050815_S000921116
        uncultured_gamma_proteobacterium_giFM242354_S001186823
        uncultured_gamma_proteobacterium_giFM242471_S001186940
        uncultured_gamma_proteobacterium_giFM242355_S001186824
        uncultured_gamma_proteobacterium_giFM242475_S001186944
        uncultured_gamma_proteobacterium_giFM242415_S001186884
        uncultured_gamma_proteobacterium_giFM242290_S001186759
        uncultured_gamma_proteobacterium_giFM242238_S001186707
        uncultured_Alcanivorax_sp_giEF451889_S001101683
        uncultured_Alcanivorax_sp_giEU375153_S001001497
        Alcanivorax_sp_DG1621_giEU732747_S001416720
        uncultured_gamma_proteobacterium_giAY922230_S000493464
        gamma_proteobacterium_ST1_giAB005655_S000541780
        Alcanivorax_sp_PA23_giEU647559_S001098691
        Alcanivorax_sp_DG1608_giEU052767_S001152717
        Alcanivorax_sp_BSs20190_giDQ514306_S000691641
        Alcanivorax_sp_DG1418_giEU052757_S001152707
        gamma_proteobacterium_B09_giAB302348_S000964190
        uncultured_Alcanivorax_sp_giEU924016_S001160763
        uncultured_Alcanivorax_sp_giEU924004_S001160751
        uncultured_gamma_proteobacterium_giGQ250604_S001565083
        Alcanivorax_sp_521_1_giDQ659430_S000712441
        Alcanivorax_sp_DG1682_giEU239901_S001198526
        uncultured_Oceanospirillales_bacterium_giEU361648_S001103498
        Alcanivorax_sp_NT_N58_giAB166993_S000376118
        uncultured_Alcanivorax_sp_giEU375031_S001001414
        Alcanivorax_venustensis_giFJ232435_S001198710
        Alcanivorax_sp_B_1146_giDQ248333_S000620312
        Alcanivorax_sp_MARC2COI_giEU019956_S000902702
        obligately_oligotrophic_bacterium_POO_15_giAB022706_S000427622
        gamma_proteobacterium_KT0221_giAF235122_S000366092
        halophilic_bacterium_TAG_F1_giAB042504_S000375824
        uncultured_Oceanospirillales_bacterium_giDQ810664_S000716298
        uncultured_Oceanospirillales_bacterium_giDQ810547_S000716181
        uncultured_Oceanospirillales_bacterium_giEU361645_S001103495
        Alcanivorax_sp_DG1674_giEU239897_S001198522
        uncultured_gamma_proteobacterium_giFM242240_S001186709
        uncultured_gamma_proteobacterium_giFJ665903_S001557337
        Alcanivorax_sp_WINTA111da_giAB274774_S000727947
        Alcanivorax_sp_GPM2501_giAJ871929_S000727965
        Alcanivorax_sp_NIOB_406_giEU816962_S001046762
        Alcanivorax_sp_RAS40_giFJ868609_S001743872
        Alcanivorax_dieselolei_giDQ768673_S000891881
        uncultured_gamma_proteobacterium_giFJ666147_S001592187
        Alcanivorax_sp_GPM2509_giAJ871930_S000727966
        Alcanivorax_sp_TE_9_giAB055207_S000383735
        Alcanivorax_sp_PDA19egg_giEU374987_S001015035
        Alcanivorax_sp_B_5_giAY189748_S000114704
        uncultured_gamma_proteobacterium_giFJ665914_S001557348
        uncultured_gamma_proteobacterium_giFM242465_S001186934
        uncultured_gamma_proteobacterium_giFJ949293_S001389905
        uncultured_gamma_proteobacterium_giFJ949292_S001389904
        uncultured_Shewanella_sp_giEF657883_S000895978
        uncultured_gamma_proteobacterium_giAM259780_S000807034
        Arhodomonas_sp_EL_201_giAJ315984_S000262463
        Saccharospirillum_salsuginis_giEF177670_S000776572
        gamma_proteobacterium_O_013_giDQ812542_S000722202
        Reinekea_sp_IMCC4451_giGQ280347_S001576819
        uncultured_gamma_proteobacterium_giGQ348323_S001677937
        gamma_proteobacterium_SF73_giGU061004_S001744861
        uncultured_gamma_proteobacterium_giAM229458_S000777960
        uncultured_Oceanospirillales_bacterium_giDQ028365_S000682971
        uncultured_gamma_proteobacterium_giFJ745229_S001324246
        uncultured_Legionellales_bacterium_giEU403831_S001023985
        uncultured_gamma_proteobacterium_giFM242247_S001186716
        uncultured_gamma_proteobacterium_CHAB_V_35_giAJ240920_S000018218
        uncultured_Pseudomonas_sp_giAY697893_S000380112
        Litoricola_lipolytica_giEF176580_S000776534
        uncultured_gamma_proteobacterium_giAM238588_S000737900
        uncultured_gamma_proteobacterium_giFJ745253_S001324270
        uncultured_Oleiphilus_sp_giFJ160341_S001192556
        uncultured_gamma_proteobacterium_CHAB_III_7_giAJ240921_S000020899
        uncultured_gamma_proteobacterium_giFJ745093_S001324110
        uncultured_gamma_proteobacterium_giDQ421630_S000664574
        uncultured_gamma_proteobacterium_giEF598947_S000868002
        uncultured_gamma_proteobacterium_giEF598922_S000867977
        uncultured_gamma_proteobacterium_giEF598945_S000868000
        uncultured_gamma_proteobacterium_giFJ912794_S001672214
        uncultured_gamma_proteobacterium_giAB491925_S001332788
        uncultured_gamma_proteobacterium_giAY663938_S000372823
        uncultured_gamma_proteobacterium_giEF075696_S000748861
        uncultured_gamma_proteobacterium_giEF471637_S001052492
        uncultured_Beggiatoa_sp_giAB189339_S000567692
        uncultured_Methylobacter_sp_giGQ390223_S001598243
        uncultured_Methylobacter_sp_giGQ390214_S001598234
        uncultured_Methylobacter_sp_giEU633299_S001085802
        uncultured_gamma_proteobacterium_giAM888014_S000944954
        uncultured_Methylobacter_sp_giEU633282_S001085785
        uncultured_gamma_proteobacterium_giAM888007_S000944947
        uncultured_gamma_proteobacterium_giAM888011_S000944951
        Methylobacter_psychrophilus_giAF152597_S000388249
        uncultured_Methylobacter_sp_giEU633302_S001085805
        uncultured_Methylobacter_sp_giEU633318_S001085821
        Methylobacter_vinelandii_giL20841_S000414501
        uncultured_type_I_methanotroph_giEF101318_S000863162
        uncultured_type_I_methanotroph_giEF101326_S000863170
        uncultured_Methylobacter_sp_giGQ421019_S001602463
        uncultured_gamma_proteobacterium_giDQ837226_S000904022
        uncultured_gamma_proteobacterium_giDQ837251_S000904047
        uncultured_Methylobacter_sp_giEU634787_S001087290
        uncultured_type_I_methanotroph_giEF101321_S000863165
        uncultured_Methylobacter_sp_giEU124849_S000925055
        uncultured_gamma_proteobacterium_giAJ583183_S000148740
        uncultured_gamma_proteobacterium_giAF351235_S000342516
        uncultured_type_I_methanotroph_giEF101319_S000863163
        uncultured_Methylococcales_bacterium_giFJ484315_S001377467
        uncultured_gamma_proteobacterium_giGQ350372_S001679986
        uncultured_gamma_proteobacterium_giGQ350411_S001680025
        uncultured_gamma_proteobacterium_giGQ347290_S001676904
        Methylobacter_luteus_giX72772_S000008904
        uncultured_Methylobacter_sp_giGQ390225_S001598245
        uncultured_gamma_proteobacterium_giAJ704661_S000447460
        uncultured_gamma_proteobacterium_giAB175550_S000565574
        uncultured_gamma_proteobacterium_giAM888242_S001590513
        uncultured_gamma_proteobacterium_giAY542566_S000485766
        Bathymodiolus_platifrons_methanotrophic_gill_symbiont_giAB250696_S001291454
        methanotrophic_bacterial_endosymbiont_of_Bathymodiolus_sp_giAJ745717_S000539575
        uncultured_gamma_proteobacterium_giAJ704655_S000447454
        uncultured_gamma_proteobacterium_giAM888216_S001590487
        uncultured_Methylobacter_sp_giEU124840_S000925046
        Methylosarcina_quisquiliarum_giAF177297_S000388673
        Methylomicrobium_sp_E3_giDQ496229_S000691461
        uncultured_gamma_proteobacterium_giAF453550_S000349729
        Methylomicrobium_buryatense_giAF096092_S000428820
        uncultured_gamma_proteobacterium_giEF621537_S000870335
        Methylomicrobium_album_giM95659_S000436937
        Methylomicrobium_album_giEU144025_S000942791
        uncultured_Methylomicrobium_pAMC466_giAF150783_S000338791
        Methylococcaceae_bacterium_IT_4_giAB301717_S000858372
        uncultured_Methylobacter_sp_giGU074313_S001786027
        uncultured_Methylobacter_sp_giGU074306_S001786020
        uncultured_Methylobacter_sp_giGU074295_S001786009
        Methylomonas_sp_giAB015603_S000469194
        Methylomonas_sp_giAB015604_S000469195
        uncultured_Methylomonas_sp_giEU043673_S000898566
        uncultured_Methylococcales_bacterium_giFJ484325_S001377477
        uncultured_Methylomonas_sp_giGU127244_S001790575
        bacterium_Pen2_giAF185612_S000040562
        Crenothrix_polyspora_giDQ295895_S000635372
        uncultured_Methylococcaceae_bacterium_giAY203741_S000325378
        uncultured_gamma_proteobacterium_giFM177216_S001151694
        uncultured_gamma_proteobacterium_giEU635024_S001087527
        uncultured_Methylococcaceae_bacterium_giAY203737_S000325374
        uncultured_gamma_proteobacterium_giAM888017_S000944957
        uncultured_gamma_proteobacterium_giEU265790_S000987869
        uncultured_gamma_proteobacterium_giEU265792_S000987871
        uncultured_gamma_proteobacterium_giAF424165_S000346496
        Leucothrix_mucor_giX87277_S000004758
        uncultured_gamma_proteobacterium_giEU005357_S000890150
        uncultured_gamma_proteobacterium_giEF215769_S000800712
        uncultured_gamma_proteobacterium_giAM412518_S001244548
        gamma_proteobacterium_ectosymbiont_of_Rimicaris_exoculata_giFM203389_S001418549
        uncultured_gamma_proteobacterium_giFM863752_S001673414
        gamma_proteobacterium_ectosymbiont_of_Rimicaris_exoculata_giFN393021_S001575190
        uncultured_gamma_proteobacterium_giEU265791_S000987870
        uncultured_gamma_proteobacterium_giAB175549_S000565573
        uncultured_Leucothrix_sp_giEU107481_S001102592
        uncultured_Leucothrix_sp_giEU107482_S001102593
        uncultured_gamma_proteobacterium_giAJ575954_S000352367
        uncultured_gamma_proteobacterium_giEU107485_S001102596
        uncultured_gamma_proteobacterium_giEU107484_S001102595
        uncultured_gamma_proteobacterium_giEU780248_S001131209
        uncultured_gamma_proteobacterium_giEU246816_S000958923
        Thiothrix_sp_FBR0112_giDQ067608_S000556972
        uncultured_Thiothrix_sp_giAY426613_S000329277
        Thioalkalimicrobium_microaerophilum_giDQ900623_S000805073
        gamma_proteobacterium_ASL1_giDQ900619_S000805069
        Thiomicrospira_sp_JB_A1F_giAF013976_S000387123
        uncultured_gamma_proteobacterium_giAF507825_S000430435
        uncultured_gamma_proteobacterium_giAJ532694_S000351793
        uncultured_gamma_proteobacterium_giAF507827_S000430437
        uncultured_gamma_proteobacterium_giAM943993_S001049735
        uncultured_gamma_proteobacterium_giAM943996_S001049738
        Thiomicrospira_sp_NP51_giEU196304_S000966797
        Thiomicrospira_arctica_giAJ404731_S000483880
        uncultured_gamma_proteobacterium_giFJ901730_S001385837
        uncultured_gamma_proteobacterium_giAF449225_S000394305
        uncultured_gamma_proteobacterium_giFM242208_S001186677
        uncultured_gamma_proteobacterium_giAY922201_S000493435
        Thiomicrospira_crunogena_giAF069959_S000003817
        Thiomicrospira_crunogena_giAJ294334_S000106542
        Thiomicrospira_sp_giL01576_S000414254
        Hydrogenovibrio_marinus_giD86374_S000015332
        Thiomicrospira_sp_NV40C1_giAM888291_S000941931
        uncultured_Piscirickettsiaceae_bacterium_giAF513948_S000439374
        uncultured_gamma_proteobacterium_giAY226282_S000546493
        uncultured_gamma_proteobacterium_giAJ879931_S000642980
        uncultured_gamma_proteobacterium_giAM238578_S000737890
        Thiomicrospira_sp_So30_vw_giAB301715_S000858370
        uncultured_gamma_proteobacterium_giAB294911_S000825657
        uncultured_gamma_proteobacterium_giAY587198_S000421100
        uncultured_gamma_proteobacterium_giAY587195_S000421097
        uncultured_gamma_proteobacterium_giAY587197_S000421099
        uncultured_gamma_proteobacterium_giGQ250663_S001565142
        uncultured_Cycloclasticus_sp_giEU360288_S000977981
        Cycloclasticus_sp_E2_giAB080112_S000384816
        uncultured_Cycloclasticus_sp_giEU600765_S001030978
        uncultured_gamma_proteobacterium_giFM242246_S001186715
        uncultured_gamma_proteobacterium_giFJ666158_S001592198
        uncultured_Oleiphilus_sp_giDQ917880_S000828893
        uncultured_Vibrio_sp_giDQ917857_S000828870
        uncultured_gamma_proteobacterium_giAY542567_S000485767
        uncultured_gamma_proteobacterium_giDQ640721_S000862215
        uncultured_Ectothiorhodospiraceae_bacterium_giEF105747_S000798114
        uncultured_Ectothiorhodospiraceae_bacterium_giEF105755_S000798122
        uncultured_Ectothiorhodospiraceae_bacterium_giEF105773_S000798140
        uncultured_Ectothiorhodospiraceae_bacterium_giEF105782_S000798149
        uncultured_bacterium_EKHO_2_giAF142886_S000338544
        uncultured_gamma_proteobacterium_giAY225631_S000403091
        uncultured_gamma_proteobacterium_giEF665810_S000886050
        uncultured_gamma_proteobacterium_giFJ024320_S001211972
        uncultured_Acidithiobacillaceae_bacterium_giEF562119_S000905440
        uncultured_Thiotrichaceae_bacterium_giEU266783_S000987887
        uncultured_gamma_proteobacterium_giFM877664_S001248242
        uncultured_gamma_proteobacterium_giEF612432_S000878267
        uncultured_gamma_proteobacterium_giAM934823_S001266215
        uncultured_gamma_proteobacterium_giAJ567545_S000136038
        uncultured_gamma_proteobacterium_giAY580824_S000486854
        uncultured_gamma_proteobacterium_giDQ421523_S000664467
        uncultured_gamma_proteobacterium_giFJ745203_S001324220
        uncultured_gamma_proteobacterium_giEF092658_S000759665
        uncultured_gamma_proteobacterium_giDQ421733_S000664677
        uncultured_gamma_proteobacterium_giDQ421777_S000664721
        uncultured_gamma_proteobacterium_giAM882560_S001172074
        uncultured_gamma_proteobacterium_giAM229466_S000777968
        uncultured_gamma_proteobacterium_giAY580826_S000486856
        uncultured_gamma_proteobacterium_giGQ249522_S001564938
        endosymbiont_of_unidentified_scaly_snail_giAY310506_S000357656
        sulfur_oxidizing_bacterium_ODIII6_giAF170422_S000388519
        Candidatus_Thiobios_zoothamnicoli_giAJ879933_S000642981
        uncultured_gamma_proteobacterium_giAF424097_S000346428
        uncultured_gamma_proteobacterium_giEF092226_S000998616
        uncultured_gamma_proteobacterium_giGU061228_S001784017
        uncultured_gamma_proteobacterium_giGU061254_S001784043
        uncultured_gamma_proteobacterium_giFJ205335_S001251707
        Olavius_crassitunicatus_gamma_proteobacterial_endosymbiont_giAJ620508_S000484016
        uncultured_gamma_proteobacterium_giAJ567535_S000135823
        uncultured_gamma_proteobacterium_giEU050787_S000921088
        uncultured_gamma_proteobacterium_giGQ347242_S001676856
        uncultured_gamma_proteobacterium_giDQ070817_S000633312
        uncultured_gamma_proteobacterium_giAY851927_S000576395
        uncultured_gamma_proteobacterium_giEF076095_S000873683
        uncultured_gamma_proteobacterium_giEF076070_S000873658
        uncultured_gamma_proteobacterium_giEU753674_S001041132
        uncultured_gamma_proteobacterium_giAB247829_S000731024
        uncultured_gamma_proteobacterium_giEU050784_S000921085
        uncultured_gamma_proteobacterium_giGQ348554_S001678168
        uncultured_gamma_proteobacterium_giFM242259_S001186728
        uncultured_gamma_proteobacterium_giAJ581350_S000144812
        uncultured_gamma_proteobacterium_giEU330397_S000976084
        uncultured_gamma_proteobacterium_giAF351230_S000342511
        uncultured_Beggiatoa_sp_giAM421142_S000770660
        uncultured_gamma_proteobacterium_giAY510166_S000462412
        uncultured_gamma_proteobacterium_giDQ889935_S000726113
        uncultured_gamma_proteobacterium_giDQ269113_S000738640
        uncultured_gamma_proteobacterium_giEU302880_S000975512
        Thiohalomonas_denitrificans_giEF117911_S000769573
        Thiohalomonas_denitrificans_giEF117909_S000769571
        Thiohalomonas_denitrificans_giEF117910_S000769572
        uncultured_Marinobacter_sp_giEU328067_S001056115
        uncultured_gamma_proteobacterium_giAF348711_S000342428
        uncultured_gamma_proteobacterium_giEU350886_S000977652
        uncultured_gamma_proteobacterium_giFJ529362_S001285711
        uncultured_gamma_proteobacterium_kpa93f_giAF194403_S000339389
        uncultured_gamma_proteobacterium_giAM238565_S000737877
        uncultured_Pseudomonadaceae_bacterium_giAM935347_S001266739
        uncultured_Pseudomonadales_bacterium_giEF663949_S000884189
        gamma_proteobacterium_Y_134_giAB096215_S000101462
        uncultured_gamma_proteobacterium_giEF665429_S000885669
        uncultured_Methylophaga_sp_giEF451906_S001101700
        uncultured_Methylophaga_sp_giAY663963_S000372844
        Methylophaga_thalassica_giX95460_S000127597
        Methylophaga_natronica_giAY128533_S000396656
        Methylophaga_marina_giDQ400508_S000711914
        uncultured_Piscirickettsiaceae_bacterium_giAY090119_S000355032
        Methylophaga_sp_DG1251_giDQ486491_S000858796
        uncultured_gamma_proteobacterium_giEU001708_S000897516
        uncultured_gamma_proteobacterium_giGQ348640_S001678254
        Methylophaga_sp_TCg_14_giAJ456963_S000129432
        uncultured_Piscirickettsiaceae_bacterium_giAM501644_S000997124
        uncultured_gamma_proteobacterium_giEF215814_S000800757
        uncultured_gamma_proteobacterium_giEU050783_S000921084
        uncultured_gamma_proteobacterium_giDQ184473_S000604089
        uncultured_gamma_proteobacterium_giAJ704666_S000447465
        uncultured_gamma_proteobacterium_giAY542557_S000485757
        uncultured_Bathymodiolus_hirtus_gill_symbiont_giAB250699_S001272472
        uncultured_Methylophaga_sp_giAM238586_S000737898
        uncultured_Methylophaga_sp_giAM238594_S000737906
        uncultured_gamma_proteobacterium_giAB294910_S000825656
        Methylophaga_thiooxidans_giDQ660915_S000842468
        uncultured_Methylophaga_sp_giEU289633_S000973743
        uncultured_Methylophaga_sp_giEF451892_S001101686
        uncultured_gamma_proteobacterium_giEU283349_S000960871
        Thiothrix_eikelboomii_giL79965_S000436028
        Thiothrix_disciformis_giAB042535_S000383245
        Thiothrix_flexilis_giAB042544_S000383254
        uncultured_gamma_proteobacterium_giGQ355020_S001596015
        uncultured_gamma_proteobacterium_giAY510227_S000462473
        uncultured_gamma_proteobacterium_giAY510228_S000462474
        uncultured_gamma_proteobacterium_giAY510229_S000462475
        uncultured_gamma_proteobacterium_giAY510230_S000462476
        uncultured_gamma_proteobacterium_giGQ355035_S001596030
        uncultured_gamma_proteobacterium_giGQ355053_S001596048
        uncultured_Thiothrix_sp_giDQ125318_S000585518
        uncultured_Thiothrix_sp_giAJ548919_S000446957
        uncultured_gamma_proteobacterium_giAB476704_S001249788
        Thiothrix_sp_ectosymbiont_of_Niphargus_ictus_giEU884108_S001150713
        Thiothrix_sp_ectosymbiont_of_Niphargus_ictus_giEU884089_S001150694
        Thiothrix_fructosivorans_giL79963_S000436026
        uncultured_gamma_proteobacterium_giAB476728_S001249812
        uncultured_gamma_proteobacterium_giAB473982_S001200278
        uncultured_Thiothrix_sp_giFM165211_S001238290
        uncultured_Thiothrix_sp_giFM165219_S001238298
        uncultured_gamma_proteobacterium_giAM238548_S000737860
        uncultured_gamma_proteobacterium_giGU061216_S001784005
        Piscirickettsia_salmonis_giAY498635_S000330213
        Piscirickettsia_salmonis_giU36941_S000437509
        uncultured_gamma_proteobacterium_giEF491435_S000836031
        uncultured_gamma_proteobacterium_giEU647612_S001089427
        gamma_proteobacterium_DG1253_giDQ486493_S000858798
        gamma_proteobacterium_TG408_giFJ176554_S001611109
        uncultured_gamma_proteobacterium_giEU328045_S001056093
        Hydrocarboniphaga_sp_DG1192_giEU052753_S001152703
        uncultured_gamma_proteobacterium_giEU647630_S001089445
        uncultured_gamma_proteobacterium_giAM934935_S001266327
        uncultured_gamma_proteobacterium_giAM934996_S001266388
        uncultured_gamma_proteobacterium_giEU640742_S001276241
        uncultured_gamma_proteobacterium_giAM934759_S001266151
        gamma_proteobacterium_JQL3_4_giDQ118957_S000584699
        Nevskia_sp_D_B_giDQ242479_S000620002
        uncultured_gamma_proteobacterium_giEF619956_S000870298
        Sinobacter_flavus_giEF154515_S000769893
        uncultured_gamma_proteobacterium_giAJ318170_S000127254
        aquatic_bacterium_FYT12_giAB220929_S000569645
        uncultured_Xanthomonadaceae_bacterium_giEU202848_S001174541
        uncultured_gamma_proteobacterium_giEU297359_S000962456
        uncultured_gamma_proteobacterium_giEF651322_S000880866
        uncultured_gamma_proteobacterium_giEF662321_S000882561
        uncultured_gamma_proteobacterium_giEF662445_S000882685
        uncultured_Xanthomonadaceae_bacterium_giAM935172_S001266564
        uncultured_Xanthomonadaceae_bacterium_giEU640377_S001275876
        uncultured_gamma_proteobacterium_giAB074619_S000562009
        uncultured_Panacagrimonas_sp_giEF667410_S000886339
        uncultured_Xanthomonadaceae_bacterium_giAM935921_S001267313
        Panacagrimonas_perspica_giAB257720_S000652802
        gamma_proteobacterium_DD103_giAY574361_S000379061
        gamma_proteobacterium_D_N1_4A2_giAB074679_S000116877
        Hydrocarboniphaga_effusa_giAY363244_S000547277
        Hydrocarboniphaga_sp_B2_9_giEU313812_S000980524
        uncultured_Nevskia_sp_giEF665348_S000885588
        Nevskia_soli_giEF178286_S000776603
        Nevskia_ramosa_giAB518684_S001587468
        uncultured_Nevskia_sp_giFM212004_S001673361
        uncultured_Xanthomonadales_bacterium_giEF664375_S000884615
        uncultured_gamma_proteobacterium_giDQ223224_S000614715
        uncultured_Nevskia_sp_giEU631993_S001084496
        uncultured_Nevskia_sp_giEU633893_S001086396
        Nevskia_sp_KNF004_giAB426553_S001014108
        uncultured_gamma_proteobacterium_giFJ517740_S001336142
        Pseudoalteromonas_sp_INTPD34d_giAB274757_S000727930
        Enterovibrio_calviensis_giAJ294340_S000106910
        Halomonas_sp_TVGB26_giGQ169077_S001551213
        uncultured_gamma_proteobacterium_giGQ249598_S001565014
        Marinobacter_sp_GC13_giAY690678_S000375614
        Pseudomonas_sp_RM2_2001_giAF331664_S000391719
        Pseudomonas_sp_TSBY_92_giDQ173037_S000650956
        Pseudomonas_sp_DS20_giEF519710_S000859526
        Pseudomonas_sp_DS7_giEF494191_S000859373
        Pseudomonas_sp_DS9_giEF534728_S000859958
        uncultured_Pseudomonas_sp_giEU634053_S001086556
        Klebsiella_sp_KUS_giEF526502_S000859777
        Pseudomonas_sp_Zd_1_giEF012274_S000751077
        Pseudomonas_sp_D_2_giFJ830833_S001352267
        Pseudomonas_sp_A_4_2009_giFJ830844_S001352278
        uncultured_gamma_proteobacterium_giEU283395_S000960917
        uncultured_gamma_proteobacterium_giDQ837293_S000904089
        marine_bacterium_SE96_giAY038924_S000434756
        uncultured_gamma_proteobacterium_giAY922227_S000493461
        uncultured_gamma_proteobacterium_giEU283372_S000960894
        Pseudomonas_sp_B_1015_giDQ270723_S000622121
        Vibrionaceae_bacterium_ACEMC_1_9_giFM162868_S001047376
        uncultured_gamma_proteobacterium_giEF655667_S001101912
        Vibrio_sp_V261_giDQ146982_S000634022
        uncultured_gamma_proteobacterium_giEF123485_S000970465
        uncultured_Oleiphilus_sp_giDQ917807_S000828820
        Psychrobacter_sp_23053CC4_giEU267623_S001014857
        uncultured_gamma_proteobacterium_giFJ529373_S001285722
        Halomonas_sp_A16_giDQ884185_S000728621
        Psychromonas_sp_ANT9282b_giAY167263_S000399386
        Pseudomonas_sp_MK12_giAY690720_S000375656
        Marinomonas_sp_MH148_giEU052710_S001152660
        Acinetobacter_sp_C3_giEF189110_S000965777
        Pseudomonas_sp_W4_7_giFN313515_S001353166
        Azotobacter_chroococcum_giAY353708_S000358130
        Methylomonas_sp_GYJ3_giDQ149125_S000599630
        Methylobacter_sp_CRRI_7_giGQ340522_S001577643
        uncultured_Methylobacter_sp_giEU193077_S001190933
        uncultured_gamma_proteobacterium_giEU283353_S000960875
        endosymbiont_of_Sphenophorus_levis_giFJ626264_S001294126
        uncultured_gamma_proteobacterium_giEU394572_S001103714
        uncultured_Xanthomonas_sp_giDQ279337_S000625284
        Moraxella_sp_giAJ000645_S000127617
        Halomonas_sp_B_3046_giDQ270709_S000622107
        uncultured_gamma_proteobacterium_giEF105687_S000798054
        uncultured_gamma_proteobacterium_giEF105691_S000798058
        uncultured_gamma_proteobacterium_giEF105690_S000798057
        uncultured_gamma_proteobacterium_giGQ347221_S001676835
        uncultured_Oceanospirillales_bacterium_giAM501871_S000997351
        uncultured_gamma_proteobacterium_giAB240707_S000654640
        uncultured_gamma_proteobacterium_giEF655682_S001101927
        uncultured_gamma_proteobacterium_giFJ752888_S001336593
        uncultured_gamma_proteobacterium_giEU283356_S000960878
        uncultured_gamma_proteobacterium_giDQ351788_S000647644
        uncultured_gamma_proteobacterium_giEU106156_S000922818
        uncultured_gamma_proteobacterium_giAF445671_S000349322
        uncultured_gamma_proteobacterium_giAF333538_S000342245
        uncultured_Methylococcales_bacterium_giFJ037358_S001163531
        uncultured_gamma_proteobacterium_giEF071197_S000745047
        uncultured_Pseudoalteromonas_sp_giEF648141_S000880352
        endosymbiont_of_Sphenophorus_levis_giFJ626250_S001294112
        uncultured_gamma_proteobacterium_giAY830052_S000457228
        Marinobacter_sp_W1_giFJ362507_S001199436
        Marinobacter_sp_gap_f_51_giDQ530471_S000735752
        uncultured_gamma_proteobacterium_giEU780269_S001131230
        endosymbiont_of_Ridgeia_piscesae_giDQ660822_S000768837
        uncultured_Psychromonas_sp_giEU600583_S001030796
        uncultured_Psychromonas_sp_giAY794084_S000455504
        Stenotrophomonas_sp_T1_19_giAB520763_S001587586
        Vibrio_sp_V357_giDQ146984_S000634024
        Pseudoalteromonadaceae_bacterium_ACEMC_13_7_giFM162906_S001047414
        Erwinia_sp_AG9_giEU336941_S001328270
        uncultured_marine_bacterium_NH16_16_giU64576_S000363684
        Thiothrix_sp_ectosymbiont_of_Niphargus_ictus_giEU884110_S001150715
        uncultured_Thiomicrospira_sp_giDQ345953_S000641063
        bacterium_Phenol_1_giAF121884_S000387182
        uncultured_Thiomicrospira_sp_giEU630445_S001082948
        uncultured_gamma_proteobacterium_giEF520568_S000863668
        uncultured_Enterobacteriaceae_bacterium_giEF018109_S000828963
        uncultured_gamma_proteobacterium_giDQ187821_S000604426
        uncultured_gamma_proteobacterium_giDQ432378_S000665253
        uncultured_gamma_proteobacterium_giEU050835_S000921136
        uncultured_gamma_proteobacterium_giAB288654_S000770399
        uncultured_Shigella_sp_giFJ440030_S001226568
        uncultured_Pseudomonas_sp_giEU503090_S001005024
        uncultured_Rhodanobacter_sp_giFJ538164_S001285836
        uncultured_gamma_proteobacterium_giGQ249604_S001565020
        uncultured_Pseudomonas_sp_giEU567043_S001078942
        Stenotrophomonas_sp_FL_2_giDQ311005_S000635899
        Pantoea_agglomerans_giEU931554_S001169567
        Pseudoxanthomonas_taiwanensis_giEU822292_S001153981
        Pseudoxanthomonas_taiwanensis_giEU250946_S000967431
        Enterobacteriaceae_bacterium_MB6_2_giEF581856_S001152541
        Pseudomonas_sp_CL414_giFM173819_S001048217
        Pseudomonas_monteilii_giFJ607352_S001293496
        Pseudomonas_sp_CL35_giFM173667_S001048065
        Lysobacter_sp_CL411_giFM173818_S001048216
        Bacillus_sp_XJU_3_giEF672043_S000893384
        endosymbiont_of_Sphenophorus_levis_giFJ626265_S001294127
        endosymbiont_of_Sphenophorus_levis_giFJ626255_S001294117
        Edwardsiella_tarda_giFJ405291_S001199834
        Stenotrophomonas_maltophilia_giFJ217200_S001263842
        Alishewanella_sp_JS_30_giGQ280100_S001576798
        Psychrobacter_celer_giFJ613605_S001293923
        Pseudomonas_sp_CL31_giFM173664_S001048062
        Pseudoalteromonas_sp_MOLA_419_giAM990686_S001094180
        Pseudomonas_sp_me_11_giEU652062_S001098775
        Serratia_sp_B_1112_giDQ347559_S000647568
        marine_bacterium_pa_18_giAY282466_S000405729
        Serratia_marcescens_giFJ594455_S001293220
        Vibrio_cholerae_giFJ174582_S001188261
        Pseudomonas_sp_LD116_giAM913904_S001239176
        Pseudomonas_sp_HN_07_giFJ919375_S001418248
        Pseudomonas_putida_giEU833948_S001154107
        Pseudoalteromonas_sp_GB07_giFJ214376_S001188933
        uncultured_Halomonas_sp_giFJ384462_S001195645
        Pseudomonas_sp_EMB_1_giDQ413140_S000651525
        Stenotrophomonas_rhizophila_giEF143432_S000769789
        Pseudomonas_sp_An30H_SC_S_giAB267465_S000721183
        Pseudomonas_sp_3e_1_giDQ886425_S000728654
        unidentified_rumen_bacterium_RC10_giAF001702_S000335881
        uncultured_Proteus_sp_giEU530204_S001075420
        unidentified_rumen_bacterium_RC34_giAF001718_S000335897
        unidentified_rumen_bacterium_RC13_giAF001704_S000335883
        uncultured_gamma_proteobacterium_giFJ529319_S001285668
        uncultured_gamma_proteobacterium_giAF424055_S000346386
        uncultured_gamma_proteobacterium_giEF188574_S001021362
        uncultured_Methylococcus_sp_giDQ394940_S000660271
        Kaistibacter_ginsenosidimutans_giEU423306_S000996416
        Klebsiella_pneumoniae_subsp_pneumoniae_giEU931562_S001169575
        Erwinia_sp_Xb2_giDQ303295_S000626418
        Erwinia_sp_RAS38_giFJ868607_S001743870
        Pseudomonas_sp_AW15_giFJ362501_S001199430
        Methylomicrobium_sp_6G_giAF194538_S000388917
        Erwinia_sp_MK10_giAY690718_S000375654
        Pseudomonas_sp_sw2_giEF559250_S000860466
        Kocuria_sp_XJU_1_giEF672041_S000893382
        uncultured_gamma_proteobacterium_giAJ871036_S000459987
        Acidithiobacillus_thiooxidans_giAF362021_S000392308
        uncultured_gamma_proteobacterium_giAF333535_S000342242
        uncultured_gamma_proteobacterium_giAF333536_S000342243
        uncultured_gamma_proteobacterium_giEF188779_S001021563
        uncultured_Xanthomonadales_bacterium_giEU403995_S001024149
        uncultured_gamma_proteobacterium_giEU780388_S001131349
        uncultured_Xanthomonadales_bacterium_giEU404026_S001024180
        uncultured_gamma_proteobacterium_giEU283388_S000960910
        uncultured_Methylothermus_sp_giFM176282_S001043078
        uncultured_gamma_proteobacterium_giEU283403_S000960925
        uncultured_gamma_proteobacterium_giEU283406_S000960928
        Thiohalorhabdus_denitrificans_giDQ469582_S000654143
        Thiohalorhabdus_denitrificans_giEU374712_S000995807
        Thiohalorhabdus_denitrificans_giEU374713_S000995808
        Thiohalorhabdus_denitrificans_giEU374711_S000995806
        Nitrosococcus_oceani_giAF338212_S000391943
        Nitrosococcus_watsoni_C_113_giAF153343_S000388252
        Nitrosococcus_oceani_giAF363287_S000392358
        Nitrosococcus_oceani_ATCC_19707_giCP000127_S000610925
        Nitrosococcus_halophilus_giAJ298748_S000130977
        Acidithiobacillus_caldus_giDQ347501_S000641226
        Acidithiobacillus_caldus_giEU499920_S001095984
        Acidithiobacillus_ferrooxidans_giEF465493_S000843242
        Acidithiobacillus_ferrooxidans_giDQ321745_S000636624
        Acidithiobacillus_ferrooxidans_giDQ672632_S000712711
        Acidithiobacillus_sp_TH_3_giAM176775_S000711222
        Acidithiobacillus_ferrooxidans_ATCC_53993_giCP001132_S001168738
        Acidithiobacillus_ferrooxidans_giAM502931_S000901770
        uncultured_Acidithiobacillus_sp_giEU921175_S001171281
        Acidithiobacillus_ferrooxidans_giDQ062115_S000537512
        Acidithiobacillus_sp_Tf_giEF199808_S000859141
        Acidithiobacillus_ferrooxidans_giEF059757_S000752042
        Acidithiobacillus_ferrooxidans_giGQ329842_S001577353
        Acidithiobacillus_ferrooxidans_giEF210568_S000806036
        Acidithiobacillus_ferrooxidans_giDQ062114_S000537511
        uncultured_Acidithiobacillus_sp_giFJ268718_S001194148
        uncultured_Acidithiobacillus_sp_giFN429041_S001560102
        Acidithiobacillus_sp_ORCS6_giAY830897_S000467258
        Acidithiobacillus_thiooxidans_giFJ593659_S001293197
        Acidithiobacillus_sp_Tt_giEF199809_S000859142
        Acidithiobacillus_thiooxidans_giAF359940_S000392292
        Acidithiobacillus_thiooxidans_giFJ154524_S001588198
        uncultured_gamma_proteobacterium_giEU038057_S000972499
        uncultured_gamma_proteobacterium_giDQ499166_S000686165
        uncultured_gamma_proteobacterium_giDQ499164_S000686163
        uncultured_gamma_proteobacterium_giEU038035_S000972477
        uncultured_Acidithiobacillus_sp_giFJ984553_S001449409
        uncultured_gamma_proteobacterium_giAM749761_S000872360
        uncultured_gamma_proteobacterium_giGQ141761_S001544658
        uncultured_Nevskia_sp_giEU635253_S001087756
        uncultured_gamma_proteobacterium_giGQ453209_S001604720
        uncultured_gamma_proteobacterium_giEU038000_S000972442
        uncultured_gamma_proteobacterium_giEF092192_S000998582
        Methylohalomonas_lacus_giDQ834966_S000891953
        uncultured_Thiohalomonas_sp_giGQ420958_S001602402
        uncultured_gamma_proteobacterium_giGQ176314_S001546179
        Solemya_reidi_gill_symbiont_giL25709_S000016652
        uncultured_gamma_proteobacterium_giEU328006_S001056054
        uncultured_gamma_proteobacterium_giAB247884_S000731077
        uncultured_gamma_proteobacterium_giFN397816_S001450782
        sulfur_oxidizing_bacterium_NDII11_giAF170424_S000388521
        uncultured_Codakia_orbicularis_gill_symbiont_giAB189357_S000567710
        uncultured_gamma_proteobacterium_giAB015253_S000560673
        uncultured_gamma_proteobacterium_giFN397815_S001450781
        Thiohalophilus_thiocyanatoxydans_giDQ469584_S000654145
        uncultured_gamma_proteobacterium_giDQ289941_S000724694
        uncultured_gamma_proteobacterium_giDQ811846_S000716476
        uncultured_gamma_proteobacterium_giDQ837265_S000904061
        Thioalkalispira_microaerophila_giAF481118_S000500004
        uncultured_gamma_proteobacterium_giAB294952_S000825698
        uncultured_gamma_proteobacterium_giAM882520_S001172034
        uncultured_gamma_proteobacterium_giGQ249499_S001564915
        uncultured_gamma_proteobacterium_giAY542558_S000485758
        uncultured_gamma_proteobacterium_giAM888224_S001590495
        uncultured_gamma_proteobacterium_giAM040102_S000629102
        uncultured_gamma_proteobacterium_giAM882536_S001172050
        uncultured_gamma_proteobacterium_giDQ394992_S000660323
        uncultured_gamma_proteobacterium_giAM888217_S001590488
        uncultured_gamma_proteobacterium_giGQ249608_S001565024
        uncultured_Dechloromarinus_sp_giEU924043_S001160790
        Sedimenticola_selenatireducens_giAF432145_S000607409
        uncultured_gamma_proteobacterium_giAY226293_S000546504
        uncultured_Dechloromarinus_sp_giEU924053_S001160800
        uncultured_gamma_proteobacterium_giAM888202_S001590473
        endosymbiont_of_Lamellibrachia_barhami_giAY129094_S000396665
        endosymbiont_of_Lamellibrachia_sp_2_giAY129111_S000396682
        endosymbiont_of_Lamellibrachia_sp_2_giAY129110_S000396681
        uncultured_gamma_proteobacterium_giAY590682_S000379221
        endosymbiont_of_Riftia_pachyptila_giU77478_S000438455
        endosymbiont_of_Ridgeia_piscesae_giAY129119_S000396690
        endosymbiont_of_Ridgeia_piscesae_giDQ660820_S000768835
        Codakia_costata_gill_symbiont_giL25712_S000010653
        Codakia_orbicularis_gill_symbiont_giX84979_S000015324
        Codakia_orbicularis_gill_symbiont_giM99447_S000436952
        Piscirickettsiaceae_bacterium_endosymbiont_of_Anodontia_ovum_giEU983579_S001169906
        uncultured_gamma_proteobacterium_SA28_giAB022641_S000560864
        Escarpia_spicata_endosymbiont_Alvin_#2837_giAF165909_S000388425
        uncultured_gamma_proteobacterium_giGQ351064_S001680678
        uncultured_gamma_proteobacterium_giGQ348401_S001678015
        uncultured_gamma_proteobacterium_giGQ349461_S001679075
        uncultured_gamma_proteobacterium_giGQ350961_S001680575
        uncultured_gamma_proteobacterium_giGQ347174_S001676788
        uncultured_gamma_proteobacterium_giGQ350732_S001680346
        uncultured_gamma_proteobacterium_giGQ347276_S001676890
        uncultured_gamma_proteobacterium_giGQ347089_S001676703
        uncultured_gamma_proteobacterium_giGQ347298_S001676912
        uncultured_gamma_proteobacterium_giGQ347081_S001676695
        uncultured_gamma_proteobacterium_giGQ347440_S001677054
        Achromatium_sp_JD1_giAF129548_S000387372
        Achromatium_sp_HK13_giAF129557_S000387381
        Achromatium_sp_HK9_giAF129556_S000387380
        Achromatium_sp_HK15_giAF129558_S000387382
        Achromatium_minus_giAJ010596_S000129523
        uncultured_gamma_proteobacterium_giAY225633_S000403093
        uncultured_gamma_proteobacterium_giAJ441234_S000102482
        Eubostrichus_topiarius_associated_bacterium_1_giAJ319041_S001263457
        uncultured_gamma_proteobacterium_giAY499701_S000411068
        uncultured_gamma_proteobacterium_giAM501734_S000997214
        uncultured_gamma_proteobacterium_giAB247876_S000731069
        uncultured_gamma_proteobacterium_giAM888214_S001590485
        uncultured_gamma_proteobacterium_giAM745138_S001020711
        uncultured_gamma_proteobacterium_giAJ535246_S000146686
        uncultured_gamma_proteobacterium_giAM501589_S000997069
        uncultured_gamma_proteobacterium_giAM888241_S001590512
        uncultured_gamma_proteobacterium_giFN397818_S001450784
        uncultured_gamma_proteobacterium_giAB116468_S000564423
        Oligobrachia_mashikoi_endosymbiont_G_giAB271125_S000727804
        gamma_proteobacterium_endosymbiont_of_Siboglinum_fiordicum_giEU086768_S001095491
        uncultured_gamma_proteobacterium_giAY499958_S000411325
        uncultured_gamma_proteobacterium_giAM882552_S001172066
        uncultured_gamma_proteobacterium_giAM882526_S001172040
        uncultured_gamma_proteobacterium_giGQ249502_S001564918
        uncultured_gamma_proteobacterium_giFJ205276_S001251648
        uncultured_gamma_proteobacterium_giAY456980_S000329670
        uncultured_gamma_proteobacterium_giAB197189_S000543253
        uncultured_gamma_proteobacterium_giAB294934_S000825680
        uncultured_gamma_proteobacterium_giDQ660824_S000753966
        uncultured_Chromatiales_bacterium_giAM501586_S000997066
        uncultured_gamma_proteobacterium_giGQ348115_S001677729
        uncultured_gamma_proteobacterium_giDQ351764_S000647620
        uncultured_gamma_proteobacterium_giAY822400_S000466872
        uncultured_gamma_proteobacterium_giAM745135_S001020708
        uncultured_gamma_proteobacterium_giAB294933_S000825679
        uncultured_gamma_proteobacterium_giFN424387_S001560018
        uncultured_gamma_proteobacterium_giAY499706_S000411073
        uncultured_gamma_proteobacterium_giGQ350318_S001679932
        uncultured_gamma_proteobacterium_giGQ350016_S001679630
        uncultured_gamma_proteobacterium_giAB247881_S000731074
        uncultured_gamma_proteobacterium_giFJ753075_S001336777
        uncultured_gamma_proteobacterium_giFJ205336_S001251708
        uncultured_gamma_proteobacterium_giAB238998_S000607183
        uncultured_gamma_proteobacterium_giFJ949181_S001389793
        uncultured_gamma_proteobacterium_giDQ351743_S000647599
        uncultured_gamma_proteobacterium_giEU350904_S000977670
        uncultured_gamma_proteobacterium_giGU061237_S001784026
        uncultured_gamma_proteobacterium_giAM501810_S000997290
        uncultured_gamma_proteobacterium_giAB077346_S000562386
        Olavius_algarvensis_Gamma_3_endosymbiont_giAJ620496_S001168702
        uncultured_gamma_proteobacterium_giEU005281_S000890074
        uncultured_gamma_proteobacterium_giFJ937841_S001447495
        uncultured_gamma_proteobacterium_giEU350859_S000977625
        uncultured_marine_bacterium_ZD0417_giAJ400353_S000251742
        uncultured_gamma_proteobacterium_giGQ350625_S001680239
        uncultured_gamma_proteobacterium_giGQ347281_S001676895
        uncultured_gamma_proteobacterium_giEU361582_S001103432
        uncultured_marine_gamma_proteobacterium_DHB_2_giAF257292_S001100217
        uncultured_gamma_proteobacterium_giEU361578_S001103428
        uncultured_gamma_proteobacterium_giAF406529_S000470594
        uncultured_gamma_proteobacterium_giAF406536_S000470601
        uncultured_gamma_proteobacterium_giEU361590_S001103440
        uncultured_gamma_proteobacterium_giDQ810750_S000716384
        uncultured_gamma_proteobacterium_giFM242411_S001186880
        uncultured_gamma_proteobacterium_giFM242459_S001186928
        uncultured_gamma_proteobacterium_giFM242307_S001186776
        uncultured_gamma_proteobacterium_giFM242410_S001186879
        uncultured_gamma_proteobacterium_giDQ421771_S000664715
        uncultured_gamma_proteobacterium_giGQ347042_S001676656
        uncultured_gamma_proteobacterium_giGQ452905_S001604472
        uncultured_gamma_proteobacterium_giGQ348692_S001678306
        uncultured_gamma_proteobacterium_giEU780397_S001131358
        uncultured_gamma_proteobacterium_giL35468_S000363146
        uncultured_gamma_proteobacterium_giGQ250650_S001565129
        uncultured_gamma_proteobacterium_giGQ250635_S001565114
        uncultured_gamma_proteobacterium_KTc0924_giAF235121_S000322223
        uncultured_gamma_proteobacterium_giAJ518785_S000102762
        uncultured_gamma_proteobacterium_giEF664646_S000884886
        uncultured_gamma_proteobacterium_giAF255638_S000340260
        uncultured_hydrocarbon_seep_bacterium_BPC023_giAF154087_S000338837
        uncultured_gamma_proteobacterium_giEU050791_S000921092
        uncultured_gamma_proteobacterium_giFJ205338_S001251710
        uncultured_gamma_proteobacterium_giGQ349412_S001679026
        uncultured_gamma_proteobacterium_giFJ744947_S001323964
        uncultured_Coxiella_sp_giFJ868628_S001753018
        Coxiella_cheraxi_giEF413063_S000824755
        Coxiella_burnetii_giAY342037_S000327880
        Coxiella_burnetii_giY11501_S000009213
        Coxiella_burnetii_giD89798_S000380822
        Coxiella_burnetii_CbuG_Q212_giCP001019_S001198306
        Coxiella_sp_64e2_giEU430254_S001020042
        Coxiella_sp_MO_1_giEF114360_S000776301
        symbiont_of_Haemaphysalis_concinnae_giAF521888_S000323019
        Legionella_sp_OA32_giAB058916_S000020809
        uncultured_Coxiella_sp_giEF092250_S000998640
        uncultured_Legionella_sp_giEU249944_S000959131
        uncultured_gamma_proteobacterium_giAF424087_S000346418
        uncultured_gamma_proteobacterium_giDQ811840_S000716470
        uncultured_gamma_proteobacterium_giFJ949296_S001389908
        uncultured_Legionellales_bacterium_giFJ516889_S001252466
        uncultured_Legionellales_bacterium_giFJ484058_S001377210
        uncultured_Methylonatrum_sp_giEU809690_S001140990
        uncultured_bacterium_UASB_TL22_giAF254403_S000340240
        uncultured_gamma_proteobacterium_giDQ316803_S000753034
        uncultured_gamma_proteobacterium_giEF219713_S000875091
        uncultured_gamma_proteobacterium_giDQ451466_S000666790
        uncultured_gamma_proteobacterium_giEF651052_S000880596
        uncultured_gamma_proteobacterium_giAY694642_S000487537
        Rickettsiella_melolonthae_giEF408231_S000979714
        uncultured_Rickettsiella_sp_giFJ542909_S001254207
        uncultured_Rickettsiella_sp_giFJ542982_S001254280
        uncultured_Rickettsiella_sp_giFJ542836_S001254134
        Rickettsiella_symbiont_of_Armadillidium_vulgare_giAM490937_S000901762
        Rickettsiella_symbiont_of_Helleria_brevicornis_giAM490938_S000901763
        uncultured_gamma_proteobacterium_giFJ429719_S001224463
        uncultured_gamma_proteobacterium_giFJ429706_S001224450
        uncultured_gamma_proteobacterium_giEU299128_S000973975
        uncultured_gamma_proteobacterium_giGQ453290_S001604801
        uncultured_gamma_proteobacterium_giGQ349429_S001679043
        uncultured_gamma_proteobacterium_giGQ350127_S001679741
        uncultured_gamma_proteobacterium_giAY830056_S000457232
        uncultured_gamma_proteobacterium_giGQ350354_S001679968
        uncultured_gamma_proteobacterium_giEU930678_S001171379
        uncultured_gamma_proteobacterium_giGQ472810_S001682776
        uncultured_gamma_proteobacterium_giEU373837_S000989414
        uncultured_gamma_proteobacterium_giAB015255_S000560675
        Sulfurivirga_caldicuralii_giAB245479_S000627947
        uncultured_Sulfurivirga_sp_giAB294889_S000825635
        uncultured_gamma_proteobacterium_KEppiB7_giAF188169_S000339289
        uncultured_gamma_proteobacterium_giAM229454_S000777956
        uncultured_gamma_proteobacterium_giAY792282_S000681306
        uncultured_gamma_proteobacterium_giGQ472827_S001682793
        uncultured_gamma_proteobacterium_giAB240697_S000654630
        uncultured_gamma_proteobacterium_giAB175555_S000565579
        uncultured_gamma_proteobacterium_giFM863749_S001673411
        uncultured_gamma_proteobacterium_giAY822386_S000466858
        uncultured_gamma_proteobacterium_giGQ261748_S001595672
        uncultured_gamma_proteobacterium_giAF424171_S000346502
        uncultured_gamma_proteobacterium_giGQ347643_S001677257
        uncultured_gamma_proteobacterium_giEU930677_S001171378
        uncultured_Coxiella_sp_giEF092211_S000998601
        uncultured_gamma_proteobacterium_giAF424136_S000346467
        uncultured_gamma_proteobacterium_giAY094501_S000355420
        Legionella_like_amoebal_pathogen_HT99_giAY741401_S000425966
        uncultured_gamma_proteobacterium_giDQ451463_S000666787
        uncultured_gamma_proteobacterium_giEU050792_S000921093
        uncultured_gamma_proteobacterium_giEU328050_S001056098
        uncultured_gamma_proteobacterium_giFJ205339_S001251711
        uncultured_gamma_proteobacterium_giEF105670_S000798037
        uncultured_gamma_proteobacterium_giAY509435_S000411790
        uncultured_gamma_proteobacterium_giEF664517_S000884757
        uncultured_Methylococcaceae_bacterium_giEF019533_S000830387
        uncultured_gamma_proteobacterium_giFM253603_S001197875
        uncultured_Pseudomonadales_bacterium_giEU634519_S001087022
        uncultured_gamma_proteobacterium_giEF073986_S000747151
        uncultured_gamma_proteobacterium_giDQ514035_S000753304
        uncultured_gamma_proteobacterium_giEU861206_S001147876
        uncultured_gamma_proteobacterium_giEF664723_S000884963
        uncultured_gamma_proteobacterium_giEU642179_S001277678
        uncultured_Saccharospirillum_sp_giFM175353_S001042149
        uncultured_gamma_proteobacterium_giFJ542878_S001254176
        uncultured_gamma_proteobacterium_giAB013257_S000541941
        uncultured_gamma_proteobacterium_giFJ949297_S001389909
        uncultured_gamma_proteobacterium_giFJ753082_S001336784
        uncultured_Legionellales_bacterium_giEU404010_S001024164
        uncultured_Legionellales_bacterium_giFJ516829_S001252406
        uncultured_gamma_proteobacterium_giGQ453204_S001604715
        uncultured_Legionellales_bacterium_giFJ516765_S001252342
        uncultured_gamma_proteobacterium_giEU044098_S000898991
        uncultured_gamma_proteobacterium_giEU044049_S000898942
        uncultured_gamma_proteobacterium_giAY082463_S000354988
        uncultured_gamma_proteobacterium_giFJ236048_S001186185
        uncultured_gamma_proteobacterium_giFJ542877_S001254175
        uncultured_gamma_proteobacterium_giAY499911_S000411278
        uncultured_gamma_proteobacterium_giEF651449_S000880992
        uncultured_gamma_proteobacterium_giEF650960_S000880504
        uncultured_gamma_proteobacterium_giFJ754204_S001325240
        uncultured_gamma_proteobacterium_giGQ267123_S001567421
        uncultured_gamma_proteobacterium_giEU044248_S000899141
        uncultured_gamma_proteobacterium_giFJ517709_S001336121
        uncultured_gamma_proteobacterium_giEU044535_S000899428
        uncultured_gamma_proteobacterium_giAM238554_S000737866
        uncultured_gamma_proteobacterium_giDQ424476_S000827853
        uncultured_gamma_proteobacterium_giEF629803_S001022440
        uncultured_gamma_proteobacterium_giGQ250661_S001565140
        uncultured_gamma_proteobacterium_giEF471574_S001052429
        uncultured_Xanthomonas_sp_giAF467296_S000394648
        uncultured_gamma_proteobacterium_giAY689882_S000476911
        uncultured_gamma_proteobacterium_giEF438287_S000822087
        uncultured_gamma_proteobacterium_giEF520577_S000863677
        uncultured_gamma_proteobacterium_giAY792279_S000641547
        uncultured_gamma_proteobacterium_giEF520565_S000863665
        uncultured_gamma_proteobacterium_giAM292618_S000713927
        AE_PolySpinu_DQ076666
        endosymbiont_of_Polyplax_spinulosa_giDQ076666_S000690703
        endosymbiont_of_Polyplax_serrata_giDQ076667_S000690704
        AE_PolySerr_DQ076667
        uncultured_eubacterium_WCHA1_76_giAF050529_S000336758
        uncultured_gamma_proteobacterium_giEF221404_S000876782
        uncultured_gamma_proteobacterium_giEF520560_S000863660
        Tatlockia_micdadei_giAF227162_S000389520
        Legionella_sp_giX97361_S000010401
        Legionella_like_amoebal_pathogen_8_giU64035_S000438102
        uncultured_Legionella_sp_giEU633327_S001085830
        Legionella_pneumophila_giM36025_S000436261
        Legionella_pneumophila_giAF129524_S000387370
        Legionella_pneumophila_giX73402_S000013445
        Legionella_pneumophila_str_Paris_giCR628336_S000528938
        Legionella_pneumophila_str_Corby_giCP000675_S000858701
        uncultured_gamma_proteobacterium_giEF520571_S000863671
        uncultured_gamma_proteobacterium_giAM690869_S000861607
        uncultured_gamma_proteobacterium_giGQ453021_S001604532
        Legionella_lytica_giX66835_S000002403
        Legionella_sp_CRIB_48_giEU273861_S001014900
        uncultured_Legionella_sp_giFJ542886_S001254184
        uncultured_Legionellales_bacterium_giDQ223232_S000614723
        Legionella_anisa_giAJ969020_S000540065
        Fluoribacter_dumoffii_giX73405_S000010819
        Legionella_sp_FM_1_679_giAF057017_S000428187
        Legionella_anisa_giAJ969024_S000540069
        uncultured_Legionella_sp_giEF663718_S000883958
        uncultured_gamma_proteobacterium_giGQ347573_S001677187
        uncultured_Legionellaceae_bacterium_giFJ744881_S001323898
        uncultured_Legionellales_bacterium_giEU403688_S001023842
        uncultured_gamma_proteobacterium_giEF471571_S001052426
        uncultured_Methylococcus_sp_giAM944018_S001049760
        uncultured_gamma_proteobacterium_giFJ664790_S001320398
        uncultured_gamma_proteobacterium_giDQ424413_S000827790
        uncultured_Coxiellaceae_bacterium_giEF092191_S000998581
        uncultured_gamma_proteobacterium_giGQ267108_S001567406
        uncultured_gamma_proteobacterium_giEU298703_S000963800
        uncultured_gamma_proteobacterium_giFJ205333_S001251705
        uncultured_gamma_proteobacterium_giAF424179_S000346510
        uncultured_gamma_proteobacterium_giFJ205284_S001251656
        uncultured_gamma_proteobacterium_giEU298591_S000963688
        uncultured_gamma_proteobacterium_giEF221398_S000876776
        uncultured_gamma_proteobacterium_giDQ450792_S000692490
        uncultured_Legionellales_bacterium_giEU403989_S001024143
        uncultured_gamma_proteobacterium_giAY689843_S000476872
        uncultured_gamma_proteobacterium_giEF664083_S000884323
        uncultured_gamma_proteobacterium_giEF663985_S000884225
        uncultured_gamma_proteobacterium_giEU297861_S000962958
        uncultured_gamma_proteobacterium_giEF665933_S000886173
        uncultured_gamma_proteobacterium_giAJ318123_S000127908
        uncultured_gamma_proteobacterium_giDQ431905_S000828218
        uncultured_gamma_proteobacterium_giEF073374_S000746539
        uncultured_Legionellales_bacterium_giEU202847_S001174540
        uncultured_gamma_proteobacterium_giFJ542953_S001254251
        uncultured_gamma_proteobacterium_giEF662891_S000883131
        uncultured_gamma_proteobacterium_giAJ518784_S000102042
        uncultured_gamma_proteobacterium_giEF663934_S000884174
        uncultured_gamma_proteobacterium_giEU373822_S000989399
        uncultured_gamma_proteobacterium_giAJ536861_S000141208
        uncultured_gamma_proteobacterium_giEF665130_S000885370
        uncultured_gamma_proteobacterium_giEF650940_S000880484
        uncultured_gamma_proteobacterium_giEF665371_S000885611
        uncultured_gamma_proteobacterium_giEU979039_S001161463
        uncultured_gamma_proteobacterium_giEF074613_S000747778
        uncultured_Aquicella_sp_giEU634571_S001087074
        uncultured_gamma_proteobacterium_giFJ205274_S001251646
        uncultured_Aquicella_sp_giFJ542873_S001254171
        uncultured_Coxiellaceae_bacterium_giEU297427_S000962524
        uncultured_Coxiellaceae_bacterium_giEU193049_S001190905
        uncultured_Aquicella_sp_giEU440664_S001274693
        uncultured_gamma_proteobacterium_giFM877667_S001248245
        uncultured_gamma_proteobacterium_giAJ519658_S000102357
        uncultured_gamma_proteobacterium_giEF662766_S000883006
        Aquicella_siphonis_giAY359284_S000408384
        Aquicella_siphonis_giAY359283_S000408383
        uncultured_Coxiellaceae_bacterium_giEU640412_S001275911
        uncultured_Coxiellaceae_bacterium_giEF665095_S000885335
        uncultured_Aquicella_sp_giEF667460_S000886389
        uncultured_gamma_proteobacterium_giEU043586_S000898479
        uncultured_gamma_proteobacterium_giAM422929_S000826174
        uncultured_Aquicella_sp_giFJ542924_S001254222
        uncultured_gamma_proteobacterium_giAJ536860_S000142448
        uncultured_Rickettsiella_sp_giFM175367_S001042163
        uncultured_gamma_proteobacterium_giAF255642_S000340264
        uncultured_gamma_proteobacterium_Sva0714_giAJ241018_S000040728
        uncultured_gamma_proteobacterium_giEF105668_S000798035
        uncultured_gamma_proteobacterium_giFM242264_S001186733
        uncultured_gamma_proteobacterium_giEF123477_S000970457
        uncultured_gamma_proteobacterium_giFJ358863_S001749560
        uncultured_gamma_proteobacterium_giEU373823_S000989400
        uncultured_gamma_proteobacterium_giAM259850_S000807104
        uncultured_gamma_proteobacterium_CHAB_XI_27_giAJ240918_S000018687
        uncultured_gamma_proteobacterium_giAY226220_S000546431
        uncultured_gamma_proteobacterium_giAY054370_S000354588
        uncultured_gamma_proteobacterium_giDQ831976_S000719885
        uncultured_gamma_proteobacterium_giEU634728_S001087231
        uncultured_gamma_proteobacterium_giEU861205_S001147875
        Fangia_hongkongensis_giAB176554_S000335574
        Caedibacter_taeniospiralis_giAY102612_S000396093
        uncultured_Thiotrichales_bacterium_giDQ889939_S000726117
        uncultured_gamma_proteobacterium_giEF105671_S000798038
        uncultured_gamma_proteobacterium_giEU400612_S000992003
        uncultured_gamma_proteobacterium_giGQ346935_S001676549
        uncultured_gamma_proteobacterium_giEF414148_S000986459
        uncultured_gamma_proteobacterium_giFJ205334_S001251706
        uncultured_gamma_proteobacterium_giAY663948_S000372830
        uncultured_gamma_proteobacterium_giAM259852_S000807106
        uncultured_gamma_proteobacterium_giEU780244_S001131205
        uncultured_gamma_proteobacterium_giAM930465_S000997691
        uncultured_gamma_proteobacterium_giEU005324_S000890117
        uncultured_gamma_proteobacterium_giDQ309997_S000753027
        uncultured_gamma_proteobacterium_giEF092205_S000998595
        uncultured_gamma_proteobacterium_giDQ269062_S000738589
        uncultured_gamma_proteobacterium_giEU246811_S000958918
        uncultured_gamma_proteobacterium_giDQ269101_S000738628
        uncultured_gamma_proteobacterium_giEU050785_S000921086
        gamma_proteobacterium_ULV6_giDQ357707_S000648302
        Granulosicoccus_sp_ZS4_22_giFJ889674_S001417743
        uncultured_gamma_proteobacterium_giDQ269059_S000738586
        uncultured_gamma_proteobacterium_giEU005349_S000890142
        uncultured_gamma_proteobacterium_giEF092204_S000998594
        uncultured_Chromatiales_bacterium_giEF092225_S000998615
        uncultured_Methylococcus_sp_giEF092251_S000998641
        uncultured_gamma_proteobacterium_giAY627369_S000332799
        uncultured_gamma_proteobacterium_KTc1113_giAF235115_S000322220
        uncultured_gamma_proteobacterium_giEU930675_S001171376
        uncultured_gamma_proteobacterium_giEF471535_S001052390
        uncultured_gamma_proteobacterium_giGQ350401_S001680015
        uncultured_gamma_proteobacterium_giGQ350418_S001680032
        uncultured_gamma_proteobacterium_giGQ349510_S001679124
        uncultured_gamma_proteobacterium_giEU394558_S001103700
        uncultured_gamma_proteobacterium_giDQ436682_S000739155
        uncultured_gamma_proteobacterium_giEU361560_S001103410
        uncultured_gamma_proteobacterium_giAY726783_S000424752
        uncultured_gamma_proteobacterium_giEU361546_S001103396
        uncultured_gamma_proteobacterium_giAY726924_S000424893
        uncultured_gamma_proteobacterium_giEU246800_S000958907
        uncultured_gamma_proteobacterium_giAB294927_S000825673
        uncultured_gamma_proteobacterium_giAY225629_S000403089
        uncultured_gamma_proteobacterium_giGQ261820_S001595744
        uncultured_Dechloromarinus_sp_giEF451914_S001101708
        uncultured_gamma_proteobacterium_giDQ811837_S000716467
        uncultured_gamma_proteobacterium_giAY499934_S000411301
        uncultured_gamma_proteobacterium_giAM259913_S000872285
        uncultured_gamma_proteobacterium_giGQ261758_S001595682
        uncultured_gamma_proteobacterium_giAM259846_S000807100
        uncultured_gamma_proteobacterium_giGU061231_S001784020
        uncultured_gamma_proteobacterium_giEF092181_S000998571
        uncultured_gamma_proteobacterium_giAJ581351_S000143203
        uncultured_gamma_proteobacterium_giAB238997_S000607182
        gamma_proteobacterium_KMM_3895_giAB500096_S001743153
        uncultured_gamma_proteobacterium_giEU050810_S000921111
        uncultured_gamma_proteobacterium_giDQ269068_S001101257
        uncultured_gamma_proteobacterium_giFJ205341_S001251713
        uncultured_gamma_proteobacterium_giDQ269096_S000738623
        uncultured_gamma_proteobacterium_giDQ810631_S000716265
        uncultured_gamma_proteobacterium_giDQ810443_S000716077
        uncultured_gamma_proteobacterium_giDQ810641_S000716275
        uncultured_gamma_proteobacterium_giDQ810460_S000716094
        uncultured_gamma_proteobacterium_giAY726933_S000424902
        uncultured_gamma_proteobacterium_giDQ810598_S000716232
        uncultured_gamma_proteobacterium_giDQ810455_S000716089
        uncultured_gamma_proteobacterium_giDQ810482_S000716116
        uncultured_gamma_proteobacterium_giDQ200514_S000613192
        uncultured_gamma_proteobacterium_TK99_giAB022639_S000560862
        uncultured_gamma_proteobacterium_giAB188772_S000567644
        uncultured_gamma_proteobacterium_giEU328101_S001056149
        uncultured_gamma_proteobacterium_giAM935422_S001266814
        uncultured_gamma_proteobacterium_giEF619953_S000870295
        uncultured_gamma_proteobacterium_giFM242257_S001186726
        uncultured_gamma_proteobacterium_giDQ861924_S000729490
        uncultured_gamma_proteobacterium_giDQ861928_S000729494
        uncultured_gamma_proteobacterium_giAM936220_S001267612
        uncultured_Ectothiorhodospiraceae_bacterium_giAM936201_S001267593
        uncultured_Xanthomonadaceae_bacterium_giAM936192_S001267584
        uncultured_gamma_proteobacterium_giEF092214_S000998604
        uncultured_gamma_proteobacterium_giAJ810552_S000570611
        uncultured_gamma_proteobacterium_giGU061300_S001784089
        uncultured_gamma_proteobacterium_giFJ529284_S001285633
        uncultured_gamma_proteobacterium_giEF076156_S000873744
        uncultured_gamma_proteobacterium_giEF076162_S000873750
        uncultured_gamma_proteobacterium_giFJ937835_S001447490
        uncultured_gamma_proteobacterium_giFJ529318_S001285667
        uncultured_gamma_proteobacterium_CtaxTah_3_giAF259641_S000498938
        uncultured_gamma_proteobacterium_giEU373841_S000989418
        uncultured_gamma_proteobacterium_giAY225635_S000403095
        uncultured_gamma_proteobacterium_giAF424161_S000346492
        uncultured_gamma_proteobacterium_giFJ205275_S001251647
        uncultured_gamma_proteobacterium_giEF451895_S001101689
        uncultured_gamma_proteobacterium_giFJ529262_S001285611
        uncultured_gamma_proteobacterium_giFM242302_S001186771
        uncultured_gamma_proteobacterium_giFM242301_S001186770
        uncultured_gamma_proteobacterium_giFM242455_S001186924
        uncultured_gamma_proteobacterium_giFM242304_S001186773
        uncultured_gamma_proteobacterium_giFM242251_S001186720
        uncultured_gamma_proteobacterium_giFM242462_S001186931
        uncultured_gamma_proteobacterium_giAB175552_S000565576
        Alviniconcha_hessleri_gill_endosymbiont_giAB214932_S000543472
        uncultured_gamma_proteobacterium_giAY711673_S000423516
        uncultured_Ectothiorhodospiraceae_bacterium_giAM934861_S001266253
        Stilbonema_sp_associated_bacterium_1_giAJ319048_S001263464
        uncultured_gamma_proteobacterium_giAM888223_S001590494
        Solemya_occidentalis_gill_symbiont_giU41049_S000437581
        Solemya_velum_gill_symbiont_giM90415_S000436878
        uncultured_gamma_proteobacterium_giGQ249599_S001565015
        Marichromatium_indicum_giAM941377_S001187345
        Marichromatium_sp_MTCH3IM052_giFN293067_S001611374
        Marichromatium_indicum_giFM177512_S001156615
        Marichromatium_purpuratum_giFJ376391_S001199467
        Marichromatium_sp_WS_2008_giFJ376394_S001199470
        Marichromatium_purpuratum_giAF001581_S000386881
        Marichromatium_purpuratum_giAJ224439_S001093725
        Marichromatium_sp_JA498_giFN552739_S001611497
        Marichromatium_sp_JA349_giAM947937_S001328189
        uncultured_bacterium_PENDANT_18_giAF142930_S000338587
        Isochromatium_buderi_giAJ224430_S000016893
        Thiolamprovum_pedioforme_giFM178271_S001156628
        Thiodictyon_elegans_giEF999973_S000893721
        Thiocapsa_roseopersicina_giY12303_S000260715
        Thiocapsa_sp_JA250_giFM177598_S001156619
        Thiocapsa_sp_KS1_giEF581005_S001095295
        Amoebobacter_sp_5813_giY12296_S000260866
        Thiocapsa_sp_ShNAm02_giEF153289_S000769872
        Thiocapsa_sp_ShAm01_giEF153293_S000769876
        Thiocapsa_sp_BH_1_giAJ871143_S000544582
        Thiocapsa_marina_giFM178270_S001156627
        Thiorhodococcus_sp_Mog2_giEF149013_S000769799
        Thiocystis_violacea_giFN293060_S001611367
        Thiorhodococcus_drewsii_giFM178273_S001156630
        Thiocystis_violascens_giAJ224438_S000112473
        Chromatium_weissei_giFN293053_S001611360
        uncultured_Chromatiaceae_bacterium_giAB479054_S001274022
        Chromatium_sp_RW_giAF384210_S000392831
        Thermochromatium_tepidum_giM59150_S000436513
        Allochromatium_vinosum_DSM_180_giFJ812038_S001351528
        Allochromatium_minutissimum_giY12369_S001156816
        Allochromatium_sp_AT2203_giAJ401210_S000106120
        uncultured_gamma_proteobacterium_giDQ676291_S000850765
        Lamprocystis_purpurea_giAM086644_S000592816
        Lamprocystis_sp_D21_giAM086643_S000592815
        Thiorhodovibrio_winogradskyi_giAB016986_S000382386
        uncultured_gamma_proteobacterium_giGQ406158_S001599541
        uncultured_gamma_proteobacterium_giDQ676406_S000850880
        uncultured_gamma_proteobacterium_giFJ912554_S001671974
        uncultured_gamma_proteobacterium_giU14727_S000363249
        Olavius_algarvensis_sulfur_oxidizing_endosymbiont_giAF328856_S000391691
        Catanema_sp_associated_bacterium_1_giAJ319038_S001263454
        Laxus_cosmopolitus_associated_bacterium_giAJ319039_S001263455
        ectosymbiont_of_Robbea_sp_2_SB_2008_giEU711426_S001099393
        uncultured_gamma_proteobacterium_giFM242312_S001186781
        Halochromatium_sp_ShNLb02_giEF153292_S000769875
        uncultured_Chromatiaceae_bacterium_giEF105700_S000798067
        uncultured_Chromatiaceae_bacterium_giEF105696_S000798063
        uncultured_gamma_proteobacterium_giDQ424276_S000827653
        uncultured_gamma_proteobacterium_giDQ424114_S000827491
        uncultured_gamma_proteobacterium_giAM882563_S001172077
        Robbea_sp_associated_bacterium_1_giAJ319044_S001263460
        uncultured_gamma_proteobacterium_giAM229483_S000777985
        uncultured_gamma_proteobacterium_giFM242217_S001186686
        uncultured_Chromatiales_bacterium_giEU812975_S001141846
        uncultured_Chromatiaceae_bacterium_giAY427824_S000419596
        Thiococcus_sp_AT2205_giAJ401212_S000108245
        Thioflavicoccus_mobilis_giAJ010125_S001093723
        Thioalkalicoccus_limnaeus_giAJ277023_S000128724
        uncultured_Chromatiaceae_bacterium_giAY711400_S000423243
        uncultured_gamma_proteobacterium_giAB294964_S000825710
        Methylonatrum_kenyense_giDQ789390_S000891930
        uncultured_Chromatiales_bacterium_giEU375035_S001001418
        uncultured_Chromatiales_bacterium_giEU375033_S001001416
        uncultured_gamma_proteobacterium_giEF648153_S000880364
        uncultured_gamma_proteobacterium_giAJ581597_S000144431
        uncultured_gamma_proteobacterium_giGQ453311_S001604822
        uncultured_gamma_proteobacterium_giFM209123_S001271205
        uncultured_Chromatiaceae_bacterium_giAM935421_S001266813
        uncultured_Chromatiaceae_bacterium_giAM935210_S001266602
        uncultured_Chromatiales_bacterium_giEU375159_S001001503
        uncultured_gamma_proteobacterium_giAJ581596_S000143594
        uncultured_gamma_proteobacterium_giFM242254_S001186723
        uncultured_gamma_proteobacterium_giDQ394975_S000660306
        uncultured_gamma_proteobacterium_giGQ249466_S001564882
        uncultured_gamma_proteobacterium_giAY711602_S000423445
        uncultured_gamma_proteobacterium_giGQ249500_S001564916
        uncultured_gamma_proteobacterium_giAB294907_S000825653
        uncultured_gamma_proteobacterium_giAF424131_S000346462
        uncultured_gamma_proteobacterium_giAY499693_S000411060
        uncultured_gamma_proteobacterium_giAY711272_S000423115
        uncultured_gamma_proteobacterium_giEF471612_S001052467
        uncultured_gamma_proteobacterium_giEU050804_S000921105
        uncultured_gamma_proteobacterium_giEF092162_S000998552
        gamma_proteobacterium_N2yML2_giEF629832_S001019600
        uncultured_gamma_proteobacterium_QSSC9L_10_giAF170788_S000339013
        uncultured_gamma_proteobacterium_giDQ351769_S000647625
        uncultured_gamma_proteobacterium_giEU050807_S000921108
        uncultured_gamma_proteobacterium_giAB247883_S000731076
        uncultured_gamma_proteobacterium_giEU050808_S000921109
        uncultured_gamma_proteobacterium_giAB015514_S000541956
        uncultured_Chromatiales_bacterium_giEF092237_S000998627
        uncultured_gamma_proteobacterium_giAF452606_S000349687
        uncultured_gamma_proteobacterium_giFM879083_S001238966
        uncultured_gamma_proteobacterium_giEF105675_S000798042
        uncultured_gamma_proteobacterium_giFJ216108_S001278233
        uncultured_gamma_proteobacterium_giDQ269079_S000738606
        uncultured_gamma_proteobacterium_giEU050806_S000921107
        uncultured_gamma_proteobacterium_Sva0620_giAJ297453_S000042319
        uncultured_Chromatiales_bacterium_giAM501626_S000997106
        uncultured_gamma_proteobacterium_giFJ752851_S001336557
        uncultured_gamma_proteobacterium_giAB116460_S000564415
        uncultured_gamma_proteobacterium_giDQ351787_S000647643
        uncultured_gamma_proteobacterium_giAB188793_S000567663
        uncultured_gamma_proteobacterium_giFM863745_S001673407
        uncultured_gamma_proteobacterium_giAB235391_S000654492
        uncultured_gamma_proteobacterium_giGQ472806_S001682772
        uncultured_gamma_proteobacterium_giDQ070802_S000633297
        uncultured_gamma_proteobacterium_giFJ205342_S001251714
        uncultured_gamma_proteobacterium_giEU050801_S000921102
        uncultured_gamma_proteobacterium_giAM745143_S001020716
        uncultured_gamma_proteobacterium_giAF424100_S000346431
        uncultured_gamma_proteobacterium_giFJ752915_S001336620
        Thiobacillus_prosperus_giAY034139_S000434683
        uncultured_gamma_proteobacterium_giAF339744_S000342375
        uncultured_gamma_proteobacterium_giAB247882_S000731075
        uncultured_gamma_proteobacterium_giAB235392_S000654493
        sulfur_oxidizing_bacterium_NDII12_giAF181991_S000388741
        uncultured_gamma_proteobacterium_giAM259732_S000806986
        uncultured_gamma_proteobacterium_giAM748176_S001020879
        uncultured_gamma_proteobacterium_giGQ349751_S001679365
        uncultured_gamma_proteobacterium_giGQ348145_S001677759
        uncultured_gamma_proteobacterium_giEF650879_S000880423
        uncultured_gamma_proteobacterium_giEF665553_S000885793
        gamma_proteobacterium_DG1604_giDQ660887_S000871033
        uncultured_gamma_proteobacterium_giEF451900_S001101694
        uncultured_gamma_proteobacterium_giFN298004_S001390517
        Salinisphaera_hydrothermalis_giEU740416_S001548987
        Salinisphaera_sp_EPR71_giEU740418_S001548989
        uncultured_Salinisphaera_sp_giEU375044_S001001427
        uncultured_Salinisphaera_sp_giEU375042_S001001425
        Salinisphaera_sp_S19_3_2_giFJ218328_S001574132
        Salinisphaera_sp_ARD_M17_giAB167073_S000376198
        uncultured_gamma_proteobacterium_giEU050789_S000921090
        uncultured_gamma_proteobacterium_giAB116441_S000564396
        uncultured_gamma_proteobacterium_giAY225628_S000403088
        uncultured_gamma_proteobacterium_giGQ350457_S001680071
        uncultured_gamma_proteobacterium_giDQ070791_S000633286
        uncultured_gamma_proteobacterium_giDQ234241_S000635090
        uncultured_gamma_proteobacterium_giDQ395015_S000660346
        uncultured_Ectothiorhodospiraceae_bacterium_giAM501749_S000997229
        uncultured_gamma_proteobacterium_giDQ394926_S000660257
        uncultured_gamma_proteobacterium_giGU061303_S001784092
        uncultured_gamma_proteobacterium_giFJ358865_S001749562
        uncultured_gamma_proteobacterium_giEU050788_S000921089
        uncultured_gamma_proteobacterium_giDQ351756_S000647612
        uncultured_gamma_proteobacterium_giEF491345_S000835941
        uncultured_gamma_proteobacterium_giDQ351781_S000647637
        uncultured_gamma_proteobacterium_giAF424058_S000346389
        uncultured_gamma_proteobacterium_giAF424156_S000346487
        uncultured_gamma_proteobacterium_giDQ070809_S000633304
        uncultured_bacterium_BURTON_56_giAF142874_S000338532
        uncultured_gamma_proteobacterium_giAB247878_S000731071
        uncultured_gamma_proteobacterium_giDQ660826_S000753968
        uncultured_gamma_proteobacterium_giEU283468_S001055870
        uncultured_gamma_proteobacterium_giFM242406_S001186875
        uncultured_gamma_proteobacterium_giAF333531_S000342238
        uncultured_gamma_proteobacterium_giFJ529301_S001285650
        uncultured_gamma_proteobacterium_giDQ640695_S000862189
        uncultured_gamma_proteobacterium_giAY689592_S000476621
        uncultured_gamma_proteobacterium_giFJ902650_S001386757
        uncultured_gamma_proteobacterium_giAY225636_S000403096
        uncultured_gamma_proteobacterium_giFJ205332_S001251704
        uncultured_gamma_proteobacterium_giAB252884_S000702162
        uncultured_gamma_proteobacterium_giAB252881_S000702159
        uncultured_gamma_proteobacterium_giEU097165_S000922289
        uncultured_gamma_proteobacterium_giGQ302552_S001569261
        uncultured_gamma_proteobacterium_giEF666001_S000886241
        uncultured_gamma_proteobacterium_giEF664470_S000884710
        uncultured_gamma_proteobacterium_giEU300431_S000975278
        uncultured_gamma_proteobacterium_giAY922087_S000493321
        uncultured_gamma_proteobacterium_giAJ582039_S000143919
        uncultured_gamma_proteobacterium_giAJ532712_S000351811
        uncultured_gamma_proteobacterium_giAY921669_S000492903
        uncultured_Xanthomonas_sp_giDQ279336_S000625283
        uncultured_gamma_proteobacterium_giEU289546_S000973656
        uncultured_Lake_Michigan_sediment_bacterium_LM4B12_giAY012534_S000353020
        uncultured_gamma_proteobacterium_giAB252886_S000702164
        uncultured_gamma_proteobacterium_giAM935173_S001266565
        uncultured_gamma_proteobacterium_giAM934731_S001266123
        uncultured_gamma_proteobacterium_giEF434259_S000832787
        uncultured_Xanthomonadales_bacterium_giEU202846_S001174539
        uncultured_gamma_proteobacterium_giEF041035_S000743125
        uncultured_gamma_proteobacterium_giEF606823_S000878118
        uncultured_gamma_proteobacterium_giEF662677_S000882917
        uncultured_Pseudomonadales_bacterium_giEU193053_S001190909
        uncultured_gamma_proteobacterium_giFM877538_S001248204
        uncultured_Steroidobacter_sp_giEU665096_S001333937
        uncultured_Steroidobacter_sp_giFN297970_S001390483
        uncultured_gamma_proteobacterium_giEF651746_S000881289
        uncultured_gamma_proteobacterium_giEU979067_S001161491
        uncultured_Xanthomonadales_bacterium_giEU202845_S001174538
        gamma_proteobacterium_SA29_B_giAB174845_S000415280
        uncultured_gamma_proteobacterium_giEF073006_S000746400
        uncultured_gamma_proteobacterium_giEF651667_S000881210
        uncultured_gamma_proteobacterium_giEF072545_S000745939
        uncultured_gamma_proteobacterium_giAJ581601_S000143883
        uncultured_gamma_proteobacterium_giFJ902610_S001386717
        uncultured_gamma_proteobacterium_giFJ902652_S001386759
        uncultured_gamma_proteobacterium_giAM934884_S001266276
        uncultured_Steroidobacter_sp_giGQ287597_S001568644
        uncultured_gamma_proteobacterium_giAY690025_S000477054
        uncultured_gamma_proteobacterium_giEU849404_S001555135
        uncultured_gamma_proteobacterium_giEF219602_S000874980
        uncultured_gamma_proteobacterium_giAY689990_S000477019
        uncultured_gamma_proteobacterium_giEU043915_S000898808
        uncultured_gamma_proteobacterium_giAY690122_S000477151
        uncultured_gamma_proteobacterium_giAY689915_S000476944
        uncultured_gamma_proteobacterium_giEF665148_S000885388
        uncultured_gamma_proteobacterium_giAY690069_S000477098
        uncultured_gamma_proteobacterium_giEU979070_S001161494
        uncultured_gamma_proteobacterium_giEF220528_S000875906
        uncultured_Pseudomonadales_bacterium_giEU193051_S001190907
        uncultured_gamma_proteobacterium_giEF221569_S000876947
        uncultured_gamma_proteobacterium_giEU359962_S000977747
        bacterium_Ellin339_giAF498721_S000395296
        bacterium_Ellin5114_giAY234531_S000403464
        uncultured_gamma_proteobacterium_giAY395402_S000329107
        uncultured_gamma_proteobacterium_giEF434261_S000832789
        uncultured_gamma_proteobacterium_giEF220506_S000875884
        uncultured_gamma_proteobacterium_giEF075546_S000748711
        uncultured_gamma_proteobacterium_giFJ037225_S001163398
        uncultured_gamma_proteobacterium_giAF465652_S000349847
        uncultured_gamma_proteobacterium_giAY874095_S000481031
        uncultured_gamma_proteobacterium_giEF520572_S000863672
        uncultured_gamma_proteobacterium_giAY689503_S000476532
        uncultured_gamma_proteobacterium_giEF664121_S000884361
        uncultured_gamma_proteobacterium_giEU359961_S000977746
        uncultured_gamma_proteobacterium_giAJ534626_S000107475
        uncultured_gamma_proteobacterium_giAB252887_S000702165
        uncultured_gamma_proteobacterium_giGQ366468_S001584975
        uncultured_gamma_proteobacterium_giFM866289_S001197982
        uncultured_gamma_proteobacterium_giEF075378_S000748543
        uncultured_gamma_proteobacterium_giEF041036_S000743126
        uncultured_gamma_proteobacterium_giEF665184_S000885424
        uncultured_gamma_proteobacterium_giFJ516898_S001252475
        uncultured_Beggiatoa_sp_giFM176297_S001043093
        uncultured_gamma_proteobacterium_giAY921861_S000493095
        uncultured_gamma_proteobacterium_giAM935511_S001266903
        uncultured_gamma_proteobacterium_giGU061223_S001784012
        uncultured_gamma_proteobacterium_giAF406546_S000470611
        uncultured_gamma_proteobacterium_giEU043631_S000898524
        Beggiatoa_sp_Chiprana_giEF428583_S000902254
        Beggiatoa_sp_Arauama_II_giGU117707_S001745413
        Beggiatoa_sp_MS_81_1c_giAF110276_S000429046
        uncultured_gamma_proteobacterium_giAF351226_S000342507
        uncultured_gamma_proteobacterium_giAJ536870_S000141941
        uncultured_gamma_proteobacterium_giEF074274_S000747439
        uncultured_gamma_proteobacterium_giFJ228294_S001184908
        Beggiatoa_alba_B18LD_giAF110274_S000429044
        Thiotrichaceae_bacterium_KB_A_giFJ799356_S001351412
        Beggiatoa_sp_LPN_giEU015402_S000966005
        uncultured_gamma_proteobacterium_giAY082481_S000355006
        uncultured_Piscirickettsiaceae_bacterium_giEU403696_S001023850
        uncultured_Chromatiales_bacterium_giGQ354909_S001595904
        uncultured_Halothiobacillaceae_bacterium_giAB476714_S001249798
        uncultured_Piscirickettsiaceae_bacterium_giFJ484913_S001378065
        uncultured_hydrocarbon_seep_bacterium_BPC028_giAF154088_S000338838
        Thiofaba_tepidiphila_giAB304258_S000964247
        Beggiatoa_sp_AA5A_giAF110275_S000429045
        uncultured_gamma_proteobacterium_giAY510241_S000462487
        Beggiatoa_sp_1401_13_giL40997_S000435966
        uncultured_gamma_proteobacterium_giGQ355044_S001596039
        uncultured_Thiotrichales_bacterium_giGQ354996_S001595991
        uncultured_gamma_proteobacterium_giAB197190_S000543254
        uncultured_Thiomargarita_sp_giAY632420_S000452142
        uncultured_Beggiatoa_sp_giAF532771_S000431887
        uncultured_Beggiatoa_sp_giAF532775_S000431891
        uncultured_Beggiatoa_sp_giFJ875196_S001558450
        Escanaba_Trough_filamentous_bacterium_giAY883934_S000576722
        uncultured_Beggiatoa_sp_giAF532773_S000431889
        Thioploca_sp_Lake_Ogawara_giAB263619_S000768391
        Thioploca_ingrica_giEU718070_S001045710
        uncultured_gamma_proteobacterium_giAB294951_S000825697
        uncultured_gamma_proteobacterium_giDQ351754_S000647610
        uncultured_gamma_proteobacterium_B2M61_giAF223300_S000365919
        uncultured_gamma_proteobacterium_giAY254926_S000417967
        uncultured_gamma_proteobacterium_giDQ351796_S000647652
        uncultured_gamma_proteobacterium_giFJ205204_S001251576
        uncultured_Chromatiales_bacterium_giAM501781_S000997261
        uncultured_Chromatiales_bacterium_giFJ752989_S001336693
        uncultured_gamma_proteobacterium_giEU361568_S001103418
        uncultured_gamma_proteobacterium_giAF354614_S000342673
        uncultured_gamma_proteobacterium_giEU350877_S000977643
        uncultured_gamma_proteobacterium_giEU373861_S000989438
        uncultured_gamma_proteobacterium_giEF434249_S000832777
        uncultured_gamma_proteobacterium_giDQ070815_S000633310
        uncultured_gamma_proteobacterium_giEU373856_S000989433
        uncultured_gamma_proteobacterium_giEF434262_S000832790
        uncultured_gamma_proteobacterium_giAB239053_S000607238
        uncultured_gamma_proteobacterium_giAM934895_S001266287
        uncultured_gamma_proteobacterium_giFJ912442_S001671862
        uncultured_gamma_proteobacterium_giAJ876957_S000472731
        uncultured_gamma_proteobacterium_giFJ753165_S001336864
        uncultured_gamma_proteobacterium_giEU050794_S000921095
        uncultured_gamma_proteobacterium_giDQ070821_S000633316
        uncultured_gamma_proteobacterium_giFJ753086_S001336788
        uncultured_gamma_proteobacterium_Sva1046_giAJ240991_S000016974
        uncultured_gamma_proteobacterium_Sva0857_giAJ240969_S000040872
        uncultured_gamma_proteobacterium_giGQ261775_S001595699
        uncultured_gamma_proteobacterium_Sva0304_giAJ240971_S000040943
        uncultured_gamma_proteobacterium_giAF424153_S000346484
        uncultured_gamma_proteobacterium_giGQ249560_S001564976
        uncultured_gamma_proteobacterium_giAY711685_S000423528
        uncultured_Chromatiaceae_bacterium_giAM501717_S000997197
        uncultured_gamma_proteobacterium_giAB116435_S000564390
        uncultured_Pseudomonas_sp_giDQ395002_S000660333
        uncultured_Pseudomonas_sp_giFJ752796_S001336502
        uncultured_gamma_proteobacterium_giAB294936_S000825682
        uncultured_gamma_proteobacterium_giAJ633957_S000641657
        uncultured_gamma_proteobacterium_giAF424094_S000346425
        uncultured_gamma_proteobacterium_giAY499705_S000411072
        uncultured_gamma_proteobacterium_giDQ424435_S000827812
        Thiohalospira_halophila_giEU368844_S000995662
        Thiohalospira_halophila_giEU368847_S000995665
        Thiohalospira_halophila_giEU368850_S000995668
        uncultured_gamma_proteobacterium_giAY599185_S000656470
        uncultured_gamma_proteobacterium_giDQ028391_S000682997
        uncultured_gamma_proteobacterium_giAB116469_S000564424
        uncultured_gamma_proteobacterium_giAY515461_S000269679
        uncultured_gamma_proteobacterium_giFJ752768_S001336477
        uncultured_gamma_proteobacterium_giAY499698_S000411065
        uncultured_gamma_proteobacterium_giDQ432391_S000665266
        uncultured_gamma_proteobacterium_giDQ432389_S000665264
        Xanthomonas_sp_SVUB8_giAM401582_S000728186
        Koukoulia_aurantiaca_giAB218877_S000768317
        Ignatzschineria_sp_010793816_giAJ539230_S000111487
        Ignatzschineria_larvae_giEU826070_S001154018
        Ignatzschineria_larvae_giAJ252144_S000128766
        uncultured_Ignatzschineria_sp_giFJ608103_S001557024
        uncultured_gamma_proteobacterium_giFJ752880_S001336585
        uncultured_gamma_proteobacterium_giDQ432214_S000665089
        Halothiobacillus_sp_NP37_giEU196318_S000966811
        uncultured_Halothiobacillus_sp_giAB492093_S001332791
        Halothiobacillus_neapolitanus_c2_giCP001801_S001611045
        Halothiobacillus_sp_WJ18_giAY096035_S000395961
        Halothiobacillus_sp_ATSB2_giEF397569_S001044321
        Halothiobacillus_sp_ATSB7_giEF397572_S001044324
        Halothiobacillus_hydrothermalis_giAJ294337_S000105851
        Halothiobacillus_hydrothermalis_giM90662_S000436879
        Halothiobacillus_sp_HL27_giDQ469574_S000654135
        uncultured_Cardiobacterium_sp_giAM420218_S000944656
        uncultured_Cardiobacterium_sp_giFJ976393_S001559055
        Cardiobacterium_valvarum_giDQ174272_S000645726
        Cardiobacterium_valvarum_giAY596470_S000540590
        unidentified_proteobacterium_v1_giU87826_S000364310
        Cardiobacterium_hominis_giAY360343_S000408405
        Cardiobacterium_sp_cp0720_giAY827877_S000466997
        Suttonella_indologenes_giM35015_S000436250
        Dichelobacter_nodosus_giDQ016291_S000541624
        Dichelobacter_nodosus_giX54267_S000024635
        uncultured_gamma_proteobacterium_giFJ933448_S001389298
        uncultured_gamma_proteobacterium_giFJ752852_S001336558
        uncultured_gamma_proteobacterium_giDQ201884_S000731533
        uncultured_gamma_proteobacterium_giDQ201849_S000731498
        uncultured_gamma_proteobacterium_giFM242366_S001186835
        uncultured_gamma_proteobacterium_giDQ201855_S000731504
        uncultured_gamma_proteobacterium_giDQ201863_S000731512
        uncultured_gamma_proteobacterium_giFJ902081_S001386188
        uncultured_gamma_proteobacterium_giFJ902145_S001386252
        Candidatus_Competibacter_phosphatis_giAY962319_S000653015
        uncultured_gamma_proteobacterium_giDQ201878_S000731527
        uncultured_gamma_proteobacterium_giEU158811_S000935750
        uncultured_gamma_proteobacterium_giFM242316_S001186785
        uncultured_gamma_proteobacterium_giDQ640660_S000862154
        uncultured_gamma_proteobacterium_giAB286291_S000752658
        uncultured_gamma_proteobacterium_giFM242478_S001186947
        uncultured_gamma_proteobacterium_giEU043698_S000898591
        uncultured_gamma_proteobacterium_giAB113617_S000564149
        uncultured_Methylococcus_sp_giAB113599_S000564131
        Methylococcus_capsulatus_giX72771_S000009262
        Methylocaldum_sp_5FB_giAJ868425_S000571093
        Methylocaldum_sp_O_12_giDQ496233_S000691465
        Methylocaldum_sp_r6f_giAF215633_S000020813
        uncultured_gamma_proteobacterium_giEF219773_S000875151
        uncultured_Xanthomonadales_bacterium_giEU404002_S001024156
        uncultured_gamma_proteobacterium_giDQ640689_S000862183
        uncultured_gamma_proteobacterium_giAB478683_S001249885
        uncultured_Dokdonella_sp_giGQ420942_S001602386
        uncultured_gamma_proteobacterium_giAJ871053_S000460004
        uncultured_gamma_proteobacterium_giEF173350_S000774498
        Dokdonella_sp_RaM5_2_giAM981200_S001093962
        gamma_proteobacterium_RNB20_giFN554422_S001611546
        Pseudomonas_sp_BK20_giAB298538_S000841624
        gamma_proteobacterium_P_41_giAM411939_S000925569
        uncultured_Xanthomonadales_bacterium_giEU404027_S001024181
        uncultured_gamma_proteobacterium_giDQ211474_S000634823
        Rhodanobacter_terrae_giFJ405366_S001241317
        uncultured_gamma_proteobacterium_giDQ837296_S000904092
        uncultured_Fulvimonas_sp_giEF072079_S000745473
        Dyella_japonica_giAM086248_S000592760
        uncultured_gamma_proteobacterium_giEF219614_S000874992
        uncultured_gamma_proteobacterium_giAB074598_S000561988
        uncultured_gamma_proteobacterium_giEF219613_S000874991
        uncultured_gamma_proteobacterium_giEF221414_S000876792
        uncultured_gamma_proteobacterium_giAY689886_S000476915
        uncultured_gamma_proteobacterium_giAY689869_S000476898
        uncultured_gamma_proteobacterium_giEF219612_S000874990
        uncultured_Rhodanobacter_sp_giDQ145582_S000982472
        uncultured_Rhodanobacter_sp_giEF072186_S000745580
        Rhodanobacter_sp_RB3_12A_giFJ608778_S001293582
        uncultured_Xanthomonadales_bacterium_giEU403876_S001024030
        Rhodanobacter_sp_IMER_B2_16_giFJ772029_S001330998
        uncultured_Xanthomonadales_bacterium_giEU403829_S001023983
        uncultured_Xanthomonadales_bacterium_giEU403697_S001023851
        uncultured_gamma_proteobacterium_giAJ318114_S000129704
        Rhodanobacter_fulvus_giAB100608_S000445670
        Rhodanobacter_terrae_giEF166076_S000776496
        gamma_proteobacterium_CH23i_giFJ164060_S001170716
        uncultured_Frateuria_sp_giEF665030_S000885270
        uncultured_gamma_proteobacterium_giEF219509_S000874887
        Cimanggu_media_isolate_88_giAF229452_S000389641
        Frateuria_sp_M28_giAB467341_S001198074
        Frateuria_sp_Ni_H2_1_giEF016457_S000942160
        uncultured_gamma_proteobacterium_giEF219636_S000875014
        Frateuria_aurantia_giAB091198_S000262665
        Dyella_sp_BK17_giAB298535_S000841621
        uncultured_Frateuria_sp_giEU359965_S000977750
        Dyella_sp_C2RA5_giGQ228623_S001576125
        Luteibacter_rhizovicinus_giAB272376_S000727891
        Luteibacter_rhizovicinus_giAB272380_S000727895
        uncultured_Xanthomonadaceae_bacterium_giEF072438_S000745832
        Luteibacter_rhizovicinus_giFJ796463_S001351360
        Rhodanobacter_sp_32AD19_giAB242787_S000617040
        Luteibacter_rhizovicinus_giAJ580497_S000323687
        uncultured_gamma_proteobacterium_giDQ677846_S000862289
        uncultured_gamma_proteobacterium_giAJ318180_S000129085
        Dyella_sp_BJ35_giAB294151_S000824087
        uncultured_gamma_proteobacterium_giDQ451462_S000666786
        gamma_proteobacterium_RLUH_1_giAY135638_S000397190
        gamma_proteobacterium_17_6A_giEU571164_S001097335
        Fulvimonas_sp_NML_060897_giEF589680_S000871453
        uncultured_gamma_proteobacterium_giGQ176327_S001546192
        uncultured_gamma_proteobacterium_giGQ176320_S001546185
        uncultured_gamma_proteobacterium_giEF072295_S000745689
        uncultured_gamma_proteobacterium_giEF072261_S000745655
        uncultured_Xanthomonadaceae_bacterium_giFJ536882_S001556541
        uncultured_gamma_proteobacterium_giEF663052_S000883292
        uncultured_gamma_proteobacterium_giEF072277_S000745671
        uncultured_gamma_proteobacterium_giEF072306_S000745700
        uncultured_gamma_proteobacterium_giEF072227_S000745621
        uncultured_gamma_proteobacterium_giEF073938_S000747103
        uncultured_gamma_proteobacterium_giAY689854_S000476883
        uncultured_gamma_proteobacterium_giAY689673_S000476702
        gamma_proteobacterium_WJ2_giAY096032_S000395959
        uncultured_gamma_proteobacterium_giEF612418_S000878253
        uncultured_gamma_proteobacterium_giEU909153_S001211248
        uncultured_Xanthomonadaceae_bacterium_giEF663153_S000883393
        uncultured_Xanthomonadaceae_bacterium_giEF020306_S000831160
        uncultured_Xanthomonadaceae_bacterium_giGQ287448_S001568495
        uncultured_gamma_proteobacterium_giAJ630278_S000366922
        uncultured_Xanthomonadaceae_bacterium_giEF018107_S000828961
        uncultured_gamma_proteobacterium_giGQ287519_S001568566
        uncultured_Xanthomonadaceae_bacterium_giEU299718_S000974565
        uncultured_gamma_proteobacterium_giEU299788_S000974635
        uncultured_gamma_proteobacterium_giAY689697_S000476726
        uncultured_gamma_proteobacterium_giAJ536859_S000141399
        uncultured_Xanthomonadaceae_bacterium_giGQ287508_S001568555
        uncultured_Xanthomonadaceae_bacterium_giDQ839350_S000720852
        Xanthomonadaceae_bacterium_IMER_B2_14_giFJ772037_S001331006
        gamma_proteobacterium_KIS3_4_giEU741687_S001046429
        uncultured_gamma_proteobacterium_giGU169053_S001791971
        Dokdonella_koreensis_giEF589678_S000871451
        Dokdonella_ginsengisoli_giAB245362_S000627898
        uncultured_Dokdonella_sp_giDQ839346_S000720848
        uncultured_gamma_proteobacterium_giAM116728_S000608950
        uncultured_Pseudoxanthomonas_sp_giDQ989476_S000741498
        uncultured_Dyella_sp_giGQ891769_S001735615
        Dokdonella_sp_CC_YHH031_giGQ281768_S001576871
        uncultured_gamma_proteobacterium_giDQ513926_S000753195
        Arenimonas_malthae_giDQ239766_S000619973
        uncultured_gamma_proteobacterium_giAF445726_S000349376
        Arenimonas_sp_MOLA_64_giAM990839_S001094276
        gamma_proteobacterium_TEGAF005_giAB470441_S001248288
        uncultured_Xanthomonadaceae_bacterium_giEU640650_S001276149
        uncultured_Xanthomonadaceae_bacterium_giEU642071_S001277570
        uncultured_Xanthomonadaceae_bacterium_giEU640630_S001276129
        uncultured_Xanthomonadaceae_bacterium_giEU641101_S001276600
        uncultured_Xanthomonadaceae_bacterium_giEU641676_S001277175
        uncultured_Xanthomonadaceae_bacterium_giEU641146_S001276645
        uncultured_gamma_proteobacterium_giDQ513927_S000753196
        uncultured_Thermomonas_sp_giGQ366542_S001585049
        uncultured_Arenimonas_sp_giGQ287480_S001568527
        uncultured_gamma_proteobacterium_giEF111182_S000764921
        Xanthomonas_albilineans_giAB248364_S000749529
        Pseudomonas_sp_IMER_B2_12_giFJ772042_S001331011
        Pseudomonas_sp_III_111_26_giFJ786062_S001331281
        Pseudomonas_sp_III_111_25_giFJ786061_S001331280
        uncultured_Pseudoxanthomonas_sp_giAM935956_S001267348
        Xanthomonas_sp_TC6_giFM209285_S001170824
        uncultured_gamma_proteobacterium_giFJ854705_S001346992
        Xanthomonas_sp_MJ10_giGQ250436_S001576410
        Xanthomonas_campestris_pv_zantedeschiae_giAY605124_S000504536
        uncultured_Xanthomonas_sp_giEU755082_S001115426
        Xanthomonas_campestris_giEF101306_S000769197
        Xanthomonas_sp_C8F10_giGQ228612_S001576114
        Xanthomonas_axonopodis_pv_dieffenbachiae_giEU203153_S000966935
        Xanthomonas_axonopodis_pv_citri_giDQ991194_S000736679
        Pseudoxanthomonas_taiwanensis_giAM932276_S000979346
        Pseudoxanthomonas_sp_M1_3_giAB039330_S000457651
        Pseudoxanthomonas_sp_XWB_giEF139085_S000769732
        Stenotrophomonas_maltophilia_giFJ950586_S001549485
        Stenotrophomonas_maltophilia_giFJ655828_S001294511
        uncultured_Stenotrophomonas_sp_giEU889200_S001211204
        Stenotrophomonas_maltophilia_giFJ655827_S001294510
        Xanthomonadaceae_bacterium_IK1_91_2_giAB461067_S001291552
        Stenotrophomonas_sp_RG_68_giAY561627_S000503506
        gamma_proteobacterium_S_A2_11_giAB074713_S000116599
        Stenotrophomonas_maltophilia_giFJ971863_S001549849
        Stenotrophomonas_maltophilia_giEF204218_S000805630
        uncultured_bacterium_#0319_2J12_giAF234064_S000339902
        Stenotrophomonas_sp_TPH_2_6_giFJ547381_S001328543
        uncultured_Stenotrophomonas_sp_giEU704852_S001034433
        Stenotrophomonas_sp_Oy_M10_giDQ357724_S000648319
        uncultured_gamma_proteobacterium_giAY539818_S000462824
        Lysobacter_sp_2_O_7_giAB272385_S000727900
        uncultured_Lysobacter_sp_giEF651394_S000880937
        uncultured_Xanthomonas_sp_giAY599707_S000533730
        uncultured_Lysobacter_sp_giDQ188516_S000724309
        Lysobacter_cookii_giAB485771_S001572577
        Lysobacter_capsici_giFN357197_S001418685
        Lysobacter_sp_XRK5_giFJ959348_S001549700
        Lysobacter_antibioticus_giEU834336_S001154178
        Lysobacter_gummosus_giEU834610_S001154443
        Lysobacter_sp_KSA20_giGU048937_S001614024
        Lysobacter_sp_AP14_giEU374883_S001014931
        Lysobacter_gummosus_giAB272328_S000727843
        Lysobacter_sp_BBCT6_giEF471216_S000843447
        uncultured_Lysobacter_sp_giGU012072_S001756033
        uncultured_Xanthomonas_sp_giAM935298_S001266690
        uncultured_Lysobacter_sp_giEU440724_S001274753
        uncultured_gamma_proteobacterium_giEU909151_S001211246
        uncultured_gamma_proteobacterium_giEU909148_S001211243
        gamma_proteobacterium_SOC_A2046_giDQ628970_S000721711
        uncultured_gamma_proteobacterium_giAJ582198_S000143348
        Pectobacterium_carotovorum_subsp_carotovorum_giFJ527450_S001264269
        Stenotrophomonas_sp_a200_giEU434429_S001015431
        Stenotrophomonas_sp_SP3_giFJ976656_S001550007
        uncultured_Xanthomonadaceae_bacterium_giFJ477584_S001752398
        uncultured_Xanthomonadaceae_bacterium_giFJ477621_S001752435
        uncultured_Xanthomonadaceae_bacterium_giFJ477598_S001752412
        gamma_proteobacterium_RBE2CD_67_giEF111235_S000769468
        blackwater_bioreactor_bacterium_BW3_giAF394168_S000392949
        Stenotrophomonas_sp_ICB141_giFJ748676_S001329710
        Stenotrophomonas_sp_M510_giAB461796_S001291805
        uncultured_Stenotrophomonas_sp_giGQ416165_S001600292
        Stenotrophomonas_maltophilia_giAY785245_S000444552
        Stenotrophomonas_maltophilia_giEU693532_S001548964
        Stenotrophomonas_sp_DIV105_giFN547783_S001588904
        Stenotrophomonas_sp_SWCH_5_giEU700196_S001045277
        uncultured_Stenotrophomonas_bacterium_giEF562222_S000905543
        Stenotrophomonas_sp_TC_4_giGQ184202_S001575601
        Stenotrophomonas_sp_KNUC301_giEU239130_S001198432
        Stenotrophomonas_maltophilia_giEU239104_S001198406
        uncultured_Stenotrophomonas_sp_giEU160500_S001173101
        gamma_proteobacterium_PII_GH42G5_giAY162068_S000398904
        uncultured_Pseudomonas_sp_giEU705614_S001035195
        Stenotrophomonas_maltophilia_giAY583217_S000362409
        Pseudomonas_sp_G12_giFJ211222_S001188893
        Stenotrophomonas_sp_DJHH51_giEF618706_S000892431
        Stenotrophomonas_sp_HJJ_2_giEU363691_S000981368
        uncultured_gamma_proteobacterium_giEF491503_S000836099
        uncultured_gamma_proteobacterium_giEF491547_S000852519
        Pseudomonas_sp_1_5_giFJ605176_S001265310
        Pseudomonas_sp_YF3_giEU220236_S000968910
        Pseudomonas_sp_310_giEU414482_S001019967
        Stenotrophomonas_sp_biosA1_giEU626404_S001098507
        Vibrio_sp_V205_giDQ146981_S000634021
        Stenotrophomonas_sp_VII_giEU864329_S001573702
        uncultured_gamma_proteobacterium_giEF520566_S000863666
        uncultured_Xanthomonadales_bacterium_giFJ484029_S001377181
        Stenotrophomonas_maltophilia_giEU360468_S001095733
        uncultured_Stenotrophomonas_sp_giDQ188495_S000724288
        Stenotrophomonas_maltophilia_giEU221393_S000967048
        uncultured_Stenotrophomonas_bacterium_giEU112449_S000923575
        Stenotrophomonas_maltophilia_giFN395267_S001418872
        Stenotrophomonas_maltophilia_giAB008509_S000381870
        Stenotrophomonas_maltophilia_giGQ267817_S001576649
        Stenotrophomonas_maltophilia_giAF100731_S000428889
        Stenotrophomonas_sp_tap_2_giEF221780_S000806213
        Stenotrophomonas_maltophilia_giGQ287630_S001577154
        uncultured_gamma_proteobacterium_giAY587199_S000421101
        Stenotrophomonas_maltophilia_giAY360340_S000408402
        Stenotrophomonas_maltophilia_giDQ250140_S000735608
        Stenotrophomonas_sp_LCR33_giFJ976542_S001574836
        Stenotrophomonas_maltophilia_giAB167177_S000469639
        Stenotrophomonas_sp_DIV074_giFN547752_S001588873
        Stenotrophomonas_maltophilia_giDQ250145_S000735613
        Stenotrophomonas_sp_T1_14_giAB520761_S001587584
        Stenotrophomonas_sp_tap_11_giEF221779_S000806212
        Stenotrophomonas_maltophilia_giGQ861457_S001612820
        Stenotrophomonas_sp_4_O_7_giEF540516_S000860127
        Stenotrophomonas_maltophilia_giAM421782_S000775420
        uncultured_gamma_proteobacterium_giEF188554_S001021342
        Pectobacterium_carotovorum_subsp_carotovorum_giFJ527452_S001264271
        uncultured_gamma_proteobacterium_giAJ581595_S000143322
        Luteimonas_mephitis_giAB433628_S001093636
        uncultured_gamma_proteobacterium_giAB257638_S000969005
        uncultured_gamma_proteobacterium_giAB257640_S000969007
        Luteimonas_aestuarii_giEF660758_S000893304
        uncultured_Xanthomonadaceae_bacterium_giFJ477618_S001752432
        Luteimonas_sp_S22_50_giAM932281_S000979351
        uncultured_Pseudoxanthomonas_sp_giFJ193000_S001178686
        uncultured_gamma_proteobacterium_giAJ871051_S000460002
        uncultured_Pseudoxanthomonas_sp_giEU135789_S000925296
        uncultured_gamma_proteobacterium_giAJ619035_S000263197
        uncultured_Xylella_fastidiosa_giDQ022858_S000682946
        Xylella_fastidiosa_giDQ991189_S000736674
        Xylella_fastidiosa_giAF536764_S000432062
        uncultured_Thermomonas_sp_giEU193116_S001190972
        uncultured_Xanthomonas_sp_giAM936198_S001267590
        uncultured_Xanthomonadaceae_bacterium_giAM936370_S001267762
        uncultured_Xanthomonadales_bacterium_giEU403846_S001024000
        Thermomonas_sp_EMB_79_giDQ413155_S000651540
        Xanthomonas_axonopodis_giAB101445_S000385893
        uncultured_Thermomonas_sp_giAB512208_S001551880
        Thermomonas_haemolytica_giAF508107_S000500164
        Thermomonas_haemolytica_giAF508108_S000500165
        uncultured_Thermomonas_sp_giEU202905_S001174598
        Xanthomonadales_bacterium_TP78_giEF636189_S000892981
        uncultured_gamma_proteobacterium_giEF219669_S000875047
        uncultured_gamma_proteobacterium_giEU359963_S000977748
        uncultured_gamma_proteobacterium_giEF219681_S000875059
        uncultured_gamma_proteobacterium_giAY124351_S000355760
        Silanimonas_sp_WST3_5_giAM500699_S000824256
        uncultured_gamma_proteobacterium_giFJ902306_S001386413
        uncultured_gamma_proteobacterium_giFJ854747_S001347034
        uncultured_Xanthomonadales_bacterium_giEU403676_S001023830
        uncultured_Thermomonas_sp_giGQ420916_S001602360
        uncultured_Thermomonas_sp_giGQ420925_S001602369
        uncultured_Xanthomonadaceae_bacterium_giDQ130033_S000586780
        Lysobacter_sp_RB64_giFJ898299_S001417849
        uncultured_gamma_proteobacterium_giDQ514148_S000753417
        uncultured_Lysobacter_sp_giEU097351_S000922475
        uncultured_gamma_proteobacterium_giDQ886534_S000732646
        Pseudomonas_sp_pst_2_giEU099605_S000927187
        uncultured_Dyella_sp_giDQ917259_S000733047
        endosymbiont_of_Sphenophorus_levis_giFJ626261_S001294123
        gamma_proteobacterium_RI_34_2_giAY539825_S000573196
        gamma_proteobacterium_MB_G_3_giAY539824_S000573195
        uncultured_Pseudomonas_sp_giEU567048_S001078947
        uncultured_gamma_proteobacterium_giEF105686_S000798053
        Pseudomonas_sp_BUV1_giAF396930_S000392999
        uncultured_gamma_proteobacterium_giFM242479_S001186948
        Pseudomonas_sp_5E_giAF368757_S000392522
        uncultured_gamma_proteobacterium_giEF188455_S001021243
        gamma_proteobacterium_JD_F_2_giAY539826_S000573197
        uncultured_gamma_proteobacterium_giFJ901870_S001385977
        uncultured_Xanthomonas_sp_giGQ183419_S001562039
        uncultured_Xanthomonas_sp_giAF467301_S000394653
        uncultured_gamma_proteobacterium_giEF378743_S000877020
        uncultured_gamma_proteobacterium_giEF378836_S000877113
        uncultured_gamma_proteobacterium_giEF378751_S000877028
        uncultured_Methylococcales_bacterium_giEU276554_S001202144
        uncultured_gamma_proteobacterium_giFM209125_S001271207
        uncultured_gamma_proteobacterium_giFJ902128_S001386235
        uncultured_gamma_proteobacterium_giFJ901837_S001385944
        uncultured_gamma_proteobacterium_giFJ901803_S001385910
        uncultured_gamma_proteobacterium_giFJ901794_S001385901
        uncultured_gamma_proteobacterium_giFJ901777_S001385884
        uncultured_gamma_proteobacterium_giFJ901781_S001385888
        uncultured_gamma_proteobacterium_giFJ901809_S001385916
        uncultured_gamma_proteobacterium_giFJ901807_S001385914
        uncultured_gamma_proteobacterium_giFJ901806_S001385913
        uncultured_gamma_proteobacterium_giFJ902359_S001386466
        uncultured_gamma_proteobacterium_giFM209175_S001271257
        uncultured_Siderooxidans_sp_giEU809769_S001141069
        Pseudomonas_sp_SCB_2_giAM690036_S000842118
        uncultured_gamma_proteobacterium_giFJ535218_S001253810
        uncultured_gamma_proteobacterium_giFJ535220_S001253812
        uncultured_gamma_proteobacterium_giFJ902326_S001386433
        uncultured_gamma_proteobacterium_giFJ902319_S001386426
        Pseudomonadales_bacterium_kmd_140_giEU723138_S001045828
        uncultured_Rhizobacter_sp_giGQ183384_S001562004
        Rhizobacter_dauci_giAB297965_S000841591
        uncultured_Rhizobacter_sp_giAM936067_S001267459
        Pseudomonas_sp_BBCT8_giDQ337559_S000639880
        Pseudomonas_sp_LBC2_giEF541138_S000860145
        Pseudomonas_sp_JPB_112_giEU652471_S001098857
        Pseudomonas_sp_BAC_B1_giDQ884351_S000730953
        Pseudomonas_sp_BAC_M1_giDQ884361_S000730963
        uncultured_gamma_proteobacterium_giFJ902329_S001386436
        uncultured_gamma_proteobacterium_giFJ902303_S001386410
        uncultured_gamma_proteobacterium_giFJ902317_S001386424
        Pseudomonas_sp_kmd_181_giEU723148_S001045838
        Pseudomonas_sp_R21_1_giAY618578_S000534016
        uncultured_gamma_proteobacterium_giFJ535228_S001253820
        uncultured_gamma_proteobacterium_giFJ902331_S001386438
        uncultured_gamma_proteobacterium_giEF202342_S000799973
        uncultured_gamma_proteobacterium_giEF670576_S000870453
        Pseudomonas_sp_kmd_413_giEU723170_S001045860
        endosymbiont_of_Sphenophorus_levis_giFJ626260_S001294122
        uncultured_Pseudoxanthomonas_sp_giFJ434592_S001251989
        uncultured_gamma_proteobacterium_giFJ902330_S001386437
        Pseudomonas_straminea_giAB127967_S000364766
        Elbe_River_snow_isolate_Iso34_giAF150707_S000388223
        Eikelbloom_type_1701_giL79964_S000436027
        uncultured_gamma_proteobacterium_giFJ902545_S001386652
        Ferritrophicum_radicicola_giDQ386263_S000775789
        uncultured_Siderooxidans_sp_giEU809825_S001141125
        uncultured_Siderooxidans_sp_giEU809605_S001140905
        uncultured_Siderooxidans_sp_giEU809648_S001140948
        Sideroxydans_lithotrophicus_giDQ386264_S000775790
        endosymbiont_of_Sphenophorus_levis_giFJ626263_S001294125
        Sideroxydans_lithotrophicus_giDQ386859_S000775792
        uncultured_gamma_proteobacterium_giEF071136_S000744986
        uncultured_gamma_proteobacterium_giFJ901557_S001385664
        uncultured_gamma_proteobacterium_giFJ901548_S001385655
        uncultured_gamma_proteobacterium_giFJ901543_S001385650
        uncultured_gamma_proteobacterium_giFJ902592_S001386699
        uncultured_gamma_proteobacterium_giFJ901844_S001385951
        uncultured_gamma_proteobacterium_giFJ901796_S001385903
        uncultured_gamma_proteobacterium_giFJ902457_S001386564
        uncultured_gamma_proteobacterium_giFJ902500_S001386607
        uncultured_gamma_proteobacterium_giFJ902429_S001386536
        uncultured_gamma_proteobacterium_giFJ854725_S001347012
        uncultured_Serratia_sp_giAY963526_S000515894
        uncultured_Rhodanobacter_sp_giEU449560_S001274960
        uncultured_Pseudomonas_sp_giEU341187_S000976766
        uncultured_Pseudomonas_sp_giGQ366443_S001584950
        Pectobacterium_carotovorum_subsp_carotovorum_giFJ527453_S001264272
        uncultured_gamma_proteobacterium_giFJ902313_S001386420
        Pseudomonas_fluorescens_giEU834398_S001154239
        uncultured_gamma_proteobacterium_giAB288559_S000770304
        uncultured_Methylocaldum_sp_giGU127221_S001790552
        uncultured_gamma_proteobacterium_giAY562363_S000360646
        Halorhodospira_halophila_SL1_giCP000544_S000775705
        uncultured_gamma_proteobacterium_giDQ432376_S000665251
        uncultured_gamma_proteobacterium_QSSC9L_5_giAF170783_S000339008
        uncultured_Halorhodospira_sp_giFN393478_S001390851
        Nitrococcus_mobilis_giL35510_S000414635
        uncultured_gamma_proteobacterium_giEU328074_S001056122
        uncultured_gamma_proteobacterium_giEU328077_S001056125
        uncultured_gamma_proteobacterium_giAY150891_S000398144
        uncultured_gamma_proteobacterium_giEF100645_S000764651
        thermophilic_methanotroph_HB_giU89299_S000438738
        uncultured_gamma_proteobacterium_giAB113587_S000564119
        Methylothermus_thermalis_giAY829009_S000550072
        uncultured_gamma_proteobacterium_giAB496513_S001333042
        uncultured_gamma_proteobacterium_giAB175557_S000565581
        Methylohalobius_sp_IT_9_giAB301718_S000858373
        Methylohalobius_crimeensis_giAJ581837_S000570262
        uncultured_gamma_proteobacterium_giAB247879_S000731072
        uncultured_gamma_proteobacterium_giFN393485_S001390858
        uncultured_Ectothiorhodospiraceae_bacterium_giAF513945_S000439371
        uncultured_gamma_proteobacterium_giAF507818_S000430428
        gamma_proteobacterium_IMCC_2288_giFJ943232_S001418414
        gamma_proteobacterium_SB24_giDQ861259_S001152488
        Alkalispirillum_sp_ALPs_2_giDQ217919_S000614506
        Alkalispirillum_sp_ACO1_giFJ976677_S001550008
        uncultured_Ectothiorhodospiraceae_bacterium_giEF105731_S000798098
        uncultured_Ectothiorhodospiraceae_bacterium_giEF105726_S000798093
        Thioalkalivibrio_sp_ALR3_giEU709849_S001187828
        Thioalkalivibrio_sp_AKL11_giEU709870_S001187849
        Thioalkalivibrio_sp_ALBR3_giEU709858_S001187837
        gamma_proteobacterium_ASL10_giDQ900624_S000805074
        Thioalkalivibrio_sp_ALR8_giEU709853_S001187832
        uncultured_gamma_proteobacterium_giAF452604_S000349685
        uncultured_gamma_proteobacterium_giGQ349339_S001678953
        uncultured_gamma_proteobacterium_giEU394593_S001103735
        uncultured_gamma_proteobacterium_giEF092662_S000759669
        uncultured_gamma_proteobacterium_giAY664025_S000372904
        uncultured_gamma_proteobacterium_giAY580811_S000486841
        uncultured_gamma_proteobacterium_giFJ949175_S001389787
        uncultured_gamma_proteobacterium_giFM242253_S001186722
        Francisella_sp_PA051188_giEU031811_S000979761
        Francisella_novicida_U112_giCP000439_S000770068
        Francisella_novicida_giEU867538_S001573715
        uncultured_Francisella_sp_giDQ994174_S000741613
        Francisella_philomiragia_giAJ698862_S000352704
        Francisella_philomiragia_giAY968239_S000551106
        uncultured_gamma_proteobacterium_giGQ347793_S001677407
        uncultured_gamma_proteobacterium_giFM242232_S001186701
        Francisella_novicida_giEU867539_S001573716
  ;
END;

BEGIN TREES;
[truncated: 226,508 more chars]
